# Supplementary material for: Comparative transcriptomic analysis of the different developmental stages of ovary in red swamp crayfish Procambarus clarkii
Source: BMC Genomics. 2021 Mar 21;22:199. doi: 10.1186/s12864-021-07537-x (PMC7981885; doi:10.1186/s12864-021-07537-x)
Supplement: Supplementary file 2 — Additional file 2. [file 12864_2021_7537_MOESM2_ESM.xlsx]

## Sheet: Title Page
Comparative transcriptomic analysis of the different developmental stages of ovary in red swamp crayfish Procambarus clarkii Yizhi Zhong1, Wenbin Zhao1, Zhangsheng Tang1, Liming Huang1, Xiangxing Zhu2, Xiang Liang3, Aifen Yan2, Zhifa Lu1, Yanling Yu1, Dongsheng Tang2, Dapeng Wang1,* and Zhuanling Lu1,* 1Guangxi Academy of Fishery Sciences/Guangxi Key Laboratory of Aquatic Genetic Breeding and Hea…

## Sheet: All_raw_data_infor
Comparative transcriptomic analysis of the different developmental stages of ovary in red swamp crayfish Procambarus clarkii
Yizhi Zhong, Wenbin Zhao, Zhangsheng Tang, Liming Huang, Xiangxing Zhu, Xiang Liang, Aifen Yan, Zhifa Lu, Yanling Yu, Dongsheng Tang, Dapeng Wang, Zhuanling Lu
	I_7	I_19	I_20	II_17	II_27	II_30	III_33	III_49	III_52	IV_35	IV_36	IV_37
Total Reads Count(#)	61189036	54864296	52020524	43433438	64090726	46226316	55272252	63508284	49919436	52453590	62015816	44142688
Total Bases Count(bp)	9178355400	8229644400	7803078600	6515015700	9613608900	6933947400	8290837800	9526242600	7487915400	7868038500	9302372400	6621403200
Average Read Length(bp)	150	150	150	150	150	150	150	150	150	150	150	150
Q10 Bases Count(bp)	9178305368	8229599747	7803036463	6514980325	9613556705	6933910119	8290793025	9526191653	7487874064	7867996013	9302321586	6621367426
Q10 Bases Ratio(%)	1	1	1	1	1	1	1	1	1	1	1	1
Q20 Bases Count(bp)	8959045811	8029373237	7586146732	6344205434	9378264455	6745515911	8082862689	9297747127	7304476707	7664394541	9039666617	6424826666
Q20 Bases Ratio(%)	0.9761	0.9757	0.9722	0.9738	0.9755	0.9728	0.9749	0.976	0.9755	0.9741	0.9718	0.9703
Q30 Bases Count(bp)	8600473363	7705498530	7250263641	6073809629	8993581940	6447787540	7745831304	8920781661	7003801079	7338336985	8673131174	6125113180
Q30 Bases Ratio(%)	0.937	0.9363	0.9292	0.9323	0.9355	0.9299	0.9343	0.9364	0.9353	0.9327	0.9324	0.925
N Bases Count(bp)	50032	44653	42137	35375	52195	37281	44775	50947	41336	42487	50814	35774
N Bases Ratio(%)	0	0	0	0	0	0	0	0	0	0	0	0
GC Bases Count(bp)	4406470183	3922945209	3720311204	3080615413	4466988468	3248193738	3814893454	4471398138	3469146354	3565110683	4809989726	3054885171
GC Bases Ratio(%)	0.4801	0.4767	0.4768	0.4728	0.4647	0.4684	0.4601	0.4694	0.4633	0.4531	0.5171	0.4614
