# Supplementary material for: Comparative transcriptomic analysis of the different developmental stages of ovary in red swamp crayfish Procambarus clarkii
Source: BMC Genomics. 2021 Mar 21;22:199. doi: 10.1186/s12864-021-07537-x (PMC7981885; doi:10.1186/s12864-021-07537-x)
Supplement: Supplementary file 3 — Additional file 3. [file 12864_2021_7537_MOESM3_ESM.xlsx]

## Sheet: Title Page
Comparative transcriptomic analysis of the different developmental stages of ovary in red swamp crayfish Procambarus clarkii Yizhi Zhong1, Wenbin Zhao1, Zhangsheng Tang1, Liming Huang1, Xiangxing Zhu2, Xiang Liang3, Aifen Yan2, Zhifa Lu1, Yanling Yu1, Dongsheng Tang2, Dapeng Wang1,* and Zhuanling Lu1,* 1Guangxi Academy of Fishery Sciences/Guangxi Key Laboratory of Aquatic Genetic Breeding and Hea…

## Sheet: All_QC_data_infor
Comparative transcriptomic analysis of the different developmental stages of ovary in red swamp crayfish Procambarus clarkii
Yizhi Zhong, Wenbin Zhao, Zhangsheng Tang, Liming Huang, Xiangxing Zhu, Xiang Liang, Aifen Yan, Zhifa Lu, Yanling Yu, Dongsheng Tang, Dapeng Wang, Zhuanling Lu
	I_7	I_19	I_20	II_17	II_27	II_30	III_33	III_49	III_52	IV_35	IV_36	IV_37
Total Reads Count(#)	59384442	53225334	50150046	42013648	62220956	44627728	53581134	61610184	48476192	50771252	59583530	42543900
Total Bases Count(bp)	8608811448	7712347256	7261553766	6118532265	9054802655	6481274277	7749037030	8911561913	7064273275	7351083078	8269945002	6183408273
Average Read Length(bp)	144.97	144.9	144.8	145.63	145.53	145.23	144.62	144.64	145.73	144.79	138.8	145.34
Q10 Bases Count(bp)	8608770720	7712310870	7261519908	6118503743	9054760204	6481244425	7749001039	8911520743	7064239667	7351048912	8269905795	6183379731
Q10 Bases Ratio(%)	1	1	1	1	1	1	1	1	1	1	1	1
Q20 Bases Count(bp)	8500361372	7614721269	7156765520	6034037069	8936834717	6388042327	7646357750	8797455817	6971557652	7251447071	8169336449	6087040864
Q20 Bases Ratio(%)	0.9874	0.9873	0.9856	0.9862	0.987	0.9856	0.9867	0.9872	0.9869	0.9864	0.9878	0.9844
Q30 Bases Count(bp)	8209639219	7353072418	6889004465	5814403218	8621711903	6147773103	7373491217	8491461004	6724469618	6988843381	7904429453	5844848450
Q30 Bases Ratio(%)	0.9536	0.9534	0.9487	0.9503	0.9522	0.9485	0.9515	0.9529	0.9519	0.9507	0.9558	0.9452
N Bases Count(bp)	40728	36386	33858	28522	42451	29852	35991	41170	33608	34166	39207	28542
N Bases Ratio(%)	0	0	0	0	0	0	0	0	0	0	0	0
GC Bases Count(bp)	4117729892	3662220261	3447762405	2882937075	4188316286	3023141364	3547266369	4165346191	3259348608	3314131249	4246645494	2839396427
GC Bases Ratio(%)	0.4783	0.4749	0.4748	0.4712	0.4626	0.4664	0.4578	0.4674	0.4614	0.4508	0.5135	0.4592
