# Supplementary material for: Comparative transcriptomic analysis of the different developmental stages of ovary in red swamp crayfish Procambarus clarkii
Source: BMC Genomics. 2021 Mar 21;22:199. doi: 10.1186/s12864-021-07537-x (PMC7981885; doi:10.1186/s12864-021-07537-x)
Supplement: Supplementary file 4 — Additional file 4. [file 12864_2021_7537_MOESM4_ESM.xlsx]

## Sheet: Title Page
Comparative transcriptomic analysis of the different developmental stages of ovary in red swamp crayfish Procambarus clarkii Yizhi Zhong1, Wenbin Zhao1, Zhangsheng Tang1, Liming Huang1, Xiangxing Zhu2, Xiang Liang3, Aifen Yan2, Zhifa Lu1, Yanling Yu1, Dongsheng Tang2, Dapeng Wang1,* and Zhuanling Lu1,* 1Guangxi Academy of Fishery Sciences/Guangxi Key Laboratory of Aquatic Genetic Breeding and Hea…

## Sheet: NR_annotation
Comparative transcriptomic analysis of the different developmental stages of ovary in red swamp crayfish Procambarus clarkii
Yizhi Zhong, Wenbin Zhao, Zhangsheng Tang, Liming Huang, Xiangxing Zhu, Xiang Liang, Aifen Yan, Zhifa Lu, Yanling Yu, Dongsheng Tang, Dapeng Wang, Zhuanling Lu
#Unigenes	NCBI ID	Function	Species
TRINITY_DN52204_c0_g1	gi|646716963|gb|KDR19990.1|	hypothetical protein L798_05956	Zootermopsis nevadensis
TRINITY_DN39293_c4_g2	gi|405953007|gb|EKC20746.1|	hypothetical protein CGI_10005504, partial	Crassostrea gigas
TRINITY_DN82293_c0_g1	gi|939264455|ref|XP_014252229.1|	PREDICTED: dynein beta chain, ciliary	Cimex lectularius
TRINITY_DN52809_c0_g3	gi|1005432287|ref|XP_015753740.1|	PREDICTED: RNA-directed DNA polymerase from mobile element jockey-like	Acropora digitifera
TRINITY_DN45714_c4_g5	gi|828233702|ref|XP_012565848.1|	PREDICTED: uncharacterized protein LOC105849940, partial	Hydra vulgaris
TRINITY_DN45714_c4_g1	gi|828215206|ref|XP_012559928.1|	PREDICTED: RNA-directed DNA polymerase from mobile element jockey-like	Hydra vulgaris
TRINITY_DN45714_c4_g2	gi|780010224|ref|XP_011663659.1|	PREDICTED: RNA-directed DNA polymerase from mobile element jockey-like	Strongylocentrotus purpuratus
TRINITY_DN44845_c4_g1	gi|443721618|gb|ELU10867.1|	hypothetical protein CAPTEDRAFT_200496, partial	Capitella teleta
TRINITY_DN43693_c1_g4	gi|884829516|ref|XP_012985339.1|	PREDICTED: LOW QUALITY PROTEIN: zinc finger protein 850-like	Melopsittacus undulatus
TRINITY_DN43693_c1_g2	gi|805824147|ref|XP_012152025.1|	PREDICTED: diphthine methyltransferase	Megachile rotundata
TRINITY_DN43693_c1_g1	gi|443692527|gb|ELT94120.1|	hypothetical protein CAPTEDRAFT_214095	Capitella teleta
TRINITY_DN37472_c0_g1	gi|625184566|ref|XP_007651177.1|	PREDICTED: protein LSM14 homolog B	Cricetulus griseus
TRINITY_DN39321_c8_g1	gi|676428443|ref|XP_009045277.1|	hypothetical protein LOTGIDRAFT_110121	Lottia gigantea
TRINITY_DN52602_c2_g1	gi|238683705|gb|ACR54131.1|	NADH dehydrogenase	Palaemon varians
TRINITY_DN49059_c4_g1	gi|675372060|gb|KFM64962.1|	putative RNA-directed DNA polymerase from transposon X-element, partial	Stegodyphus mimosarum
TRINITY_DN41384_c3_g4	gi|676722425|gb|KFO90665.1|	hypothetical protein N320_03814, partial	Buceros rhinoceros silvestris
TRINITY_DN41384_c3_g2	gi|746870244|ref|XP_011066300.1|	PREDICTED: ankyrin repeat, PH and SEC7 domain containing protein secG-like	Acromyrmex echinatior
TRINITY_DN48661_c9_g1	gi|488547942|ref|XP_004465468.1|	PREDICTED: UDP-glucose 4-epimerase isoform X1	Dasypus novemcinctus
TRINITY_DN42075_c4_g1	gi|321462878|gb|EFX73898.1|	hypothetical protein DAPPUDRAFT_307566	Daphnia pulex
TRINITY_DN53456_c17_g1	gi|999967495|gb|KXJ06669.1|	Retrovirus-related Pol polyprotein from transposon 17.6	Exaiptasia pallida
TRINITY_DN49505_c3_g2	gi|115764796|ref|XP_788467.2|	PREDICTED: COMM domain-containing protein 3	Strongylocentrotus purpuratus
TRINITY_DN51905_c1_g1	gi|817059812|ref|XP_012251427.1|	PREDICTED: sushi, von Willebrand factor type A, EGF and pentraxin domain-containing protein 1 isoform X1	Athalia rosae
TRINITY_DN34342_c0_g1	gi|678174271|gb|KFV42227.1|	Adhesive plaque matrix protein, partial	Tyto alba
TRINITY_DN50842_c1_g3	gi|669310888|gb|KFD54362.1|	hypothetical protein M513_04705, partial	Trichuris suis
TRINITY_DN50842_c1_g1	gi|919089762|ref|XP_013381910.1|	PREDICTED: major facilitator superfamily domain-containing protein 3-like isoform X1	Lingula anatina
TRINITY_DN50839_c4_g2	gi|646701607|gb|KDR11261.1|	Actin-binding protein IPP	Zootermopsis nevadensis
TRINITY_DN45685_c2_g2	gi|1025313383|ref|XP_016384652.1|	PREDICTED: uncharacterized protein LOC107721237	Sinocyclocheilus rhinocerous
TRINITY_DN51296_c6_g1	gi|363987164|dbj|BAL41704.1|	scalloped	Thermobia domestica
TRINITY_DN3646_c0_g1	gi|67625707|tpe|CAJ00240.1|	TPA: endonuclease-reverse transcriptase	Schistosoma mansoni
TRINITY_DN42128_c2_g4	gi|357605367|gb|EHJ64573.1|	hypothetical protein KGM_05799	Danaus plexippus
TRINITY_DN59215_c0_g1	gi|321461203|gb|EFX72237.1|	hypothetical protein DAPPUDRAFT_59252	Daphnia pulex
TRINITY_DN42128_c2_g2	gi|926609816|ref|XP_013785388.1|	PREDICTED: histone deacetylase 4-like	Limulus polyphemus
TRINITY_DN44038_c4_g1	gi|646723607|gb|KDR24154.1|	Phosphoinositide 3-kinase adapter protein 1, partial	Zootermopsis nevadensis
TRINITY_DN60408_c0_g1	gi|646707050|gb|KDR13984.1|	hypothetical protein L798_11945	Zootermopsis nevadensis
TRINITY_DN49527_c2_g2	gi|1004399326|gb|EFA03504.2|	hypothetical protein TcasGA2_TC013505	Tribolium castaneum
TRINITY_DN42457_c1_g1	gi|1022762878|gb|KZS08538.1|	Lethalmalignant blood neoplasm 1 protein	Daphnia magna
TRINITY_DN40675_c0_g5	gi|9186884|dbj|BAA99543.1|	BCS-1	Amphibalanus amphitrite
TRINITY_DN39014_c0_g1	gi|646703489|gb|KDR12137.1|	Atrial natriuretic peptide receptor B	Zootermopsis nevadensis
TRINITY_DN45112_c1_g1	gi|1032927148|ref|XP_016820110.1|	PREDICTED: zinc finger protein 431-like isoform X2	Cricetulus griseus
TRINITY_DN42185_c8_g2	gi|1005484835|ref|XP_015779033.1|	PREDICTED: uncharacterized protein LOC107356917	Acropora digitifera
TRINITY_DN42185_c8_g8	gi|1005484835|ref|XP_015779033.1|	PREDICTED: uncharacterized protein LOC107356917	Acropora digitifera
TRINITY_DN52162_c3_g4	gi|77799503|dbj|BAE46611.1|	reverse transcriptase	Procambarus clarkii
TRINITY_DN52385_c1_g1	gi|926610729|ref|XP_013790233.1|	PREDICTED: mitotic spindle-associated MMXD complex subunit MIP18-like	Limulus polyphemus
TRINITY_DN39199_c1_g1	gi|89258153|gb|ABD65299.1|	ENSANGP00000021035-like	Litopenaeus vannamei
TRINITY_DN36596_c0_g2	gi|936591103|ref|XP_014208738.1|	PREDICTED: transient receptor potential protein	Copidosoma floridanum
TRINITY_DN36596_c0_g1	gi|755925305|ref|XP_011298645.1|	PREDICTED: transient receptor potential protein isoform X1	Fopius arisanus
TRINITY_DN51786_c0_g1	gi|918463398|gb|ALA09086.1|	pacifastin light chain-like serine proteinase inhibitor	Penaeus monodon
TRINITY_DN51786_c0_g2	gi|330434836|gb|AEC22817.1|	hypothetical protein	Macrobrachium nipponense
TRINITY_DN49088_c1_g2	gi|646713042|gb|KDR17543.1|	Translocon-associated protein subunit alpha	Zootermopsis nevadensis
TRINITY_DN50935_c0_g1	gi|1005951479|ref|XP_015784093.1|	PREDICTED: uncharacterized protein LOC107361735	Tetranychus urticae
TRINITY_DN42521_c4_g1	gi|321455804|gb|EFX66927.1|	hypothetical protein DAPPUDRAFT_331571	Daphnia pulex
TRINITY_DN32343_c0_g1	gi|676493693|ref|XP_009066320.1|	hypothetical protein LOTGIDRAFT_169776	Lottia gigantea
TRINITY_DN47433_c3_g1	gi|646720618|gb|KDR22279.1|	hypothetical protein L798_02386	Zootermopsis nevadensis
TRINITY_DN45381_c0_g1	gi|242022287|ref|XP_002431572.1|	cAMP-dependent protein kinase catalytic subunit, putative	Pediculus humanus corporis
TRINITY_DN49538_c7_g1	gi|759052312|ref|XP_011335291.1|	PREDICTED: monocarboxylate transporter 12-like	Cerapachys biroi
TRINITY_DN38846_c3_g2	gi|808862717|gb|KKF14182.1|	Glutaminase liver isoform, mitochondrial	Larimichthys crocea
TRINITY_DN38846_c3_g1	gi|929243248|ref|XP_013997658.1|	PREDICTED: uncharacterized protein LOC106570150	Salmo salar
TRINITY_DN49646_c2_g1	gi|744827315|gb|AJD07837.1|	calcineurin subunit B	Eriocheir sinensis
TRINITY_DN45646_c1_g4	gi|999977685|gb|KXJ16859.1|	hypothetical protein AC249_AIPGENE12356	Exaiptasia pallida
TRINITY_DN39286_c0_g1	gi|925169577|gb|ALC78851.1|	adenylate kinase, partial	Litopenaeus vannamei
TRINITY_DN52378_c4_g1	gi|675389163|gb|KFM82060.1|	Nucleic-acid-binding protein from transposon X-element, partial	Stegodyphus mimosarum
TRINITY_DN42346_c4_g1	gi|1022769731|gb|KZS14202.1|	Tubulointerstitial nephritis antigen-like protein	Daphnia magna
TRINITY_DN52229_c2_g1	gi|646708782|gb|KDR14947.1|	Ubiquitin domain-containing protein UBFD1	Zootermopsis nevadensis
TRINITY_DN50767_c2_g3	gi|260809984|ref|XP_002599784.1|	hypothetical protein BRAFLDRAFT_166573	Branchiostoma floridae
TRINITY_DN46244_c3_g4	gi|939667656|ref|XP_014280906.1|	PREDICTED: sulfotransferase 1A3-like isoform X2	Halyomorpha halys
TRINITY_DN46244_c3_g2	gi|919079138|ref|XP_013420737.1|	PREDICTED: intraflagellar transport protein 20 homolog	Lingula anatina
TRINITY_DN25938_c0_g1	gi|585657931|ref|XP_006815924.1|	PREDICTED: uncharacterized protein LOC102805539	Saccoglossus kowalevskii
TRINITY_DN15446_c0_g1	gi|926646821|ref|XP_013789767.1|	PREDICTED: cell wall protein DAN4-like, partial	Limulus polyphemus
TRINITY_DN49442_c6_g1	gi|321479238|gb|EFX90194.1|	hypothetical protein DAPPUDRAFT_205523	Daphnia pulex
TRINITY_DN51354_c6_g1	gi|910327569|ref|XP_013166968.1|	PREDICTED: PAXIP1-associated glutamate-rich protein 1	Papilio xuthus
TRINITY_DN38435_c1_g2	gi|1022759302|gb|KZS05653.1|	Uncharacterized protein APZ42_031100, partial	Daphnia magna
TRINITY_DN50937_c3_g2	gi|884844387|ref|XP_012986023.1|	PREDICTED: RNA-directed DNA polymerase from mobile element jockey-like, partial	Melopsittacus undulatus
TRINITY_DN45253_c5_g1	gi|672081377|ref|XP_008769778.1|	PREDICTED: proline-rich protein 2-like	Rattus norvegicus
TRINITY_DN43905_c3_g3	gi|668456782|gb|KFB44874.1|	serine protease	Anopheles sinensis
TRINITY_DN43905_c3_g1	gi|187474463|gb|ACD11824.1|	hypothetical protein	Isometrus maculatus
TRINITY_DN65027_c0_g1	gi|149746324|ref|XP_001491396.1|	PREDICTED: phytanoyl-CoA hydroxylase-interacting protein isoform X2	Equus caballus
TRINITY_DN36400_c0_g2	gi|283854615|gb|ADB44903.1|	peritrophin	Macrobrachium nipponense
TRINITY_DN48121_c4_g1	gi|926607887|ref|XP_013774955.1|	PREDICTED: protein SCAI-like	Limulus polyphemus
TRINITY_DN23613_c0_g2	gi|941507801|gb|ALK82306.1|	scavenger receptor class B type I protein	Macrobrachium nipponense
TRINITY_DN44504_c6_g2	gi|938083551|gb|KPP78543.1|	mitochondrial succinate dehydrogenase cytochrome b560 subunit-like	Scleropages formosus
TRINITY_DN47441_c3_g3	gi|390353251|ref|XP_003728072.1|	PREDICTED: RNA-directed DNA polymerase from mobile element jockey-like	Strongylocentrotus purpuratus
TRINITY_DN50399_c0_g1	gi|762084009|ref|XP_011424473.1|	PREDICTED: myoferlin-like isoform X15	Crassostrea gigas
TRINITY_DN45329_c2_g1	gi|676585608|gb|KFO74504.1|	hypothetical protein N303_13011, partial	Cuculus canorus
TRINITY_DN40406_c4_g1	gi|156545265|ref|XP_001604976.1|	PREDICTED: protein FAM188A homolog	Nasonia vitripennis
TRINITY_DN36376_c0_g1	gi|391339734|ref|XP_003744202.1|	PREDICTED: zinc finger protein 62 homolog	Metaseiulus occidentalis
TRINITY_DN52322_c5_g1	gi|676821047|gb|KFP15738.1|	hypothetical protein Z169_14054, partial	Egretta garzetta
TRINITY_DN52322_c5_g2	gi|957849556|ref|XP_014675320.1|	PREDICTED: uncharacterized protein LOC106815379	Priapulus caudatus
TRINITY_DN52322_c5_g3	gi|677468837|gb|KFQ58251.1|	hypothetical protein N334_03066, partial	Pelecanus crispus
TRINITY_DN2109_c0_g1	gi|292807621|gb|ADE42874.1|	ADP-ribosylation factor	Marsupenaeus japonicus
TRINITY_DN532_c0_g1	gi|957816226|ref|XP_014665824.1|	PREDICTED: dickkopf-related protein 3-like	Priapulus caudatus
TRINITY_DN51634_c0_g1	gi|646719537|gb|KDR21612.1|	hypothetical protein L798_03853, partial	Zootermopsis nevadensis
TRINITY_DN50277_c3_g3	gi|940784592|ref|XP_014306708.1|	PREDICTED: LOW QUALITY PROTEIN: gastrula zinc finger protein XlCGF26.1-like, partial	Myotis lucifugus
TRINITY_DN50277_c3_g1	gi|998513404|ref|XP_015517330.1|	PREDICTED: bystin	Neodiprion lecontei
TRINITY_DN39989_c0_g1	gi|697421659|gb|KGL82667.1|	hypothetical protein N309_14817, partial	Tinamus guttatus
TRINITY_DN51206_c2_g3	gi|270005140|gb|EFA01588.1|	ATPase ASNA1 homolog-like Protein	Tribolium castaneum
TRINITY_DN51206_c2_g4	gi|260821262|ref|XP_002605952.1|	hypothetical protein BRAFLDRAFT_92220	Branchiostoma floridae
TRINITY_DN39838_c4_g1	gi|742150153|ref|XP_010880447.1|	PREDICTED: acetyl-CoA acetyltransferase, cytosolic	Esox lucius
TRINITY_DN48925_c7_g1	gi|677467815|gb|KFQ57229.1|	LINE-1 reverse transcriptase, partial	Nestor notabilis
TRINITY_DN48925_c7_g2	gi|999968546|gb|KXJ07720.1|	putative RNA-directed DNA polymerase from transposon BS	Exaiptasia pallida
TRINITY_DN48925_c7_g3	gi|992185162|ref|XP_015458527.1|	PREDICTED: zinc finger protein 850-like isoform X2	Astyanax mexicanus
TRINITY_DN43049_c9_g1	gi|676412092|gb|KFO56019.1|	hypothetical protein N302_14824, partial	Corvus brachyrhynchos
TRINITY_DN40139_c1_g1	gi|260783544|ref|XP_002586834.1|	hypothetical protein BRAFLDRAFT_247817	Branchiostoma floridae
TRINITY_DN48098_c6_g1	gi|353229131|emb|CCD75302.1|	hypothetical protein Smp_187770	Schistosoma mansoni
TRINITY_DN44532_c1_g1	gi|676442190|ref|XP_009049729.1|	hypothetical protein LOTGIDRAFT_173709	Lottia gigantea
TRINITY_DN53100_c7_g3	gi|170074130|ref|XP_001870522.1|	conserved hypothetical protein	Culex quinquefasciatus
TRINITY_DN43140_c1_g1	gi|987905019|ref|XP_015440074.1|	PREDICTED: mitochondrial import inner membrane translocase subunit TIM14	Dufourea novaeangliae
TRINITY_DN45708_c1_g1	gi|929325963|ref|XP_014041871.1|	PREDICTED: putative uncharacterized protein FLJ46204, partial	Salmo salar
TRINITY_DN36058_c0_g1	gi|1022962466|ref|XP_016282809.1|	PREDICTED: protein spinster homolog 2	Monodelphis domestica
TRINITY_DN34263_c0_g2	gi|242021433|ref|XP_002431149.1|	Fasciclin-2 precursor, putative	Pediculus humanus corporis
TRINITY_DN34263_c0_g1	gi|357624506|gb|EHJ75254.1|	hypothetical protein KGM_09388	Danaus plexippus
TRINITY_DN40338_c3_g1	gi|780176512|ref|XP_003728416.2|	PREDICTED: RNA-directed DNA polymerase from mobile element jockey-like	Strongylocentrotus purpuratus
TRINITY_DN40338_c3_g2	gi|657555414|ref|XP_008282129.1|	PREDICTED: A/G-specific adenine DNA glycosylase	Stegastes partitus
TRINITY_DN40338_c3_g3	gi|2331059|gb|AAC60281.1|	unknown	Gallus gallus
TRINITY_DN40338_c3_g5	gi|704294412|ref|XP_010160820.1|	PREDICTED: LOW QUALITY PROTEIN: RNA-directed DNA polymerase from mobile element jockey-like, partial	Caprimulgus carolinensis
TRINITY_DN51819_c1_g4	gi|957855680|ref|XP_014677366.1|	PREDICTED: piggyBac transposable element-derived protein 4-like	Priapulus caudatus
TRINITY_DN37796_c0_g1	gi|929075445|ref|XP_014048010.1|	PREDICTED: extracellular matrix protein FRAS1-like isoform X1	Salmo salar
TRINITY_DN41966_c1_g2	gi|646709557|gb|KDR15357.1|	hypothetical protein L798_10836, partial	Zootermopsis nevadensis
TRINITY_DN41966_c1_g3	gi|941507819|gb|ALK82315.1|	glucose-6-phosphatase	Macrobrachium nipponense
TRINITY_DN44881_c5_g4	gi|831293315|ref|XP_012678281.1|	PREDICTED: zinc finger protein 239-like, partial	Clupea harengus
TRINITY_DN47180_c2_g1	gi|913331559|ref|XP_013197360.1|	PREDICTED: uncharacterized protein LOC106140328	Amyelois transitella
TRINITY_DN52433_c0_g4	gi|646718795|gb|KDR21129.1|	putative phospholipid-transporting ATPase VD, partial	Zootermopsis nevadensis
TRINITY_DN52433_c0_g5	gi|828206360|ref|XP_012556934.1|	PREDICTED: histidine-rich glycoprotein-like, partial	Hydra vulgaris
TRINITY_DN44798_c0_g2	gi|544581947|gb|AGW23851.1|	GTP-binding protein, partial	Procambarus clarkii
TRINITY_DN44798_c0_g1	gi|762092905|ref|XP_011428894.1|	PREDICTED: prefoldin subunit 2-like	Crassostrea gigas
TRINITY_DN55142_c0_g1	gi|646712116|gb|KDR17021.1|	CRAL-TRIO domain-containing protein C3H8.02	Zootermopsis nevadensis
TRINITY_DN22146_c0_g1	gi|678174271|gb|KFV42227.1|	Adhesive plaque matrix protein, partial	Tyto alba
TRINITY_DN49672_c0_g4	gi|148676928|gb|EDL08875.1|	RIKEN cDNA A930016P21, isoform CRA_b, partial	Mus musculus
TRINITY_DN39122_c3_g4	gi|946756087|ref|XP_014392726.1|	PREDICTED: tigger transposable element-derived protein 1-like isoform X2	Myotis brandtii
TRINITY_DN39122_c3_g1	gi|1016695472|ref|XP_016070266.1|	PREDICTED: tigger transposable element-derived protein 1-like	Miniopterus natalensis
TRINITY_DN35662_c0_g1	gi|356651196|gb|AET34915.1|	heat shock protein 21	Macrobrachium rosenbergii
TRINITY_DN35662_c0_g2	gi|356651196|gb|AET34915.1|	heat shock protein 21	Macrobrachium rosenbergii
TRINITY_DN43202_c3_g3	gi|780010224|ref|XP_011663659.1|	PREDICTED: RNA-directed DNA polymerase from mobile element jockey-like	Strongylocentrotus purpuratus
TRINITY_DN43202_c3_g2	gi|828224018|ref|XP_012562815.1|	PREDICTED: uncharacterized protein LOC105847650	Hydra vulgaris
TRINITY_DN43202_c3_g4	gi|828197083|ref|XP_012553761.1|	PREDICTED: uncharacterized protein LOC105843230	Hydra vulgaris
TRINITY_DN50289_c5_g1	gi|225709402|gb|ACO10547.1|	Leukocyte receptor cluster member 9	Caligus rogercresseyi
TRINITY_DN44088_c4_g5	gi|68139273|gb|AAY86043.1|	reverse transcriptase	Nullibrotheas allenii
TRINITY_DN47610_c1_g1	gi|632946558|ref|XP_007888616.1|	PREDICTED: aminomethyltransferase, mitochondrial	Callorhinchus milii
TRINITY_DN53069_c3_g1	gi|586962530|gb|AHK05653.1|	ATP-binding cassette transporter sub-family C member 5	Tigriopus japonicus
TRINITY_DN46482_c4_g1	gi|530618345|ref|XP_005298890.1|	PREDICTED: synergin gamma isoform X4	Chrysemys picta bellii
TRINITY_DN52036_c0_g1	gi|506968233|gb|AGM32460.1|	putative Kunitz-type proteinase inhibitor	Coptotermes formosanus
TRINITY_DN44883_c1_g6	gi|1024997324|ref|XP_016318046.1|	PREDICTED: zinc finger protein 239-like	Sinocyclocheilus anshuiensis
TRINITY_DN44883_c1_g5	gi|944364748|ref|XP_014383239.1|	PREDICTED: zinc finger protein 501-like	Alligator sinensis
TRINITY_DN44883_c1_g3	gi|698390761|ref|XP_009805551.1|	PREDICTED: zinc finger protein 239-like, partial	Gavia stellata
TRINITY_DN44883_c1_g2	gi|156376670|ref|XP_001630482.1|	predicted protein	Nematostella vectensis
TRINITY_DN51048_c3_g2	gi|684395504|ref|XP_009171229.1|	LOW QUALITY PROTEIN: hypothetical protein T265_14288, partial	Opisthorchis viverrini
TRINITY_DN43000_c2_g4	gi|675380666|gb|KFM73568.1|	Jerky protein-like protein, partial	Stegodyphus mimosarum
TRINITY_DN48373_c1_g6	gi|780023920|ref|XP_011665645.1|	PREDICTED: RNA-directed DNA polymerase from mobile element jockey-like	Strongylocentrotus purpuratus
TRINITY_DN45749_c1_g1	gi|1028705724|ref|XP_016659698.1|	PREDICTED: uncharacterized protein LOC100570071 isoform X1	Acyrthosiphon pisum
TRINITY_DN47142_c3_g4	gi|443694523|gb|ELT95634.1|	hypothetical protein CAPTEDRAFT_227708	Capitella teleta
TRINITY_DN47142_c3_g3	gi|443694523|gb|ELT95634.1|	hypothetical protein CAPTEDRAFT_227708	Capitella teleta
TRINITY_DN46158_c0_g1	gi|815912314|ref|XP_012241574.1|	PREDICTED: BTB/POZ domain-containing protein 1-like	Bombus impatiens
TRINITY_DN43034_c2_g2	gi|34392589|dbj|BAC82628.1|	pol-like protein	Anopheles gambiae
TRINITY_DN43120_c0_g1	gi|197097172|dbj|BAG68789.1|	myosuppressin-like neuropeptide precursor	Procambarus clarkii
TRINITY_DN46227_c2_g1	gi|939261902|ref|XP_014250864.1|	PREDICTED: roundabout homolog 2-like isoform X1	Cimex lectularius
TRINITY_DN49034_c3_g3	gi|675382933|gb|KFM75830.1|	Tyrosine-protein kinase CSK, partial	Stegodyphus mimosarum
TRINITY_DN48764_c2_g1	gi|646714378|gb|KDR18371.1|	hypothetical protein L798_07495	Zootermopsis nevadensis
TRINITY_DN39757_c2_g1	gi|929062555|ref|XP_014001805.1|	PREDICTED: uncharacterized protein LOC106572272	Salmo salar
TRINITY_DN53376_c3_g1	gi|1024847933|gb|ANC28181.1|	tyrosine kinase insulin receptor	Sagmariasus verreauxi
TRINITY_DN39225_c5_g2	gi|405953007|gb|EKC20746.1|	hypothetical protein CGI_10005504, partial	Crassostrea gigas
TRINITY_DN45811_c4_g5	gi|828192886|ref|XP_012561632.1|	PREDICTED: RNA-directed DNA polymerase from mobile element jockey-like	Hydra vulgaris
TRINITY_DN45811_c4_g2	gi|390353251|ref|XP_003728072.1|	PREDICTED: RNA-directed DNA polymerase from mobile element jockey-like	Strongylocentrotus purpuratus
TRINITY_DN45811_c4_g1	gi|2331059|gb|AAC60281.1|	unknown	Gallus gallus
TRINITY_DN44646_c3_g1	gi|156384166|ref|XP_001633202.1|	predicted protein	Nematostella vectensis
TRINITY_DN53197_c5_g1	gi|224459352|gb|ACN43346.1|	adhesion regulating molecule 1	Scylla paramamosain
TRINITY_DN45592_c0_g2	gi|805823826|ref|XP_012151871.1|	PREDICTED: LOW QUALITY PROTEIN: uncharacterized protein LOC100876636	Megachile rotundata
TRINITY_DN51655_c3_g1	gi|762099768|ref|XP_011432319.1|	PREDICTED: putative elongator complex protein 1	Crassostrea gigas
TRINITY_DN51885_c10_g2	gi|970880505|ref|XP_015112131.1|	PREDICTED: non-specific lipid-transfer protein	Diachasma alloeum
TRINITY_DN40452_c4_g6	gi|700389838|ref|XP_009935199.1|	PREDICTED: LOW QUALITY PROTEIN: RNA-directed DNA polymerase from mobile element jockey-like	Opisthocomus hoazin
TRINITY_DN39799_c8_g2	gi|919036116|ref|XP_013401533.1|	PREDICTED: uncharacterized protein LOC106167333	Lingula anatina
TRINITY_DN40681_c7_g3	gi|201067640|gb|ACH92926.1|	vasa protein	Parhyale hawaiensis
TRINITY_DN40681_c7_g4	gi|14279708|gb|AAK58700.1|	Pdm protein	Procambarus clarkii
TRINITY_DN39799_c8_g3	gi|828196321|ref|XP_012553495.1|	PREDICTED: uncharacterized protein LOC105843118	Hydra vulgaris
TRINITY_DN44489_c2_g3	gi|675372060|gb|KFM64962.1|	putative RNA-directed DNA polymerase from transposon X-element, partial	Stegodyphus mimosarum
TRINITY_DN44489_c2_g5	gi|1008427280|ref|XP_015837417.1|	PREDICTED: LOW QUALITY PROTEIN: uncharacterized protein LOC107398295	Tribolium castaneum
TRINITY_DN49563_c3_g2	gi|919103282|ref|XP_013387993.1|	PREDICTED: rab3 GTPase-activating protein non-catalytic subunit-like	Lingula anatina
TRINITY_DN46397_c0_g1	gi|926628916|ref|XP_013780084.1|	PREDICTED: mitochondrial Rho GTPase 1-like	Limulus polyphemus
TRINITY_DN50452_c5_g1	gi|957835986|ref|XP_014668148.1|	PREDICTED: ankyrin repeat and SOCS box protein 12-like	Priapulus caudatus
TRINITY_DN53156_c8_g4	gi|816373975|emb|CDF31996.1|	glutathione S-transferase kappa	Macrobrachium rosenbergii
TRINITY_DN50370_c0_g1	gi|1022769169|gb|KZS13675.1|	Uncharacterized protein APZ42_021037	Daphnia magna
TRINITY_DN50370_c0_g3	gi|1022770554|gb|KZS14954.1|	Acidic mammalian chitinase	Daphnia magna
TRINITY_DN46566_c2_g2	gi|1024920670|ref|XP_016348065.1|	PREDICTED: piggyBac transposable element-derived protein 4-like	Sinocyclocheilus anshuiensis
TRINITY_DN48083_c2_g2	gi|926614360|ref|XP_013772222.1|	PREDICTED: NGFI-A-binding protein 1-like isoform X2	Limulus polyphemus
TRINITY_DN48083_c2_g1	gi|926627105|ref|XP_013779114.1|	PREDICTED: COP9 signalosome complex subunit 7a-like	Limulus polyphemus
TRINITY_DN49614_c4_g2	gi|828219259|ref|XP_012561234.1|	PREDICTED: uncharacterized protein LOC105846747	Hydra vulgaris
TRINITY_DN47134_c3_g5	gi|308220078|gb|ADO22611.1|	LIM class homeobox transcription factor Lmx	Mnemiopsis leidyi
TRINITY_DN39770_c9_g1	gi|871278187|ref|XP_012946501.1|	PREDICTED: RNA-directed DNA polymerase from mobile element jockey-like isoform X1	Aplysia californica
TRINITY_DN52613_c0_g2	gi|646721975|gb|KDR23119.1|	Translational activator GCN1, partial	Zootermopsis nevadensis
TRINITY_DN76927_c0_g1	gi|321467016|gb|EFX78008.1|	hypothetical protein DAPPUDRAFT_105663	Daphnia pulex
TRINITY_DN18614_c0_g1	gi|939635753|ref|XP_014293976.1|	PREDICTED: chaoptin	Halyomorpha halys
TRINITY_DN45290_c3_g2	gi|961101112|ref|XP_014775465.1|	PREDICTED: uncharacterized protein LOC106872847	Octopus bimaculoides
TRINITY_DN22723_c0_g1	gi|677446447|gb|KFQ40273.1|	hypothetical protein N332_10571, partial	Mesitornis unicolor
TRINITY_DN44440_c1_g4	gi|528472566|ref|XP_005163749.1|	PREDICTED: gastrula zinc finger protein XlCGF8.2DB-like	Danio rerio
TRINITY_DN44440_c1_g5	gi|975115381|ref|XP_015272947.1|	PREDICTED: zinc finger protein OZF-like	Gekko japonicus
TRINITY_DN44440_c1_g1	gi|831308562|ref|XP_012686594.1|	PREDICTED: zinc finger protein OZF-like	Clupea harengus
TRINITY_DN44440_c1_g2	gi|831308562|ref|XP_012686594.1|	PREDICTED: zinc finger protein OZF-like	Clupea harengus
TRINITY_DN44440_c1_g3	gi|1022962956|ref|XP_016282972.1|	PREDICTED: zinc finger protein 345-like isoform X7	Monodelphis domestica
TRINITY_DN44440_c1_g8	gi|975134770|ref|XP_015283551.1|	PREDICTED: zinc finger protein 260-like	Gekko japonicus
TRINITY_DN44440_c1_g9	gi|831319956|ref|XP_012692788.1|	PREDICTED: zinc finger protein 43-like	Clupea harengus
TRINITY_DN45602_c0_g1	gi|1009376998|gb|KYN00361.1|	Protein neuralized, partial	Cyphomyrmex costatus
TRINITY_DN39510_c7_g1	gi|828202337|ref|XP_012555569.1|	PREDICTED: uncharacterized protein LOC105844020	Hydra vulgaris
TRINITY_DN40819_c0_g1	gi|999967495|gb|KXJ06669.1|	Retrovirus-related Pol polyprotein from transposon 17.6	Exaiptasia pallida
TRINITY_DN35968_c0_g1	gi|676441452|ref|XP_009049500.1|	hypothetical protein LOTGIDRAFT_238696	Lottia gigantea
TRINITY_DN52482_c0_g2	gi|405953007|gb|EKC20746.1|	hypothetical protein CGI_10005504, partial	Crassostrea gigas
TRINITY_DN52482_c0_g1	gi|585645287|ref|XP_006811535.1|	PREDICTED: DNA mismatch repair protein Mlh3-like	Saccoglossus kowalevskii
TRINITY_DN26413_c0_g1	gi|908470467|ref|XP_013088365.1|	PREDICTED: uncharacterized protein LOC106072528	Biomphalaria glabrata
TRINITY_DN49512_c6_g1	gi|449278153|gb|EMC86107.1|	Glutamine-rich protein 2	Columba livia
TRINITY_DN49994_c9_g5	gi|780064403|ref|XP_011670815.1|	PREDICTED: RNA-directed DNA polymerase from mobile element jockey-like, partial	Strongylocentrotus purpuratus
TRINITY_DN49994_c9_g4	gi|828198404|ref|XP_012554234.1|	PREDICTED: RNA-directed DNA polymerase from mobile element jockey-like	Hydra vulgaris
TRINITY_DN49994_c9_g3	gi|828192886|ref|XP_012561632.1|	PREDICTED: RNA-directed DNA polymerase from mobile element jockey-like	Hydra vulgaris
TRINITY_DN48537_c5_g1	gi|913312673|ref|XP_013187075.1|	PREDICTED: myb-like protein X	Amyelois transitella
TRINITY_DN43475_c2_g5	gi|675371336|gb|KFM64238.1|	RNA-directed DNA polymerase from mobile element jockey, partial	Stegodyphus mimosarum
TRINITY_DN43475_c2_g7	gi|675371336|gb|KFM64238.1|	RNA-directed DNA polymerase from mobile element jockey, partial	Stegodyphus mimosarum
TRINITY_DN47445_c0_g1	gi|321471001|gb|EFX81975.1|	hypothetical protein DAPPUDRAFT_302879	Daphnia pulex
TRINITY_DN26337_c0_g2	gi|1022763805|gb|KZS09351.1|	Uncharacterized protein APZ42_026439	Daphnia magna
TRINITY_DN26337_c0_g1	gi|645016844|ref|XP_008211654.1|	PREDICTED: LOW QUALITY PROTEIN: muscle M-line assembly protein unc-89	Nasonia vitripennis
TRINITY_DN41435_c0_g2	gi|242007224|ref|XP_002424442.1|	hypothetical protein Phum_PHUM129270	Pediculus humanus corporis
TRINITY_DN41316_c1_g1	gi|831319956|ref|XP_012692788.1|	PREDICTED: zinc finger protein 43-like	Clupea harengus
TRINITY_DN41316_c1_g3	gi|1025055144|ref|XP_016331456.1|	PREDICTED: gastrula zinc finger protein XlCGF57.1-like isoform X1	Sinocyclocheilus anshuiensis
TRINITY_DN41316_c1_g2	gi|831319956|ref|XP_012692788.1|	PREDICTED: zinc finger protein 43-like	Clupea harengus
TRINITY_DN49842_c0_g3	gi|1022766698|gb|KZS11737.1|	Ubiquitin-conjugating enzyme E2 N	Daphnia magna
TRINITY_DN1629_c0_g2	gi|646707958|gb|KDR14471.1|	hypothetical protein L798_11642, partial	Zootermopsis nevadensis
TRINITY_DN43426_c2_g1	gi|241862297|ref|XP_002416368.1|	irregular chiasm C-roughest protein, putative	Ixodes scapularis
TRINITY_DN40587_c6_g1	gi|998496999|ref|XP_015524247.1|	PREDICTED: THUMP domain-containing protein 1 homolog	Neodiprion lecontei
TRINITY_DN51502_c1_g2	gi|936605348|ref|XP_014216560.1|	PREDICTED: NFX1-type zinc finger-containing protein 1-like	Copidosoma floridanum
TRINITY_DN44343_c9_g1	gi|780044540|ref|XP_011668603.1|	PREDICTED: RNA-directed DNA polymerase from mobile element jockey-like, partial	Strongylocentrotus purpuratus
TRINITY_DN44343_c9_g2	gi|390353251|ref|XP_003728072.1|	PREDICTED: RNA-directed DNA polymerase from mobile element jockey-like	Strongylocentrotus purpuratus
TRINITY_DN44343_c9_g6	gi|390353251|ref|XP_003728072.1|	PREDICTED: RNA-directed DNA polymerase from mobile element jockey-like	Strongylocentrotus purpuratus
TRINITY_DN45306_c2_g2	gi|957817497|ref|XP_014665160.1|	PREDICTED: mucin-4-like	Priapulus caudatus
TRINITY_DN45306_c2_g1	gi|585687148|ref|XP_006820445.1|	PREDICTED: uncharacterized protein LOC102806172, partial	Saccoglossus kowalevskii
TRINITY_DN53250_c2_g2	gi|669214567|emb|CDW61368.1|	hypothetical protein TTRE_0000982701, partial	Trichuris trichiura
TRINITY_DN50667_c0_g1	gi|944364360|ref|XP_014383105.1|	PREDICTED: mediator of DNA damage checkpoint protein 1-like isoform X2	Alligator sinensis
TRINITY_DN48019_c6_g1	gi|662185834|ref|XP_008479088.1|	PREDICTED: LOW QUALITY PROTEIN: EH domain-binding protein 1-like	Diaphorina citri
TRINITY_DN70886_c0_g1	gi|331031254|gb|AEC50081.1|	alpha-2-macroglobulin 2 isoform 1	Pacifastacus leniusculus
TRINITY_DN50701_c1_g2	gi|675887190|ref|XP_009029097.1|	hypothetical protein HELRODRAFT_164914	Helobdella robusta
TRINITY_DN40392_c1_g1	gi|449687815|ref|XP_004211554.1|	PREDICTED: uncharacterized protein LOC101235434	Hydra vulgaris
TRINITY_DN45843_c0_g1	gi|927165590|ref|XP_013920931.1|	PREDICTED: zinc finger protein 271-like	Thamnophis sirtalis
TRINITY_DN88228_c0_g1	gi|148692868|gb|EDL24815.1|	2-hydroxyacyl-CoA lyase 1, partial	Mus musculus
TRINITY_DN42308_c7_g4	gi|828225835|ref|XP_012563443.1|	PREDICTED: RNA-directed DNA polymerase from mobile element jockey-like	Hydra vulgaris
TRINITY_DN44833_c2_g1	gi|110339425|gb|ABG67961.1|	eukaryotic initiation factor 4A	Callinectes sapidus
TRINITY_DN49993_c2_g2	gi|332183191|gb|AEE25938.1|	sodium potassium-transporting ATPase subunit beta	Litopenaeus vannamei
TRINITY_DN38171_c0_g1	gi|383850086|ref|XP_003700648.1|	PREDICTED: zinc finger protein Noc	Megachile rotundata
TRINITY_DN91487_c0_g1	gi|94470469|gb|ABF20545.1|	transposase	Tribolium castaneum
TRINITY_DN38895_c5_g1	gi|929367639|ref|XP_014093574.1|	PREDICTED: putative 60S ribosomal protein L33	Bactrocera oleae
TRINITY_DN41836_c5_g5	gi|780176512|ref|XP_003728416.2|	PREDICTED: RNA-directed DNA polymerase from mobile element jockey-like	Strongylocentrotus purpuratus
TRINITY_DN91944_c0_g1	gi|1022720651|gb|KZR97449.1|	Uncharacterized protein APZ42_007670, partial	Daphnia magna
TRINITY_DN41145_c4_g2	gi|676822886|gb|KFP17214.1|	hypothetical protein Z169_14123, partial	Egretta garzetta
TRINITY_DN42050_c5_g11	gi|828195377|ref|XP_012566938.1|	PREDICTED: RNA-directed DNA polymerase from mobile element jockey-like	Hydra vulgaris
TRINITY_DN38297_c7_g1	gi|696994985|ref|XP_009564302.1|	PREDICTED: LOW QUALITY PROTEIN: RNA-directed DNA polymerase from mobile element jockey-like, partial	Cuculus canorus
TRINITY_DN41478_c0_g1	gi|762077620|ref|XP_011451674.1|	PREDICTED: uncharacterized protein LOC105345263	Crassostrea gigas
TRINITY_DN46448_c1_g4	gi|926640520|ref|XP_013786360.1|	PREDICTED: inactive peptidyl-prolyl cis-trans isomerase FKBP6-like	Limulus polyphemus
TRINITY_DN46448_c1_g5	gi|985409957|ref|XP_015370399.1|	PREDICTED: long-chain fatty acid transport protein 4-like	Diuraphis noxia
TRINITY_DN46448_c1_g2	gi|675366475|gb|KFM59377.1|	Long-chain fatty acid transport protein 4, partial	Stegodyphus mimosarum
TRINITY_DN46448_c1_g1	gi|939662245|ref|XP_014278844.1|	PREDICTED: long-chain fatty acid transport protein 4-like	Halyomorpha halys
TRINITY_DN52785_c1_g1	gi|1007787936|ref|XP_015830493.1|	PREDICTED: uncharacterized protein LOC107395598 isoform X1	Nothobranchius furzeri
TRINITY_DN42357_c6_g1	gi|443728181|gb|ELU14642.1|	hypothetical protein CAPTEDRAFT_135345	Capitella teleta
TRINITY_DN49177_c1_g1	gi|646723537|gb|KDR24111.1|	Pogo transposable element with ZNF domain	Zootermopsis nevadensis
TRINITY_DN47560_c2_g2	gi|85677254|emb|CAJ58682.1|	innexin inx2	Homarus gammarus
TRINITY_DN47560_c2_g1	gi|1022763774|gb|KZS09320.1|	Proteasome subunit beta type-4	Daphnia magna
TRINITY_DN32401_c0_g1	gi|1000747008|ref|XP_015596277.1|	PREDICTED: mucin-5AC-like	Cephus cinctus
TRINITY_DN47560_c2_g4	gi|85677254|emb|CAJ58682.1|	innexin inx2	Homarus gammarus
TRINITY_DN91425_c0_g1	gi|61741283|gb|AAX54597.1|	vitelline membrane outer layer protein I-like protein	Pacifastacus leniusculus
TRINITY_DN52112_c1_g1	gi|170286893|dbj|BAG13448.1|	chitinase	Monochamus alternatus
TRINITY_DN54405_c0_g1	gi|907733378|ref|XP_013114995.1|	PREDICTED: proton-coupled amino acid transporter 4	Stomoxys calcitrans
TRINITY_DN45192_c1_g2	gi|54648276|gb|AAH85112.1|	Predicted gene, OTTMUSG00000010673	Mus musculus
TRINITY_DN45192_c1_g1	gi|585688925|ref|XP_006820770.1|	PREDICTED: zinc finger protein 850-like, partial	Saccoglossus kowalevskii
TRINITY_DN38138_c0_g1	gi|908441116|ref|XP_013079113.1|	PREDICTED: thimet oligopeptidase-like isoform X1	Biomphalaria glabrata
TRINITY_DN51589_c5_g1	gi|512917534|ref|XP_004928910.1|	PREDICTED: uncharacterized protein LOC101740292	Bombyx mori
TRINITY_DN46654_c1_g1	gi|260791444|ref|XP_002590739.1|	hypothetical protein BRAFLDRAFT_218575	Branchiostoma floridae
TRINITY_DN47675_c3_g1	gi|529164886|gb|AGS58231.1|	trifunctional purine biosynthetic protein adenosine-3, partial	Clarias batrachus
TRINITY_DN34228_c0_g1	gi|260826087|ref|XP_002607997.1|	hypothetical protein BRAFLDRAFT_120859	Branchiostoma floridae
TRINITY_DN81794_c0_g1	gi|26390045|dbj|BAC25833.1|	unnamed protein product	Mus musculus
TRINITY_DN38063_c2_g1	gi|358335719|dbj|GAA54352.1|	retrovirus-related Pol polyprotein from transposon 17.6	Clonorchis sinensis
TRINITY_DN16527_c0_g1	gi|676595170|gb|KFO81320.1|	Circumsporozoite protein, partial	Cuculus canorus
TRINITY_DN49289_c3_g1	gi|646708808|gb|KDR14955.1|	Carbohydrate sulfotransferase 11, partial	Zootermopsis nevadensis
TRINITY_DN51077_c0_g7	gi|926614666|ref|XP_013772386.1|	PREDICTED: ATP-dependent DNA helicase pif1-like	Limulus polyphemus
TRINITY_DN51077_c0_g5	gi|926614666|ref|XP_013772386.1|	PREDICTED: ATP-dependent DNA helicase pif1-like	Limulus polyphemus
TRINITY_DN51077_c0_g4	gi|926614666|ref|XP_013772386.1|	PREDICTED: ATP-dependent DNA helicase pif1-like	Limulus polyphemus
TRINITY_DN51077_c0_g3	gi|926614666|ref|XP_013772386.1|	PREDICTED: ATP-dependent DNA helicase pif1-like	Limulus polyphemus
TRINITY_DN51077_c0_g2	gi|926654359|ref|XP_013793815.1|	PREDICTED: ATP-dependent DNA helicase PIF1-like	Limulus polyphemus
TRINITY_DN51077_c0_g1	gi|926654359|ref|XP_013793815.1|	PREDICTED: ATP-dependent DNA helicase PIF1-like	Limulus polyphemus
TRINITY_DN87452_c0_g1	gi|821488260|ref|XP_012406576.1|	PREDICTED: SCO-spondin	Sarcophilus harrisii
TRINITY_DN47535_c0_g2	gi|646694902|gb|KDR08161.1|	hypothetical protein L798_01900	Zootermopsis nevadensis
TRINITY_DN72443_c0_g1	gi|925175926|gb|ALC79582.1|	cryptocyanin 1	Cherax quadricarinatus
TRINITY_DN49264_c0_g2	gi|585718698|ref|XP_006825930.1|	PREDICTED: RNA-directed DNA polymerase from mobile element jockey-like	Saccoglossus kowalevskii
TRINITY_DN49264_c0_g3	gi|780019003|ref|XP_011664855.1|	PREDICTED: putative ATP-dependent RNA helicase TDRD9 isoform X2	Strongylocentrotus purpuratus
TRINITY_DN53248_c3_g1	gi|642914309|ref|XP_008201629.1|	PREDICTED: DDRGK domain-containing protein 1 isoform X2	Tribolium castaneum
TRINITY_DN45834_c0_g3	gi|459172503|ref|XP_002128232.2|	PREDICTED: D-beta-hydroxybutyrate dehydrogenase, mitochondrial-like	Ciona intestinalis
TRINITY_DN45834_c0_g4	gi|769869061|ref|XP_011646597.1|	PREDICTED: choline/ethanolaminephosphotransferase 1-like isoform X4	Pogonomyrmex barbatus
TRINITY_DN50911_c1_g1	gi|585711308|ref|XP_006824720.1|	PREDICTED: RNA-directed DNA polymerase from mobile element jockey-like, partial	Saccoglossus kowalevskii
TRINITY_DN53441_c12_g1	gi|919052651|ref|XP_013408252.1|	PREDICTED: uncharacterized protein LOC106172181	Lingula anatina
TRINITY_DN49707_c1_g3	gi|939245777|ref|XP_014242275.1|	PREDICTED: cationic amino acid transporter 4	Cimex lectularius
TRINITY_DN49707_c1_g2	gi|1022762216|gb|KZS08057.1|	Cationic amino acid transporter 4	Daphnia magna
TRINITY_DN38531_c4_g1	gi|641788470|ref|XP_008176168.1|	PREDICTED: zinc finger MYM-type protein 1-like	Chrysemys picta bellii
TRINITY_DN55901_c0_g1	gi|564381505|ref|XP_006250242.1|	PREDICTED: myelin protein zero-like protein 1 isoform X1	Rattus norvegicus
TRINITY_DN35716_c0_g1	gi|156340188|ref|XP_001620378.1|	hypothetical protein NEMVEDRAFT_v1g148340	Nematostella vectensis
TRINITY_DN49174_c5_g2	gi|678119198|gb|KFU94244.1|	ATP-dependent RNA helicase DDX24, partial	Chaetura pelagica
TRINITY_DN48576_c5_g1	gi|646710201|gb|KDR15791.1|	hypothetical protein L798_10158, partial	Zootermopsis nevadensis
TRINITY_DN41593_c1_g1	gi|569344131|gb|AHE40944.1|	protein phosphatase	Fenneropenaeus chinensis
TRINITY_DN41531_c3_g1	gi|828221567|ref|XP_012561988.1|	PREDICTED: uncharacterized protein LOC100198797	Hydra vulgaris
TRINITY_DN41531_c3_g2	gi|828210593|ref|XP_012558348.1|	PREDICTED: uncharacterized protein LOC101238295, partial	Hydra vulgaris
TRINITY_DN14817_c0_g1	gi|919020528|ref|XP_013394207.1|	PREDICTED: FRAS1-related extracellular matrix protein 2-like	Lingula anatina
TRINITY_DN47301_c5_g2	gi|762148683|ref|XP_011412270.1|	PREDICTED: mitochondrial fission regulator 2-like	Crassostrea gigas
TRINITY_DN48033_c0_g1	gi|156385456|ref|XP_001633646.1|	predicted protein	Nematostella vectensis
TRINITY_DN39097_c7_g1	gi|828219259|ref|XP_012561234.1|	PREDICTED: uncharacterized protein LOC105846747	Hydra vulgaris
TRINITY_DN30650_c0_g2	gi|61162138|dbj|BAD91057.1|	Le2-cadherin	Ligia exotica
TRINITY_DN29802_c0_g1	gi|817188979|ref|XP_012289083.1|	PREDICTED: neither inactivation nor afterpotential protein C	Orussus abietinus
TRINITY_DN38857_c3_g4	gi|975134770|ref|XP_015283551.1|	PREDICTED: zinc finger protein 260-like	Gekko japonicus
TRINITY_DN42846_c4_g11	gi|837838887|ref|XP_012786704.1|	PREDICTED: zinc finger protein 260-like	Ochotona princeps
TRINITY_DN39455_c3_g15	gi|828221567|ref|XP_012561988.1|	PREDICTED: uncharacterized protein LOC100198797	Hydra vulgaris
TRINITY_DN39767_c2_g5	gi|961440288|emb|CDS43226.2|	hypothetical transcript	Echinococcus multilocularis
TRINITY_DN41249_c4_g1	gi|662221206|ref|XP_008484783.1|	PREDICTED: integrin alpha-PS2-like	Diaphorina citri
TRINITY_DN53184_c4_g1	gi|717007058|gb|AIW68601.1|	GPI-linked carbonic anydrase	Cherax quadricarinatus
TRINITY_DN40214_c8_g1	gi|646711376|gb|KDR16562.1|	hypothetical protein L798_08891	Zootermopsis nevadensis
TRINITY_DN40913_c1_g1	gi|646712237|gb|KDR17085.1|	Ubiquitin-associated protein 1	Zootermopsis nevadensis
TRINITY_DN28091_c0_g1	gi|675409889|ref|XP_008917831.1|	PREDICTED: transcription elongation factor A protein-like 3	Manacus vitellinus
TRINITY_DN46305_c4_g1	gi|520958093|dbj|BAN59994.1|	RNA binding protein Gbfne	Gryllus bimaculatus
TRINITY_DN47485_c0_g5	gi|537239577|gb|ERE86800.1|	histone-binding protein RBBP7-like protein	Cricetulus griseus
TRINITY_DN47485_c0_g4	gi|530625335|ref|XP_005302213.1|	PREDICTED: histone-binding protein RBBP4	Chrysemys picta bellii
TRINITY_DN47485_c0_g2	gi|646695052|gb|KDR08226.1|	putative histone-binding protein Caf1	Zootermopsis nevadensis
TRINITY_DN50534_c0_g1	gi|646643955|gb|KDQ71697.1|	Guanine nucleotide exchange factor DBS, partial	Zootermopsis nevadensis
TRINITY_DN46390_c10_g1	gi|390353251|ref|XP_003728072.1|	PREDICTED: RNA-directed DNA polymerase from mobile element jockey-like	Strongylocentrotus purpuratus
TRINITY_DN27207_c0_g1	gi|926619880|ref|XP_013775208.1|	PREDICTED: zinc finger homeobox protein 3-like	Limulus polyphemus
TRINITY_DN43026_c4_g1	gi|871278187|ref|XP_012946501.1|	PREDICTED: RNA-directed DNA polymerase from mobile element jockey-like isoform X1	Aplysia californica
TRINITY_DN47435_c2_g1	gi|646702783|gb|KDR11810.1|	PR domain zinc finger protein 1	Zootermopsis nevadensis
TRINITY_DN41007_c0_g3	gi|909798557|ref|XP_013155025.1|	PREDICTED: multiple epidermal growth factor-like domains protein 6	Falco peregrinus
TRINITY_DN49295_c0_g1	gi|242004984|ref|XP_002423355.1|	Plexin-A4 precursor, putative	Pediculus humanus corporis
TRINITY_DN49295_c0_g2	gi|642910643|ref|XP_008200041.1|	PREDICTED: LOW QUALITY PROTEIN: plexin-B	Tribolium castaneum
TRINITY_DN46463_c6_g1	gi|926646667|ref|XP_013789686.1|	PREDICTED: amino acid transporter ANT1-like	Limulus polyphemus
TRINITY_DN50088_c3_g1	gi|844868594|ref|XP_012799831.1|	Ankyrin repeat domain-containing protein 42	Schistosoma haematobium
TRINITY_DN53255_c7_g2	gi|828224771|ref|XP_012563090.1|	PREDICTED: uncharacterized protein LOC105847833	Hydra vulgaris
TRINITY_DN53255_c7_g3	gi|828224771|ref|XP_012563090.1|	PREDICTED: uncharacterized protein LOC105847833	Hydra vulgaris
TRINITY_DN53255_c7_g1	gi|678172127|gb|KFV40131.1|	RNA-directed DNA polymerase from mobile element jockey, partial	Gavia stellata
TRINITY_DN52166_c1_g2	gi|830127327|ref|XP_012585928.1|	PREDICTED: uncharacterized protein LOC101619398	Condylura cristata
TRINITY_DN52166_c1_g1	gi|926608409|ref|XP_013777852.1|	PREDICTED: myosin light chain kinase, smooth muscle-like	Limulus polyphemus
TRINITY_DN43026_c4_g5	gi|828210593|ref|XP_012558348.1|	PREDICTED: uncharacterized protein LOC101238295, partial	Hydra vulgaris
TRINITY_DN52656_c1_g1	gi|328706028|ref|XP_003242975.1|	PREDICTED: tigger transposable element-derived protein 7-like	Acyrthosiphon pisum
TRINITY_DN52656_c1_g2	gi|985413436|ref|XP_015372218.1|	PREDICTED: tigger transposable element-derived protein 7-like	Diuraphis noxia
TRINITY_DN44860_c5_g2	gi|220898729|gb|ACL81559.1|	cyclin H	Scylla paramamosain
TRINITY_DN44860_c5_g3	gi|748585078|dbj|BAQ21228.1|	kruppel homolog 1 protein, partial	Reticulitermes speratus
TRINITY_DN40660_c5_g1	gi|675371336|gb|KFM64238.1|	RNA-directed DNA polymerase from mobile element jockey, partial	Stegodyphus mimosarum
TRINITY_DN40660_c5_g3	gi|675372060|gb|KFM64962.1|	putative RNA-directed DNA polymerase from transposon X-element, partial	Stegodyphus mimosarum
TRINITY_DN40660_c5_g4	gi|675372060|gb|KFM64962.1|	putative RNA-directed DNA polymerase from transposon X-element, partial	Stegodyphus mimosarum
TRINITY_DN45389_c1_g4	gi|999989757|gb|KXJ28789.1|	Spindle and kinetochore-associated protein 1	Exaiptasia pallida
TRINITY_DN51233_c0_g10	gi|82623606|gb|ABB87183.1|	type 1 dopamine receptor	Panulirus interruptus
TRINITY_DN44091_c1_g3	gi|884837014|ref|XP_005154151.2|	PREDICTED: LOW QUALITY PROTEIN: tubulin alpha-4A chain	Melopsittacus undulatus
TRINITY_DN45466_c8_g1	gi|926613992|ref|XP_013772028.1|	PREDICTED: transcriptional adapter 2-beta-like isoform X2	Limulus polyphemus
TRINITY_DN41454_c2_g3	gi|646715147|gb|KDR18851.1|	CDC42 small effector protein-like protein	Zootermopsis nevadensis
TRINITY_DN41209_c0_g1	gi|242011663|ref|XP_002426567.1|	adam, putative	Pediculus humanus corporis
TRINITY_DN46478_c2_g3	gi|968096109|ref|XP_015025555.1|	uncharacterized protein Dvir_GJ16717, isoform B	Drosophila virilis
TRINITY_DN46478_c2_g1	gi|817206461|ref|XP_012279175.1|	PREDICTED: twisted gastrulation protein homolog 1-A-like	Orussus abietinus
TRINITY_DN50840_c3_g2	gi|399565626|dbj|BAM35674.1|	putative reverse transcriptase	Marsupenaeus japonicus
TRINITY_DN39585_c3_g3	gi|443717910|gb|ELU08747.1|	hypothetical protein CAPTEDRAFT_144660, partial	Capitella teleta
TRINITY_DN49739_c1_g4	gi|1004403195|gb|KYB29437.1|	hypothetical protein TcasGA2_TC031981	Tribolium castaneum
TRINITY_DN53055_c2_g1	gi|1004172288|gb|KXZ75573.1|	putative RNA-directed DNA polymerase from transposon X-element-like Protein	Tribolium castaneum
TRINITY_DN47428_c1_g4	gi|646719250|gb|KDR21430.1|	hypothetical protein L798_03468	Zootermopsis nevadensis
TRINITY_DN42460_c11_g2	gi|390353251|ref|XP_003728072.1|	PREDICTED: RNA-directed DNA polymerase from mobile element jockey-like	Strongylocentrotus purpuratus
TRINITY_DN65417_c0_g1	gi|769863592|ref|XP_011643647.1|	PREDICTED: toll-like receptor 8	Pogonomyrmex barbatus
TRINITY_DN41572_c5_g3	gi|328725948|ref|XP_003248683.1|	PREDICTED: uncharacterized protein LOC100573436	Acyrthosiphon pisum
TRINITY_DN33402_c0_g1	gi|635097376|ref|XP_007971921.1|	PREDICTED: protein SPT2 homolog	Chlorocebus sabaeus
TRINITY_DN41802_c2_g2	gi|640807426|ref|XP_008060209.1|	PREDICTED: zinc finger protein 25	Tarsius syrichta
TRINITY_DN29770_c0_g1	gi|677288409|gb|KFP70837.1|	hypothetical protein N310_09837, partial	Acanthisitta chloris
TRINITY_DN47024_c2_g1	gi|646697100|gb|KDR08985.1|	Down syndrome cell adhesion molecule-like protein, partial	Zootermopsis nevadensis
TRINITY_DN48156_c0_g5	gi|226510663|gb|ACO59906.1|	eukaryotic translation initiation factor 3 subunit G	Penaeus monodon
TRINITY_DN48156_c0_g2	gi|226510663|gb|ACO59906.1|	eukaryotic translation initiation factor 3 subunit G	Penaeus monodon
TRINITY_DN15096_c0_g1	gi|780010224|ref|XP_011663659.1|	PREDICTED: RNA-directed DNA polymerase from mobile element jockey-like	Strongylocentrotus purpuratus
TRINITY_DN43446_c0_g1	gi|1007768032|ref|XP_015822454.1|	PREDICTED: mitotic spindle assembly checkpoint protein MAD2B	Nothobranchius furzeri
TRINITY_DN41506_c2_g1	gi|449272042|gb|EMC82162.1|	Putative uncharacterized transposon-derived protein ZK1236.4, partial	Columba livia
TRINITY_DN41506_c2_g2	gi|919045756|ref|XP_013406092.1|	PREDICTED: uncharacterized protein LOC106170666	Lingula anatina
TRINITY_DN41506_c2_g5	gi|919004755|ref|XP_013381256.1|	PREDICTED: uncharacterized protein LOC106152279	Lingula anatina
TRINITY_DN41506_c2_g4	gi|678210683|gb|KFV77662.1|	hypothetical protein N308_12459, partial	Struthio camelus australis
TRINITY_DN43451_c6_g1	gi|242010014|ref|XP_002425772.1|	conserved hypothetical protein	Pediculus humanus corporis
TRINITY_DN48588_c5_g1	gi|321459394|gb|EFX70448.1|	hypothetical protein DAPPUDRAFT_202337	Daphnia pulex
TRINITY_DN49257_c2_g1	gi|808130487|ref|XP_012167977.1|	PREDICTED: uncharacterized protein CG43867 isoform X2	Bombus terrestris
TRINITY_DN42278_c2_g1	gi|1022765094|gb|KZS10386.1|	Uncharacterized protein APZ42_025159	Daphnia magna
TRINITY_DN43395_c2_g2	gi|321473090|gb|EFX84058.1|	hypothetical protein DAPPUDRAFT_301345	Daphnia pulex
TRINITY_DN23145_c0_g1	gi|156380582|ref|XP_001631847.1|	predicted protein	Nematostella vectensis
TRINITY_DN73164_c0_g1	gi|156361814|ref|XP_001625479.1|	predicted protein	Nematostella vectensis
TRINITY_DN50026_c0_g2	gi|847096384|ref|XP_012811290.1|	PREDICTED: uncharacterized protein LOC101731061	Xenopus tropicalis
TRINITY_DN50026_c0_g1	gi|34392557|dbj|BAC82607.1|	pol-like protein	Tetraodon nigroviridis
TRINITY_DN50026_c0_g6	gi|34392566|dbj|BAC82613.1|	pol-like protein	Danio rerio
TRINITY_DN50026_c0_g4	gi|34392566|dbj|BAC82613.1|	pol-like protein	Danio rerio
TRINITY_DN50026_c0_g5	gi|909821380|gb|AKU04652.1|	polyprotein	Blattella germanica
TRINITY_DN47619_c4_g1	gi|584235663|gb|AHI85755.1|	cytoplasmic dynein intermediate chain	Fenneropenaeus chinensis
TRINITY_DN46080_c0_g2	gi|999972178|gb|KXJ11352.1|	Retrovirus-related Pol polyprotein from transposon 17.6	Exaiptasia pallida
TRINITY_DN42728_c3_g1	gi|646718923|gb|KDR21226.1|	Cleavage and polyadenylation specificity factor subunit	Zootermopsis nevadensis
TRINITY_DN50447_c4_g3	gi|1005432287|ref|XP_015753740.1|	PREDICTED: RNA-directed DNA polymerase from mobile element jockey-like	Acropora digitifera
TRINITY_DN38173_c0_g1	gi|915666176|gb|KOC68081.1|	Apoptosis 2 inhibitor	Habropoda laboriosa
TRINITY_DN49601_c4_g1	gi|642929032|ref|XP_008195661.1|	PREDICTED: 5'-3' exoribonuclease 2 homolog	Tribolium castaneum
TRINITY_DN45301_c2_g3	gi|939681178|ref|XP_014285680.1|	PREDICTED: diphthine--ammonia ligase isoform X2	Halyomorpha halys
TRINITY_DN5421_c0_g1	gi|827560978|ref|XP_012551333.1|	PREDICTED: transcription factor collier-like	Bombyx mori
TRINITY_DN50949_c4_g10	gi|1008427280|ref|XP_015837417.1|	PREDICTED: LOW QUALITY PROTEIN: uncharacterized protein LOC107398295	Tribolium castaneum
TRINITY_DN50949_c4_g13	gi|675371336|gb|KFM64238.1|	RNA-directed DNA polymerase from mobile element jockey, partial	Stegodyphus mimosarum
TRINITY_DN14110_c0_g1	gi|1024959761|ref|XP_016300877.1|	PREDICTED: WAS/WASL-interacting protein family member 1-like, partial	Sinocyclocheilus anshuiensis
TRINITY_DN50225_c4_g4	gi|939257459|ref|XP_014248554.1|	PREDICTED: uncharacterized protein LOC106666134	Cimex lectularius
TRINITY_DN50225_c4_g1	gi|1000202110|gb|KXJ74351.1|	hypothetical protein RP20_CCG013865	Aedes albopictus
TRINITY_DN45948_c13_g1	gi|328698336|ref|XP_001946881.2|	PREDICTED: transmembrane protein 135	Acyrthosiphon pisum
TRINITY_DN43546_c5_g4	gi|242013708|ref|XP_002427544.1|	conserved hypothetical protein	Pediculus humanus corporis
TRINITY_DN48438_c0_g4	gi|576702993|gb|AHH32889.1|	integrin alpha 8	Fenneropenaeus chinensis
TRINITY_DN48438_c0_g1	gi|918307664|gb|KOF79409.1|	hypothetical protein OCBIM_22029548mg	Octopus bimaculoides
TRINITY_DN50629_c3_g1	gi|936709587|ref|XP_014232752.1|	PREDICTED: long-chain-fatty-acid--CoA ligase 4 isoform X1	Trichogramma pretiosum
TRINITY_DN66939_c0_g1	gi|342316815|gb|AEL22816.1|	serpin	Paralithodes camtschaticus
TRINITY_DN49901_c1_g4	gi|449693127|ref|XP_004213312.1|	PREDICTED: uncharacterized protein LOC101239591, partial	Hydra vulgaris
TRINITY_DN39490_c4_g2	gi|755794364|ref|XP_011287943.1|	PREDICTED: zinc finger protein 345-like	Felis catus
TRINITY_DN43268_c1_g4	gi|170585537|ref|XP_001897539.1|	60S ribosomal protein L38	Brugia malayi
TRINITY_DN43268_c1_g2	gi|241999228|ref|XP_002434257.1|	glycine/serine hydroxymethyltransferase, putative	Ixodes scapularis
TRINITY_DN49109_c3_g1	gi|646724185|gb|KDR24520.1|	Integrator complex subunit 1	Zootermopsis nevadensis
TRINITY_DN62383_c0_g1	gi|564341946|ref|XP_006234656.1|	PREDICTED: diacylglycerol kinase zeta isoform X1	Rattus norvegicus
TRINITY_DN45480_c0_g1	gi|646713194|gb|KDR17652.1|	Peroxisome biogenesis factor 10	Zootermopsis nevadensis
TRINITY_DN29532_c0_g2	gi|970903378|ref|XP_015117532.1|	PREDICTED: nesprin-1-like	Diachasma alloeum
TRINITY_DN42265_c4_g1	gi|242017684|ref|XP_002429317.1|	sphingomyelin phosphodiesterase, putative	Pediculus humanus corporis
TRINITY_DN38974_c2_g4	gi|399565626|dbj|BAM35674.1|	putative reverse transcriptase	Marsupenaeus japonicus
TRINITY_DN38974_c2_g1	gi|307187668|gb|EFN72640.1|	Malignant T cell amplified sequence 1	Camponotus floridanus
TRINITY_DN42677_c0_g2	gi|646715616|gb|KDR19152.1|	Sorting and assembly machinery component 50-like protein	Zootermopsis nevadensis
TRINITY_DN15044_c0_g1	gi|148357352|gb|ABQ59096.1|	chitinase	Homarus americanus
TRINITY_DN52820_c3_g1	gi|241161089|ref|XP_002408853.1|	hypothetical protein IscW_ISCW002234	Ixodes scapularis
TRINITY_DN44467_c1_g2	gi|646707746|gb|KDR14364.1|	hypothetical protein L798_10398	Zootermopsis nevadensis
TRINITY_DN38835_c3_g2	gi|683455307|gb|KFZ51064.1|	hypothetical protein N321_05166, partial	Caprimulgus carolinensis
TRINITY_DN87284_c0_g1	gi|646708949|gb|KDR15064.1|	Collagen alpha-1(XV) chain	Zootermopsis nevadensis
TRINITY_DN39060_c3_g1	gi|59799429|gb|AAX07255.1|	reverse transcriptase, partial	Hadrurus hirsutus
TRINITY_DN40164_c7_g1	gi|957840491|ref|XP_014670551.1|	PREDICTED: putative uncharacterized protein DDB_G0281733	Priapulus caudatus
TRINITY_DN76441_c0_g1	gi|351698877|gb|EHB01796.1|	Poly(rC)-binding protein 4	Heterocephalus glaber
TRINITY_DN50657_c3_g1	gi|189234792|ref|XP_001807073.1|	PREDICTED: zinc finger protein 571	Tribolium castaneum
TRINITY_DN44473_c0_g1	gi|676496045|ref|XP_009067086.1|	hypothetical protein LOTGIDRAFT_148500, partial	Lottia gigantea
TRINITY_DN48671_c3_g1	gi|946579381|gb|ALM23458.1|	HMG-CoA reductase membrane form	Scylla paramamosain
TRINITY_DN39463_c13_g1	gi|828194946|ref|XP_012566789.1|	PREDICTED: RNA-directed DNA polymerase from mobile element jockey-like	Hydra vulgaris
TRINITY_DN44105_c0_g1	gi|21667216|gb|AAM73986.1|AF465679_1	alpha-tubulin 1	Homarus gammarus
TRINITY_DN41998_c2_g1	gi|936706339|ref|XP_014231132.1|	PREDICTED: uncharacterized protein LOC106655321	Trichogramma pretiosum
TRINITY_DN64804_c0_g1	gi|585662800|ref|XP_006816814.1|	PREDICTED: uncharacterized protein LOC102806523	Saccoglossus kowalevskii
TRINITY_DN53385_c8_g1	gi|125901787|gb|ABN58714.1|	pol-like protein	Biomphalaria glabrata
TRINITY_DN16453_c0_g1	gi|966751344|dbj|BAU19445.1|	aspartate racemase	Penaeus monodon
TRINITY_DN46923_c5_g2	gi|1032023913|ref|XP_016768223.1|	PREDICTED: homeobox protein cut isoform X7	Apis mellifera
TRINITY_DN46923_c5_g1	gi|939635293|ref|XP_014293824.1|	PREDICTED: homeobox protein cut isoform X2	Halyomorpha halys
TRINITY_DN45529_c5_g3	gi|752880234|ref|XP_011257675.1|	PREDICTED: moesin/ezrin/radixin homolog 1 isoform X3	Camponotus floridanus
TRINITY_DN45990_c0_g3	gi|926616538|ref|XP_013773392.1|	PREDICTED: E3 ubiquitin-protein ligase PDZRN3-like	Limulus polyphemus
TRINITY_DN39187_c5_g2	gi|999980670|gb|KXJ19844.1|	Transposon Ty3-I Gag-Pol polyprotein	Exaiptasia pallida
TRINITY_DN39187_c5_g1	gi|688588169|ref|XP_009290009.1|	PREDICTED: uncharacterized protein LOC103908834	Danio rerio
TRINITY_DN75238_c0_g1	gi|646722048|gb|KDR23173.1|	hypothetical protein L798_15742, partial	Zootermopsis nevadensis
TRINITY_DN50693_c4_g1	gi|306478627|gb|ADM89629.1|	ficolin-like protein 2	Pacifastacus leniusculus
TRINITY_DN43805_c4_g2	gi|998520779|ref|XP_015521383.1|	PREDICTED: patatin-like phospholipase domain-containing protein 3 isoform X2	Neodiprion lecontei
TRINITY_DN43805_c4_g1	gi|926615781|ref|XP_013772981.1|	PREDICTED: guanine nucleotide-binding protein-like 3 homolog isoform X1	Limulus polyphemus
TRINITY_DN43805_c4_g4	gi|662222667|ref|XP_008485590.1|	PREDICTED: uncharacterized protein LOC103522263	Diaphorina citri
TRINITY_DN39077_c6_g4	gi|646717219|gb|KDR20165.1|	Chromobox protein-like protein 5, partial	Zootermopsis nevadensis
TRINITY_DN39077_c6_g3	gi|939676749|ref|XP_014284233.1|	PREDICTED: probable ATP-dependent RNA helicase DDX46	Halyomorpha halys
TRINITY_DN51869_c2_g2	gi|926635357|ref|XP_013783563.1|	PREDICTED: uncharacterized protein LOC106467732 isoform X3	Limulus polyphemus
TRINITY_DN53369_c5_g4	gi|953245346|ref|YP_009180599.1|	cytochrome b (mitochondrion)	Procambarus alleni
TRINITY_DN43323_c0_g1	gi|957849556|ref|XP_014675320.1|	PREDICTED: uncharacterized protein LOC106815379	Priapulus caudatus
TRINITY_DN53369_c5_g2	gi|401880642|gb|AFQ31576.1|	NADH dehydrogenase subunit 5 (mitochondrion)	Procambarus clarkii
TRINITY_DN40878_c5_g1	gi|524875233|ref|XP_005094347.1|	PREDICTED: transient receptor potential cation channel subfamily M member 3-like	Aplysia californica
TRINITY_DN95151_c0_g1	gi|972179942|ref|XP_015171255.1|	PREDICTED: Down syndrome cell adhesion molecule-like protein Dscam2 isoform X6	Polistes dominula
TRINITY_DN14852_c0_g1	gi|1000723976|ref|XP_015610466.1|	PREDICTED: nephrin-like isoform X2	Cephus cinctus
TRINITY_DN41998_c5_g1	gi|125901787|gb|ABN58714.1|	pol-like protein	Biomphalaria glabrata
TRINITY_DN51441_c1_g3	gi|341888448|gb|EGT44383.1|	CBN-LGC-46 protein	Caenorhabditis brenneri
TRINITY_DN38247_c0_g2	gi|926631880|ref|XP_013781686.1|	PREDICTED: uncharacterized protein LOC106465982	Limulus polyphemus
TRINITY_DN44831_c1_g1	gi|1022770746|gb|KZS15139.1|	Guanine nucleotide-binding protein G(I)/G(S)/G(O) subunit gamma-8	Daphnia magna
TRINITY_DN50013_c2_g1	gi|999983111|gb|KXJ22254.1|	Gag-Pol polyprotein	Exaiptasia pallida
TRINITY_DN85641_c0_g1	gi|823473041|ref|XP_012426557.1|	PREDICTED: LOW QUALITY PROTEIN: glutenin, high molecular weight subunit DX5-like	Taeniopygia guttata
TRINITY_DN40807_c2_g4	gi|1009593706|ref|XP_015925742.1|	PREDICTED: uncharacterized protein LOC107453426	Parasteatoda tepidariorum
TRINITY_DN40179_c2_g1	gi|260816350|ref|XP_002602934.1|	hypothetical protein BRAFLDRAFT_251802	Branchiostoma floridae
TRINITY_DN40179_c2_g4	gi|795016696|ref|XP_011858585.1|	PREDICTED: LOW QUALITY PROTEIN: RNA-directed DNA polymerase from mobile element jockey-like	Vollenhovia emeryi
TRINITY_DN49897_c5_g2	gi|697420021|gb|KGL81031.1|	hypothetical protein N309_04052, partial	Tinamus guttatus
TRINITY_DN39909_c2_g5	gi|871278187|ref|XP_012946501.1|	PREDICTED: RNA-directed DNA polymerase from mobile element jockey-like isoform X1	Aplysia californica
TRINITY_DN39909_c2_g3	gi|780023920|ref|XP_011665645.1|	PREDICTED: RNA-directed DNA polymerase from mobile element jockey-like	Strongylocentrotus purpuratus
TRINITY_DN29926_c0_g1	gi|828228252|ref|XP_012564220.1|	PREDICTED: uncharacterized protein LOC105848600, partial	Hydra vulgaris
TRINITY_DN49479_c3_g1	gi|478733534|gb|AGJ51192.1|	olfactory ionotropic receptor IR7	Panulirus argus
TRINITY_DN50672_c0_g1	gi|677419008|gb|KFQ23661.1|	hypothetical protein N331_04690, partial	Merops nubicus
TRINITY_DN43635_c2_g1	gi|918309923|gb|KOF80736.1|	hypothetical protein OCBIM_22027504mg	Octopus bimaculoides
TRINITY_DN22076_c0_g1	gi|936602240|ref|XP_014214846.1|	PREDICTED: nesprin-1	Copidosoma floridanum
TRINITY_DN52611_c2_g1	gi|242014682|ref|XP_002428014.1|	mitochondrial glutamate carrier, putative	Pediculus humanus corporis
TRINITY_DN46996_c1_g3	gi|646721754|gb|KDR22984.1|	Thioredoxin domain-containing protein 11	Zootermopsis nevadensis
TRINITY_DN43459_c1_g2	gi|908472824|ref|XP_013089155.1|	PREDICTED: tubulin-specific chaperone E-like	Biomphalaria glabrata
TRINITY_DN38328_c0_g1	gi|939239038|ref|XP_014262226.1|	PREDICTED: PHD finger-like domain-containing protein 5A	Cimex lectularius
TRINITY_DN52429_c6_g1	gi|242003709|ref|XP_002422830.1|	mitochondrial import inner membrane translocase subunit Tim17-B, putative	Pediculus humanus corporis
TRINITY_DN40794_c2_g1	gi|677310115|gb|KFP92543.1|	hypothetical protein N311_08382, partial	Apaloderma vittatum
TRINITY_DN40794_c2_g2	gi|678217240|gb|KFV84219.1|	hypothetical protein N308_04708, partial	Struthio camelus australis
TRINITY_DN51614_c1_g1	gi|957849556|ref|XP_014675320.1|	PREDICTED: uncharacterized protein LOC106815379	Priapulus caudatus
TRINITY_DN50765_c0_g1	gi|156400934|ref|XP_001639047.1|	predicted protein	Nematostella vectensis
TRINITY_DN52909_c1_g2	gi|669193675|gb|AII16543.1|	cubilin, partial	Paracyclopina nana
TRINITY_DN46555_c6_g5	gi|759066929|ref|XP_011342932.1|	PREDICTED: SH2B adapter protein 1 isoform X2	Cerapachys biroi
TRINITY_DN46555_c6_g1	gi|321463870|gb|EFX74882.1|	hypothetical protein DAPPUDRAFT_214647	Daphnia pulex
TRINITY_DN51618_c2_g2	gi|546670716|gb|ERL83363.1|	hypothetical protein D910_00282	Dendroctonus ponderosae
TRINITY_DN45930_c5_g2	gi|919015487|ref|XP_013392071.1|	PREDICTED: fas apoptotic inhibitory molecule 1-like isoform X1	Lingula anatina
TRINITY_DN40517_c5_g9	gi|1020523181|ref|XP_016101083.1|	PREDICTED: zinc finger protein 845-like isoform X8	Sinocyclocheilus grahami
TRINITY_DN40517_c5_g1	gi|950962820|ref|XP_014453244.1|	PREDICTED: zinc finger protein 91-like, partial	Alligator mississippiensis
TRINITY_DN40517_c5_g2	gi|831319956|ref|XP_012692788.1|	PREDICTED: zinc finger protein 43-like	Clupea harengus
TRINITY_DN40517_c5_g7	gi|975094345|ref|XP_015261994.1|	PREDICTED: zinc finger protein 420-like	Gekko japonicus
TRINITY_DN42560_c1_g1	gi|156362135|ref|XP_001625636.1|	predicted protein	Nematostella vectensis
TRINITY_DN47456_c2_g2	gi|530626141|ref|XP_005302607.1|	PREDICTED: jerky protein homolog	Chrysemys picta bellii
TRINITY_DN36195_c0_g1	gi|241001440|ref|XP_002404862.1|	reverse transcriptase, putative	Ixodes scapularis
TRINITY_DN52309_c6_g2	gi|676484848|ref|XP_009063475.1|	hypothetical protein LOTGIDRAFT_235711	Lottia gigantea
TRINITY_DN38639_c1_g1	gi|828215206|ref|XP_012559928.1|	PREDICTED: RNA-directed DNA polymerase from mobile element jockey-like	Hydra vulgaris
TRINITY_DN53946_c0_g1	gi|871229220|ref|XP_012937339.1|	PREDICTED: dynein heavy chain 3, axonemal-like	Aplysia californica
TRINITY_DN46153_c0_g1	gi|646692962|gb|KDR07589.1|	Forkhead box protein P4	Zootermopsis nevadensis
TRINITY_DN46153_c0_g3	gi|805771295|ref|XP_012136618.1|	PREDICTED: ataxin-2 homolog isoform X2	Megachile rotundata
TRINITY_DN41123_c2_g10	gi|765669821|gb|AJS13771.1|	cathepsin L protein	Cherax quadricarinatus
TRINITY_DN25237_c0_g2	gi|919047210|ref|XP_013406797.1|	PREDICTED: tyrosine-protein kinase SRK2-like isoform X1	Lingula anatina
TRINITY_DN49331_c2_g1	gi|1004395512|gb|EEZ97202.2|	hypothetical protein TcasGA2_TC004391	Tribolium castaneum
TRINITY_DN51710_c1_g1	gi|640775537|ref|XP_008060687.1|	PREDICTED: zinc finger protein 98-like, partial	Tarsius syrichta
TRINITY_DN49918_c3_g1	gi|114051370|ref|NP_001040371.1|	surfeit 5	Bombyx mori
TRINITY_DN42874_c7_g8	gi|768432251|ref|XP_011557441.1|	PREDICTED: uncharacterized protein LOC105388261	Plutella xylostella
TRINITY_DN42874_c7_g1	gi|926627466|ref|XP_013779309.1|	PREDICTED: uncharacterized protein LOC106463786	Limulus polyphemus
TRINITY_DN42874_c7_g2	gi|768432074|ref|XP_011557345.1|	PREDICTED: uncharacterized protein LOC105388176	Plutella xylostella
TRINITY_DN42874_c7_g5	gi|913320087|ref|XP_013191143.1|	PREDICTED: uncharacterized protein LOC106135401	Amyelois transitella
TRINITY_DN69041_c0_g1	gi|1028354775|gb|ANE31673.1|	C-type lectin	Fenneropenaeus merguiensis
TRINITY_DN46052_c2_g2	gi|699651664|ref|XP_009896535.1|	PREDICTED: RNA-directed DNA polymerase from mobile element jockey-like, partial	Picoides pubescens
TRINITY_DN33221_c0_g1	gi|585676638|ref|XP_006818999.1|	PREDICTED: uncharacterized protein LOC102803656, partial	Saccoglossus kowalevskii
TRINITY_DN46052_c2_g3	gi|699670386|ref|XP_009900550.1|	PREDICTED: RNA-directed DNA polymerase from mobile element jockey-like, partial	Picoides pubescens
TRINITY_DN48341_c1_g1	gi|1009537314|ref|XP_015905314.1|	PREDICTED: ribose-phosphate pyrophosphokinase 2	Parasteatoda tepidariorum
TRINITY_DN42947_c5_g2	gi|338172707|gb|AEI83216.1|	partner of drosha-like protein	Litopenaeus vannamei
TRINITY_DN46049_c2_g2	gi|817083126|ref|XP_012264157.1|	PREDICTED: probable ATP-dependent RNA helicase DHX35 isoform X1	Athalia rosae
TRINITY_DN52478_c1_g1	gi|748015735|gb|AJE29369.1|	vascular endothelial growth factor receptor precursor	Litopenaeus vannamei
TRINITY_DN43378_c3_g1	gi|828219259|ref|XP_012561234.1|	PREDICTED: uncharacterized protein LOC105846747	Hydra vulgaris
TRINITY_DN52078_c0_g1	gi|390359352|ref|XP_003729463.1|	PREDICTED: zinc finger protein 836	Strongylocentrotus purpuratus
TRINITY_DN3470_c0_g1	gi|71159516|gb|AAZ29608.1|	C-type lectin	Penaeus monodon
TRINITY_DN22019_c0_g1	gi|780119050|ref|XP_011677630.1|	PREDICTED: RNA-directed DNA polymerase from mobile element jockey-like	Strongylocentrotus purpuratus
TRINITY_DN52851_c6_g1	gi|195381171|ref|XP_002049328.1|	uncharacterized protein Dvir_GJ21526, isoform A	Drosophila virilis
TRINITY_DN44184_c0_g1	gi|918996151|ref|XP_013388856.1|	PREDICTED: serine/threonine-protein phosphatase 6 regulatory ankyrin repeat subunit B-like	Lingula anatina
TRINITY_DN40172_c3_g1	gi|268554558|ref|XP_002635266.1|	Hypothetical protein CBG11510	Caenorhabditis briggsae
TRINITY_DN48745_c6_g1	gi|676825094|gb|KFP18963.1|	hypothetical protein Z169_11227, partial	Egretta garzetta
TRINITY_DN36675_c0_g1	gi|645013766|ref|XP_008205252.1|	PREDICTED: programmed cell death protein 2-like	Nasonia vitripennis
TRINITY_DN53238_c1_g1	gi|68139273|gb|AAY86043.1|	reverse transcriptase	Nullibrotheas allenii
TRINITY_DN36806_c0_g1	gi|195118138|ref|XP_002003597.1|	uncharacterized protein Dmoj_GI18003	Drosophila mojavensis
TRINITY_DN40008_c2_g5	gi|831272793|ref|XP_012676397.1|	PREDICTED: LOW QUALITY PROTEIN: zinc finger protein 208-like	Clupea harengus
TRINITY_DN40008_c2_g4	gi|950962820|ref|XP_014453244.1|	PREDICTED: zinc finger protein 91-like, partial	Alligator mississippiensis
TRINITY_DN40008_c2_g7	gi|831319956|ref|XP_012692788.1|	PREDICTED: zinc finger protein 43-like	Clupea harengus
TRINITY_DN40008_c2_g6	gi|831319956|ref|XP_012692788.1|	PREDICTED: zinc finger protein 43-like	Clupea harengus
TRINITY_DN40008_c2_g1	gi|831319956|ref|XP_012692788.1|	PREDICTED: zinc finger protein 43-like	Clupea harengus
TRINITY_DN40008_c2_g2	gi|831319956|ref|XP_012692788.1|	PREDICTED: zinc finger protein 43-like	Clupea harengus
TRINITY_DN40008_c2_g8	gi|831290811|ref|XP_012676918.1|	PREDICTED: zinc finger protein 726-like	Clupea harengus
TRINITY_DN49490_c5_g1	gi|954367903|gb|KRY34279.1|	MDS1 and EVI1 complex locus protein EVI1-A	Trichinella spiralis
TRINITY_DN43067_c5_g2	gi|936606670|ref|XP_014217272.1|	PREDICTED: uncharacterized protein LOC106645836	Copidosoma floridanum
TRINITY_DN43181_c3_g1	gi|646711058|gb|KDR16391.1|	Pyruvate dehydrogenase phosphatase regulatory subunit, mitochondrial	Zootermopsis nevadensis
TRINITY_DN50657_c4_g2	gi|646722135|gb|KDR23238.1|	Cyclin G-associated kinase	Zootermopsis nevadensis
TRINITY_DN47078_c1_g8	gi|125901787|gb|ABN58714.1|	pol-like protein	Biomphalaria glabrata
TRINITY_DN40883_c4_g1	gi|918280312|gb|KOF63716.1|	hypothetical protein OCBIM_22018508mg, partial	Octopus bimaculoides
TRINITY_DN32103_c0_g1	gi|260808337|ref|XP_002598964.1|	hypothetical protein BRAFLDRAFT_221721	Branchiostoma floridae
TRINITY_DN38348_c9_g3	gi|780071954|ref|XP_011671699.1|	PREDICTED: uncharacterized protein LOC105441854	Strongylocentrotus purpuratus
TRINITY_DN52664_c0_g2	gi|321464650|gb|EFX75656.1|	hypothetical protein DAPPUDRAFT_226211	Daphnia pulex
TRINITY_DN43067_c5_g6	gi|676822886|gb|KFP17214.1|	hypothetical protein Z169_14123, partial	Egretta garzetta
TRINITY_DN52943_c4_g1	gi|240975906|ref|XP_002402203.1|	tetraspanin, putative	Ixodes scapularis
TRINITY_DN46514_c5_g1	gi|1009572460|ref|XP_015918248.1|	PREDICTED: uncharacterized protein LOC107447761, partial	Parasteatoda tepidariorum
TRINITY_DN52473_c4_g1	gi|985409798|ref|XP_015370312.1|	PREDICTED: uncharacterized protein LOC107166243	Diuraphis noxia
TRINITY_DN43532_c2_g2	gi|641651574|ref|XP_003241127.2|	PREDICTED: hemicentin-2-like	Acyrthosiphon pisum
TRINITY_DN43532_c2_g3	gi|345488686|ref|XP_001604522.2|	PREDICTED: sal-like protein 3	Nasonia vitripennis
TRINITY_DN45578_c6_g4	gi|805827488|ref|XP_012153574.1|	PREDICTED: RNA-directed DNA polymerase from mobile element jockey-like, partial	Megachile rotundata
TRINITY_DN53401_c22_g3	gi|871278187|ref|XP_012946501.1|	PREDICTED: RNA-directed DNA polymerase from mobile element jockey-like isoform X1	Aplysia californica
TRINITY_DN67282_c0_g1	gi|45686367|gb|AAO89219.2|	SAP90/PSD-95 associated protein 3	Mus musculus
TRINITY_DN45200_c5_g1	gi|345481850|ref|XP_003424470.1|	PREDICTED: glycerol-3-phosphate acyltransferase 3 isoform X2	Nasonia vitripennis
TRINITY_DN53044_c4_g1	gi|1024920670|ref|XP_016348065.1|	PREDICTED: piggyBac transposable element-derived protein 4-like	Sinocyclocheilus anshuiensis
TRINITY_DN43959_c2_g8	gi|828198404|ref|XP_012554234.1|	PREDICTED: RNA-directed DNA polymerase from mobile element jockey-like	Hydra vulgaris
TRINITY_DN39469_c0_g1	gi|805792687|ref|XP_012142300.1|	PREDICTED: elastin-like	Megachile rotundata
TRINITY_DN38653_c0_g1	gi|908472782|ref|XP_013089140.1|	PREDICTED: putative proline-rich protein 21	Biomphalaria glabrata
TRINITY_DN38868_c2_g2	gi|768427825|ref|XP_011555023.1|	PREDICTED: uncharacterized protein LOC105386209	Plutella xylostella
TRINITY_DN44990_c8_g1	gi|961122627|ref|XP_014783059.1|	PREDICTED: RNA-directed DNA polymerase from mobile element jockey-like	Octopus bimaculoides
TRINITY_DN49925_c4_g1	gi|919039905|ref|XP_013403394.1|	PREDICTED: HBS1-like protein	Lingula anatina
TRINITY_DN47838_c1_g4	gi|284009766|ref|NP_001164998.1|	zinc finger protein 484 isoform 2	Xenopus tropicalis
TRINITY_DN47838_c1_g7	gi|641658099|ref|XP_008180596.1|	PREDICTED: zinc finger protein 271-like	Acyrthosiphon pisum
TRINITY_DN47838_c1_g1	gi|1022982181|ref|XP_016285225.1|	PREDICTED: zinc finger protein 883-like isoform X1	Monodelphis domestica
TRINITY_DN41836_c3_g1	gi|449682632|ref|XP_004210132.1|	PREDICTED: RNA-directed DNA polymerase from mobile element jockey-like	Hydra vulgaris
TRINITY_DN90078_c0_g1	gi|149045713|gb|EDL98713.1|	similar to mKIAA1045 protein (predicted)	Rattus norvegicus
TRINITY_DN42051_c2_g1	gi|939689563|ref|XP_014288727.1|	PREDICTED: translocation protein SEC63 homolog	Halyomorpha halys
TRINITY_DN43064_c2_g3	gi|965909106|ref|XP_014946316.1|	PREDICTED: LOW QUALITY PROTEIN: zinc finger protein 347-like isoform X2, partial	Ovis aries musimon
TRINITY_DN43485_c2_g5	gi|828230433|ref|XP_012564862.1|	PREDICTED: uncharacterized protein LOC101235203	Hydra vulgaris
TRINITY_DN41470_c4_g1	gi|1022778130|gb|KZS21624.1|	Protein RRNAD1	Daphnia magna
TRINITY_DN52998_c2_g3	gi|919054317|ref|XP_013409111.1|	PREDICTED: sulfide:quinone oxidoreductase, mitochondrial-like	Lingula anatina
TRINITY_DN51073_c2_g1	gi|926624562|ref|XP_013777746.1|	PREDICTED: nuclear receptor subfamily 2 group C member 2-like	Limulus polyphemus
TRINITY_DN40572_c3_g1	gi|736157340|ref|XP_010776025.1|	PREDICTED: LOW QUALITY PROTEIN: uncharacterized protein LOC104951079	Notothenia coriiceps
TRINITY_DN41511_c6_g3	gi|308220078|gb|ADO22611.1|	LIM class homeobox transcription factor Lmx	Mnemiopsis leidyi
TRINITY_DN69603_c0_g1	gi|914344131|gb|AKV62616.1|	toll-like receptor	Portunus trituberculatus
TRINITY_DN26094_c0_g1	gi|9186884|dbj|BAA99543.1|	BCS-1	Amphibalanus amphitrite
TRINITY_DN42195_c4_g3	gi|828214043|ref|XP_012559528.1|	PREDICTED: RNA-directed DNA polymerase from mobile element jockey-like	Hydra vulgaris
TRINITY_DN42195_c4_g1	gi|780119050|ref|XP_011677630.1|	PREDICTED: RNA-directed DNA polymerase from mobile element jockey-like	Strongylocentrotus purpuratus
TRINITY_DN95370_c0_g1	gi|985401651|ref|XP_015368554.1|	PREDICTED: uncharacterized protein LOC107165021	Diuraphis noxia
TRINITY_DN64366_c0_g1	gi|490857386|ref|WP_004719428.1|	MULTISPECIES: ATP-dependent RNA helicase RhlB	Acinetobacter
TRINITY_DN41901_c2_g2	gi|156371524|ref|XP_001628813.1|	predicted protein	Nematostella vectensis
TRINITY_DN28510_c0_g1	gi|954258522|gb|KRX52181.1|	hypothetical protein T09_2865	Trichinella sp. T9
TRINITY_DN45180_c2_g1	gi|998514729|ref|XP_015518061.1|	PREDICTED: protein unc-80 homolog	Neodiprion lecontei
TRINITY_DN28512_c0_g2	gi|957834709|ref|XP_014667461.1|	PREDICTED: forkhead box protein G1-like	Priapulus caudatus
TRINITY_DN45332_c2_g1	gi|510858722|gb|EPB74302.1|	hypothetical protein ANCCEY_06604	Ancylostoma ceylanicum
TRINITY_DN43932_c5_g2	gi|1022769654|gb|KZS14129.1|	Eukaryotic translation initiation factor 2 subunit 3	Daphnia magna
TRINITY_DN44950_c4_g1	gi|1009577458|ref|XP_015920329.1|	PREDICTED: excitatory amino acid transporter-like	Parasteatoda tepidariorum
TRINITY_DN50346_c5_g3	gi|304441009|gb|ADM33942.1|	lysozyme	Scylla paramamosain
TRINITY_DN38804_c6_g5	gi|944210738|gb|KQK77540.1|	RNA-directed DNA polymerase from mobile element jockey-like protein	Amazona aestiva
TRINITY_DN48544_c0_g2	gi|1002574364|ref|XP_015666221.1|	PREDICTED: vitelline membrane outer layer protein 1 homolog	Protobothrops mucrosquamatus
TRINITY_DN48544_c0_g1	gi|219815995|gb|ACL37112.1|	crustacyanin-A1 precursor	Panulirus cygnus
TRINITY_DN51585_c10_g5	gi|828230093|ref|XP_004212057.2|	PREDICTED: RNA-directed DNA polymerase from mobile element jockey-like, partial	Hydra vulgaris
TRINITY_DN39713_c5_g1	gi|780625127|ref|XP_011708219.1|	PREDICTED: general transcription factor IIH subunit 4	Wasmannia auropunctata
TRINITY_DN38521_c0_g1	gi|998495979|ref|XP_015523683.1|	PREDICTED: NAD-dependent protein deacylase Sirt4-like	Neodiprion lecontei
TRINITY_DN38681_c5_g1	gi|761911685|ref|XP_011405109.1|	PREDICTED: uncharacterized protein LOC100635111	Amphimedon queenslandica
TRINITY_DN40275_c4_g1	gi|646717631|gb|KDR20422.1|	Coiled-coil domain-containing protein	Zootermopsis nevadensis
TRINITY_DN51408_c6_g1	gi|449691446|ref|XP_004212675.1|	PREDICTED: uncharacterized protein LOC101238072, partial	Hydra vulgaris
TRINITY_DN49578_c1_g1	gi|926625025|ref|XP_013777993.1|	PREDICTED: metallophosphoesterase domain-containing protein 1-like	Limulus polyphemus
TRINITY_DN38317_c3_g1	gi|957850541|ref|XP_014675670.1|	PREDICTED: protein DENND6A-like	Priapulus caudatus
TRINITY_DN3463_c0_g1	gi|583973762|ref|XP_006782280.1|	PREDICTED: UDP-glucuronosyltransferase 2A1-like	Neolamprologus brichardi
TRINITY_DN43411_c3_g4	gi|817183917|ref|XP_012279018.1|	PREDICTED: protein split ends-like	Orussus abietinus
TRINITY_DN87209_c0_g1	gi|321466647|gb|EFX77641.1|	hypothetical protein DAPPUDRAFT_105878	Daphnia pulex
TRINITY_DN50237_c14_g1	gi|929349983|ref|XP_014102566.1|	PREDICTED: adenylate cyclase type 3	Bactrocera oleae
TRINITY_DN38531_c1_g1	gi|957849556|ref|XP_014675320.1|	PREDICTED: uncharacterized protein LOC106815379	Priapulus caudatus
TRINITY_DN44302_c1_g1	gi|688533772|ref|XP_009291809.1|	PREDICTED: flocculation protein FLO11	Danio rerio
TRINITY_DN51995_c0_g1	gi|768408938|ref|XP_011550069.1|	PREDICTED: T-related protein, partial	Plutella xylostella
TRINITY_DN50859_c5_g1	gi|512391893|gb|AGO01382.1|	will die slowly	Scylla paramamosain
TRINITY_DN12656_c0_g2	gi|13752282|gb|AAK38618.1|AF312369_1	aldoketoreductase-like protein	Orconectes limosus
TRINITY_DN12656_c0_g1	gi|13752282|gb|AAK38618.1|AF312369_1	aldoketoreductase-like protein	Orconectes limosus
TRINITY_DN53256_c4_g1	gi|734644321|ref|XP_010751193.1|	PREDICTED: gastrula zinc finger protein XlCGF57.1-like	Larimichthys crocea
TRINITY_DN51597_c1_g1	gi|817052449|ref|XP_012256403.1|	PREDICTED: membralin isoform X1	Athalia rosae
TRINITY_DN43486_c0_g1	gi|1008441033|ref|XP_015835967.1|	PREDICTED: protein still life, isoform SIF type 1 isoform X9	Tribolium castaneum
TRINITY_DN43486_c0_g2	gi|755953648|ref|XP_011302496.1|	PREDICTED: protein still life, isoform SIF type 1 isoform X3	Fopius arisanus
TRINITY_DN43486_c0_g3	gi|939638212|ref|XP_014270204.1|	PREDICTED: protein still life, isoform SIF type 1-like isoform X2	Halyomorpha halys
TRINITY_DN43486_c0_g4	gi|326578771|gb|ADZ95936.1|	reverse transcriptase, partial	Arhopala japonica
TRINITY_DN43486_c0_g6	gi|1012972136|gb|KYQ46680.1|	Protein still life, isoform SIF type 1	Trachymyrmex zeteki
TRINITY_DN42892_c1_g4	gi|1000730755|ref|XP_015587755.1|	PREDICTED: polyadenylate-binding protein 4-like isoform X1	Cephus cinctus
TRINITY_DN42892_c1_g2	gi|646701502|gb|KDR11192.1|	Eukaryotic translation initiation factor 4E	Zootermopsis nevadensis
TRINITY_DN41425_c2_g1	gi|831319956|ref|XP_012692788.1|	PREDICTED: zinc finger protein 43-like	Clupea harengus
TRINITY_DN38932_c11_g1	gi|59799392|gb|AAX07242.1|	reverse transcriptase	Smeringurus mesaensis
TRINITY_DN51101_c1_g1	gi|939664194|ref|XP_014279607.1|	PREDICTED: transmembrane and coiled-coil domains protein 2 isoform X2	Halyomorpha halys
TRINITY_DN36957_c0_g1	gi|556731826|ref|XP_005961590.1|	PREDICTED: filaggrin-like	Pantholops hodgsonii
TRINITY_DN50260_c0_g3	gi|1022770035|gb|KZS14449.1|	putative Neural-cadherin 2	Daphnia magna
TRINITY_DN50260_c0_g4	gi|751457730|ref|XP_011183499.1|	PREDICTED: neural-cadherin isoform X2	Bactrocera cucurbitae
TRINITY_DN53081_c9_g1	gi|926609846|ref|XP_013785551.1|	PREDICTED: nucleosome assembly protein 1-like 1-B	Limulus polyphemus
TRINITY_DN47836_c3_g1	gi|817181696|ref|XP_012278293.1|	PREDICTED: leucine-rich repeat-containing protein 20 isoform X2	Orussus abietinus
TRINITY_DN41093_c5_g2	gi|646702180|gb|KDR11549.1|	Tetratricopeptide repeat protein 30	Zootermopsis nevadensis
TRINITY_DN52716_c3_g3	gi|641648165|ref|XP_008181189.1|	PREDICTED: piggyBac transposable element-derived protein 4-like	Acyrthosiphon pisum
TRINITY_DN47836_c3_g2	gi|957848292|ref|XP_014674647.1|	PREDICTED: THAP domain-containing protein 1-like	Priapulus caudatus
TRINITY_DN41133_c4_g2	gi|957849556|ref|XP_014675320.1|	PREDICTED: uncharacterized protein LOC106815379	Priapulus caudatus
TRINITY_DN39429_c5_g4	gi|1009597645|ref|XP_015927330.1|	PREDICTED: uncharacterized protein LOC107454602	Parasteatoda tepidariorum
TRINITY_DN44382_c1_g1	gi|646708766|gb|KDR14931.1|	hypothetical protein L798_11237	Zootermopsis nevadensis
TRINITY_DN72919_c0_g1	gi|943950740|ref|XP_014358333.1|	PREDICTED: uncharacterized protein LOC106710707 isoform X4	Papilio machaon
TRINITY_DN45285_c2_g2	gi|558187582|ref|XP_006128720.1|	PREDICTED: tigger transposable element-derived protein 1-like	Pelodiscus sinensis
TRINITY_DN45285_c2_g5	gi|637381565|ref|XP_008123890.1|	PREDICTED: uncharacterized protein LOC103282930	Anolis carolinensis
TRINITY_DN39969_c2_g2	gi|668448030|gb|KFB37735.1|	AGAP011673-PA-like protein	Anopheles sinensis
TRINITY_DN45384_c2_g1	gi|815800426|ref|XP_012220868.1|	PREDICTED: glyoxylate/hydroxypyruvate reductase A HPR2-like	Linepithema humile
TRINITY_DN45384_c2_g3	gi|828221567|ref|XP_012561988.1|	PREDICTED: uncharacterized protein LOC100198797	Hydra vulgaris
TRINITY_DN43077_c4_g1	gi|973186804|ref|XP_006637940.2|	PREDICTED: MDS1 and EVI1 complex locus protein EVI1 isoform X10	Lepisosteus oculatus
TRINITY_DN51144_c2_g1	gi|676469342|ref|XP_009058501.1|	hypothetical protein LOTGIDRAFT_122612	Lottia gigantea
TRINITY_DN47481_c1_g1	gi|940836687|gb|ALK28647.1|	zinc finger protein 36 C3H type-like 3	Acomys percivali
TRINITY_DN52597_c3_g1	gi|957847315|ref|XP_014674140.1|	PREDICTED: transmembrane protein 243-like	Priapulus caudatus
TRINITY_DN43990_c2_g2	gi|270004759|gb|EFA01207.1|	hypothetical protein TcasGA2_TC010534	Tribolium castaneum
TRINITY_DN43990_c2_g3	gi|939687886|ref|XP_014287857.1|	PREDICTED: carboxyl-terminal PDZ ligand of neuronal nitric oxide synthase protein isoform X3	Halyomorpha halys
TRINITY_DN46862_c0_g1	gi|1022760618|gb|KZS06718.1|	Protein Sodium/potassium/calcium exchanger	Daphnia magna
TRINITY_DN35140_c0_g1	gi|1000738335|ref|XP_015591712.1|	PREDICTED: probable tubulin polyglutamylase TTLL2 isoform X4	Cephus cinctus
TRINITY_DN52043_c2_g1	gi|943964056|ref|XP_014364293.1|	PREDICTED: uncharacterized protein LOC106715505	Papilio machaon
TRINITY_DN51262_c1_g1	gi|646694771|gb|KDR08121.1|	hypothetical protein L798_01654, partial	Zootermopsis nevadensis
TRINITY_DN51206_c2_g2	gi|928447308|gb|ALE71936.1|	fatty acid elongase protein	Eriocheir sinensis
TRINITY_DN61923_c0_g1	gi|478733534|gb|AGJ51192.1|	olfactory ionotropic receptor IR7	Panulirus argus
TRINITY_DN47802_c6_g1	gi|795074631|ref|XP_011876047.1|	PREDICTED: poly(rC)-binding protein 3 isoform X3	Vollenhovia emeryi
TRINITY_DN47034_c2_g1	gi|646711053|gb|KDR16386.1|	Xaa-Pro dipeptidase, partial	Zootermopsis nevadensis
TRINITY_DN28539_c0_g1	gi|908450322|ref|XP_013082077.1|	PREDICTED: arginine/serine-rich coiled-coil protein 2-like, partial	Biomphalaria glabrata
TRINITY_DN46567_c3_g5	gi|828224018|ref|XP_012562815.1|	PREDICTED: uncharacterized protein LOC105847650	Hydra vulgaris
TRINITY_DN39722_c7_g1	gi|944286655|gb|KQL50274.1|	hypothetical protein AAES_27573	Amazona aestiva
TRINITY_DN51199_c1_g3	gi|926608961|ref|XP_013780807.1|	PREDICTED: serine/threonine-protein kinase PAK mbt-like	Limulus polyphemus
TRINITY_DN43927_c1_g1	gi|646720552|gb|KDR22232.1|	CDK5 regulatory subunit-associated protein 2	Zootermopsis nevadensis
TRINITY_DN52266_c3_g1	gi|974072768|ref|XP_015234138.1|	PREDICTED: di-N-acetylchitobiase	Cyprinodon variegatus
TRINITY_DN45968_c3_g2	gi|675408110|ref|XP_008932516.1|	PREDICTED: LOW QUALITY PROTEIN: RNA-directed DNA polymerase from mobile element jockey-like	Manacus vitellinus
TRINITY_DN46401_c6_g1	gi|675381899|gb|KFM74801.1|	Transmembrane protein 242, partial	Stegodyphus mimosarum
TRINITY_DN47466_c4_g1	gi|683881006|gb|AIN44010.1|	hemolin-like protein	Litopenaeus vannamei
TRINITY_DN39490_c5_g1	gi|524868940|ref|XP_005091268.1|	PREDICTED: uncharacterized protein LOC101847791	Aplysia californica
TRINITY_DN49909_c1_g1	gi|697412443|gb|KGL73468.1|	hypothetical protein N309_09012, partial	Tinamus guttatus
TRINITY_DN43726_c7_g1	gi|962017172|ref|XP_014880468.1|	PREDICTED: uncharacterized protein LOC106941852	Poecilia latipinna
TRINITY_DN48007_c1_g1	gi|646709446|gb|KDR15295.1|	Leucine-rich repeat-containing protein 16A	Zootermopsis nevadensis
TRINITY_DN46547_c4_g3	gi|242023002|ref|XP_002431925.1|	conserved hypothetical protein	Pediculus humanus corporis
TRINITY_DN46547_c4_g2	gi|926628558|ref|XP_013779892.1|	PREDICTED: actin-related protein 6-like	Limulus polyphemus
TRINITY_DN41782_c1_g1	gi|1005947712|ref|XP_015782164.1|	PREDICTED: protein FAM134C-like	Tetranychus urticae
TRINITY_DN41410_c2_g1	gi|478733532|gb|AGJ51191.1|	olfactory ionotropic receptor IR4	Panulirus argus
TRINITY_DN53084_c1_g1	gi|697412701|gb|KGL73726.1|	hypothetical protein N309_08212, partial	Tinamus guttatus
TRINITY_DN46963_c0_g1	gi|926609658|ref|XP_013784510.1|	PREDICTED: tachykinin-like peptides receptor 99D	Limulus polyphemus
TRINITY_DN39292_c3_g2	gi|828192886|ref|XP_012561632.1|	PREDICTED: RNA-directed DNA polymerase from mobile element jockey-like	Hydra vulgaris
TRINITY_DN40271_c1_g1	gi|530626141|ref|XP_005302607.1|	PREDICTED: jerky protein homolog	Chrysemys picta bellii
TRINITY_DN50098_c0_g1	gi|676461115|ref|XP_009055838.1|	hypothetical protein LOTGIDRAFT_175538	Lottia gigantea
TRINITY_DN51879_c3_g1	gi|672349323|gb|AIJ10714.1|	innexin 6	Cancer borealis
TRINITY_DN51879_c3_g3	gi|672349323|gb|AIJ10714.1|	innexin 6	Cancer borealis
TRINITY_DN35614_c0_g1	gi|390370930|ref|XP_003731928.1|	PREDICTED: protein PIH1D3	Strongylocentrotus purpuratus
TRINITY_DN38918_c0_g2	gi|1022777988|gb|KZS21482.1|	putative cGMP-inhibited 3',5'-cyclic phosphodiesterase A	Daphnia magna
TRINITY_DN52555_c1_g1	gi|675381349|gb|KFM74251.1|	Jerky protein-like protein, partial	Stegodyphus mimosarum
TRINITY_DN46422_c2_g1	gi|926641324|ref|XP_013786791.1|	PREDICTED: uncharacterized protein LOC106470771, partial	Limulus polyphemus
TRINITY_DN42_c0_g1	gi|985399463|ref|XP_015367352.1|	PREDICTED: zinc finger protein 611-like isoform X2	Diuraphis noxia
TRINITY_DN53113_c15_g2	gi|677420504|gb|KFQ24623.1|	hypothetical protein N331_01772, partial	Merops nubicus
TRINITY_DN53029_c4_g2	gi|675887190|ref|XP_009029097.1|	hypothetical protein HELRODRAFT_164914	Helobdella robusta
TRINITY_DN47295_c10_g3	gi|642937660|ref|XP_008198889.1|	PREDICTED: tetraspanin-1 isoform X1	Tribolium castaneum
TRINITY_DN64796_c0_g1	gi|766918889|ref|XP_011500920.1|	PREDICTED: mucin-2-like	Ceratosolen solmsi marchali
TRINITY_DN52223_c1_g1	gi|1022766486|gb|KZS11535.1|	Uncharacterized protein APZ42_023675	Daphnia magna
TRINITY_DN52259_c4_g2	gi|657793272|ref|XP_008323534.1|	PREDICTED: tubulin alpha-1A chain-like	Cynoglossus semilaevis
TRINITY_DN48246_c2_g4	gi|828197693|ref|XP_012553972.1|	PREDICTED: RNA-directed DNA polymerase from mobile element jockey-like	Hydra vulgaris
TRINITY_DN39727_c5_g2	gi|585710523|ref|XP_006824564.1|	PREDICTED: ufm1-specific protease 1-like	Saccoglossus kowalevskii
TRINITY_DN40802_c0_g1	gi|2832270|gb|AAC01742.1|	gag protein	Drosophila yakuba
TRINITY_DN32192_c0_g1	gi|330369942|gb|AEC12204.1|	preproneuropeptide F I	Litopenaeus vannamei
TRINITY_DN39727_c5_g5	gi|465986058|gb|EMP36995.1|	hypothetical protein UY3_05796, partial	Chelonia mydas
TRINITY_DN49507_c3_g1	gi|755944767|ref|XP_011299568.1|	PREDICTED: homeobox protein cut	Fopius arisanus
TRINITY_DN53401_c25_g1	gi|780176512|ref|XP_003728416.2|	PREDICTED: RNA-directed DNA polymerase from mobile element jockey-like	Strongylocentrotus purpuratus
TRINITY_DN50521_c2_g1	gi|55925444|ref|NP_001007286.1|	prolyl 4-hydroxylase subunit alpha-2 precursor	Danio rerio
TRINITY_DN41920_c3_g2	gi|957846165|ref|XP_014673537.1|	PREDICTED: uncharacterized protein LOC106813823	Priapulus caudatus
TRINITY_DN53286_c4_g7	gi|195443078|ref|XP_002069266.1|	uncharacterized protein Dwil_GK21057	Drosophila willistoni
TRINITY_DN53286_c4_g4	gi|828219259|ref|XP_012561234.1|	PREDICTED: uncharacterized protein LOC105846747	Hydra vulgaris
TRINITY_DN40411_c1_g1	gi|1025313383|ref|XP_016384652.1|	PREDICTED: uncharacterized protein LOC107721237	Sinocyclocheilus rhinocerous
TRINITY_DN50219_c3_g1	gi|1005464539|ref|XP_015769288.1|	PREDICTED: uncharacterized protein LOC107347826	Acropora digitifera
TRINITY_DN43266_c0_g1	gi|646701571|gb|KDR11233.1|	cGMP-dependent protein kinase, isozyme 1	Zootermopsis nevadensis
TRINITY_DN53019_c6_g1	gi|697449760|gb|KGL88986.1|	hypothetical protein N301_05016, partial	Charadrius vociferus
TRINITY_DN44327_c6_g1	gi|828230093|ref|XP_004212057.2|	PREDICTED: RNA-directed DNA polymerase from mobile element jockey-like, partial	Hydra vulgaris
TRINITY_DN39793_c9_g3	gi|975120659|ref|XP_015275836.1|	PREDICTED: coiled-coil domain-containing protein 57	Gekko japonicus
TRINITY_DN78725_c0_g1	gi|817058384|ref|XP_012250651.1|	PREDICTED: pro-resilin	Athalia rosae
TRINITY_DN48723_c1_g1	gi|998507916|ref|XP_015514308.1|	PREDICTED: snRNA-activating protein complex subunit 1	Neodiprion lecontei
TRINITY_DN47404_c6_g1	gi|828206060|ref|XP_012556822.1|	PREDICTED: uncharacterized protein LOC105844588	Hydra vulgaris
TRINITY_DN52617_c4_g1	gi|926614768|ref|XP_013772441.1|	PREDICTED: zinc finger protein 62 homolog	Limulus polyphemus
TRINITY_DN46848_c0_g1	gi|668453331|gb|KFB42065.1|	AGAP000717-PA-like protein	Anopheles sinensis
TRINITY_DN48989_c4_g3	gi|697412701|gb|KGL73726.1|	hypothetical protein N309_08212, partial	Tinamus guttatus
TRINITY_DN36326_c0_g1	gi|585698554|ref|XP_006822605.1|	PREDICTED: kinesin-like protein KIF13A-like	Saccoglossus kowalevskii
TRINITY_DN48340_c4_g9	gi|307198540|gb|EFN79425.1|	hypothetical protein EAI_10473, partial	Harpegnathos saltator
TRINITY_DN37124_c0_g1	gi|241646547|ref|XP_002411104.1|	reverse transcriptase, putative	Ixodes scapularis
TRINITY_DN41414_c8_g1	gi|1000202110|gb|KXJ74351.1|	hypothetical protein RP20_CCG013865	Aedes albopictus
TRINITY_DN45924_c4_g2	gi|909557930|ref|XP_013133954.1|	PREDICTED: large neutral amino acids transporter small subunit 2	Papilio polytes
TRINITY_DN45924_c4_g1	gi|158292618|ref|XP_314010.4|	AGAP005128-PA	Anopheles gambiae str. PEST
TRINITY_DN52846_c1_g1	gi|918663723|ref|XP_013365403.1|	PREDICTED: tigger transposable element-derived protein 1-like	Chinchilla lanigera
TRINITY_DN26507_c0_g1	gi|815821548|ref|XP_012232027.1|	PREDICTED: inhibitor of growth protein 1	Linepithema humile
TRINITY_DN46499_c7_g1	gi|675889428|ref|XP_009030216.1|	hypothetical protein HELRODRAFT_165371	Helobdella robusta
TRINITY_DN48656_c4_g5	gi|514479268|ref|XP_005008025.1|	PREDICTED: tigger transposable element-derived protein 1-like	Cavia porcellus
TRINITY_DN41079_c2_g1	gi|260789714|ref|XP_002589890.1|	hypothetical protein BRAFLDRAFT_81981	Branchiostoma floridae
TRINITY_DN45208_c3_g4	gi|831319956|ref|XP_012692788.1|	PREDICTED: zinc finger protein 43-like	Clupea harengus
TRINITY_DN45208_c3_g2	gi|831319956|ref|XP_012692788.1|	PREDICTED: zinc finger protein 43-like	Clupea harengus
TRINITY_DN45208_c3_g1	gi|831319956|ref|XP_012692788.1|	PREDICTED: zinc finger protein 43-like	Clupea harengus
TRINITY_DN41329_c4_g3	gi|961122627|ref|XP_014783059.1|	PREDICTED: RNA-directed DNA polymerase from mobile element jockey-like	Octopus bimaculoides
TRINITY_DN52568_c3_g1	gi|759185180|ref|XP_011380815.1|	PREDICTED: zinc finger protein 791	Pteropus vampyrus
TRINITY_DN52568_c3_g7	gi|585688925|ref|XP_006820770.1|	PREDICTED: zinc finger protein 850-like, partial	Saccoglossus kowalevskii
TRINITY_DN51254_c1_g1	gi|1004402483|gb|KYB29003.1|	hypothetical protein TcasGA2_TC032264	Tribolium castaneum
TRINITY_DN50811_c0_g4	gi|321468033|gb|EFX79020.1|	hypothetical protein DAPPUDRAFT_305015	Daphnia pulex
TRINITY_DN50811_c0_g5	gi|321468033|gb|EFX79020.1|	hypothetical protein DAPPUDRAFT_305015	Daphnia pulex
TRINITY_DN50811_c0_g1	gi|1022762868|gb|KZS08528.1|	Cytochrome P450 27C1	Daphnia magna
TRINITY_DN49160_c0_g3	gi|380743551|gb|AFE19188.1|	plasma membrane calcium ATPase	Callinectes sapidus
TRINITY_DN49160_c0_g4	gi|677077924|gb|KFP27820.1|	BMP and activin membrane-bound inhibitor, partial	Colius striatus
TRINITY_DN46659_c5_g1	gi|795107653|ref|XP_011881909.1|	PREDICTED: ferredoxin-fold anticodon-binding domain-containing protein 1-like	Vollenhovia emeryi
TRINITY_DN39951_c2_g3	gi|342326230|gb|AEL23030.1|	tetraspanin-11	Cherax quadricarinatus
TRINITY_DN17780_c0_g1	gi|768410320|ref|XP_011557485.1|	PREDICTED: octopamine receptor beta-1R-like	Plutella xylostella
TRINITY_DN17780_c0_g2	gi|193605921|ref|XP_001947781.1|	PREDICTED: octopamine receptor beta-1R-like	Acyrthosiphon pisum
TRINITY_DN78455_c0_g1	gi|1000196037|gb|KXJ70787.1|	hypothetical protein RP20_CCG022500	Aedes albopictus
TRINITY_DN44340_c5_g2	gi|61967919|gb|AAX56942.1|	perisulfakinin receptor	Periplaneta americana
TRINITY_DN47090_c0_g2	gi|646706993|gb|KDR13939.1|	Laminin subunit alpha, partial	Zootermopsis nevadensis
TRINITY_DN40950_c2_g2	gi|646722378|gb|KDR23391.1|	Brix domain-containing protein 1	Zootermopsis nevadensis
TRINITY_DN43032_c6_g1	gi|308459086|ref|XP_003091869.1|	hypothetical protein CRE_03490	Caenorhabditis remanei
TRINITY_DN50280_c3_g1	gi|928082739|ref|XP_013856237.1|	PREDICTED: uncharacterized protein LOC106512091, partial	Austrofundulus limnaeus
TRINITY_DN47453_c2_g1	gi|919086391|ref|XP_013380338.1|	PREDICTED: vacuolar protein sorting-associated protein 18 homolog	Lingula anatina
TRINITY_DN26311_c0_g1	gi|762118426|ref|XP_011442100.1|	PREDICTED: uncharacterized protein LOC105338602	Crassostrea gigas
TRINITY_DN49020_c6_g1	gi|805752906|ref|XP_003699272.2|	PREDICTED: transcription initiation factor TFIID subunit 6-like isoform X1	Megachile rotundata
TRINITY_DN41115_c15_g1	gi|919053299|ref|XP_013408565.1|	PREDICTED: guanine deaminase-like	Lingula anatina
TRINITY_DN47172_c1_g1	gi|675875252|ref|XP_009023186.1|	hypothetical protein HELRODRAFT_162849	Helobdella robusta
TRINITY_DN45735_c2_g3	gi|1009601738|ref|XP_015929066.1|	PREDICTED: LOW QUALITY PROTEIN: rap guanine nucleotide exchange factor 6-like	Parasteatoda tepidariorum
TRINITY_DN40945_c1_g1	gi|939667400|ref|XP_014280799.1|	PREDICTED: uncharacterized protein LOC106683686	Halyomorpha halys
TRINITY_DN40945_c1_g2	gi|321475395|gb|EFX86358.1|	hypothetical protein DAPPUDRAFT_313254	Daphnia pulex
TRINITY_DN40945_c1_g4	gi|646702399|gb|KDR11611.1|	hypothetical protein L798_13937	Zootermopsis nevadensis
TRINITY_DN49199_c0_g2	gi|675887190|ref|XP_009029097.1|	hypothetical protein HELRODRAFT_164914	Helobdella robusta
TRINITY_DN48457_c1_g1	gi|646723341|gb|KDR23975.1|	Nuclear factor of activated T-cells 5	Zootermopsis nevadensis
TRINITY_DN48089_c0_g6	gi|913320087|ref|XP_013191143.1|	PREDICTED: uncharacterized protein LOC106135401	Amyelois transitella
TRINITY_DN48089_c0_g4	gi|913320087|ref|XP_013191143.1|	PREDICTED: uncharacterized protein LOC106135401	Amyelois transitella
TRINITY_DN48089_c0_g3	gi|910313450|ref|XP_013175517.1|	PREDICTED: uncharacterized protein LOC106123648	Papilio xuthus
TRINITY_DN48089_c0_g1	gi|768432251|ref|XP_011557441.1|	PREDICTED: uncharacterized protein LOC105388261	Plutella xylostella
TRINITY_DN27964_c0_g1	gi|321468220|gb|EFX79206.1|	hypothetical protein DAPPUDRAFT_304918	Daphnia pulex
TRINITY_DN43516_c0_g2	gi|646722860|gb|KDR23702.1|	hypothetical protein L798_13414	Zootermopsis nevadensis
TRINITY_DN40684_c4_g1	gi|646711136|gb|KDR16435.1|	Ectonucleotide pyrophosphatase/phosphodiesterase family member 4	Zootermopsis nevadensis
TRINITY_DN48634_c5_g3	gi|677559168|gb|KFR17624.1|	hypothetical protein N306_12766, partial	Opisthocomus hoazin
TRINITY_DN47835_c7_g1	gi|1000202110|gb|KXJ74351.1|	hypothetical protein RP20_CCG013865	Aedes albopictus
TRINITY_DN46988_c0_g1	gi|494593975|gb|AGL39312.1|	lipoxygenase	Penaeus monodon
TRINITY_DN32910_c0_g1	gi|941818899|ref|XP_014330719.1|	PREDICTED: SLIT and NTRK-like protein 5	Xiphophorus maculatus
TRINITY_DN48282_c6_g9	gi|700352430|ref|XP_009920422.1|	PREDICTED: LOW QUALITY PROTEIN: RNA-directed DNA polymerase from mobile element jockey-like	Haliaeetus albicilla
TRINITY_DN48282_c6_g3	gi|780119050|ref|XP_011677630.1|	PREDICTED: RNA-directed DNA polymerase from mobile element jockey-like	Strongylocentrotus purpuratus
TRINITY_DN48282_c6_g4	gi|780119050|ref|XP_011677630.1|	PREDICTED: RNA-directed DNA polymerase from mobile element jockey-like	Strongylocentrotus purpuratus
TRINITY_DN48282_c6_g7	gi|780119050|ref|XP_011677630.1|	PREDICTED: RNA-directed DNA polymerase from mobile element jockey-like	Strongylocentrotus purpuratus
TRINITY_DN48282_c6_g6	gi|828224018|ref|XP_012562815.1|	PREDICTED: uncharacterized protein LOC105847650	Hydra vulgaris
TRINITY_DN39451_c3_g1	gi|156386331|ref|XP_001633866.1|	predicted protein	Nematostella vectensis
TRINITY_DN52804_c2_g1	gi|972983420|ref|XP_015207928.1|	PREDICTED: cell division cycle protein 123 homolog isoform X1	Lepisosteus oculatus
TRINITY_DN46492_c6_g2	gi|646699512|gb|KDR10092.1|	hypothetical protein L798_15329, partial	Zootermopsis nevadensis
TRINITY_DN46492_c6_g3	gi|642916405|ref|XP_008191009.1|	PREDICTED: uncharacterized protein LOC664250	Tribolium castaneum
TRINITY_DN50087_c6_g1	gi|743404082|emb|CEF34390.1|	Variant Ionotropic Glutamate Receptor, partial	Coenobita clypeatus
TRINITY_DN40763_c6_g1	gi|780071954|ref|XP_011671699.1|	PREDICTED: uncharacterized protein LOC105441854	Strongylocentrotus purpuratus
TRINITY_DN83001_c0_g1	gi|734988972|gb|AJA36971.1|	frequenin	Procambarus clarkii
TRINITY_DN33529_c0_g1	gi|443722427|gb|ELU11296.1|	hypothetical protein CAPTEDRAFT_226099	Capitella teleta
TRINITY_DN45574_c0_g1	gi|755980074|ref|XP_011309128.1|	PREDICTED: uncharacterized protein LOC105270112 isoform X3	Fopius arisanus
TRINITY_DN46359_c2_g2	gi|501297678|dbj|BAN21206.1|	metalloprotease	Riptortus pedestris
TRINITY_DN46359_c2_g3	gi|1000745036|ref|XP_015595245.1|	PREDICTED: LOW QUALITY PROTEIN: high choriolytic enzyme 1	Cephus cinctus
TRINITY_DN46166_c2_g1	gi|328898966|gb|AEB54626.1|	ctf8	Procambarus clarkii
TRINITY_DN45763_c7_g9	gi|828200320|ref|XP_004206995.2|	PREDICTED: RNA-directed DNA polymerase from mobile element jockey-like	Hydra vulgaris
TRINITY_DN45763_c7_g3	gi|828204662|ref|XP_012556336.1|	PREDICTED: RNA-directed DNA polymerase from mobile element jockey-like	Hydra vulgaris
TRINITY_DN46471_c2_g1	gi|646714241|gb|KDR18286.1|	Alpha-(1,3)-fucosyltransferase 10	Zootermopsis nevadensis
TRINITY_DN51651_c2_g1	gi|1022768814|gb|KZS13435.1|	Glycylpeptide N-tetradecanoyltransferase 1	Daphnia magna
TRINITY_DN47723_c2_g5	gi|847096749|ref|XP_012811385.1|	PREDICTED: zinc finger MYM-type protein 1-like	Xenopus tropicalis
TRINITY_DN44079_c5_g3	gi|780631994|ref|XP_011685696.1|	PREDICTED: trafficking protein particle complex subunit 8 isoform X1	Wasmannia auropunctata
TRINITY_DN44079_c5_g6	gi|974122567|ref|XP_015224518.1|	PREDICTED: uncharacterized protein LOC107080829	Cyprinodon variegatus
TRINITY_DN65504_c0_g1	gi|149046729|gb|EDL99503.1|	SPARC-like 1 (mast9, hevin), isoform CRA_a	Rattus norvegicus
TRINITY_DN48824_c4_g1	gi|1009531712|ref|XP_015931170.1|	PREDICTED: uncharacterized protein LOC107457521	Parasteatoda tepidariorum
TRINITY_DN88987_c0_g1	gi|1008431976|ref|XP_008191024.2|	PREDICTED: chaoptin isoform X1	Tribolium castaneum
TRINITY_DN46802_c2_g2	gi|939672055|ref|XP_014282587.1|	PREDICTED: uncharacterized protein LOC106684817, partial	Halyomorpha halys
TRINITY_DN37764_c0_g2	gi|743692758|gb|AJC52502.1|	estrogen sulfotransferase	Scylla olivacea
TRINITY_DN35059_c0_g1	gi|821120687|ref|XP_012383220.1|	PREDICTED: LOW QUALITY PROTEIN: zinc transporter ZIP12	Dasypus novemcinctus
TRINITY_DN41680_c1_g4	gi|805824975|ref|XP_012152409.1|	PREDICTED: piggyBac transposable element-derived protein 4-like	Megachile rotundata
TRINITY_DN34402_c0_g1	gi|512929062|ref|XP_004931732.1|	PREDICTED: uncharacterized protein LOC101742807	Bombyx mori
TRINITY_DN53203_c3_g4	gi|820865920|ref|XP_012349428.1|	PREDICTED: LOW QUALITY PROTEIN: uncharacterized protein LOC105736982	Apis florea
TRINITY_DN24833_c0_g1	gi|260828396|ref|XP_002609149.1|	hypothetical protein BRAFLDRAFT_131371	Branchiostoma floridae
TRINITY_DN30274_c0_g1	gi|734645337|ref|XP_010751753.1|	PREDICTED: repetitive proline-rich cell wall protein 1-like	Larimichthys crocea
TRINITY_DN50377_c12_g1	gi|985388137|ref|XP_015378153.1|	PREDICTED: uncharacterized protein LOC107172377	Diuraphis noxia
TRINITY_DN51614_c4_g1	gi|321477975|gb|EFX88933.1|	hypothetical protein DAPPUDRAFT_304752	Daphnia pulex
TRINITY_DN51076_c2_g1	gi|919015953|ref|XP_013392320.1|	PREDICTED: uncharacterized protein LOC106160313	Lingula anatina
TRINITY_DN45066_c0_g1	gi|646718998|gb|KDR21269.1|	Galactosylgalactosylxylosylprotein 3-beta-glucuronosyltransferase P	Zootermopsis nevadensis
TRINITY_DN40663_c6_g2	gi|321477900|gb|EFX88858.1|	hypothetical protein DAPPUDRAFT_95812	Daphnia pulex
TRINITY_DN37392_c0_g1	gi|910311473|ref|XP_013164089.1|	PREDICTED: la-related protein 6	Papilio xuthus
TRINITY_DN48046_c0_g1	gi|907663002|ref|XP_013102863.1|	PREDICTED: homeobox protein goosecoid	Stomoxys calcitrans
TRINITY_DN52078_c2_g1	gi|646701593|gb|KDR11247.1|	AP-1 complex subunit gamma-1	Zootermopsis nevadensis
TRINITY_DN38124_c0_g1	gi|646718727|gb|KDR21096.1|	hypothetical protein L798_03694	Zootermopsis nevadensis
TRINITY_DN51165_c6_g4	gi|944244575|gb|KQL08871.1|	hypothetical protein AAES_32635	Amazona aestiva
TRINITY_DN61834_c0_g1	gi|676431440|ref|XP_009046252.1|	hypothetical protein LOTGIDRAFT_156727	Lottia gigantea
TRINITY_DN37238_c0_g1	gi|91080649|ref|XP_974556.1|	PREDICTED: E3 ubiquitin-protein ligase TRIM9 isoform X2	Tribolium castaneum
TRINITY_DN15214_c0_g1	gi|585718658|ref|XP_006825922.1|	PREDICTED: dentin sialophosphoprotein-like	Saccoglossus kowalevskii
TRINITY_DN52516_c1_g3	gi|828214580|ref|XP_012559709.1|	PREDICTED: uncharacterized protein LOC105845965	Hydra vulgaris
TRINITY_DN52516_c1_g2	gi|1022775409|gb|KZS19268.1|	Disrupted in renal carcinoma protein 2	Daphnia magna
TRINITY_DN52516_c1_g1	gi|1022775409|gb|KZS19268.1|	Disrupted in renal carcinoma protein 2	Daphnia magna
TRINITY_DN42511_c11_g2	gi|780167504|ref|XP_011683988.1|	PREDICTED: uncharacterized protein LOC105447519	Strongylocentrotus purpuratus
TRINITY_DN86247_c0_g1	gi|56789918|gb|AAH88320.1|	R3hdm2 protein	Rattus norvegicus
TRINITY_DN49219_c6_g1	gi|677494669|gb|KFQ84074.1|	hypothetical protein N337_01843, partial	Phoenicopterus ruber ruber
TRINITY_DN50038_c7_g2	gi|926638703|ref|XP_013785380.1|	PREDICTED: transcription elongation factor A N-terminal and central domain-containing protein 2-like	Limulus polyphemus
TRINITY_DN5409_c0_g1	gi|770478861|ref|NP_001292504.1|	si:ch1073-340i21.3	Danio rerio
TRINITY_DN45437_c1_g1	gi|871267184|ref|XP_012944291.1|	PREDICTED: uncharacterized protein DDB_G0271670-like	Aplysia californica
TRINITY_DN52678_c13_g1	gi|975120659|ref|XP_015275836.1|	PREDICTED: coiled-coil domain-containing protein 57	Gekko japonicus
TRINITY_DN48146_c2_g2	gi|1009604921|ref|XP_015930369.1|	PREDICTED: major facilitator superfamily domain-containing protein 6-like isoform X2	Parasteatoda tepidariorum
TRINITY_DN45245_c1_g1	gi|1012980501|gb|KYQ54423.1|	Histone deacetylase 6	Trachymyrmex zeteki
TRINITY_DN51948_c2_g5	gi|197361188|gb|ACH70130.1|	signal transducer and activator of transcription	Fenneropenaeus chinensis
TRINITY_DN51948_c2_g2	gi|530341206|gb|AGT21378.1|	signal transducer and activator of transcription protein	Eriocheir sinensis
TRINITY_DN51948_c2_g3	gi|357622610|gb|EHJ74036.1|	hypothetical protein KGM_18601	Danaus plexippus
TRINITY_DN38928_c0_g1	gi|668460973|gb|KFB48568.1|	AGAP005785-PA-like protein	Anopheles sinensis
TRINITY_DN50495_c1_g1	gi|327289059|ref|XP_003229242.1|	PREDICTED: uncharacterized protein LOC100560804	Anolis carolinensis
TRINITY_DN42247_c5_g2	gi|585671472|ref|XP_006889288.1|	PREDICTED: zinc finger protein 271-like	Elephantulus edwardii
TRINITY_DN42247_c5_g1	gi|982954770|ref|XP_015313830.1|	PREDICTED: zinc finger protein 83 isoform X1	Bos taurus
TRINITY_DN52209_c1_g4	gi|926633600|ref|XP_013782610.1|	PREDICTED: uncharacterized serine/threonine-protein kinase SgK494-like, partial	Limulus polyphemus
TRINITY_DN43570_c0_g1	gi|808358748|ref|NP_001294715.1|	GRounDhog (hedgehog-like family)	Caenorhabditis elegans
TRINITY_DN44304_c1_g1	gi|999972893|gb|KXJ12067.1|	hypothetical protein AC249_AIPGENE28766	Exaiptasia pallida
TRINITY_DN45128_c1_g1	gi|1022774526|gb|KZS18508.1|	Tolloid 2-like protein	Daphnia magna
TRINITY_DN23369_c0_g1	gi|156352453|ref|XP_001622768.1|	predicted protein	Nematostella vectensis
TRINITY_DN41255_c7_g1	gi|871278187|ref|XP_012946501.1|	PREDICTED: RNA-directed DNA polymerase from mobile element jockey-like isoform X1	Aplysia californica
TRINITY_DN45297_c6_g2	gi|45360461|ref|NP_988917.1|	oxidative stress-responsive serine-rich protein 1	Xenopus tropicalis
TRINITY_DN43838_c2_g1	gi|432100616|gb|ELK29144.1|	Keratin-associated protein 10-8	Myotis davidii
TRINITY_DN67717_c0_g1	gi|807042491|ref|XP_012161735.1|	PREDICTED: uncharacterized protein LOC101462678, partial	Ceratitis capitata
TRINITY_DN48876_c0_g1	gi|41152472|ref|NP_956063.1|	hsc70-interacting protein	Danio rerio
TRINITY_DN48927_c0_g1	gi|383861713|ref|XP_003706329.1|	PREDICTED: uncharacterized protein LOC100883519	Megachile rotundata
TRINITY_DN42885_c0_g5	gi|669322611|gb|KFD62885.1|	hypothetical protein M514_24925	Trichuris suis
TRINITY_DN42885_c0_g3	gi|669322611|gb|KFD62885.1|	hypothetical protein M514_24925	Trichuris suis
TRINITY_DN42885_c0_g8	gi|669324127|gb|KFD64372.1|	hypothetical protein M514_04386, partial	Trichuris suis
TRINITY_DN42885_c0_g9	gi|669306986|gb|KFD50505.1|	hypothetical protein M513_08573	Trichuris suis
TRINITY_DN40767_c0_g1	gi|999972178|gb|KXJ11352.1|	Retrovirus-related Pol polyprotein from transposon 17.6	Exaiptasia pallida
TRINITY_DN40767_c0_g3	gi|999967495|gb|KXJ06669.1|	Retrovirus-related Pol polyprotein from transposon 17.6	Exaiptasia pallida
TRINITY_DN40767_c0_g2	gi|999972178|gb|KXJ11352.1|	Retrovirus-related Pol polyprotein from transposon 17.6	Exaiptasia pallida
TRINITY_DN40767_c0_g4	gi|999972178|gb|KXJ11352.1|	Retrovirus-related Pol polyprotein from transposon 17.6	Exaiptasia pallida
TRINITY_DN51854_c1_g7	gi|780021463|ref|XP_011665173.1|	PREDICTED: uncharacterized protein LOC763830, partial	Strongylocentrotus purpuratus
TRINITY_DN51854_c1_g1	gi|919052651|ref|XP_013408252.1|	PREDICTED: uncharacterized protein LOC106172181	Lingula anatina
TRINITY_DN51854_c1_g3	gi|999967495|gb|KXJ06669.1|	Retrovirus-related Pol polyprotein from transposon 17.6	Exaiptasia pallida
TRINITY_DN51854_c1_g2	gi|780021463|ref|XP_011665173.1|	PREDICTED: uncharacterized protein LOC763830, partial	Strongylocentrotus purpuratus
TRINITY_DN42917_c5_g2	gi|939257459|ref|XP_014248554.1|	PREDICTED: uncharacterized protein LOC106666134	Cimex lectularius
TRINITY_DN49424_c0_g3	gi|646717387|gb|KDR20262.1|	Partitioning defective 6-like protein beta	Zootermopsis nevadensis
TRINITY_DN49023_c0_g1	gi|801367438|ref|XP_012063999.1|	PREDICTED: RNA exonuclease 1 homolog	Atta cephalotes
TRINITY_DN45256_c11_g8	gi|828219259|ref|XP_012561234.1|	PREDICTED: uncharacterized protein LOC105846747	Hydra vulgaris
TRINITY_DN41747_c4_g5	gi|242023731|ref|XP_002432284.1|	26S proteasome non-ATPase regulatory subunit, putative	Pediculus humanus corporis
TRINITY_DN42959_c2_g1	gi|817183955|ref|XP_012279219.1|	PREDICTED: deoxynucleotidyltransferase terminal-interacting protein 2	Orussus abietinus
TRINITY_DN43105_c0_g2	gi|443699628|gb|ELT99005.1|	hypothetical protein CAPTEDRAFT_179194	Capitella teleta
TRINITY_DN23811_c0_g1	gi|156357688|ref|XP_001624346.1|	predicted protein	Nematostella vectensis
TRINITY_DN46300_c3_g1	gi|1009601438|ref|XP_015928950.1|	PREDICTED: patatin-like phospholipase domain-containing protein 2	Parasteatoda tepidariorum
TRINITY_DN48294_c3_g1	gi|321464470|gb|EFX75478.1|	hypothetical protein DAPPUDRAFT_214409, partial	Daphnia pulex
TRINITY_DN50244_c2_g1	gi|998506150|ref|XP_015513330.1|	PREDICTED: protein shuttle craft	Neodiprion lecontei
TRINITY_DN43078_c6_g1	gi|815927820|ref|XP_012248427.1|	PREDICTED: caveolin-3-like isoform X1	Bombus impatiens
TRINITY_DN91366_c0_g1	gi|1022763218|gb|KZS08855.1|	Sushi domain-containing protein 2	Daphnia magna
TRINITY_DN40840_c4_g7	gi|828219259|ref|XP_012561234.1|	PREDICTED: uncharacterized protein LOC105846747	Hydra vulgaris
TRINITY_DN40840_c4_g6	gi|719796804|ref|XP_010224855.1|	PREDICTED: early nodulin-75-like, partial	Tinamus guttatus
TRINITY_DN40840_c4_g1	gi|918280312|gb|KOF63716.1|	hypothetical protein OCBIM_22018508mg, partial	Octopus bimaculoides
TRINITY_DN47232_c7_g1	gi|677307380|gb|KFP89808.1|	hypothetical protein N311_04415, partial	Apaloderma vittatum
TRINITY_DN39901_c6_g2	gi|646689196|gb|KDR06504.1|	Ankyrin repeat domain-containing protein 17	Zootermopsis nevadensis
TRINITY_DN27833_c0_g1	gi|949381459|gb|ALM96708.1|	ryanodine receptor	Grapholitha molesta
TRINITY_DN57029_c0_g1	gi|357612089|gb|EHJ67794.1|	18 wheeler	Danaus plexippus
TRINITY_DN45443_c0_g1	gi|1005961309|ref|XP_015788958.1|	PREDICTED: matrix metalloproteinase-2-like	Tetranychus urticae
TRINITY_DN40565_c5_g1	gi|1000755365|ref|XP_015600620.1|	PREDICTED: fatty acid hydroxylase domain-containing protein 2 isoform X2	Cephus cinctus
TRINITY_DN43949_c1_g3	gi|321460892|gb|EFX71930.1|	hypothetical protein DAPPUDRAFT_59545	Daphnia pulex
TRINITY_DN39933_c7_g1	gi|940836687|gb|ALK28647.1|	zinc finger protein 36 C3H type-like 3	Acomys percivali
TRINITY_DN43898_c1_g1	gi|926622838|ref|XP_013776818.1|	PREDICTED: 26S proteasome non-ATPase regulatory subunit 7-like	Limulus polyphemus
TRINITY_DN42486_c2_g2	gi|646698715|gb|KDR09741.1|	3-oxoacyl-[acyl-carrier-protein] synthase, mitochondrial	Zootermopsis nevadensis
TRINITY_DN44094_c1_g3	gi|32812298|gb|AAP88020.1|AF355752_1	reverse transcriptase, partial	Chelonia mydas
TRINITY_DN44094_c1_g2	gi|17529698|gb|AAL40415.1|AF369891_4	endonuclease/reverse transcriptase	Branchiostoma floridae
TRINITY_DN52513_c6_g2	gi|498959422|ref|XP_004545093.1|	PREDICTED: syntaxin-16 isoform X4	Maylandia zebra
TRINITY_DN43017_c5_g1	gi|676722425|gb|KFO90665.1|	hypothetical protein N320_03814, partial	Buceros rhinoceros silvestris
TRINITY_DN44098_c2_g1	gi|74274974|gb|ABA02167.1|	sodium-potassium-activated adenosine triphosphatase alpha subunit C isoform	Pachygrapsus marmoratus
TRINITY_DN77970_c0_g1	gi|1002606706|ref|XP_015682627.1|	PREDICTED: uncharacterized protein LOC107297779, partial	Protobothrops mucrosquamatus
TRINITY_DN44883_c1_g8	gi|831290817|ref|XP_012676921.1|	PREDICTED: zinc finger protein 85-like, partial	Clupea harengus
TRINITY_DN3770_c0_g1	gi|449685607|ref|XP_004210937.1|	PREDICTED: RNA-directed DNA polymerase from mobile element jockey-like, partial	Hydra vulgaris
TRINITY_DN44883_c1_g4	gi|642130042|emb|CDQ58246.1|	unnamed protein product	Oncorhynchus mykiss
TRINITY_DN33884_c0_g1	gi|929111554|ref|XP_014067097.1|	PREDICTED: adhesive plaque matrix protein-like isoform X1	Salmo salar
TRINITY_DN41108_c0_g1	gi|806629223|gb|AKB96215.1|	heat shock protein	Cherax cainii
TRINITY_DN49457_c2_g1	gi|646710809|gb|KDR16227.1|	Spectrin beta chain	Zootermopsis nevadensis
TRINITY_DN41108_c0_g4	gi|1016171615|gb|KZC14651.1|	EF-hand domain-containing family member A2	Dufourea novaeangliae
TRINITY_DN46284_c1_g2	gi|743404070|emb|CEF34384.1|	Variant Ionotropic Glutamate Receptor, partial	Coenobita clypeatus
TRINITY_DN44904_c2_g2	gi|156363119|ref|XP_001625895.1|	predicted protein	Nematostella vectensis
TRINITY_DN51232_c1_g4	gi|913320087|ref|XP_013191143.1|	PREDICTED: uncharacterized protein LOC106135401	Amyelois transitella
TRINITY_DN45715_c5_g1	gi|926611904|ref|XP_013794185.1|	PREDICTED: serine/threonine-protein phosphatase 6 regulatory ankyrin repeat subunit A-like isoform X1	Limulus polyphemus
TRINITY_DN42662_c0_g1	gi|241726004|ref|XP_002413751.1|	mrg-binding protein, putative	Ixodes scapularis
TRINITY_DN52962_c1_g1	gi|347466535|gb|AEO92001.1|	C-type lectin 1	Scylla paramamosain
TRINITY_DN48004_c3_g1	gi|331031264|gb|AEC50086.1|	TEP isoform 2	Pacifastacus leniusculus
TRINITY_DN48004_c3_g6	gi|646721764|gb|KDR22994.1|	Protein singed	Zootermopsis nevadensis
TRINITY_DN48004_c3_g4	gi|321475343|gb|EFX86306.1|	hypothetical protein DAPPUDRAFT_193379	Daphnia pulex
TRINITY_DN45319_c2_g1	gi|387165448|gb|AFJ59948.1|	galectin	Marsupenaeus japonicus
TRINITY_DN40381_c2_g1	gi|1026561113|gb|OAD53756.1|	U4/U6 small nuclear ribonucleoprotein Prp31	Eufriesea mexicana
TRINITY_DN43945_c5_g8	gi|1016651440|ref|XP_016054260.1|	PREDICTED: glycine-rich cell wall structural protein 1-like	Miniopterus natalensis
TRINITY_DN44400_c1_g2	gi|926640036|ref|XP_013786099.1|	PREDICTED: proteasome subunit alpha type-4-like	Limulus polyphemus
TRINITY_DN43095_c0_g1	gi|528770354|gb|EPY90013.1|	hypothetical protein CB1_000059003	Camelus ferus
TRINITY_DN50479_c11_g4	gi|828234535|ref|XP_012566121.1|	PREDICTED: uncharacterized protein LOC105850183	Hydra vulgaris
TRINITY_DN39930_c6_g6	gi|828219259|ref|XP_012561234.1|	PREDICTED: uncharacterized protein LOC105846747	Hydra vulgaris
TRINITY_DN49317_c0_g5	gi|612037620|ref|XP_001372394.3|	PREDICTED: riboflavin kinase	Monodelphis domestica
TRINITY_DN39496_c0_g1	gi|676453143|ref|XP_009053260.1|	hypothetical protein LOTGIDRAFT_214697	Lottia gigantea
TRINITY_DN41422_c0_g1	gi|675368759|gb|KFM61661.1|	hypothetical protein X975_19160, partial	Stegodyphus mimosarum
TRINITY_DN42511_c7_g1	gi|957846358|ref|XP_014673641.1|	PREDICTED: regulator of G-protein signaling 17-like, partial	Priapulus caudatus
TRINITY_DN80992_c0_g1	gi|156303188|ref|XP_001617482.1|	hypothetical protein NEMVEDRAFT_v1g226045	Nematostella vectensis
TRINITY_DN45447_c4_g1	gi|985484749|gb|AMD08918.1|	secretory calcium-binding phosphosphoprotein proline-glutamine-rich 11, partial	Lepisosteus oculatus
TRINITY_DN18348_c0_g1	gi|827545378|ref|XP_012545237.1|	PREDICTED: arrestin domain-containing protein 2-like	Bombyx mori
TRINITY_DN49762_c3_g1	gi|998495931|ref|XP_015523657.1|	PREDICTED: protein YIPF6	Neodiprion lecontei
TRINITY_DN51867_c0_g1	gi|672012538|ref|XP_008772520.1|	PREDICTED: mucin-2-like	Rattus norvegicus
TRINITY_DN50151_c1_g3	gi|676459929|ref|XP_009055458.1|	hypothetical protein LOTGIDRAFT_104485	Lottia gigantea
TRINITY_DN50151_c1_g1	gi|646700533|gb|KDR10643.1|	Cleavage and polyadenylation specificity factor subunit 1	Zootermopsis nevadensis
TRINITY_DN53199_c8_g1	gi|688593276|ref|XP_009291038.1|	PREDICTED: uncharacterized protein LOC100537186	Danio rerio
TRINITY_DN53199_c8_g2	gi|999981336|gb|KXJ20510.1|	RNA-directed DNA polymerase from mobile element jockey	Exaiptasia pallida
TRINITY_DN53199_c8_g4	gi|999981336|gb|KXJ20510.1|	RNA-directed DNA polymerase from mobile element jockey	Exaiptasia pallida
TRINITY_DN46136_c1_g1	gi|743692758|gb|AJC52502.1|	estrogen sulfotransferase	Scylla olivacea
TRINITY_DN39799_c2_g1	gi|67625699|tpe|CAJ00235.1|	TPA: endonuclease-reverse transcriptase	Schistosoma mansoni
TRINITY_DN42240_c4_g1	gi|780119050|ref|XP_011677630.1|	PREDICTED: RNA-directed DNA polymerase from mobile element jockey-like	Strongylocentrotus purpuratus
TRINITY_DN45057_c0_g1	gi|665787332|ref|XP_008556889.1|	PREDICTED: histone-lysine N-methyltransferase SETDB1	Microplitis demolitor
TRINITY_DN42254_c0_g1	gi|817085342|ref|XP_012265356.1|	PREDICTED: cytochrome c oxidase subunit 7A2, mitochondrial	Athalia rosae
TRINITY_DN49147_c2_g1	gi|697476049|ref|XP_009670801.1|	PREDICTED: keratin-associated protein 5-5-like, partial	Struthio camelus australis
TRINITY_DN49147_c2_g3	gi|383859901|ref|XP_003705430.1|	PREDICTED: estradiol 17-beta-dehydrogenase 2	Megachile rotundata
TRINITY_DN38475_c0_g1	gi|665789192|ref|XP_008560221.1|	PREDICTED: muscle-specific protein 20	Microplitis demolitor
TRINITY_DN39462_c3_g2	gi|597802963|ref|XP_007242780.1|	PREDICTED: E3 ubiquitin-protein ligase TRIM21-like	Astyanax mexicanus
TRINITY_DN46460_c0_g1	gi|939672750|ref|XP_014282811.1|	PREDICTED: zinc finger protein 711-like	Halyomorpha halys
TRINITY_DN52355_c7_g1	gi|1005418824|ref|XP_015771754.1|	PREDICTED: zinc finger HIT domain-containing protein 3-like	Acropora digitifera
TRINITY_DN45648_c4_g1	gi|918280312|gb|KOF63716.1|	hypothetical protein OCBIM_22018508mg, partial	Octopus bimaculoides
TRINITY_DN38585_c0_g1	gi|1008426897|ref|XP_015836469.1|	PREDICTED: uncharacterized protein LOC655172 isoform X3	Tribolium castaneum
TRINITY_DN38585_c0_g2	gi|939690146|ref|XP_014289037.1|	PREDICTED: GDNF family receptor alpha-2-like	Halyomorpha halys
TRINITY_DN42072_c3_g2	gi|1004173517|gb|KXZ75890.1|	hypothetical protein TcasGA2_TC030917	Tribolium castaneum
TRINITY_DN40277_c2_g2	gi|926606889|ref|XP_013782532.1|	PREDICTED: nephrin-like	Limulus polyphemus
TRINITY_DN42500_c4_g10	gi|999979017|gb|KXJ18191.1|	RNA-directed DNA polymerase from mobile element jockey	Exaiptasia pallida
TRINITY_DN23686_c0_g1	gi|672024354|ref|XP_008756309.1|	PREDICTED: testis-specific H1 histone-like	Rattus norvegicus
TRINITY_DN49171_c6_g2	gi|444731705|gb|ELW72054.1|	Adhesive plaque matrix protein	Tupaia chinensis
TRINITY_DN49171_c6_g1	gi|646708946|gb|KDR15061.1|	Puromycin-sensitive aminopeptidase	Zootermopsis nevadensis
TRINITY_DN49433_c0_g1	gi|321478014|gb|EFX88972.1|	folate receptor 1-like protein, partial	Daphnia pulex
TRINITY_DN44135_c2_g4	gi|637369749|ref|XP_008121829.1|	PREDICTED: gastrula zinc finger protein XlCGF57.1-like	Anolis carolinensis
TRINITY_DN44135_c2_g5	gi|156396731|ref|XP_001637546.1|	predicted protein	Nematostella vectensis
TRINITY_DN44135_c2_g1	gi|156366880|ref|XP_001627149.1|	predicted protein	Nematostella vectensis
TRINITY_DN44135_c2_g2	gi|975121731|ref|XP_015276428.1|	PREDICTED: oocyte zinc finger protein XlCOF6-like	Gekko japonicus
TRINITY_DN44135_c2_g3	gi|831308562|ref|XP_012686594.1|	PREDICTED: zinc finger protein OZF-like	Clupea harengus
TRINITY_DN41773_c0_g1	gi|646704593|gb|KDR12697.1|	Gustatory receptor trehalose 1	Zootermopsis nevadensis
TRINITY_DN49609_c3_g2	gi|828234535|ref|XP_012566121.1|	PREDICTED: uncharacterized protein LOC105850183	Hydra vulgaris
TRINITY_DN49609_c3_g1	gi|699651664|ref|XP_009896535.1|	PREDICTED: RNA-directed DNA polymerase from mobile element jockey-like, partial	Picoides pubescens
TRINITY_DN39351_c7_g1	gi|828225835|ref|XP_012563443.1|	PREDICTED: RNA-directed DNA polymerase from mobile element jockey-like	Hydra vulgaris
TRINITY_DN52520_c6_g1	gi|646711661|gb|KDR16752.1|	Glycoprotein 3-alpha-L-fucosyltransferase A	Zootermopsis nevadensis
TRINITY_DN51554_c2_g1	gi|242003048|ref|XP_002422590.1|	zinc finger protein and BTB domain-containing protein, putative	Pediculus humanus corporis
TRINITY_DN47159_c1_g2	gi|91076698|ref|XP_971949.1|	PREDICTED: dipeptidyl peptidase 9	Tribolium castaneum
TRINITY_DN47159_c1_g1	gi|1032764450|ref|XP_016841047.1|	PREDICTED: dipeptidyl peptidase 9	Nasonia vitripennis
TRINITY_DN43414_c4_g1	gi|33590491|gb|AAQ22771.1|	serine proteinase inhibitor	Procambarus clarkii
TRINITY_DN36901_c0_g3	gi|952513699|gb|KRT80234.1|	hypothetical protein AMK59_6568	Oryctes borbonicus
TRINITY_DN42449_c0_g1	gi|1022772273|gb|KZS16458.1|	Lipase	Daphnia magna
TRINITY_DN49874_c0_g1	gi|915659657|gb|KOC62594.1|	Histone deacetylase 4, partial	Habropoda laboriosa
TRINITY_DN51835_c3_g5	gi|646717776|gb|KDR20506.1|	hypothetical protein L798_04895, partial	Zootermopsis nevadensis
TRINITY_DN4440_c0_g1	gi|780010224|ref|XP_011663659.1|	PREDICTED: RNA-directed DNA polymerase from mobile element jockey-like	Strongylocentrotus purpuratus
TRINITY_DN45217_c2_g4	gi|321474429|gb|EFX85394.1|	hypothetical protein DAPPUDRAFT_45893	Daphnia pulex
TRINITY_DN41215_c1_g1	gi|696982834|ref|XP_009559888.1|	PREDICTED: legumain	Cuculus canorus
TRINITY_DN40975_c9_g3	gi|585718698|ref|XP_006825930.1|	PREDICTED: RNA-directed DNA polymerase from mobile element jockey-like	Saccoglossus kowalevskii
TRINITY_DN42333_c2_g5	gi|678201295|gb|KFV68277.1|	hypothetical protein N307_02384, partial	Picoides pubescens
TRINITY_DN58855_c0_g1	gi|564323143|ref|XP_006227537.1|	PREDICTED: G-protein coupled receptor-associated sorting protein 2	Rattus norvegicus
TRINITY_DN51756_c2_g1	gi|828219259|ref|XP_012561234.1|	PREDICTED: uncharacterized protein LOC105846747	Hydra vulgaris
TRINITY_DN50187_c0_g3	gi|926640095|ref|XP_013786131.1|	PREDICTED: protein-L-isoaspartate O-methyltransferase domain-containing protein 1-like	Limulus polyphemus
TRINITY_DN42261_c4_g1	gi|597763377|ref|XP_007245632.1|	PREDICTED: cytosolic Fe-S cluster assembly factor NUBP1	Astyanax mexicanus
TRINITY_DN45221_c6_g2	gi|267850640|gb|ACY82398.1|	integrin	Litopenaeus vannamei
TRINITY_DN45221_c6_g1	gi|267850640|gb|ACY82398.1|	integrin	Litopenaeus vannamei
TRINITY_DN21318_c0_g1	gi|195109202|ref|XP_001999176.1|	uncharacterized protein Dmoj_GI24368	Drosophila mojavensis
TRINITY_DN50225_c0_g1	gi|443730003|gb|ELU15698.1|	hypothetical protein CAPTEDRAFT_201116	Capitella teleta
TRINITY_DN39033_c5_g3	gi|21358765|gb|AAM47019.1|	dopamine beta hydroxylase	Homarus americanus
TRINITY_DN39033_c5_g1	gi|21358765|gb|AAM47019.1|	dopamine beta hydroxylase	Homarus americanus
TRINITY_DN48586_c5_g7	gi|828215206|ref|XP_012559928.1|	PREDICTED: RNA-directed DNA polymerase from mobile element jockey-like	Hydra vulgaris
TRINITY_DN52244_c5_g1	gi|405953007|gb|EKC20746.1|	hypothetical protein CGI_10005504, partial	Crassostrea gigas
TRINITY_DN40360_c8_g2	gi|646721987|gb|KDR23131.1|	Broad-complex core protein isoforms 1/2/3/4/5	Zootermopsis nevadensis
TRINITY_DN40966_c3_g2	gi|780023920|ref|XP_011665645.1|	PREDICTED: RNA-directed DNA polymerase from mobile element jockey-like	Strongylocentrotus purpuratus
TRINITY_DN40966_c3_g1	gi|6576738|dbj|BAA88337.1|	ORF2	Acanthochelys spixii
TRINITY_DN46536_c0_g1	gi|751223999|ref|XP_011165320.1|	PREDICTED: putative adenosylhomocysteinase 2 isoform X3	Solenopsis invicta
TRINITY_DN39420_c0_g1	gi|1000749902|ref|XP_015597761.1|	PREDICTED: receptor-type tyrosine-protein phosphatase U	Cephus cinctus
TRINITY_DN65054_c0_g1	gi|751464617|ref|XP_011187259.1|	PREDICTED: glucose dehydrogenase [FAD, quinone]	Bactrocera cucurbitae
TRINITY_DN49636_c3_g1	gi|675371336|gb|KFM64238.1|	RNA-directed DNA polymerase from mobile element jockey, partial	Stegodyphus mimosarum
TRINITY_DN47454_c6_g1	gi|844856489|ref|XP_012796936.1|	hypothetical protein MS3_05499, partial	Schistosoma haematobium
TRINITY_DN49913_c6_g1	gi|558124999|ref|XP_006115024.1|	PREDICTED: iodotyrosine deiodinase 1	Pelodiscus sinensis
TRINITY_DN51457_c6_g1	gi|828215206|ref|XP_012559928.1|	PREDICTED: RNA-directed DNA polymerase from mobile element jockey-like	Hydra vulgaris
TRINITY_DN48500_c6_g1	gi|828235937|ref|XP_012566548.1|	PREDICTED: RNA-directed DNA polymerase from mobile element jockey-like, partial	Hydra vulgaris
TRINITY_DN28382_c0_g2	gi|751230894|ref|XP_011168976.1|	PREDICTED: integrin beta-PS isoform X1	Solenopsis invicta
TRINITY_DN45527_c4_g1	gi|926614650|ref|XP_013772377.1|	PREDICTED: uncharacterized protein LOC106457498	Limulus polyphemus
TRINITY_DN42166_c7_g1	gi|780010224|ref|XP_011663659.1|	PREDICTED: RNA-directed DNA polymerase from mobile element jockey-like	Strongylocentrotus purpuratus
TRINITY_DN45188_c6_g1	gi|751463717|ref|XP_011186772.1|	PREDICTED: excitatory amino acid transporter isoform X1	Bactrocera cucurbitae
TRINITY_DN51728_c2_g1	gi|646720529|gb|KDR22209.1|	GDP-fucose protein O-fucosyltransferase 1	Zootermopsis nevadensis
TRINITY_DN40839_c4_g2	gi|449670310|ref|XP_004207241.1|	PREDICTED: uncharacterized protein LOC101235831	Hydra vulgaris
TRINITY_DN36312_c0_g1	gi|391348055|ref|XP_003748267.1|	PREDICTED: vitamin D3 receptor-like	Metaseiulus occidentalis
TRINITY_DN42107_c3_g4	gi|641648165|ref|XP_008181189.1|	PREDICTED: piggyBac transposable element-derived protein 4-like	Acyrthosiphon pisum
TRINITY_DN53269_c11_g1	gi|283767234|gb|ADB28896.1|	PL10B	Macrobrachium nipponense
TRINITY_DN50739_c0_g2	gi|946718726|gb|ALM25772.1|	cyclin G2	Penaeus monodon
TRINITY_DN43429_c3_g4	gi|868477535|gb|AKO90271.1|	cathepsin A2	Tigriopus japonicus
TRINITY_DN46485_c1_g1	gi|808113789|ref|XP_012165646.1|	PREDICTED: LOW QUALITY PROTEIN: uncharacterized protein LOC100644085	Bombus terrestris
TRINITY_DN41608_c6_g1	gi|449693127|ref|XP_004213312.1|	PREDICTED: uncharacterized protein LOC101239591, partial	Hydra vulgaris
TRINITY_DN41164_c0_g4	gi|828234535|ref|XP_012566121.1|	PREDICTED: uncharacterized protein LOC105850183	Hydra vulgaris
TRINITY_DN39922_c2_g3	gi|939297726|ref|XP_014267251.1|	PREDICTED: RNA-directed DNA polymerase from mobile element jockey-like	Maylandia zebra
TRINITY_DN53197_c5_g2	gi|224459352|gb|ACN43346.1|	adhesion regulating molecule 1	Scylla paramamosain
TRINITY_DN41746_c4_g1	gi|443730464|gb|ELU15959.1|	hypothetical protein CAPTEDRAFT_104115	Capitella teleta
TRINITY_DN49521_c2_g1	gi|1022773072|gb|KZS17184.1|	TBC1 domain family member 22B	Daphnia magna
TRINITY_DN49521_c2_g2	gi|1022760666|gb|KZS06760.1|	Transforming growth factor-beta-induced protein Ig-H3	Daphnia magna
TRINITY_DN45650_c1_g1	gi|193610524|ref|XP_001945106.1|	PREDICTED: probable E3 ubiquitin-protein ligase RNF144A	Acyrthosiphon pisum
TRINITY_DN47870_c3_g6	gi|733450892|gb|AIZ97770.1|	Daxx	Litopenaeus vannamei
TRINITY_DN47870_c3_g2	gi|72004278|ref|XP_780428.1|	PREDICTED: tryptophan--tRNA ligase, cytoplasmic	Strongylocentrotus purpuratus
TRINITY_DN47870_c3_g1	gi|733450892|gb|AIZ97770.1|	Daxx	Litopenaeus vannamei
TRINITY_DN38276_c0_g1	gi|939691088|ref|XP_014289553.1|	PREDICTED: uncharacterized protein LOC106689190	Halyomorpha halys
TRINITY_DN38276_c0_g2	gi|156389641|ref|XP_001635099.1|	predicted protein	Nematostella vectensis
TRINITY_DN46847_c0_g1	gi|254749404|dbj|BAH86597.1|	immune deficiency homolog	Marsupenaeus japonicus
TRINITY_DN44610_c3_g6	gi|677468778|gb|KFQ58192.1|	hypothetical protein N334_08414, partial	Pelecanus crispus
TRINITY_DN44610_c3_g1	gi|677538893|gb|KFR00597.1|	hypothetical protein Y956_07182, partial	Nipponia nippon
TRINITY_DN49721_c4_g1	gi|675379273|gb|KFM72175.1|	putative ribonuclease, partial	Stegodyphus mimosarum
TRINITY_DN51884_c6_g4	gi|780010224|ref|XP_011663659.1|	PREDICTED: RNA-directed DNA polymerase from mobile element jockey-like	Strongylocentrotus purpuratus
TRINITY_DN50203_c4_g3	gi|919065762|ref|XP_013414441.1|	PREDICTED: delta(24)-sterol reductase-like	Lingula anatina
TRINITY_DN38647_c0_g1	gi|646721751|gb|KDR22981.1|	hypothetical protein L798_02135	Zootermopsis nevadensis
TRINITY_DN40791_c4_g2	gi|926640475|ref|XP_013786335.1|	PREDICTED: frizzled-7-A-like	Limulus polyphemus
TRINITY_DN37649_c0_g1	gi|751231003|ref|XP_011169036.1|	PREDICTED: protein ariadne-2 isoform X2	Solenopsis invicta
TRINITY_DN52562_c1_g2	gi|576702991|gb|AHH32888.1|	integrin alpha 5	Fenneropenaeus chinensis
TRINITY_DN53203_c0_g1	gi|646698325|gb|KDR09552.1|	Membrane metallo-endopeptidase-like 1	Zootermopsis nevadensis
TRINITY_DN45377_c4_g1	gi|125901787|gb|ABN58714.1|	pol-like protein	Biomphalaria glabrata
TRINITY_DN71216_c0_g1	gi|149725177|ref|XP_001501711.1|	PREDICTED: pre-mRNA-processing factor 19	Equus caballus
TRINITY_DN38716_c4_g8	gi|646720795|gb|KDR22392.1|	hypothetical protein L798_02483	Zootermopsis nevadensis
TRINITY_DN53412_c10_g3	gi|675372060|gb|KFM64962.1|	putative RNA-directed DNA polymerase from transposon X-element, partial	Stegodyphus mimosarum
TRINITY_DN41423_c4_g2	gi|972968190|ref|XP_015201267.1|	PREDICTED: S-methyl-5'-thioadenosine phosphorylase isoform X1	Lepisosteus oculatus
TRINITY_DN49652_c2_g1	gi|591381109|ref|XP_007065092.1|	PREDICTED: NADPH:adrenodoxin oxidoreductase, mitochondrial	Chelonia mydas
TRINITY_DN48896_c3_g2	gi|1022775578|gb|KZS19437.1|	putative Chromatin accessibility complex protein 1	Daphnia magna
TRINITY_DN94348_c0_g1	gi|149039622|gb|EDL93784.1|	interferon gamma receptor 1	Rattus norvegicus
TRINITY_DN44220_c0_g1	gi|1009600093|ref|XP_015928357.1|	PREDICTED: nucleic-acid-binding protein from mobile element jockey-like	Parasteatoda tepidariorum
TRINITY_DN45705_c4_g2	gi|291223056|ref|XP_002731520.1|	PREDICTED: nucleoporin p54-like	Saccoglossus kowalevskii
TRINITY_DN48665_c2_g1	gi|939269472|ref|XP_014254916.1|	PREDICTED: serine proteinase stubble	Cimex lectularius
TRINITY_DN45705_c4_g1	gi|291223056|ref|XP_002731520.1|	PREDICTED: nucleoporin p54-like	Saccoglossus kowalevskii
TRINITY_DN32133_c0_g2	gi|919102406|ref|XP_013387602.1|	PREDICTED: uncharacterized 51.9 kDa protein in rps4-rps11 intergenic region-like	Lingula anatina
TRINITY_DN40885_c0_g1	gi|939652768|ref|XP_014275288.1|	PREDICTED: protein rhomboid-like isoform X1	Halyomorpha halys
TRINITY_DN44515_c4_g1	gi|1009545780|ref|XP_015908841.1|	PREDICTED: sex-regulated protein janus-A-like	Parasteatoda tepidariorum
TRINITY_DN44515_c4_g2	gi|307173386|gb|EFN64345.1|	Furin-like protease 1, isoforms 1/1-X/2	Camponotus floridanus
TRINITY_DN49757_c1_g1	gi|926635696|ref|XP_013783749.1|	PREDICTED: zinc finger MYM-type protein 1-like	Limulus polyphemus
TRINITY_DN40597_c7_g5	gi|828192886|ref|XP_012561632.1|	PREDICTED: RNA-directed DNA polymerase from mobile element jockey-like	Hydra vulgaris
TRINITY_DN43971_c3_g8	gi|646709709|gb|KDR15430.1|	Dynein light chain 4, axonemal	Zootermopsis nevadensis
TRINITY_DN38372_c0_g1	gi|321472884|gb|EFX83853.1|	hypothetical protein DAPPUDRAFT_47624	Daphnia pulex
TRINITY_DN51419_c0_g4	gi|749791395|ref|XP_011148895.1|	PREDICTED: protein kinase C and casein kinase substrate in neurons protein 2 isoform X3	Harpegnathos saltator
TRINITY_DN41329_c3_g2	gi|970890211|ref|XP_015110356.1|	PREDICTED: homeobox protein orthopedia-like isoform X1	Diachasma alloeum
TRINITY_DN53252_c1_g1	gi|762100637|ref|XP_011432777.1|	PREDICTED: zinc finger HIT domain-containing protein 3-like	Crassostrea gigas
TRINITY_DN45462_c6_g1	gi|919052651|ref|XP_013408252.1|	PREDICTED: uncharacterized protein LOC106172181	Lingula anatina
TRINITY_DN52755_c1_g2	gi|257480841|gb|ACV60547.1|	polehole-like protein	Penaeus monodon
TRINITY_DN41930_c5_g2	gi|950993975|ref|XP_014457264.1|	PREDICTED: radical S-adenosyl methionine domain-containing protein 1, mitochondrial, partial	Alligator mississippiensis
TRINITY_DN41930_c5_g1	gi|321468437|gb|EFX79422.1|	hypothetical protein DAPPUDRAFT_304831	Daphnia pulex
TRINITY_DN52196_c0_g2	gi|296531381|ref|NP_001171837.1|	ras-related protein Rab-18-like	Saccoglossus kowalevskii
TRINITY_DN47105_c4_g2	gi|646710560|gb|KDR16040.1|	hypothetical protein L798_09989	Zootermopsis nevadensis
TRINITY_DN49232_c8_g1	gi|1028705724|ref|XP_016659698.1|	PREDICTED: uncharacterized protein LOC100570071 isoform X1	Acyrthosiphon pisum
TRINITY_DN25308_c0_g1	gi|662221975|ref|XP_008485208.1|	PREDICTED: helix-loop-helix protein delilah	Diaphorina citri
TRINITY_DN41867_c0_g1	gi|71159516|gb|AAZ29608.1|	C-type lectin	Penaeus monodon
TRINITY_DN44544_c3_g4	gi|828221567|ref|XP_012561988.1|	PREDICTED: uncharacterized protein LOC100198797	Hydra vulgaris
TRINITY_DN50134_c0_g3	gi|642935660|ref|XP_008198104.1|	PREDICTED: cytochrome b reductase 1 isoform X1	Tribolium castaneum
TRINITY_DN50134_c0_g1	gi|321474755|gb|EFX85719.1|	putative cytochrome b561	Daphnia pulex
TRINITY_DN45451_c1_g1	gi|926645558|ref|XP_013789089.1|	PREDICTED: sodium-dependent proline transporter-like	Limulus polyphemus
TRINITY_DN45451_c1_g2	gi|70797619|gb|AAZ08607.1|	high-affinity dopamine transporter protein, partial	Orconectes immunis
TRINITY_DN52295_c3_g1	gi|676490635|ref|XP_009065334.1|	hypothetical protein LOTGIDRAFT_108201	Lottia gigantea
TRINITY_DN45710_c1_g2	gi|1025329068|ref|XP_016388918.1|	PREDICTED: uncharacterized protein LOC107724472	Sinocyclocheilus rhinocerous
TRINITY_DN39890_c2_g1	gi|646691680|gb|KDR07187.1|	Beta-sarcoglycan	Zootermopsis nevadensis
TRINITY_DN49563_c3_g1	gi|527268075|ref|XP_005152133.1|	PREDICTED: rab3 GTPase-activating protein non-catalytic subunit	Melopsittacus undulatus
TRINITY_DN51385_c2_g2	gi|646695577|gb|KDR08391.1|	General transcription factor 3C polypeptide 1	Zootermopsis nevadensis
TRINITY_DN42743_c3_g1	gi|671030822|ref|XP_008706199.1|	PREDICTED: high affinity copper uptake protein 1	Ursus maritimus
TRINITY_DN65033_c0_g1	gi|646718501|gb|KDR20941.1|	hypothetical protein L798_03879, partial	Zootermopsis nevadensis
TRINITY_DN42233_c5_g1	gi|696973796|ref|XP_009556647.1|	PREDICTED: LOW QUALITY PROTEIN: RNA-directed DNA polymerase from mobile element jockey-like, partial	Cuculus canorus
TRINITY_DN70981_c0_g1	gi|944363948|ref|XP_014382933.1|	PREDICTED: general transcription factor II-I repeat domain-containing protein 2-like	Alligator sinensis
TRINITY_DN46569_c0_g2	gi|928082739|ref|XP_013856237.1|	PREDICTED: uncharacterized protein LOC106512091, partial	Austrofundulus limnaeus
TRINITY_DN46569_c0_g1	gi|928082946|ref|XP_013856350.1|	PREDICTED: uncharacterized protein LOC106512230	Austrofundulus limnaeus
TRINITY_DN41105_c6_g1	gi|524889845|ref|XP_005101474.1|	PREDICTED: zinc finger protein 678-like	Aplysia californica
TRINITY_DN90312_c0_g1	gi|817309658|ref|XP_012325413.1|	PREDICTED: uncharacterized protein LOC105729291	Aotus nancymaae
TRINITY_DN47487_c3_g5	gi|952530518|gb|KRT83681.1|	hypothetical protein AMK59_3572	Oryctes borbonicus
TRINITY_DN41600_c5_g3	gi|675383855|gb|KFM76752.1|	RNA-directed DNA polymerase from mobile element jockey, partial	Stegodyphus mimosarum
TRINITY_DN42241_c1_g3	gi|646721307|gb|KDR22739.1|	WD repeat-containing protein 32-like protein	Zootermopsis nevadensis
TRINITY_DN42241_c1_g2	gi|817070284|ref|XP_012257157.1|	PREDICTED: vacuolar protein sorting-associated protein 4B	Athalia rosae
TRINITY_DN41600_c5_g9	gi|675383855|gb|KFM76752.1|	RNA-directed DNA polymerase from mobile element jockey, partial	Stegodyphus mimosarum
TRINITY_DN30580_c0_g1	gi|699676703|ref|XP_009901903.1|	PREDICTED: histidine-rich glycoprotein	Picoides pubescens
TRINITY_DN37482_c0_g1	gi|632940921|ref|XP_007885591.1|	PREDICTED: Hermansky-Pudlak syndrome 5 protein	Callorhinchus milii
TRINITY_DN50003_c0_g1	gi|908466113|ref|XP_013086955.1|	PREDICTED: pre-mRNA 3' end processing protein WDR33-like	Biomphalaria glabrata
TRINITY_DN59976_c0_g1	gi|313747941|gb|ADR74381.1|	prophenoloxidase-activating enzyme 1a	Penaeus monodon
TRINITY_DN47353_c0_g1	gi|260784620|ref|XP_002587363.1|	hypothetical protein BRAFLDRAFT_231341	Branchiostoma floridae
TRINITY_DN40281_c2_g2	gi|752861625|ref|XP_011258424.1|	PREDICTED: peptidyl-prolyl cis-trans isomerase CWC27 homolog	Camponotus floridanus
TRINITY_DN40281_c2_g1	gi|723781485|gb|AIY23113.1|	mitogen-activated protein kinase kinase 3	Fenneropenaeus chinensis
TRINITY_DN40281_c2_g6	gi|646705535|gb|KDR13200.1|	Anaphase-promoting complex subunit 4	Zootermopsis nevadensis
TRINITY_DN40281_c2_g5	gi|242008346|ref|XP_002424967.1|	conserved hypothetical protein	Pediculus humanus corporis
TRINITY_DN51483_c3_g4	gi|1002577692|ref|XP_015668055.1|	PREDICTED: dihydropyrimidine dehydrogenase [NADP(+)]	Protobothrops mucrosquamatus
TRINITY_DN52246_c0_g1	gi|646692114|gb|KDR07312.1|	hypothetical protein L798_03093	Zootermopsis nevadensis
TRINITY_DN43276_c9_g1	gi|501293558|dbj|BAN20619.1|	arginine/serine-rich-splicing factor	Riptortus pedestris
TRINITY_DN44951_c5_g2	gi|646720524|gb|KDR22204.1|	Ribonuclease P protein subunit p40	Zootermopsis nevadensis
TRINITY_DN29617_c0_g1	gi|646702551|gb|KDR11698.1|	hypothetical protein L798_14193	Zootermopsis nevadensis
TRINITY_DN41871_c7_g1	gi|828195850|ref|XP_012567096.1|	PREDICTED: RNA-directed DNA polymerase from mobile element jockey-like	Hydra vulgaris
TRINITY_DN48617_c1_g2	gi|646699501|gb|KDR10081.1|	RING finger protein 145	Zootermopsis nevadensis
TRINITY_DN39192_c2_g6	gi|928082492|ref|XP_013856114.1|	PREDICTED: uncharacterized protein LOC106511947	Austrofundulus limnaeus
TRINITY_DN43589_c2_g2	gi|768951239|ref|XP_011614612.1|	PREDICTED: uncharacterized protein LOC105418111	Takifugu rubripes
TRINITY_DN43589_c2_g3	gi|542257224|ref|XP_005464050.1|	PREDICTED: uncharacterized protein LOC102079919	Oreochromis niloticus
TRINITY_DN37034_c0_g1	gi|672013644|ref|XP_008772773.1|	PREDICTED: cell wall integrity and stress response component 4-like	Rattus norvegicus
TRINITY_DN45397_c0_g2	gi|646716506|gb|KDR19744.1|	Transferrin	Zootermopsis nevadensis
TRINITY_DN38938_c5_g1	gi|260795350|ref|XP_002592668.1|	hypothetical protein BRAFLDRAFT_118385	Branchiostoma floridae
TRINITY_DN38938_c5_g5	gi|1005965655|ref|XP_015790847.1|	PREDICTED: uncharacterized protein LOC107367635	Tetranychus urticae
TRINITY_DN46779_c2_g1	gi|575677|emb|CAA57964.1|	putative serine proteinase inhibitor	Pacifastacus leniusculus
TRINITY_DN46779_c2_g2	gi|908495919|ref|XP_013097080.1|	PREDICTED: putative uncharacterized protein FLJ46204	Biomphalaria glabrata
TRINITY_DN39134_c4_g11	gi|734645767|ref|XP_010751991.1|	PREDICTED: angiopoietin-1-like	Larimichthys crocea
TRINITY_DN51976_c5_g1	gi|815925261|ref|XP_012247267.1|	PREDICTED: mucin-17 isoform X2	Bombus impatiens
TRINITY_DN30813_c0_g1	gi|344242486|gb|EGV98589.1|	hypothetical protein I79_005809, partial	Cricetulus griseus
TRINITY_DN21610_c0_g1	gi|683427464|gb|AIN40245.1|	mannanase, partial	Cherax quadricarinatus
TRINITY_DN38700_c5_g1	gi|478250402|gb|ENN70897.1|	hypothetical protein YQE_12302, partial	Dendroctonus ponderosae
TRINITY_DN49614_c4_g4	gi|828230093|ref|XP_004212057.2|	PREDICTED: RNA-directed DNA polymerase from mobile element jockey-like, partial	Hydra vulgaris
TRINITY_DN46799_c7_g3	gi|919036116|ref|XP_013401533.1|	PREDICTED: uncharacterized protein LOC106167333	Lingula anatina
TRINITY_DN49614_c4_g6	gi|957849556|ref|XP_014675320.1|	PREDICTED: uncharacterized protein LOC106815379	Priapulus caudatus
TRINITY_DN49046_c1_g1	gi|688588169|ref|XP_009290009.1|	PREDICTED: uncharacterized protein LOC103908834	Danio rerio
TRINITY_DN30725_c0_g1	gi|1007792669|ref|XP_015832350.1|	PREDICTED: salivary glue protein Sgs-3-like	Nothobranchius furzeri
TRINITY_DN47192_c4_g3	gi|926618238|ref|XP_013774317.1|	PREDICTED: transmembrane protein 69-like	Limulus polyphemus
TRINITY_DN47284_c6_g2	gi|390459382|ref|XP_003732294.1|	PREDICTED: PRELI domain-containing protein 2 isoform X3	Callithrix jacchus
TRINITY_DN47284_c6_g5	gi|985426166|ref|XP_015378596.1|	PREDICTED: piggyBac transposable element-derived protein 4-like, partial	Diuraphis noxia
TRINITY_DN29625_c0_g1	gi|736308466|ref|XP_010795303.1|	PREDICTED: protein bassoon-like	Notothenia coriiceps
TRINITY_DN52301_c1_g4	gi|806629247|gb|AKB96227.1|	heat shock protein	Cherax destructor
TRINITY_DN52301_c1_g1	gi|83283004|gb|ABC01063.1|	HSP70	Procambarus clarkii
TRINITY_DN52301_c1_g3	gi|806629247|gb|AKB96227.1|	heat shock protein	Cherax destructor
TRINITY_DN46951_c5_g1	gi|391327862|ref|XP_003738414.1|	PREDICTED: guanine nucleotide-binding protein subunit beta-2-like 1-like	Metaseiulus occidentalis
TRINITY_DN40912_c0_g3	gi|242016159|ref|XP_002428703.1|	Procollagen-lysine,2-oxoglutarate 5-dioxygenase 3 precursor, putative	Pediculus humanus corporis
TRINITY_DN40912_c0_g1	gi|321459829|gb|EFX70878.1|	hypothetical protein DAPPUDRAFT_217067	Daphnia pulex
TRINITY_DN49660_c2_g1	gi|289577258|ref|NP_001166186.1|	eukaryotic translation initiation factor 2 subunit 2	Nasonia vitripennis
TRINITY_DN28267_c0_g1	gi|926636215|ref|XP_013784031.1|	PREDICTED: soma ferritin-like	Limulus polyphemus
TRINITY_DN49610_c2_g5	gi|1009525776|ref|XP_015909840.1|	PREDICTED: collagen alpha-1(IV) chain-like	Parasteatoda tepidariorum
TRINITY_DN49610_c2_g1	gi|719735567|ref|XP_010225638.1|	PREDICTED: collagen alpha-5(IV) chain	Tinamus guttatus
TRINITY_DN53038_c3_g2	gi|685614953|ref|XP_009195358.1|	PREDICTED: uncharacterized protein LOC103880621 isoform X1	Papio anubis
TRINITY_DN40545_c3_g1	gi|344237117|gb|EGV93220.1|	hypothetical protein I79_002209	Cricetulus griseus
TRINITY_DN7027_c0_g1	gi|632959418|ref|XP_007895608.1|	PREDICTED: keratin-associated protein 6-2-like	Callorhinchus milii
TRINITY_DN82276_c0_g1	gi|768374572|ref|XP_011584763.1|	PREDICTED: sarcalumenin isoform X2	Aquila chrysaetos canadensis
TRINITY_DN40849_c2_g4	gi|780178586|ref|XP_003728628.2|	PREDICTED: uncharacterized protein LOC100888931	Strongylocentrotus purpuratus
TRINITY_DN40849_c2_g5	gi|1022765664|gb|KZS10819.1|	Uncharacterized protein APZ42_024615	Daphnia magna
TRINITY_DN40849_c2_g7	gi|321470207|gb|EFX81184.1|	hypothetical protein DAPPUDRAFT_303595	Daphnia pulex
TRINITY_DN40849_c2_g1	gi|828192886|ref|XP_012561632.1|	PREDICTED: RNA-directed DNA polymerase from mobile element jockey-like	Hydra vulgaris
TRINITY_DN40849_c2_g3	gi|913321061|ref|XP_013191676.1|	PREDICTED: glucose-6-phosphate isomerase	Amyelois transitella
TRINITY_DN68602_c0_g1	gi|29134779|dbj|BAC66140.1|	projectin	Procambarus clarkii
TRINITY_DN44676_c2_g1	gi|678108746|gb|KFU85846.1|	hypothetical protein M959_06397, partial	Chaetura pelagica
TRINITY_DN45097_c1_g12	gi|731217592|ref|XP_010623133.1|	PREDICTED: zinc finger and SCAN domain-containing protein 29 isoform X3	Fukomys damarensis
TRINITY_DN45097_c1_g15	gi|1016695472|ref|XP_016070266.1|	PREDICTED: tigger transposable element-derived protein 1-like	Miniopterus natalensis
TRINITY_DN53049_c2_g2	gi|642110454|emb|CDQ71327.1|	unnamed protein product	Oncorhynchus mykiss
TRINITY_DN37953_c0_g1	gi|321469144|gb|EFX80125.1|	putative Kruppel-like factor 2	Daphnia pulex
TRINITY_DN39215_c0_g2	gi|34392578|dbj|BAC82621.1|	pol-like protein	Danio rerio
TRINITY_DN45707_c3_g1	gi|260786520|ref|XP_002588305.1|	hypothetical protein BRAFLDRAFT_265991	Branchiostoma floridae
TRINITY_DN46303_c3_g4	gi|558854132|gb|AHA93093.1|	mitogen-activated protein kinase kinase	Scylla paramamosain
TRINITY_DN43120_c4_g1	gi|646719063|gb|KDR21309.1|	Reversion-inducing cysteine-rich protein with Kazal motifs, partial	Zootermopsis nevadensis
TRINITY_DN52613_c0_g1	gi|665801392|ref|XP_008548705.1|	PREDICTED: translational activator GCN1	Microplitis demolitor
TRINITY_DN42243_c2_g2	gi|939663593|ref|XP_014279370.1|	PREDICTED: neural cell adhesion molecule 1 isoform X1	Halyomorpha halys
TRINITY_DN50632_c0_g2	gi|321467407|gb|EFX78398.1|	hypothetical protein DAPPUDRAFT_320530	Daphnia pulex
TRINITY_DN50632_c0_g4	gi|999977529|gb|KXJ16703.1|	Nuclear pore complex protein Nup155	Exaiptasia pallida
TRINITY_DN48698_c0_g1	gi|1022767468|gb|KZS12299.1|	ATP-dependent DNA Helicase Q5-like protein	Daphnia magna
TRINITY_DN44856_c0_g1	gi|928083392|ref|XP_013856586.1|	PREDICTED: uncharacterized protein LOC106512535, partial	Austrofundulus limnaeus
TRINITY_DN39508_c7_g1	gi|158298875|ref|XP_319021.3|	AGAP009901-PA	Anopheles gambiae str. PEST
TRINITY_DN43225_c2_g1	gi|805827488|ref|XP_012153574.1|	PREDICTED: RNA-directed DNA polymerase from mobile element jockey-like, partial	Megachile rotundata
TRINITY_DN43224_c9_g5	gi|828227522|ref|XP_012563972.1|	PREDICTED: RNA-directed DNA polymerase from mobile element jockey-like	Hydra vulgaris
TRINITY_DN43224_c9_g4	gi|828198404|ref|XP_012554234.1|	PREDICTED: RNA-directed DNA polymerase from mobile element jockey-like	Hydra vulgaris
TRINITY_DN43406_c0_g1	gi|195435780|ref|XP_002065857.1|	uncharacterized protein Dwil_GK17290	Drosophila willistoni
TRINITY_DN45643_c6_g2	gi|330434836|gb|AEC22817.1|	hypothetical protein	Macrobrachium nipponense
TRINITY_DN51676_c3_g7	gi|828192886|ref|XP_012561632.1|	PREDICTED: RNA-directed DNA polymerase from mobile element jockey-like	Hydra vulgaris
TRINITY_DN51676_c3_g9	gi|68139273|gb|AAY86043.1|	reverse transcriptase	Nullibrotheas allenii
TRINITY_DN51676_c3_g8	gi|828192886|ref|XP_012561632.1|	PREDICTED: RNA-directed DNA polymerase from mobile element jockey-like	Hydra vulgaris
TRINITY_DN52803_c3_g2	gi|399565626|dbj|BAM35674.1|	putative reverse transcriptase	Marsupenaeus japonicus
TRINITY_DN52383_c0_g1	gi|646719160|gb|KDR21368.1|	Breast cancer type 1 susceptibility protein-like protein	Zootermopsis nevadensis
TRINITY_DN40775_c1_g1	gi|817052752|ref|XP_012258147.1|	PREDICTED: CDP-diacylglycerol--glycerol-3-phosphate 3-phosphatidyltransferase, mitochondrial	Athalia rosae
TRINITY_DN35476_c1_g2	gi|871214164|ref|XP_012934636.1|	PREDICTED: nose resistant to fluoxetine protein 6-like	Aplysia californica
TRINITY_DN51747_c2_g3	gi|936708326|ref|XP_014232128.1|	PREDICTED: ral GTPase-activating protein subunit beta isoform X6	Trichogramma pretiosum
TRINITY_DN47321_c0_g5	gi|291241104|ref|XP_002740457.1|	PREDICTED: histidine protein methyltransferase 1 homolog	Saccoglossus kowalevskii
TRINITY_DN69990_c0_g1	gi|15425681|dbj|BAB64297.1|	I-connectin	Procambarus clarkii
TRINITY_DN39025_c0_g1	gi|2636683|gb|AAC06264.1|	pol	Schistosoma mansoni
TRINITY_DN46044_c2_g2	gi|951518130|ref|XP_014471392.1|	PREDICTED: MFS-type transporter SLC18B1-like	Dinoponera quadriceps
TRINITY_DN46044_c2_g1	gi|668447668|gb|KFB37444.1|	AGAP001980-PB-like protein	Anopheles sinensis
TRINITY_DN44546_c2_g6	gi|156362135|ref|XP_001625636.1|	predicted protein	Nematostella vectensis
TRINITY_DN44546_c2_g7	gi|443687473|gb|ELT90444.1|	hypothetical protein CAPTEDRAFT_197462	Capitella teleta
TRINITY_DN44770_c1_g1	gi|321458567|gb|EFX69633.1|	hypothetical protein DAPPUDRAFT_328924	Daphnia pulex
TRINITY_DN51335_c0_g1	gi|156397346|ref|XP_001637852.1|	predicted protein	Nematostella vectensis
TRINITY_DN48316_c5_g1	gi|77799503|dbj|BAE46611.1|	reverse transcriptase	Procambarus clarkii
TRINITY_DN45071_c2_g2	gi|957822278|ref|XP_014681489.1|	PREDICTED: extracellular tyrosine-protein kinase PKDCC-like isoform X1	Priapulus caudatus
TRINITY_DN34619_c0_g1	gi|936577614|ref|XP_014203626.1|	PREDICTED: pro-resilin-like	Copidosoma floridanum
TRINITY_DN45272_c1_g2	gi|641788470|ref|XP_008176168.1|	PREDICTED: zinc finger MYM-type protein 1-like	Chrysemys picta bellii
TRINITY_DN43730_c4_g1	gi|358333576|dbj|GAA52066.1|	hypothetical protein CLF_107284	Clonorchis sinensis
TRINITY_DN40695_c2_g1	gi|828192886|ref|XP_012561632.1|	PREDICTED: RNA-directed DNA polymerase from mobile element jockey-like	Hydra vulgaris
TRINITY_DN47231_c1_g1	gi|1004398564|gb|KYB26752.1|	Multiple C2 and transmembrane domain-containing protein 1-like Protein	Tribolium castaneum
TRINITY_DN77311_c0_g1	gi|155966141|gb|ABU41025.1|	putative cuticle protein	Lepeophtheirus salmonis
TRINITY_DN45915_c2_g2	gi|557023115|ref|XP_006011783.1|	PREDICTED: nucleoside diphosphate kinase 6	Latimeria chalumnae
TRINITY_DN45905_c0_g1	gi|270161184|gb|ACZ63472.1|	i-type lysozyme-like protein 2	Penaeus monodon
TRINITY_DN52614_c5_g6	gi|929110905|ref|XP_014066751.1|	PREDICTED: nesprin-3-like	Salmo salar
TRINITY_DN39920_c11_g1	gi|1009577766|ref|XP_015920451.1|	PREDICTED: putative UDP-sugar transporter DDB_G0278631 isoform X5	Parasteatoda tepidariorum
TRINITY_DN32639_c0_g1	gi|929070563|ref|XP_014042575.1|	PREDICTED: zonadhesin-like	Salmo salar
TRINITY_DN65450_c0_g1	gi|926618840|ref|XP_013774643.1|	PREDICTED: sucrase-isomaltase, intestinal-like	Limulus polyphemus
TRINITY_DN21402_c0_g1	gi|585714351|ref|XP_006825251.1|	PREDICTED: uncharacterized protein LOC102805411	Saccoglossus kowalevskii
TRINITY_DN43832_c4_g1	gi|826330310|ref|XP_012512696.1|	PREDICTED: zinc finger protein 84, partial	Propithecus coquereli
TRINITY_DN44534_c6_g1	gi|557776740|ref|XP_005188008.1|	PREDICTED: cytochrome c oxidase subunit NDUFA4-like	Musca domestica
TRINITY_DN44534_c6_g2	gi|939280000|ref|XP_014260595.1|	PREDICTED: uncharacterized protein LOC106673120 isoform X6	Cimex lectularius
TRINITY_DN50635_c6_g1	gi|926613424|ref|XP_013771720.1|	PREDICTED: putative sodium-coupled neutral amino acid transporter 7	Limulus polyphemus
TRINITY_DN50695_c4_g2	gi|443708152|gb|ELU03407.1|	hypothetical protein CAPTEDRAFT_220004	Capitella teleta
TRINITY_DN43431_c8_g5	gi|975120659|ref|XP_015275836.1|	PREDICTED: coiled-coil domain-containing protein 57	Gekko japonicus
TRINITY_DN40348_c8_g1	gi|795017343|ref|XP_011858818.1|	PREDICTED: uncharacterized protein LOC105556344	Vollenhovia emeryi
TRINITY_DN48487_c3_g1	gi|1032763031|ref|XP_016840632.1|	PREDICTED: polyribonucleotide nucleotidyltransferase 1, mitochondrial	Nasonia vitripennis
TRINITY_DN38308_c0_g1	gi|1032016710|ref|XP_016766596.1|	PREDICTED: neuropathy target esterase sws isoform X1	Apis mellifera
TRINITY_DN43433_c8_g10	gi|688591130|ref|XP_009290585.1|	PREDICTED: uncharacterized protein LOC103908934, partial	Danio rerio
TRINITY_DN48586_c6_g6	gi|828234972|ref|XP_004213021.2|	PREDICTED: RNA-directed DNA polymerase from mobile element jockey-like, partial	Hydra vulgaris
TRINITY_DN42368_c3_g1	gi|1022769292|gb|KZS13798.1|	Rho GDP-dissociation inhibitor 2	Daphnia magna
TRINITY_DN48694_c2_g1	gi|919054306|ref|XP_013409105.1|	PREDICTED: peroxisomal membrane protein 2-like	Lingula anatina
TRINITY_DN48694_c2_g2	gi|409093573|gb|AFV09848.1|	RAS-like protein, partial	Procambarus clarkii
TRINITY_DN49527_c1_g2	gi|1022767920|gb|KZS12751.1|	Glucose-6-phosphate 1-dehydrogenase	Daphnia magna
TRINITY_DN49330_c3_g2	gi|524914995|ref|XP_005112306.1|	PREDICTED: mitochondrial sodium/hydrogen exchanger 9B2-like isoform X1	Aplysia californica
TRINITY_DN44929_c3_g1	gi|910336272|ref|XP_013171644.1|	PREDICTED: glutaredoxin domain-containing cysteine-rich protein CG31559-like	Papilio xuthus
TRINITY_DN44655_c0_g1	gi|677283338|gb|AIM45534.1|	peritrophin-44-like protein	Eriocheir sinensis
TRINITY_DN44854_c5_g1	gi|678145796|gb|KFV14947.1|	hypothetical protein N339_02630, partial	Pterocles gutturalis
TRINITY_DN53815_c0_g1	gi|443698639|gb|ELT98536.1|	hypothetical protein CAPTEDRAFT_177706	Capitella teleta
TRINITY_DN41140_c5_g2	gi|697414634|gb|KGL75659.1|	hypothetical protein N309_03617, partial	Tinamus guttatus
TRINITY_DN41140_c5_g6	gi|449670310|ref|XP_004207241.1|	PREDICTED: uncharacterized protein LOC101235831	Hydra vulgaris
TRINITY_DN81831_c0_g1	gi|669219556|emb|CDW59153.1|	Usher and Fimbrial and PapC C domain containing p rotein	Trichuris trichiura
TRINITY_DN49304_c2_g3	gi|662189867|ref|XP_008467675.1|	PREDICTED: putative uncharacterized protein DDB_G0282133	Diaphorina citri
TRINITY_DN49304_c2_g2	gi|929060519|ref|XP_013991012.1|	PREDICTED: mitochondrial fission process protein 1-like	Salmo salar
TRINITY_DN38934_c1_g1	gi|999980670|gb|KXJ19844.1|	Transposon Ty3-I Gag-Pol polyprotein	Exaiptasia pallida
TRINITY_DN53455_c10_g3	gi|929243248|ref|XP_013997658.1|	PREDICTED: uncharacterized protein LOC106570150	Salmo salar
TRINITY_DN53455_c10_g2	gi|919052651|ref|XP_013408252.1|	PREDICTED: uncharacterized protein LOC106172181	Lingula anatina
TRINITY_DN53455_c10_g1	gi|999967495|gb|KXJ06669.1|	Retrovirus-related Pol polyprotein from transposon 17.6	Exaiptasia pallida
TRINITY_DN38201_c2_g2	gi|1000768240|ref|XP_015607274.1|	PREDICTED: protein 60A-like	Cephus cinctus
TRINITY_DN45192_c3_g1	gi|927123831|ref|XP_013907568.1|	PREDICTED: zinc finger protein 850-like	Thamnophis sirtalis
TRINITY_DN42020_c1_g1	gi|940770701|ref|XP_014301755.1|	PREDICTED: tigger transposable element-derived protein 1-like isoform X1	Myotis lucifugus
TRINITY_DN42020_c1_g5	gi|657740051|ref|XP_008336686.1|	PREDICTED: tigger transposable element-derived protein 1-like	Cynoglossus semilaevis
TRINITY_DN48510_c4_g1	gi|602673940|ref|XP_007442464.1|	PREDICTED: vacuolar protein sorting-associated protein 29-like	Python bivittatus
TRINITY_DN43183_c6_g5	gi|1009599294|ref|XP_015928046.1|	PREDICTED: UV-stimulated scaffold protein A-like isoform X2	Parasteatoda tepidariorum
TRINITY_DN43009_c0_g1	gi|1016689443|ref|XP_007533163.2|	PREDICTED: zinc finger MYM-type protein 1 isoform X1	Erinaceus europaeus
TRINITY_DN43396_c1_g1	gi|821489980|ref|XP_012407303.1|	PREDICTED: 52 kDa repressor of the inhibitor of the protein kinase-like	Sarcophilus harrisii
TRINITY_DN43681_c6_g1	gi|646706027|gb|KDR13452.1|	ATP-dependent DNA helicase 2 subunit 2	Zootermopsis nevadensis
TRINITY_DN43524_c10_g2	gi|962017172|ref|XP_014880468.1|	PREDICTED: uncharacterized protein LOC106941852	Poecilia latipinna
TRINITY_DN40875_c5_g1	gi|597866821|gb|EYC16214.1|	hypothetical protein Y032_0034g2863	Ancylostoma ceylanicum
TRINITY_DN36470_c0_g1	gi|646716738|gb|KDR19864.1|	Coiled-coil domain-containing protein 12	Zootermopsis nevadensis
TRINITY_DN52637_c0_g1	gi|821472105|ref|XP_012399816.1|	PREDICTED: transmembrane protease serine 3, partial	Sarcophilus harrisii
TRINITY_DN48842_c2_g2	gi|908435148|ref|XP_013077232.1|	PREDICTED: uncharacterized protein LOC106063419	Biomphalaria glabrata
TRINITY_DN48842_c2_g1	gi|1022778033|gb|KZS21527.1|	putative Protein Collagen alpha chain	Daphnia magna
TRINITY_DN48628_c1_g1	gi|657740051|ref|XP_008336686.1|	PREDICTED: tigger transposable element-derived protein 1-like	Cynoglossus semilaevis
TRINITY_DN48628_c1_g2	gi|731294003|ref|XP_010614848.1|	PREDICTED: tigger transposable element-derived protein 1-like	Fukomys damarensis
TRINITY_DN36072_c0_g1	gi|970899305|ref|XP_015115301.1|	PREDICTED: SWI/SNF-related matrix-associated actin-dependent regulator of chromatin subfamily B member 1	Diachasma alloeum
TRINITY_DN40621_c5_g3	gi|1022758629|gb|KZS05093.1|	Delta(24)-sterol reductase	Daphnia magna
TRINITY_DN40621_c5_g2	gi|697516699|ref|XP_009684895.1|	PREDICTED: LOW QUALITY PROTEIN: RNA-directed DNA polymerase from mobile element jockey-like, partial	Struthio camelus australis
TRINITY_DN40621_c5_g5	gi|828226125|ref|XP_012563524.1|	PREDICTED: uncharacterized protein LOC105848107	Hydra vulgaris
TRINITY_DN45757_c3_g2	gi|926610241|ref|XP_013787722.1|	PREDICTED: ATP-dependent RNA helicase glh-2-like	Limulus polyphemus
TRINITY_DN39139_c2_g2	gi|984109760|ref|XP_015346304.1|	PREDICTED: tigger transposable element-derived protein 7	Marmota marmota marmota
TRINITY_DN52222_c5_g2	gi|402577232|gb|EJW71189.1|	hypothetical protein WUBG_17902, partial	Wuchereria bancrofti
TRINITY_DN47812_c1_g1	gi|675366580|gb|KFM59482.1|	Ankyrin repeat domain-containing protein 50, partial	Stegodyphus mimosarum
TRINITY_DN47812_c1_g5	gi|665799683|ref|XP_008547768.1|	PREDICTED: uncharacterized protein LOC103571391 isoform X2	Microplitis demolitor
TRINITY_DN47812_c1_g9	gi|998516733|ref|XP_015519166.1|	PREDICTED: replication protein A 32 kDa subunit	Neodiprion lecontei
TRINITY_DN46393_c8_g2	gi|970885791|ref|XP_015127606.1|	PREDICTED: max-like protein X	Diachasma alloeum
TRINITY_DN40320_c2_g1	gi|972177958|ref|XP_015191042.1|	PREDICTED: intraflagellar transport protein 140 homolog	Polistes dominula
TRINITY_DN40320_c2_g3	gi|646709909|gb|KDR15564.1|	PCI domain-containing protein 2	Zootermopsis nevadensis
TRINITY_DN40320_c2_g8	gi|663269802|ref|XP_008494571.1|	PREDICTED: PCI domain-containing protein 2	Calypte anna
TRINITY_DN45637_c1_g1	gi|646700419|gb|KDR10580.1|	putative glucosamine 6-phosphate N-acetyltransferase	Zootermopsis nevadensis
TRINITY_DN46983_c0_g7	gi|646697370|gb|KDR09115.1|	Guanine nucleotide-releasing factor 2	Zootermopsis nevadensis
TRINITY_DN46983_c0_g6	gi|749773270|ref|XP_011142063.1|	PREDICTED: E3 ubiquitin-protein ligase hyd isoform X2	Harpegnathos saltator
TRINITY_DN45710_c2_g1	gi|927172191|ref|XP_013923085.1|	PREDICTED: axonemal dynein light intermediate polypeptide 1	Thamnophis sirtalis
TRINITY_DN48063_c0_g3	gi|1022774474|gb|KZS18456.1|	Bile acyl-CoA synthetase	Daphnia magna
TRINITY_DN53194_c1_g1	gi|585657935|ref|XP_006815925.1|	PREDICTED: uncharacterized protein LOC100369367	Saccoglossus kowalevskii
TRINITY_DN39406_c8_g1	gi|957849556|ref|XP_014675320.1|	PREDICTED: uncharacterized protein LOC106815379	Priapulus caudatus
TRINITY_DN48821_c9_g1	gi|498785|emb|CAA56043.1|	PAPI I	Pacifastacus leniusculus
TRINITY_DN47868_c0_g1	gi|321477460|gb|EFX88419.1|	hypothetical protein DAPPUDRAFT_305599	Daphnia pulex
TRINITY_DN39423_c1_g2	gi|646717904|gb|KDR20584.1|	Pyruvate dehydrogenase E1 component subunit beta, mitochondrial	Zootermopsis nevadensis
TRINITY_DN41873_c5_g1	gi|646710168|gb|KDR15769.1|	Kinase suppressor of Ras 1	Zootermopsis nevadensis
TRINITY_DN52937_c7_g1	gi|928037570|ref|XP_013867445.1|	PREDICTED: uncharacterized protein LOC106520066	Austrofundulus limnaeus
TRINITY_DN41043_c3_g5	gi|679132717|gb|KFW63020.1|	hypothetical protein AS28_00398, partial	Pygoscelis adeliae
TRINITY_DN41043_c3_g3	gi|910322308|ref|XP_013164143.1|	PREDICTED: uncharacterized protein LOC106115327	Papilio xuthus
TRINITY_DN48665_c3_g1	gi|646706706|gb|KDR13813.1|	hypothetical protein L798_12112, partial	Zootermopsis nevadensis
TRINITY_DN96707_c0_g1	gi|149034669|gb|EDL89406.1|	basigin, isoform CRA_d	Rattus norvegicus
TRINITY_DN40980_c9_g1	gi|646689672|gb|KDR06661.1|	NAD-dependent deacetylase sirtuin-2	Zootermopsis nevadensis
TRINITY_DN47009_c0_g1	gi|817061693|ref|XP_012252461.1|	PREDICTED: microtubule-associated serine/threonine-protein kinase 3 isoform X1	Athalia rosae
TRINITY_DN53367_c2_g1	gi|328802835|gb|AEB41038.1|	selenophosphate synthetase	Penaeus monodon
TRINITY_DN46161_c0_g3	gi|310743896|dbj|BAJ23879.1|	glycogen phosphorylase	Marsupenaeus japonicus
TRINITY_DN46692_c5_g11	gi|1008435082|ref|XP_015834342.1|	PREDICTED: piggyBac transposable element-derived protein 4	Tribolium castaneum
TRINITY_DN48865_c1_g2	gi|759062208|ref|XP_011340452.1|	PREDICTED: rho GTPase-activating protein 21 isoform X3	Cerapachys biroi
TRINITY_DN34652_c0_g1	gi|744514387|gb|AJC97116.1|	Rab9A	Macrobrachium rosenbergii
TRINITY_DN42840_c2_g1	gi|675380408|gb|KFM73310.1|	Hippocampus abundant transcript 1 protein, partial	Stegodyphus mimosarum
TRINITY_DN49971_c1_g1	gi|676815362|gb|KFP11298.1|	hypothetical protein Z169_05069, partial	Egretta garzetta
TRINITY_DN1539_c0_g1	gi|157138486|ref|XP_001657320.1|	AAEL003837-PA	Aedes aegypti
TRINITY_DN38582_c1_g1	gi|736240847|ref|XP_010784853.1|	PREDICTED: F-box only protein 30-like	Notothenia coriiceps
TRINITY_DN47581_c0_g1	gi|929243248|ref|XP_013997658.1|	PREDICTED: uncharacterized protein LOC106570150	Salmo salar
TRINITY_DN46120_c2_g1	gi|646701591|gb|KDR11245.1|	Ubiquitin conjugation factor E4 A	Zootermopsis nevadensis
TRINITY_DN60374_c0_g1	gi|634873942|ref|XP_007948276.1|	PREDICTED: putative protein FAM200B	Orycteropus afer afer
TRINITY_DN49731_c0_g2	gi|646715512|gb|KDR19089.1|	Prestin	Zootermopsis nevadensis
TRINITY_DN40788_c4_g1	gi|928076787|ref|XP_013888376.1|	PREDICTED: uncharacterized protein LOC106535818	Austrofundulus limnaeus
TRINITY_DN51563_c2_g4	gi|635074953|ref|XP_007968109.1|	PREDICTED: uncharacterized protein LOC103219829	Chlorocebus sabaeus
TRINITY_DN51563_c2_g1	gi|1007740081|ref|XP_015810344.1|	PREDICTED: diphthamide biosynthesis protein 2	Nothobranchius furzeri
TRINITY_DN24867_c0_g1	gi|674082492|ref|XP_008848903.1|	PREDICTED: myelin basic protein isoform X6	Nannospalax galili
TRINITY_DN42257_c2_g1	gi|646707033|gb|KDR13967.1|	hypothetical protein L798_11925	Zootermopsis nevadensis
TRINITY_DN46366_c1_g5	gi|357605367|gb|EHJ64573.1|	hypothetical protein KGM_05799	Danaus plexippus
TRINITY_DN47983_c9_g2	gi|749396783|gb|AEL23012.2|	clathrin light chain	Cherax quadricarinatus
TRINITY_DN49411_c2_g2	gi|972175365|ref|XP_015187029.1|	PREDICTED: beta-1,4-glucuronyltransferase 1	Polistes dominula
TRINITY_DN48777_c1_g1	gi|1022771552|gb|KZS15849.1|	Uncharacterized protein APZ42_018519	Daphnia magna
TRINITY_DN41168_c2_g1	gi|1004700395|ref|XP_015746882.1|	PREDICTED: zinc finger protein 23-like, partial	Python bivittatus
TRINITY_DN53940_c0_g1	gi|602701923|ref|XP_007462743.1|	PREDICTED: probable threonine--tRNA ligase, cytoplasmic-like	Lipotes vexillifer
TRINITY_DN42313_c4_g4	gi|1025482949|ref|XP_016519354.1|	PREDICTED: RNA-directed DNA polymerase from mobile element jockey-like	Poecilia formosa
TRINITY_DN42313_c4_g2	gi|646702019|gb|KDR11463.1|	39S ribosomal protein L10, mitochondrial	Zootermopsis nevadensis
TRINITY_DN42313_c4_g1	gi|919069089|ref|XP_013416019.1|	PREDICTED: pyrroline-5-carboxylate reductase 2-like	Lingula anatina
TRINITY_DN48970_c1_g1	gi|926634162|ref|XP_013782917.1|	PREDICTED: peptide chain release factor 1-like, mitochondrial	Limulus polyphemus
TRINITY_DN49338_c4_g1	gi|308220078|gb|ADO22611.1|	LIM class homeobox transcription factor Lmx	Mnemiopsis leidyi
TRINITY_DN46097_c0_g1	gi|699670204|ref|XP_009900511.1|	PREDICTED: LOW QUALITY PROTEIN: RNA-directed DNA polymerase from mobile element jockey-like, partial	Picoides pubescens
TRINITY_DN45743_c8_g1	gi|546683281|gb|ERL93113.1|	hypothetical protein D910_10415	Dendroctonus ponderosae
TRINITY_DN45743_c8_g2	gi|1008427246|ref|XP_015837306.1|	PREDICTED: liprin-alpha-1 isoform X17	Tribolium castaneum
TRINITY_DN45467_c1_g2	gi|321461221|gb|EFX72255.1|	hypothetical protein DAPPUDRAFT_59298	Daphnia pulex
TRINITY_DN39424_c1_g4	gi|1022726677|gb|KZR98229.1|	putative Pol protein, partial	Daphnia magna
TRINITY_DN42380_c5_g12	gi|780119050|ref|XP_011677630.1|	PREDICTED: RNA-directed DNA polymerase from mobile element jockey-like	Strongylocentrotus purpuratus
TRINITY_DN38711_c7_g3	gi|828210593|ref|XP_012558348.1|	PREDICTED: uncharacterized protein LOC101238295, partial	Hydra vulgaris
TRINITY_DN16161_c0_g1	gi|907734976|ref|XP_013115335.1|	PREDICTED: apolipoprotein D-like	Stomoxys calcitrans
TRINITY_DN41175_c0_g2	gi|669322045|gb|KFD62331.1|	hypothetical protein M514_08364	Trichuris suis
TRINITY_DN47544_c3_g7	gi|641648165|ref|XP_008181189.1|	PREDICTED: piggyBac transposable element-derived protein 4-like	Acyrthosiphon pisum
TRINITY_DN44337_c8_g1	gi|970884135|ref|XP_015126691.1|	PREDICTED: golgin subfamily A member 6-like protein 22 isoform X2	Diachasma alloeum
TRINITY_DN39345_c3_g6	gi|780023920|ref|XP_011665645.1|	PREDICTED: RNA-directed DNA polymerase from mobile element jockey-like	Strongylocentrotus purpuratus
TRINITY_DN42056_c1_g1	gi|828196607|ref|XP_004206425.2|	PREDICTED: uncharacterized protein LOC101241704	Hydra vulgaris
TRINITY_DN46236_c0_g1	gi|1008451557|ref|XP_015838842.1|	PREDICTED: UDP-glucuronosyltransferase 1-7C-like	Tribolium castaneum
TRINITY_DN38959_c0_g1	gi|929056599|ref|XP_014064825.1|	PREDICTED: extensin-3-like isoform X1	Salmo salar
TRINITY_DN39729_c0_g1	gi|795035368|ref|XP_011864917.1|	PREDICTED: PH and SEC7 domain-containing protein 1 isoform X1	Vollenhovia emeryi
TRINITY_DN40787_c0_g1	gi|766917662|ref|XP_011494087.1|	PREDICTED: protein abrupt	Ceratosolen solmsi marchali
TRINITY_DN77277_c0_g1	gi|204123|gb|AAA41152.1|	ferritin light chain	Rattus norvegicus
TRINITY_DN52587_c2_g2	gi|321469983|gb|EFX80961.1|	hypothetical protein DAPPUDRAFT_303785	Daphnia pulex
TRINITY_DN50844_c4_g3	gi|674105128|ref|XP_008823777.1|	PREDICTED: apoptogenic protein 1, mitochondrial	Nannospalax galili
TRINITY_DN50844_c4_g1	gi|926614666|ref|XP_013772386.1|	PREDICTED: ATP-dependent DNA helicase pif1-like	Limulus polyphemus
TRINITY_DN50844_c4_g4	gi|926614666|ref|XP_013772386.1|	PREDICTED: ATP-dependent DNA helicase pif1-like	Limulus polyphemus
TRINITY_DN46380_c3_g1	gi|597879242|gb|EYC28607.1|	hypothetical protein Y032_0007g3312	Ancylostoma ceylanicum
TRINITY_DN47110_c0_g1	gi|743404080|emb|CEF34389.1|	Variant Ionotropic Glutamate Receptor, partial	Coenobita clypeatus
TRINITY_DN50233_c2_g1	gi|537072794|gb|ERE41892.1|	40S ribosomal protein S16-like protein	Cricetulus griseus
TRINITY_DN39120_c2_g4	gi|1022769779|gb|KZS14245.1|	Isocitrate dehydrogenase [NAD] subunit, mitochondrial	Daphnia magna
TRINITY_DN25835_c0_g1	gi|676439796|ref|XP_009048968.1|	hypothetical protein LOTGIDRAFT_140879	Lottia gigantea
TRINITY_DN44188_c1_g2	gi|952520792|gb|KRT81092.1|	hypothetical protein AMK59_5573	Oryctes borbonicus
TRINITY_DN41377_c3_g1	gi|646720795|gb|KDR22392.1|	hypothetical protein L798_02483	Zootermopsis nevadensis
TRINITY_DN53461_c24_g2	gi|736163993|ref|XP_010795933.1|	PREDICTED: uncharacterized protein LOC104968070	Notothenia coriiceps
TRINITY_DN51233_c0_g3	gi|33331169|gb|AAQ10794.1|	NADPH-dependent FMN and FAD containing oxidoreductase-like protein	Branchiostoma floridae
TRINITY_DN51233_c0_g5	gi|383857267|ref|XP_003704126.1|	PREDICTED: protein arginine N-methyltransferase 3	Megachile rotundata
TRINITY_DN38390_c0_g1	gi|999972178|gb|KXJ11352.1|	Retrovirus-related Pol polyprotein from transposon 17.6	Exaiptasia pallida
TRINITY_DN52860_c0_g1	gi|662223478|ref|XP_008486032.1|	PREDICTED: uncharacterized protein LOC103522716, partial	Diaphorina citri
TRINITY_DN39985_c0_g1	gi|321473209|gb|EFX84177.1|	hypothetical protein DAPPUDRAFT_194717	Daphnia pulex
TRINITY_DN48271_c2_g1	gi|1022756047|gb|KZS02897.1|	Uncharacterized protein APZ42_034504	Daphnia magna
TRINITY_DN47573_c4_g3	gi|530341196|gb|AGT21373.1|	tube	Eriocheir sinensis
TRINITY_DN49414_c4_g8	gi|1022769630|gb|KZS14105.1|	ADP-ribosylation factor 5-like protein	Daphnia magna
TRINITY_DN43484_c0_g1	gi|828192886|ref|XP_012561632.1|	PREDICTED: RNA-directed DNA polymerase from mobile element jockey-like	Hydra vulgaris
TRINITY_DN45409_c6_g2	gi|308220078|gb|ADO22611.1|	LIM class homeobox transcription factor Lmx	Mnemiopsis leidyi
TRINITY_DN41150_c1_g2	gi|929273571|ref|XP_014013469.1|	PREDICTED: uncharacterized protein LOC106578818 isoform X2	Salmo salar
TRINITY_DN46553_c9_g1	gi|926618615|ref|XP_013774520.1|	PREDICTED: uncharacterized protein LOC106459447	Limulus polyphemus
TRINITY_DN52517_c2_g2	gi|926622963|ref|XP_013776887.1|	PREDICTED: dynein heavy chain 7, axonemal-like	Limulus polyphemus
TRINITY_DN43417_c7_g6	gi|999985743|gb|KXJ24884.1|	RNA-directed DNA polymerase from mobile element jockey	Exaiptasia pallida
TRINITY_DN20992_c0_g1	gi|954506391|gb|KRZ34848.1|	Uncharacterized protein T4C_5859	Trichinella pseudospiralis
TRINITY_DN46295_c3_g1	gi|961947215|ref|XP_014915253.1|	PREDICTED: uncharacterized protein LOC106964325 isoform X6	Poecilia latipinna
TRINITY_DN50915_c2_g4	gi|961122627|ref|XP_014783059.1|	PREDICTED: RNA-directed DNA polymerase from mobile element jockey-like	Octopus bimaculoides
TRINITY_DN50915_c2_g3	gi|961122627|ref|XP_014783059.1|	PREDICTED: RNA-directed DNA polymerase from mobile element jockey-like	Octopus bimaculoides
TRINITY_DN41157_c1_g1	gi|817071773|ref|XP_012257965.1|	PREDICTED: RNA polymerase II subunit A C-terminal domain phosphatase SSU72	Athalia rosae
TRINITY_DN53126_c4_g4	gi|1004172288|gb|KXZ75573.1|	putative RNA-directed DNA polymerase from transposon X-element-like Protein	Tribolium castaneum
TRINITY_DN37892_c0_g1	gi|1009541730|ref|XP_015907176.1|	PREDICTED: zinc metalloproteinase nas-39-like	Parasteatoda tepidariorum
TRINITY_DN45006_c2_g4	gi|675372060|gb|KFM64962.1|	putative RNA-directed DNA polymerase from transposon X-element, partial	Stegodyphus mimosarum
TRINITY_DN45006_c2_g5	gi|675371336|gb|KFM64238.1|	RNA-directed DNA polymerase from mobile element jockey, partial	Stegodyphus mimosarum
TRINITY_DN45006_c2_g3	gi|675371336|gb|KFM64238.1|	RNA-directed DNA polymerase from mobile element jockey, partial	Stegodyphus mimosarum
TRINITY_DN43707_c3_g3	gi|918280312|gb|KOF63716.1|	hypothetical protein OCBIM_22018508mg, partial	Octopus bimaculoides
TRINITY_DN43707_c3_g1	gi|918280312|gb|KOF63716.1|	hypothetical protein OCBIM_22018508mg, partial	Octopus bimaculoides
TRINITY_DN52719_c3_g1	gi|678212787|gb|KFV79766.1|	hypothetical protein N308_04312, partial	Struthio camelus australis
TRINITY_DN43909_c3_g2	gi|954547248|ref|XP_014616156.1|	PREDICTED: solute carrier organic anion transporter family member 3A1	Polistes canadensis
TRINITY_DN43415_c3_g2	gi|828233227|ref|XP_012565714.1|	PREDICTED: uncharacterized protein LOC105849820	Hydra vulgaris
TRINITY_DN48733_c1_g1	gi|915563303|ref|XP_013227161.1|	PREDICTED: extensin-3-like, partial	Columba livia
TRINITY_DN39535_c18_g2	gi|944286655|gb|KQL50274.1|	hypothetical protein AAES_27573	Amazona aestiva
TRINITY_DN50486_c1_g1	gi|939643506|ref|XP_014272046.1|	PREDICTED: integral membrane protein DGCR2/IDD-like	Halyomorpha halys
TRINITY_DN51788_c0_g2	gi|1000213065|gb|KXJ82550.1|	hypothetical protein RP20_CCG013029	Aedes albopictus
TRINITY_DN21015_c0_g1	gi|970917579|ref|XP_015125295.1|	PREDICTED: flagellar M-ring protein-like	Diachasma alloeum
TRINITY_DN40209_c4_g1	gi|597896124|gb|EYC44212.1|	hypothetical protein Y032_0468g2007	Ancylostoma ceylanicum
TRINITY_DN40209_c4_g2	gi|919091294|ref|XP_013382645.1|	PREDICTED: uncharacterized protein LOC106153310	Lingula anatina
TRINITY_DN44802_c1_g3	gi|1005420826|ref|XP_015758992.1|	PREDICTED: RNA-directed DNA polymerase from mobile element jockey-like	Acropora digitifera
TRINITY_DN44802_c1_g1	gi|1005439725|ref|XP_015757222.1|	PREDICTED: RNA-directed DNA polymerase from mobile element jockey-like	Acropora digitifera
TRINITY_DN44802_c1_g4	gi|1004395274|gb|KYB24829.1|	putative RNA-directed DNA polymerase from transposon BS-like Protein	Tribolium castaneum
TRINITY_DN28068_c0_g1	gi|968055591|ref|XP_015020750.1|	uncharacterized protein Dmoj_GI11934, isoform B	Drosophila mojavensis
TRINITY_DN45477_c4_g4	gi|390353251|ref|XP_003728072.1|	PREDICTED: RNA-directed DNA polymerase from mobile element jockey-like	Strongylocentrotus purpuratus
TRINITY_DN41156_c0_g1	gi|225719376|gb|ACO15534.1|	Broad-complex core protein isoform 6	Caligus clemensi
TRINITY_DN50604_c6_g1	gi|918280312|gb|KOF63716.1|	hypothetical protein OCBIM_22018508mg, partial	Octopus bimaculoides
TRINITY_DN50153_c5_g8	gi|308220078|gb|ADO22611.1|	LIM class homeobox transcription factor Lmx	Mnemiopsis leidyi
TRINITY_DN50153_c5_g1	gi|961122627|ref|XP_014783059.1|	PREDICTED: RNA-directed DNA polymerase from mobile element jockey-like	Octopus bimaculoides
TRINITY_DN39535_c10_g1	gi|828220924|ref|XP_012561791.1|	PREDICTED: RNA-directed DNA polymerase from mobile element jockey-like, partial	Hydra vulgaris
TRINITY_DN39187_c9_g1	gi|1000752970|ref|XP_015599372.1|	PREDICTED: uncharacterized protein LOC107269721	Cephus cinctus
TRINITY_DN42124_c3_g1	gi|762088222|ref|XP_011426423.1|	PREDICTED: COMM domain-containing protein 7-like	Crassostrea gigas
TRINITY_DN50850_c2_g1	gi|632980095|ref|XP_007906839.1|	PREDICTED: remodeling and spacing factor 1	Callorhinchus milii
TRINITY_DN34972_c0_g1	gi|913512005|ref|XP_013208592.1|	PREDICTED: LIM domain only protein 7 isoform X1	Microtus ochrogaster
TRINITY_DN44554_c0_g4	gi|1005963539|ref|XP_015789988.1|	PREDICTED: CCR4-NOT transcription complex subunit 2-like isoform X2	Tetranychus urticae
TRINITY_DN44554_c0_g1	gi|957848028|ref|XP_014674513.1|	PREDICTED: CCR4-NOT transcription complex subunit 2-like isoform X2	Priapulus caudatus
TRINITY_DN48307_c3_g1	gi|675373878|gb|KFM66780.1|	Vitamin D3 receptor B, partial	Stegodyphus mimosarum
TRINITY_DN51391_c2_g2	gi|975120659|ref|XP_015275836.1|	PREDICTED: coiled-coil domain-containing protein 57	Gekko japonicus
TRINITY_DN47125_c1_g1	gi|939260393|ref|XP_014250050.1|	PREDICTED: nephrin isoform X1	Cimex lectularius
TRINITY_DN49968_c3_g1	gi|646706235|gb|KDR13572.1|	hypothetical protein L798_12353	Zootermopsis nevadensis
TRINITY_DN44311_c3_g3	gi|642935502|ref|XP_008198036.1|	PREDICTED: rap guanine nucleotide exchange factor 4 isoform X3	Tribolium castaneum
TRINITY_DN50444_c4_g1	gi|964123758|ref|XP_014762469.1|	uncharacterized protein Dana_GF11070, isoform G	Drosophila ananassae
TRINITY_DN44559_c1_g3	gi|322798072|gb|EFZ19911.1|	hypothetical protein SINV_05786, partial	Solenopsis invicta
TRINITY_DN44532_c3_g1	gi|676463486|ref|XP_009056612.1|	hypothetical protein LOTGIDRAFT_175659	Lottia gigantea
TRINITY_DN52270_c1_g3	gi|321477848|gb|EFX88806.1|	CG2206-PB-like protein	Daphnia pulex
TRINITY_DN52270_c1_g5	gi|950316|gb|AAA74495.1|	unknown protein	Drosophila teissieri
TRINITY_DN52270_c1_g6	gi|676463486|ref|XP_009056612.1|	hypothetical protein LOTGIDRAFT_175659	Lottia gigantea
TRINITY_DN38379_c0_g3	gi|930663955|gb|KPJ05412.1|	S-antigen protein	Papilio xuthus
TRINITY_DN39958_c4_g1	gi|662219237|ref|XP_008483690.1|	PREDICTED: uncharacterized protein LOC103520380	Diaphorina citri
TRINITY_DN43198_c2_g1	gi|1007710885|ref|XP_015827625.1|	PREDICTED: uncharacterized protein LOC107393627 isoform X2	Nothobranchius furzeri
TRINITY_DN50147_c6_g3	gi|913315825|ref|XP_013188819.1|	PREDICTED: organic cation transporter protein	Amyelois transitella
TRINITY_DN45799_c3_g1	gi|699670386|ref|XP_009900550.1|	PREDICTED: RNA-directed DNA polymerase from mobile element jockey-like, partial	Picoides pubescens
TRINITY_DN48615_c0_g1	gi|952541864|gb|KRT86415.1|	hypothetical protein AMK59_1096, partial	Oryctes borbonicus
TRINITY_DN50008_c2_g1	gi|742239646|ref|XP_010903730.1|	PREDICTED: zinc finger protein 665-like	Esox lucius
TRINITY_DN51852_c4_g2	gi|646714573|gb|KDR18486.1|	Leucine-zipper-like transcriptional regulator 1	Zootermopsis nevadensis
TRINITY_DN51052_c2_g1	gi|677468837|gb|KFQ58251.1|	hypothetical protein N334_03066, partial	Pelecanus crispus
TRINITY_DN30612_c0_g1	gi|929318543|ref|XP_014037174.1|	PREDICTED: uncharacterized protein LOC106590586, partial	Salmo salar
TRINITY_DN51512_c1_g1	gi|926640125|ref|XP_013786148.1|	PREDICTED: cGMP-dependent 3',5'-cyclic phosphodiesterase-like	Limulus polyphemus
TRINITY_DN22496_c0_g1	gi|679135080|gb|KFW64754.1|	hypothetical protein AS28_09903, partial	Pygoscelis adeliae
TRINITY_DN44880_c8_g1	gi|926611661|ref|XP_013794055.1|	PREDICTED: probable serine/threonine-protein kinase tsuA, partial	Limulus polyphemus
TRINITY_DN44692_c2_g3	gi|939681102|ref|XP_014285656.1|	PREDICTED: uncharacterized protein CG7065-like	Halyomorpha halys
TRINITY_DN44692_c2_g1	gi|929332586|ref|XP_014040752.1|	PREDICTED: collagen EMF1-alpha-like	Salmo salar
TRINITY_DN44692_c2_g4	gi|908499172|ref|XP_013061595.1|	PREDICTED: histidine-rich glycoprotein-like	Biomphalaria glabrata
TRINITY_DN38326_c0_g2	gi|697417470|gb|KGL78495.1|	hypothetical protein N309_10218, partial	Tinamus guttatus
TRINITY_DN25859_c0_g1	gi|671011543|ref|XP_008696597.1|	PREDICTED: protein FAM200A	Ursus maritimus
TRINITY_DN52836_c5_g1	gi|695132651|gb|AIS92907.1|	tumor necrosis factor receptor-associated factor 6	Penaeus monodon
TRINITY_DN30083_c0_g1	gi|908441316|ref|XP_013079178.1|	PREDICTED: sporozoite surface protein 2-like	Biomphalaria glabrata
TRINITY_DN42679_c1_g2	gi|321473470|gb|EFX84437.1|	hypothetical protein DAPPUDRAFT_301077	Daphnia pulex
TRINITY_DN42679_c1_g3	gi|554859249|ref|XP_005939758.1|	PREDICTED: UDP-xylose and UDP-N-acetylglucosamine transporter	Haplochromis burtoni
TRINITY_DN47642_c1_g4	gi|1016695472|ref|XP_016070266.1|	PREDICTED: tigger transposable element-derived protein 1-like	Miniopterus natalensis
TRINITY_DN47642_c1_g1	gi|591334746|ref|XP_007093060.1|	PREDICTED: tigger transposable element-derived protein 1-like	Panthera tigris altaica
TRINITY_DN94402_c0_g1	gi|149041605|gb|EDL95446.1|	neural cell adhesion molecule 1, isoform CRA_a	Rattus norvegicus
TRINITY_DN42609_c1_g1	gi|919090071|ref|XP_013382072.1|	PREDICTED: Rieske domain-containing protein-like	Lingula anatina
TRINITY_DN45426_c0_g1	gi|646719639|gb|KDR21679.1|	PCTP-like protein	Zootermopsis nevadensis
TRINITY_DN46190_c0_g1	gi|780010224|ref|XP_011663659.1|	PREDICTED: RNA-directed DNA polymerase from mobile element jockey-like	Strongylocentrotus purpuratus
TRINITY_DN33695_c0_g1	gi|929205360|ref|XP_013984498.1|	PREDICTED: platelet glycoprotein Ib alpha chain-like	Salmo salar
TRINITY_DN46575_c0_g1	gi|939239643|ref|XP_014262548.1|	PREDICTED: protein PET100 homolog, mitochondrial	Cimex lectularius
TRINITY_DN43904_c5_g5	gi|308478180|ref|XP_003101302.1|	hypothetical protein CRE_14091	Caenorhabditis remanei
TRINITY_DN41162_c2_g3	gi|321469943|gb|EFX80921.1|	hypothetical protein DAPPUDRAFT_50463	Daphnia pulex
TRINITY_DN41162_c2_g2	gi|646713546|gb|KDR17850.1|	Eukaryotic translation initiation factor 4E type 3	Zootermopsis nevadensis
TRINITY_DN41162_c2_g1	gi|975094095|ref|XP_015261855.1|	PREDICTED: geranylgeranyl transferase type-2 subunit alpha	Gekko japonicus
TRINITY_DN30577_c0_g1	gi|241689624|ref|XP_002411746.1|	sidestep protein, putative	Ixodes scapularis
TRINITY_DN62725_c0_g1	gi|768449265|ref|XP_011566708.1|	PREDICTED: elongation factor 1-alpha-like	Plutella xylostella
TRINITY_DN47884_c4_g1	gi|936710322|ref|XP_014233125.1|	PREDICTED: uncharacterized protein LOC106656583	Trichogramma pretiosum
TRINITY_DN41897_c2_g1	gi|795058807|ref|XP_011872641.1|	PREDICTED: BTB/POZ domain-containing protein 17	Vollenhovia emeryi
TRINITY_DN49059_c3_g4	gi|926460171|gb|ALD16275.1|	Lian-Aa1 retrotransposon protein, partial	Macrostomum lignano
TRINITY_DN42428_c1_g1	gi|556960426|ref|XP_005990728.1|	PREDICTED: UPF0585 protein C16orf13 homolog	Latimeria chalumnae
TRINITY_DN42428_c1_g2	gi|646695063|gb|KDR08237.1|	Progestin and adipoQ receptor family member 4, partial	Zootermopsis nevadensis
TRINITY_DN20600_c0_g1	gi|443697599|gb|ELT97999.1|	hypothetical protein CAPTEDRAFT_208751	Capitella teleta
TRINITY_DN48611_c2_g1	gi|874501485|ref|XP_012964296.1|	PREDICTED: uncharacterized protein LOC106020152	Anas platyrhynchos
TRINITY_DN33967_c0_g1	gi|674039813|ref|XP_008825640.1|	PREDICTED: extensin-like	Nannospalax galili
TRINITY_DN46255_c7_g5	gi|957849556|ref|XP_014675320.1|	PREDICTED: uncharacterized protein LOC106815379	Priapulus caudatus
TRINITY_DN36802_c0_g1	gi|759065717|ref|XP_011342295.1|	PREDICTED: Down syndrome cell adhesion molecule-like protein Dscam2 isoform X6	Cerapachys biroi
TRINITY_DN36952_c0_g1	gi|466000357|gb|EMP41205.1|	hypothetical protein UY3_01552, partial	Chelonia mydas
TRINITY_DN39290_c1_g2	gi|780021463|ref|XP_011665173.1|	PREDICTED: uncharacterized protein LOC763830, partial	Strongylocentrotus purpuratus
TRINITY_DN52251_c1_g4	gi|657740051|ref|XP_008336686.1|	PREDICTED: tigger transposable element-derived protein 1-like	Cynoglossus semilaevis
TRINITY_DN52251_c1_g1	gi|657740051|ref|XP_008336686.1|	PREDICTED: tigger transposable element-derived protein 1-like	Cynoglossus semilaevis
TRINITY_DN42606_c5_g2	gi|871278187|ref|XP_012946501.1|	PREDICTED: RNA-directed DNA polymerase from mobile element jockey-like isoform X1	Aplysia californica
TRINITY_DN42606_c5_g1	gi|871230550|ref|XP_012937585.1|	PREDICTED: RNA-directed DNA polymerase from mobile element jockey-like	Aplysia californica
TRINITY_DN47146_c4_g1	gi|837838409|ref|XP_012786590.1|	PREDICTED: zinc finger protein 883-like, partial	Ochotona princeps
TRINITY_DN50475_c2_g1	gi|308220078|gb|ADO22611.1|	LIM class homeobox transcription factor Lmx	Mnemiopsis leidyi
TRINITY_DN50315_c1_g2	gi|646712175|gb|KDR17053.1|	Multidrug resistance-associated protein 7	Zootermopsis nevadensis
TRINITY_DN44811_c4_g3	gi|828206060|ref|XP_012556822.1|	PREDICTED: uncharacterized protein LOC105844588	Hydra vulgaris
TRINITY_DN44811_c4_g5	gi|1005432287|ref|XP_015753740.1|	PREDICTED: RNA-directed DNA polymerase from mobile element jockey-like	Acropora digitifera
TRINITY_DN51361_c2_g1	gi|961114219|ref|XP_014780021.1|	PREDICTED: protein PFC0760c-like isoform X2	Octopus bimaculoides
TRINITY_DN49335_c6_g1	gi|817065179|ref|XP_012254368.1|	PREDICTED: connectin-like	Athalia rosae
TRINITY_DN52035_c0_g1	gi|685833002|emb|CEF67923.1|	Serine/threonine-protein phosphatase PGAM5, mitochondrial	Strongyloides ratti
TRINITY_DN52035_c0_g3	gi|927226358|ref|XP_013847819.1|	PREDICTED: serine/threonine-protein phosphatase PGAM5, mitochondrial, partial	Sus scrofa
TRINITY_DN39608_c0_g1	gi|646693489|gb|KDR07712.1|	Peptidyl-prolyl cis-trans isomerase A2	Zootermopsis nevadensis
TRINITY_DN51791_c0_g1	gi|908482342|ref|XP_013092427.1|	PREDICTED: uncharacterized protein LOC106076099	Biomphalaria glabrata
TRINITY_DN51791_c0_g2	gi|961114742|ref|XP_014780240.1|	PREDICTED: craniofacial development protein 2-like	Octopus bimaculoides
TRINITY_DN51611_c1_g3	gi|328506975|gb|AEB21640.1|	RuvB-like protein 2	Penaeus monodon
TRINITY_DN47171_c1_g1	gi|998505189|ref|XP_015512793.1|	PREDICTED: monocyte to macrophage differentiation factor	Neodiprion lecontei
TRINITY_DN25323_c0_g1	gi|187608006|ref|NP_001119990.1|	uncharacterized protein LOC100144946	Xenopus tropicalis
TRINITY_DN52868_c3_g5	gi|957849556|ref|XP_014675320.1|	PREDICTED: uncharacterized protein LOC106815379	Priapulus caudatus
TRINITY_DN25864_c0_g2	gi|646719169|gb|KDR21377.1|	hypothetical protein L798_03153	Zootermopsis nevadensis
TRINITY_DN34114_c0_g1	gi|156408910|ref|XP_001642099.1|	predicted protein	Nematostella vectensis
TRINITY_DN44641_c0_g1	gi|646708944|gb|KDR15059.1|	hypothetical protein L798_11134	Zootermopsis nevadensis
TRINITY_DN44641_c0_g2	gi|195436475|ref|XP_002066193.1|	uncharacterized protein Dwil_GK22233	Drosophila willistoni
TRINITY_DN47722_c2_g1	gi|507537373|ref|XP_004652711.1|	PREDICTED: cell division cycle-associated 7-like protein	Jaculus jaculus
TRINITY_DN50348_c1_g3	gi|77799503|dbj|BAE46611.1|	reverse transcriptase	Procambarus clarkii
TRINITY_DN50348_c1_g1	gi|77799503|dbj|BAE46611.1|	reverse transcriptase	Procambarus clarkii
TRINITY_DN50348_c1_g5	gi|77799503|dbj|BAE46611.1|	reverse transcriptase	Procambarus clarkii
TRINITY_DN43880_c2_g1	gi|926573513|gb|ALD48730.1|	alpha-tubulin, partial	Procambarus clarkii
TRINITY_DN49500_c2_g1	gi|801370737|ref|XP_012059696.1|	PREDICTED: spermidine/spermine N(1)-acetyltransferase-like protein 1	Atta cephalotes
TRINITY_DN40639_c1_g1	gi|817059093|ref|XP_012251041.1|	PREDICTED: 28S ribosomal protein S21, mitochondrial	Athalia rosae
TRINITY_DN51413_c1_g1	gi|291236418|ref|XP_002738136.1|	PREDICTED: gamma-tubulin complex component 4-like	Saccoglossus kowalevskii
TRINITY_DN51413_c1_g4	gi|926633714|ref|XP_013782673.1|	PREDICTED: next to BRCA1 gene 1 protein-like isoform X2	Limulus polyphemus
TRINITY_DN50627_c0_g1	gi|1002585553|ref|XP_015671509.1|	PREDICTED: LOW QUALITY PROTEIN: uncharacterized protein LOC107287503	Protobothrops mucrosquamatus
TRINITY_DN50599_c3_g2	gi|957824129|ref|XP_014661798.1|	PREDICTED: glycosyltransferase 8 domain-containing protein 1-like	Priapulus caudatus
TRINITY_DN44869_c2_g2	gi|1022758786|gb|KZS05241.1|	Laccase-1	Daphnia magna
TRINITY_DN40005_c7_g1	gi|913303155|ref|XP_013200677.1|	PREDICTED: dnaJ homolog subfamily A member 2-like	Amyelois transitella
TRINITY_DN39551_c4_g3	gi|913320087|ref|XP_013191143.1|	PREDICTED: uncharacterized protein LOC106135401	Amyelois transitella
TRINITY_DN40274_c2_g1	gi|926573523|gb|ALD48735.1|	forkhead box L2	Procambarus clarkii
TRINITY_DN43434_c2_g5	gi|926613554|ref|XP_013771791.1|	PREDICTED: aspartate--tRNA ligase, cytoplasmic-like isoform X2	Limulus polyphemus
TRINITY_DN43434_c2_g4	gi|941507809|gb|ALK82310.1|	malate dehydrogenase	Macrobrachium nipponense
TRINITY_DN50663_c2_g4	gi|195049230|ref|XP_001992677.1|	GH24888	Drosophila grimshawi
TRINITY_DN50663_c2_g3	gi|677459432|gb|KFQ48846.1|	hypothetical protein N333_13683, partial	Nestor notabilis
TRINITY_DN43353_c1_g1	gi|646709912|gb|KDR15567.1|	Nuclear fragile X mental retardation-interacting protein 1	Zootermopsis nevadensis
TRINITY_DN80510_c0_g1	gi|734547265|gb|KHN75595.1|	E3 ubiquitin-protein ligase SH3RF1	Toxocara canis
TRINITY_DN20653_c0_g2	gi|198435308|ref|XP_002127019.1|	PREDICTED: uncharacterized protein LOC100181073	Ciona intestinalis
TRINITY_DN20653_c0_g1	gi|198435308|ref|XP_002127019.1|	PREDICTED: uncharacterized protein LOC100181073	Ciona intestinalis
TRINITY_DN51988_c4_g1	gi|939678241|ref|XP_014284758.1|	PREDICTED: leucine-rich repeat neuronal protein 3-like	Halyomorpha halys
TRINITY_DN49402_c1_g2	gi|399565626|dbj|BAM35674.1|	putative reverse transcriptase	Marsupenaeus japonicus
TRINITY_DN48898_c0_g1	gi|675875252|ref|XP_009023186.1|	hypothetical protein HELRODRAFT_162849	Helobdella robusta
TRINITY_DN45267_c1_g1	gi|646717133|gb|KDR20114.1|	JmjC domain-containing histone demethylation protein 1	Zootermopsis nevadensis
TRINITY_DN45267_c1_g2	gi|198431309|ref|XP_002120798.1|	PREDICTED: ADP-ribosylation factor-like protein 2	Ciona intestinalis
TRINITY_DN53263_c4_g1	gi|919102571|ref|XP_013387692.1|	PREDICTED: methionine synthase-like	Lingula anatina
TRINITY_DN49997_c4_g1	gi|646713565|gb|KDR17869.1|	Catenin delta-2	Zootermopsis nevadensis
TRINITY_DN31315_c0_g1	gi|1022766650|gb|KZS11694.1|	Platelet-activating factor acetylhydrolase	Daphnia magna
TRINITY_DN45180_c3_g1	gi|308220078|gb|ADO22611.1|	LIM class homeobox transcription factor Lmx	Mnemiopsis leidyi
TRINITY_DN53141_c0_g1	gi|242013087|ref|XP_002427247.1|	conserved hypothetical protein	Pediculus humanus corporis
TRINITY_DN90510_c0_g1	gi|21358765|gb|AAM47019.1|	dopamine beta hydroxylase	Homarus americanus
TRINITY_DN37857_c0_g1	gi|1000740814|ref|XP_015593018.1|	PREDICTED: balbiani ring protein 3-like	Cephus cinctus
TRINITY_DN40059_c8_g1	gi|957837825|ref|XP_014669126.1|	PREDICTED: vacuolar protein sorting-associated protein 54-like	Priapulus caudatus
TRINITY_DN52469_c4_g1	gi|677482809|gb|KFQ72214.1|	RNA-directed DNA polymerase from mobile element jockey, partial	Phaethon lepturus
TRINITY_DN39193_c1_g1	gi|762131204|ref|XP_011448761.1|	PREDICTED: TBC1 domain family member 15-like isoform X2	Crassostrea gigas
TRINITY_DN38007_c0_g1	gi|646701023|gb|KDR10946.1|	39S ribosomal protein L39, mitochondrial	Zootermopsis nevadensis
TRINITY_DN51259_c2_g1	gi|675887190|ref|XP_009029097.1|	hypothetical protein HELRODRAFT_164914	Helobdella robusta
TRINITY_DN39162_c4_g3	gi|449691446|ref|XP_004212675.1|	PREDICTED: uncharacterized protein LOC101238072, partial	Hydra vulgaris
TRINITY_DN40689_c4_g2	gi|5020110|gb|AAD38027.1|AF148497_1	beta 1,4-endoglucanase	Cherax quadricarinatus
TRINITY_DN40689_c4_g3	gi|5020110|gb|AAD38027.1|AF148497_1	beta 1,4-endoglucanase	Cherax quadricarinatus
TRINITY_DN36707_c0_g1	gi|646712424|gb|KDR17185.1|	G/T mismatch-specific thymine DNA glycosylase	Zootermopsis nevadensis
TRINITY_DN41201_c5_g6	gi|929062582|ref|XP_014001930.1|	PREDICTED: uncharacterized protein LOC106572374	Salmo salar
TRINITY_DN48762_c3_g3	gi|1022766343|gb|KZS11394.1|	SEC13 protein	Daphnia magna
TRINITY_DN40405_c3_g3	gi|817202364|ref|XP_012276968.1|	PREDICTED: ETS-like protein pointed, isoform P2/D isoform X2	Orussus abietinus
TRINITY_DN40405_c3_g2	gi|939661440|ref|XP_014297438.1|	PREDICTED: ETS-like protein pointed, isoform P2/D isoform X2	Microplitis demolitor
TRINITY_DN27159_c0_g1	gi|1022772651|gb|KZS16808.1|	Uncharacterized protein APZ42_017385	Daphnia magna
TRINITY_DN43565_c1_g2	gi|926609309|ref|XP_013782655.1|	PREDICTED: protein max-like isoform X1	Limulus polyphemus
TRINITY_DN49311_c9_g4	gi|975135568|ref|XP_015283992.1|	PREDICTED: oocyte zinc finger protein XlCOF6-like	Gekko japonicus
TRINITY_DN48463_c2_g3	gi|156400138|ref|XP_001638857.1|	predicted protein	Nematostella vectensis
TRINITY_DN50101_c3_g4	gi|443687473|gb|ELT90444.1|	hypothetical protein CAPTEDRAFT_197462	Capitella teleta
TRINITY_DN47748_c11_g1	gi|828230093|ref|XP_004212057.2|	PREDICTED: RNA-directed DNA polymerase from mobile element jockey-like, partial	Hydra vulgaris
TRINITY_DN40617_c11_g1	gi|957841066|ref|XP_014670859.1|	PREDICTED: LOW QUALITY PROTEIN: carnitine O-palmitoyltransferase 2, mitochondrial-like	Priapulus caudatus
TRINITY_DN43074_c0_g1	gi|1005948906|ref|XP_015782770.1|	PREDICTED: sodium bicarbonate transporter-like protein 11 isoform X2	Tetranychus urticae
TRINITY_DN44178_c3_g3	gi|768437253|ref|XP_011560157.1|	PREDICTED: cilia- and flagella-associated protein 20 isoform X2	Plutella xylostella
TRINITY_DN44178_c3_g1	gi|1002579357|ref|XP_015668972.1|	PREDICTED: zinc finger protein 219-like	Protobothrops mucrosquamatus
TRINITY_DN24594_c0_g1	gi|929114347|ref|XP_014068583.1|	PREDICTED: uncharacterized protein LOC106612170, partial	Salmo salar
TRINITY_DN40017_c2_g1	gi|828219259|ref|XP_012561234.1|	PREDICTED: uncharacterized protein LOC105846747	Hydra vulgaris
TRINITY_DN35720_c0_g1	gi|521035907|gb|EPQ17687.1|	Zinc finger protein 347	Myotis brandtii
TRINITY_DN45429_c11_g1	gi|828219259|ref|XP_012561234.1|	PREDICTED: uncharacterized protein LOC105846747	Hydra vulgaris
TRINITY_DN42402_c0_g1	gi|524887181|ref|XP_005100179.1|	PREDICTED: ceramide-1-phosphate transfer protein-like	Aplysia californica
TRINITY_DN4182_c0_g1	gi|672028888|ref|XP_008768646.1|	PREDICTED: uncharacterized protein LOC103693781 isoform X1	Rattus norvegicus
TRINITY_DN42561_c2_g1	gi|156396731|ref|XP_001637546.1|	predicted protein	Nematostella vectensis
TRINITY_DN42561_c2_g2	gi|156396731|ref|XP_001637546.1|	predicted protein	Nematostella vectensis
TRINITY_DN50307_c1_g1	gi|331031252|gb|AEC50080.1|	alpha-2-macroglobulin	Pacifastacus leniusculus
TRINITY_DN50307_c1_g2	gi|817062342|ref|XP_012252821.1|	PREDICTED: pseudouridylate synthase 7 homolog	Athalia rosae
TRINITY_DN45250_c4_g5	gi|576701266|gb|EUB64785.1|	Dynein intermediate chain 2, ciliary	Echinococcus granulosus
TRINITY_DN45250_c4_g2	gi|353231081|emb|CCD77499.1|	putative axonemal dynein intermediate chain polypeptide	Schistosoma mansoni
TRINITY_DN21137_c0_g1	gi|558633449|gb|AHA83583.1|	C-type lectin 2	Marsupenaeus japonicus
TRINITY_DN39248_c3_g4	gi|780071954|ref|XP_011671699.1|	PREDICTED: uncharacterized protein LOC105441854	Strongylocentrotus purpuratus
TRINITY_DN41355_c0_g1	gi|1009424030|gb|KYN42282.1|	Serine/threonine-protein kinase 17B	Trachymyrmex septentrionalis
TRINITY_DN46718_c1_g3	gi|926606901|ref|XP_013783175.1|	PREDICTED: RING finger and SPRY domain-containing protein 1-like	Limulus polyphemus
TRINITY_DN41507_c7_g1	gi|1022776241|gb|KZS19972.1|	Acidic mammalian chitinase	Daphnia magna
TRINITY_DN43107_c1_g1	gi|943955910|ref|XP_014360873.1|	PREDICTED: thioredoxin domain-containing protein 3 homolog	Papilio machaon
TRINITY_DN50652_c2_g1	gi|1000718791|ref|XP_015601301.1|	PREDICTED: apoptosis regulatory protein Siva-like	Cephus cinctus
TRINITY_DN47763_c2_g5	gi|321473740|gb|EFX84707.1|	hypothetical protein DAPPUDRAFT_209471	Daphnia pulex
TRINITY_DN47763_c2_g2	gi|321459567|gb|EFX70619.1|	hypothetical protein DAPPUDRAFT_299547	Daphnia pulex
TRINITY_DN40451_c2_g1	gi|828203625|ref|XP_012556000.1|	PREDICTED: RNA-directed DNA polymerase from mobile element jockey-like	Hydra vulgaris
TRINITY_DN46437_c2_g1	gi|260808229|ref|XP_002598910.1|	hypothetical protein BRAFLDRAFT_122441	Branchiostoma floridae
TRINITY_DN48225_c3_g1	gi|604956888|gb|AHV85235.1|	ADAM metalloprotease, partial	Marsupenaeus japonicus
TRINITY_DN52027_c5_g2	gi|1000738466|ref|XP_015591780.1|	PREDICTED: protein transport protein Sec61 subunit beta	Cephus cinctus
TRINITY_DN40103_c0_g1	gi|929277174|ref|XP_014015366.1|	PREDICTED: bromodomain-containing protein DDB_G0280777-like isoform X2	Salmo salar
TRINITY_DN51421_c5_g1	gi|170594273|ref|XP_001901888.1|	cyclophilin-type peptidyl-prolyl cis-trans isomerase-13, Bmcyp-13	Brugia malayi
TRINITY_DN48665_c6_g1	gi|1009558773|ref|XP_015913947.1|	PREDICTED: zinc finger protein 271-like	Parasteatoda tepidariorum
TRINITY_DN41174_c3_g1	gi|780023920|ref|XP_011665645.1|	PREDICTED: RNA-directed DNA polymerase from mobile element jockey-like	Strongylocentrotus purpuratus
TRINITY_DN42552_c3_g1	gi|946756087|ref|XP_014392726.1|	PREDICTED: tigger transposable element-derived protein 1-like isoform X2	Myotis brandtii
TRINITY_DN42552_c3_g2	gi|646720795|gb|KDR22392.1|	hypothetical protein L798_02483	Zootermopsis nevadensis
TRINITY_DN42552_c3_g4	gi|1016695472|ref|XP_016070266.1|	PREDICTED: tigger transposable element-derived protein 1-like	Miniopterus natalensis
TRINITY_DN42552_c3_g5	gi|940770701|ref|XP_014301755.1|	PREDICTED: tigger transposable element-derived protein 1-like isoform X1	Myotis lucifugus
TRINITY_DN42280_c0_g1	gi|321456793|gb|EFX67893.1|	hypothetical protein DAPPUDRAFT_330625	Daphnia pulex
TRINITY_DN42415_c3_g1	gi|214765|gb|AAA49956.1|	C19 protein, partial	Xenopus laevis
TRINITY_DN42814_c3_g1	gi|646707934|gb|KDR14447.1|	hypothetical protein L798_11616	Zootermopsis nevadensis
TRINITY_DN71536_c0_g1	gi|675847270|ref|XP_009009195.1|	hypothetical protein HELRODRAFT_159012	Helobdella robusta
TRINITY_DN52474_c4_g2	gi|1007718151|ref|XP_015800601.1|	PREDICTED: uncharacterized protein LOC107376163	Nothobranchius furzeri
TRINITY_DN42859_c2_g1	gi|969467182|ref|XP_015045663.1|	uncharacterized protein Dyak_GE16942, isoform V	Drosophila yakuba
TRINITY_DN48916_c4_g1	gi|238683727|gb|ACR54142.1|	ribosomal protein rps21	Palaemon varians
TRINITY_DN45244_c1_g1	gi|646706483|gb|KDR13692.1|	Cell division cycle 7-related protein kinase	Zootermopsis nevadensis
TRINITY_DN42655_c4_g1	gi|1022764493|gb|KZS09900.1|	Protein arginine N-methyltransferase 6.1	Daphnia magna
TRINITY_DN35366_c0_g1	gi|676443920|ref|XP_009050260.1|	hypothetical protein LOTGIDRAFT_142335	Lottia gigantea
TRINITY_DN38849_c0_g1	gi|751476534|ref|XP_011193755.1|	PREDICTED: nephrin isoform X1	Bactrocera cucurbitae
TRINITY_DN51823_c0_g3	gi|941507811|gb|ALK82311.1|	pyruvate kinase	Macrobrachium nipponense
TRINITY_DN44463_c1_g1	gi|342326412|gb|AEL23121.1|	EF-Tu d2 protein	Cherax quadricarinatus
TRINITY_DN47690_c2_g1	gi|828234931|ref|XP_012566239.1|	PREDICTED: uncharacterized protein LOC105850312, partial	Hydra vulgaris
TRINITY_DN50159_c8_g1	gi|734630601|ref|XP_010743648.1|	PREDICTED: spermatogenesis-associated protein 5-like protein 1	Larimichthys crocea
TRINITY_DN49848_c4_g1	gi|998522120|ref|XP_015522119.1|	PREDICTED: 85/88 kDa calcium-independent phospholipase A2-like	Neodiprion lecontei
TRINITY_DN52804_c3_g1	gi|40254183|ref|NP_081469.2|	diphthine methyl ester synthase	Mus musculus
TRINITY_DN36138_c0_g2	gi|297251407|gb|ADI24987.1|	chitin deacetylase 1 precursor	Cherax quadricarinatus
TRINITY_DN36138_c0_g1	gi|297251407|gb|ADI24987.1|	chitin deacetylase 1 precursor	Cherax quadricarinatus
TRINITY_DN34497_c0_g1	gi|597881778|gb|EYC31140.1|	hypothetical protein Y032_0004g1979	Ancylostoma ceylanicum
TRINITY_DN42175_c6_g6	gi|390353251|ref|XP_003728072.1|	PREDICTED: RNA-directed DNA polymerase from mobile element jockey-like	Strongylocentrotus purpuratus
TRINITY_DN53111_c4_g2	gi|743692758|gb|AJC52502.1|	estrogen sulfotransferase	Scylla olivacea
TRINITY_DN39501_c2_g1	gi|936712913|ref|XP_014234413.1|	PREDICTED: FACT complex subunit spt16 isoform X1	Trichogramma pretiosum
TRINITY_DN52847_c2_g1	gi|743404082|emb|CEF34390.1|	Variant Ionotropic Glutamate Receptor, partial	Coenobita clypeatus
TRINITY_DN46708_c1_g1	gi|312176568|gb|ADQ39110.1|	putative cytochrome P-450, partial	Brachionus ibericus
TRINITY_DN51077_c0_g6	gi|926614666|ref|XP_013772386.1|	PREDICTED: ATP-dependent DNA helicase pif1-like	Limulus polyphemus
TRINITY_DN44414_c1_g3	gi|641648165|ref|XP_008181189.1|	PREDICTED: piggyBac transposable element-derived protein 4-like	Acyrthosiphon pisum
TRINITY_DN44414_c1_g1	gi|985426166|ref|XP_015378596.1|	PREDICTED: piggyBac transposable element-derived protein 4-like, partial	Diuraphis noxia
TRINITY_DN44414_c1_g5	gi|641669562|ref|XP_008184865.1|	PREDICTED: piggyBac transposable element-derived protein 4-like	Acyrthosiphon pisum
TRINITY_DN19762_c0_g1	gi|987919193|ref|XP_015435665.1|	PREDICTED: zinc finger homeobox protein 3	Dufourea novaeangliae
TRINITY_DN32942_c0_g1	gi|939673077|ref|XP_008558346.2|	PREDICTED: basic proline-rich protein, partial	Microplitis demolitor
TRINITY_DN51973_c1_g1	gi|646714569|gb|KDR18482.1|	TBC1 domain family member, partial	Zootermopsis nevadensis
TRINITY_DN32367_c0_g1	gi|929227660|ref|XP_013990267.1|	PREDICTED: mucin-2-like	Salmo salar
TRINITY_DN46218_c10_g1	gi|780023920|ref|XP_011665645.1|	PREDICTED: RNA-directed DNA polymerase from mobile element jockey-like	Strongylocentrotus purpuratus
TRINITY_DN43635_c3_g5	gi|67625707|tpe|CAJ00240.1|	TPA: endonuclease-reverse transcriptase	Schistosoma mansoni
TRINITY_DN18738_c0_g1	gi|939683209|ref|XP_014286327.1|	PREDICTED: barH-like 1 homeobox protein	Halyomorpha halys
TRINITY_DN39600_c2_g3	gi|321478961|gb|EFX89917.1|	hypothetical protein DAPPUDRAFT_299812	Daphnia pulex
TRINITY_DN39600_c2_g2	gi|646696813|gb|KDR08853.1|	Rho-related BTB domain-containing protein 2, partial	Zootermopsis nevadensis
TRINITY_DN39600_c2_g4	gi|926644725|ref|XP_013788642.1|	PREDICTED: syntaxin-5-like	Limulus polyphemus
TRINITY_DN50901_c0_g1	gi|585680387|ref|XP_006819685.1|	PREDICTED: LOW QUALITY PROTEIN: extracellular matrix protein FRAS1-like	Saccoglossus kowalevskii
TRINITY_DN47269_c0_g7	gi|675371336|gb|KFM64238.1|	RNA-directed DNA polymerase from mobile element jockey, partial	Stegodyphus mimosarum
TRINITY_DN46115_c0_g3	gi|156386935|ref|XP_001634166.1|	predicted protein	Nematostella vectensis
TRINITY_DN45289_c1_g1	gi|646697033|gb|KDR08952.1|	Tetratricopeptide repeat protein 39C	Zootermopsis nevadensis
TRINITY_DN42065_c5_g1	gi|478733532|gb|AGJ51191.1|	olfactory ionotropic receptor IR4	Panulirus argus
TRINITY_DN42065_c5_g3	gi|478733532|gb|AGJ51191.1|	olfactory ionotropic receptor IR4	Panulirus argus
TRINITY_DN42065_c5_g5	gi|478733532|gb|AGJ51191.1|	olfactory ionotropic receptor IR4	Panulirus argus
TRINITY_DN42065_c5_g7	gi|478733532|gb|AGJ51191.1|	olfactory ionotropic receptor IR4	Panulirus argus
TRINITY_DN3864_c0_g1	gi|919004755|ref|XP_013381256.1|	PREDICTED: uncharacterized protein LOC106152279	Lingula anatina
TRINITY_DN46250_c3_g3	gi|1000740216|ref|XP_015592704.1|	PREDICTED: AP-2 complex subunit mu	Cephus cinctus
TRINITY_DN46250_c3_g2	gi|957833062|ref|XP_014666572.1|	PREDICTED: UBX domain-containing protein 7-like	Priapulus caudatus
TRINITY_DN46250_c3_g4	gi|321476598|gb|EFX87558.1|	hypothetical protein DAPPUDRAFT_306409	Daphnia pulex
TRINITY_DN69981_c0_g1	gi|342326177|gb|AEL23004.1|	endonuclease and reverse transcriptase-like protein	Cherax quadricarinatus
TRINITY_DN45948_c12_g1	gi|957849556|ref|XP_014675320.1|	PREDICTED: uncharacterized protein LOC106815379	Priapulus caudatus
TRINITY_DN51976_c4_g1	gi|646710618|gb|KDR16085.1|	Putative fatty acyl-CoA reductase	Zootermopsis nevadensis
TRINITY_DN46725_c1_g1	gi|641651006|ref|XP_008189957.1|	PREDICTED: piggyBac transposable element-derived protein 4-like	Acyrthosiphon pisum
TRINITY_DN43773_c1_g3	gi|50344822|ref|NP_001002084.1|	mediator of RNA polymerase II transcription subunit 6	Danio rerio
TRINITY_DN44951_c1_g1	gi|677413253|gb|KFQ20098.1|	hypothetical protein N332_03093, partial	Mesitornis unicolor
TRINITY_DN71693_c0_g1	gi|678204036|gb|KFV71017.1|	Ubiquitin carboxyl-terminal hydrolase 33, partial	Picoides pubescens
TRINITY_DN48584_c0_g4	gi|152013711|gb|ABS19971.1|	putative cuticle protein	Artemia franciscana
TRINITY_DN48584_c0_g5	gi|1008452838|ref|XP_015839185.1|	PREDICTED: calmodulin-binding transcription activator 2 isoform X9	Tribolium castaneum
TRINITY_DN48584_c0_g8	gi|321457991|gb|EFX69067.1|	hypothetical protein DAPPUDRAFT_301173	Daphnia pulex
TRINITY_DN48506_c2_g3	gi|919102921|ref|XP_013387835.1|	PREDICTED: POC1 centriolar protein homolog A-like isoform X2	Lingula anatina
TRINITY_DN50485_c0_g2	gi|831319956|ref|XP_012692788.1|	PREDICTED: zinc finger protein 43-like	Clupea harengus
TRINITY_DN45955_c1_g1	gi|646710928|gb|KDR16306.1|	Glycogen debranching enzyme, partial	Zootermopsis nevadensis
TRINITY_DN46989_c8_g1	gi|908477407|ref|XP_005463714.2|	PREDICTED: tigger transposable element-derived protein 1-like	Oreochromis niloticus
TRINITY_DN53341_c1_g2	gi|987938445|ref|XP_015417010.1|	PREDICTED: tigger transposable element-derived protein 1-like	Myotis davidii
TRINITY_DN53341_c1_g1	gi|961080102|ref|XP_014768199.1|	PREDICTED: tigger transposable element-derived protein 1-like	Octopus bimaculoides
TRINITY_DN37914_c0_g1	gi|908459414|ref|XP_013084889.1|	PREDICTED: secreted effector protein pipB2-like	Biomphalaria glabrata
TRINITY_DN52087_c3_g1	gi|32812298|gb|AAP88020.1|AF355752_1	reverse transcriptase, partial	Chelonia mydas
TRINITY_DN36345_c0_g2	gi|309242901|dbj|BAJ22990.1|	cytochrome c	Marsupenaeus japonicus
TRINITY_DN39776_c9_g5	gi|961768060|ref|XP_014943009.1|	PREDICTED: tigger transposable element-derived protein 1-like	Acinonyx jubatus
TRINITY_DN36388_c0_g1	gi|972182936|ref|XP_015172874.1|	PREDICTED: uncharacterized protein LOC107064575 isoform X3	Polistes dominula
TRINITY_DN36388_c0_g3	gi|321468049|gb|EFX79036.1|	hypothetical protein DAPPUDRAFT_52974	Daphnia pulex
TRINITY_DN82842_c0_g1	gi|37925239|gb|AAP59794.1|	slow muscle myosin S1 heavy chain	Homarus americanus
TRINITY_DN49788_c3_g1	gi|146231408|gb|ABQ12866.1|	anti-lipopolysaccharide factor	Pacifastacus leniusculus
TRINITY_DN50317_c5_g4	gi|926614768|ref|XP_013772441.1|	PREDICTED: zinc finger protein 62 homolog	Limulus polyphemus
TRINITY_DN41656_c7_g7	gi|307213349|gb|EFN88801.1|	hypothetical protein EAI_13046, partial	Harpegnathos saltator
TRINITY_DN41656_c7_g4	gi|676434668|ref|XP_009047302.1|	hypothetical protein LOTGIDRAFT_157294	Lottia gigantea
TRINITY_DN86658_c0_g1	gi|926654263|ref|XP_013793758.1|	PREDICTED: uncharacterized protein LOC106477776, partial	Limulus polyphemus
TRINITY_DN36636_c0_g1	gi|585659818|ref|XP_006816267.1|	PREDICTED: uncharacterized protein LOC100376317	Saccoglossus kowalevskii
TRINITY_DN52601_c1_g1	gi|909793625|ref|XP_005235403.2|	PREDICTED: F-box only protein 18	Falco peregrinus
TRINITY_DN45408_c2_g1	gi|390353251|ref|XP_003728072.1|	PREDICTED: RNA-directed DNA polymerase from mobile element jockey-like	Strongylocentrotus purpuratus
TRINITY_DN44773_c2_g4	gi|678116075|gb|KFU91755.1|	hypothetical protein M959_03444, partial	Chaetura pelagica
TRINITY_DN44773_c2_g1	gi|678148196|gb|KFV17347.1|	hypothetical protein N340_02693, partial	Tauraco erythrolophus
TRINITY_DN47522_c4_g1	gi|677474915|gb|KFQ64329.1|	hypothetical protein N334_03016, partial	Pelecanus crispus
TRINITY_DN49789_c5_g2	gi|957838954|ref|XP_014669725.1|	PREDICTED: vacuolar protein-sorting-associated protein 36-like	Priapulus caudatus
TRINITY_DN44810_c4_g1	gi|1022771766|gb|KZS16017.1|	putative Proline--tRNA ligase, mitochondrial	Daphnia magna
TRINITY_DN3776_c0_g1	gi|260782117|ref|XP_002586138.1|	hypothetical protein BRAFLDRAFT_248486	Branchiostoma floridae
TRINITY_DN49657_c2_g8	gi|242021043|ref|XP_002430956.1|	conserved hypothetical protein	Pediculus humanus corporis
TRINITY_DN42600_c0_g1	gi|755977287|ref|XP_011308232.1|	PREDICTED: diacylglycerol kinase 1	Fopius arisanus
TRINITY_DN39142_c11_g1	gi|449691446|ref|XP_004212675.1|	PREDICTED: uncharacterized protein LOC101238072, partial	Hydra vulgaris
TRINITY_DN46105_c1_g2	gi|1026567724|gb|OAD56355.1|	Myelin expression factor 2	Eufriesea mexicana
TRINITY_DN44616_c0_g1	gi|342649738|gb|AEL23143.1|	tripartite motif-containing 32	Cherax quadricarinatus
TRINITY_DN43668_c4_g3	gi|957849556|ref|XP_014675320.1|	PREDICTED: uncharacterized protein LOC106815379	Priapulus caudatus
TRINITY_DN86949_c0_g1	gi|399565626|dbj|BAM35674.1|	putative reverse transcriptase	Marsupenaeus japonicus
TRINITY_DN33164_c0_g1	gi|998709066|ref|XP_015492275.1|	PREDICTED: KN motif and ankyrin repeat domain-containing protein 4 isoform X2	Parus major
TRINITY_DN44237_c1_g1	gi|919102953|ref|XP_013387848.1|	PREDICTED: PIH1 domain-containing protein 1-like	Lingula anatina
TRINITY_DN48527_c1_g1	gi|443694720|gb|ELT95789.1|	hypothetical protein CAPTEDRAFT_101688	Capitella teleta
TRINITY_DN9617_c0_g1	gi|646703321|gb|KDR12072.1|	hypothetical protein L798_13376	Zootermopsis nevadensis
TRINITY_DN50595_c6_g13	gi|1007742611|ref|XP_015811577.1|	PREDICTED: uncharacterized protein LOC107383465	Nothobranchius furzeri
TRINITY_DN50595_c6_g12	gi|928057188|ref|XP_013877945.1|	PREDICTED: uncharacterized protein LOC106527568	Austrofundulus limnaeus
TRINITY_DN50595_c6_g10	gi|1022764936|gb|KZS10269.1|	Uncharacterized protein APZ42_025286	Daphnia magna
TRINITY_DN47382_c4_g2	gi|1009545428|ref|XP_015908686.1|	PREDICTED: serine/threonine-protein kinase WNK1-like, partial	Parasteatoda tepidariorum
TRINITY_DN40458_c10_g1	gi|828192886|ref|XP_012561632.1|	PREDICTED: RNA-directed DNA polymerase from mobile element jockey-like	Hydra vulgaris
TRINITY_DN19442_c0_g2	gi|957820721|ref|XP_014680662.1|	PREDICTED: uncharacterized oxidoreductase YjmC-like	Priapulus caudatus
TRINITY_DN47089_c4_g1	gi|1000763107|ref|XP_015604622.1|	PREDICTED: succinate dehydrogenase assembly factor 3, mitochondrial-like isoform X3	Cephus cinctus
TRINITY_DN48102_c2_g1	gi|951536241|ref|XP_014471564.1|	PREDICTED: homeotic protein empty spiracles-like	Dinoponera quadriceps
TRINITY_DN47523_c0_g1	gi|758375886|gb|AJO70195.1|	sodium-hydrogen exchanger 3	Cherax cainii
TRINITY_DN46365_c6_g1	gi|1022775166|gb|KZS19082.1|	Influenza virus NS1A-binding protein	Daphnia magna
TRINITY_DN52554_c2_g1	gi|836706041|ref|XP_012787857.1|	PREDICTED: LOW QUALITY PROTEIN: multiple epidermal growth factor-like domains protein 6	Sorex araneus
TRINITY_DN52554_c2_g2	gi|597848704|gb|EYB98196.1|	hypothetical protein Y032_0133g1760	Ancylostoma ceylanicum
TRINITY_DN46390_c12_g4	gi|390353251|ref|XP_003728072.1|	PREDICTED: RNA-directed DNA polymerase from mobile element jockey-like	Strongylocentrotus purpuratus
TRINITY_DN34773_c0_g1	gi|646721558|gb|KDR22855.1|	Core histone macro-H2A.1	Zootermopsis nevadensis
TRINITY_DN52347_c7_g1	gi|512824296|ref|XP_002936592.2|	PREDICTED: probable asparagine--tRNA ligase, mitochondrial isoform X1	Xenopus tropicalis
TRINITY_DN48561_c4_g2	gi|242021764|ref|XP_002431313.1|	conserved hypothetical protein	Pediculus humanus corporis
TRINITY_DN48561_c4_g7	gi|957849556|ref|XP_014675320.1|	PREDICTED: uncharacterized protein LOC106815379	Priapulus caudatus
TRINITY_DN51369_c7_g1	gi|321469022|gb|EFX80004.1|	hypothetical protein DAPPUDRAFT_103849	Daphnia pulex
TRINITY_DN46056_c1_g2	gi|946630083|ref|XP_014426112.1|	PREDICTED: RING finger protein 183	Pelodiscus sinensis
TRINITY_DN18223_c0_g1	gi|478257391|gb|ENN77547.1|	hypothetical protein YQE_05843, partial	Dendroctonus ponderosae
TRINITY_DN46926_c3_g3	gi|926634295|ref|XP_013782990.1|	PREDICTED: tensin-like	Limulus polyphemus
TRINITY_DN48968_c0_g1	gi|646719569|gb|KDR21626.1|	Protein transport protein Sec31A	Zootermopsis nevadensis
TRINITY_DN45989_c0_g1	gi|242015125|ref|XP_002428224.1|	conserved hypothetical protein	Pediculus humanus corporis
TRINITY_DN40400_c1_g5	gi|951574192|ref|XP_014485064.1|	PREDICTED: cGMP-specific 3',5'-cyclic phosphodiesterase	Dinoponera quadriceps
TRINITY_DN52757_c2_g1	gi|530453436|gb|AGT29867.1|	effector caspase	Eriocheir sinensis
TRINITY_DN32152_c0_g1	gi|908484583|ref|XP_013093153.1|	PREDICTED: uncharacterized protein P19A11.02c-like, partial	Biomphalaria glabrata
TRINITY_DN16572_c0_g1	gi|148575265|gb|ABQ95346.1|	preprosulfakinin	Homarus americanus
TRINITY_DN49474_c6_g5	gi|551526960|ref|XP_005814955.1|	PREDICTED: protein piccolo-like, partial	Xiphophorus maculatus
TRINITY_DN39421_c3_g1	gi|665786437|ref|XP_008552399.1|	PREDICTED: protein BCL9 homolog	Microplitis demolitor
TRINITY_DN40431_c4_g2	gi|399565626|dbj|BAM35674.1|	putative reverse transcriptase	Marsupenaeus japonicus
TRINITY_DN40431_c4_g1	gi|399565626|dbj|BAM35674.1|	putative reverse transcriptase	Marsupenaeus japonicus
TRINITY_DN32527_c0_g1	gi|939655905|ref|XP_014276403.1|	PREDICTED: homer protein homolog 2-like	Halyomorpha halys
TRINITY_DN43269_c6_g1	gi|678145358|gb|KFV14524.1|	hypothetical protein N340_03663, partial	Tauraco erythrolophus
TRINITY_DN48051_c4_g2	gi|817083064|ref|XP_012264122.1|	PREDICTED: uncharacterized protein LOC105690680	Athalia rosae
TRINITY_DN51179_c2_g7	gi|675366970|gb|KFM59872.1|	Microtubule-associated proteins 1A/1B light chain 3A, partial	Stegodyphus mimosarum
TRINITY_DN51179_c2_g1	gi|1000740266|ref|XP_015592731.1|	PREDICTED: mediator of RNA polymerase II transcription subunit 1	Cephus cinctus
TRINITY_DN52631_c1_g1	gi|646697209|gb|KDR09039.1|	HEAT repeat-containing protein 5B	Zootermopsis nevadensis
TRINITY_DN51345_c6_g1	gi|871278187|ref|XP_012946501.1|	PREDICTED: RNA-directed DNA polymerase from mobile element jockey-like isoform X1	Aplysia californica
TRINITY_DN84238_c0_g1	gi|1022778438|gb|KZS21915.1|	Dusky-like protein	Daphnia magna
TRINITY_DN38863_c1_g2	gi|929273289|ref|XP_014013318.1|	PREDICTED: uncharacterized protein LOC106578716	Salmo salar
TRINITY_DN52113_c0_g1	gi|1022764381|gb|KZS09820.1|	Uncharacterized protein APZ42_025850	Daphnia magna
TRINITY_DN49046_c1_g2	gi|688588169|ref|XP_009290009.1|	PREDICTED: uncharacterized protein LOC103908834	Danio rerio
TRINITY_DN49743_c5_g1	gi|871277495|ref|XP_012946346.1|	PREDICTED: eyes absent homolog 4-like	Aplysia californica
TRINITY_DN46382_c1_g2	gi|478733534|gb|AGJ51192.1|	olfactory ionotropic receptor IR7	Panulirus argus
TRINITY_DN46382_c1_g1	gi|815912140|ref|XP_012241497.1|	PREDICTED: dystrophin, isoforms A/C/F/G/H isoform X5	Bombus impatiens
TRINITY_DN48233_c0_g5	gi|331031252|gb|AEC50080.1|	alpha-2-macroglobulin	Pacifastacus leniusculus
TRINITY_DN48233_c0_g3	gi|331031252|gb|AEC50080.1|	alpha-2-macroglobulin	Pacifastacus leniusculus
TRINITY_DN48233_c0_g2	gi|520188163|emb|CCW43201.1|	alpha-2-macroglobulin	Scylla paramamosain
TRINITY_DN48233_c0_g1	gi|926625065|ref|XP_013778014.1|	PREDICTED: V-type proton ATPase subunit d	Limulus polyphemus
TRINITY_DN50171_c3_g2	gi|321479324|gb|EFX90280.1|	hypothetical protein DAPPUDRAFT_22062, partial	Daphnia pulex
TRINITY_DN41100_c3_g5	gi|1007796321|ref|XP_015796863.1|	PREDICTED: gastrula zinc finger protein XlCGF57.1-like, partial	Nothobranchius furzeri
TRINITY_DN46735_c0_g1	gi|817206276|ref|XP_012279073.1|	PREDICTED: RNA polymerase II-associated factor 1 homolog	Orussus abietinus
TRINITY_DN47707_c2_g1	gi|170575867|ref|XP_001893415.1|	RanBP1 domain containing protein	Brugia malayi
TRINITY_DN44805_c3_g1	gi|1022773941|gb|KZS17979.1|	Uncharacterized protein APZ42_015945	Daphnia magna
TRINITY_DN24392_c0_g1	gi|676434898|ref|XP_009047382.1|	hypothetical protein LOTGIDRAFT_138899, partial	Lottia gigantea
TRINITY_DN48588_c2_g1	gi|260802288|ref|XP_002596024.1|	hypothetical protein BRAFLDRAFT_84110	Branchiostoma floridae
TRINITY_DN44949_c4_g1	gi|646714770|gb|KDR18624.1|	Sulfhydryl oxidase 1	Zootermopsis nevadensis
TRINITY_DN44801_c0_g2	gi|195969732|gb|ACG60661.1|	hypothetical protein	Macrobrachium rosenbergii
TRINITY_DN44801_c0_g3	gi|195969732|gb|ACG60661.1|	hypothetical protein	Macrobrachium rosenbergii
TRINITY_DN44801_c0_g1	gi|954330661|gb|ALP46200.1|	nascent polypeptide-associated complex alpha	Eriocheir sinensis
TRINITY_DN44801_c0_g4	gi|954330661|gb|ALP46200.1|	nascent polypeptide-associated complex alpha	Eriocheir sinensis
TRINITY_DN80846_c0_g1	gi|57012346|ref|NP_001008831.1|	rano class II histocompatibility antigen, B alpha chain precursor	Rattus norvegicus
TRINITY_DN49698_c5_g1	gi|926606838|ref|XP_013779824.1|	PREDICTED: dnaJ homolog subfamily B member 12-like isoform X1	Limulus polyphemus
TRINITY_DN42735_c3_g2	gi|828219259|ref|XP_012561234.1|	PREDICTED: uncharacterized protein LOC105846747	Hydra vulgaris
TRINITY_DN48261_c4_g2	gi|1000190915|gb|KXJ68854.1|	hypothetical protein RP20_CCG001428	Aedes albopictus
TRINITY_DN38295_c0_g2	gi|926644581|ref|XP_013788564.1|	PREDICTED: transmembrane protein 65-like	Limulus polyphemus
TRINITY_DN47016_c3_g3	gi|908444572|ref|XP_013080190.1|	PREDICTED: paternally-expressed gene 3 protein-like	Biomphalaria glabrata
TRINITY_DN44111_c5_g2	gi|1009527112|ref|XP_015915580.1|	PREDICTED: protein Wnt-1-like isoform X1	Parasteatoda tepidariorum
TRINITY_DN40296_c5_g3	gi|1022758520|gb|KZS05014.1|	Malate dehydrogenase	Daphnia magna
TRINITY_DN40296_c5_g1	gi|914567620|gb|KOB71823.1|	Uncharacterized protein OBRU01_13044	Operophtera brumata
TRINITY_DN44601_c4_g1	gi|646711381|gb|KDR16567.1|	General vesicular transport factor p115	Zootermopsis nevadensis
TRINITY_DN39572_c4_g1	gi|524875706|ref|XP_005094577.1|	PREDICTED: uncharacterized protein LOC101863885	Aplysia californica
TRINITY_DN41307_c1_g3	gi|759038592|ref|XP_011351832.1|	PREDICTED: uncharacterized protein LOC105287765	Cerapachys biroi
TRINITY_DN47197_c3_g1	gi|634855963|ref|XP_007941847.1|	PREDICTED: zinc finger protein 300	Orycteropus afer afer
TRINITY_DN1959_c0_g1	gi|939658982|ref|XP_014277582.1|	PREDICTED: ATP-binding cassette sub-family G member 5 isoform X1	Halyomorpha halys
TRINITY_DN43967_c0_g1	gi|925684370|gb|KOX80872.1|	Protein crooked neck	Melipona quadrifasciata
TRINITY_DN51193_c3_g1	gi|987423225|ref|XP_007094044.2|	PREDICTED: low-density lipoprotein receptor-related protein 2-like	Panthera tigris altaica
TRINITY_DN48059_c5_g10	gi|918280312|gb|KOF63716.1|	hypothetical protein OCBIM_22018508mg, partial	Octopus bimaculoides
TRINITY_DN41386_c5_g1	gi|156391905|ref|XP_001635790.1|	predicted protein	Nematostella vectensis
TRINITY_DN53278_c3_g2	gi|675363786|gb|KFM56688.1|	Retrovirus-related Pol polyprotein from transposon 412, partial	Stegodyphus mimosarum
TRINITY_DN50351_c2_g1	gi|926659532|gb|ALD51346.1|	ionotropic glutamate receptor 9, partial	Locusta migratoria
TRINITY_DN41912_c0_g1	gi|827560250|ref|XP_004932079.2|	PREDICTED: arf-GAP with coiled-coil, ANK repeat and PH domain-containing protein 2	Bombyx mori
TRINITY_DN51931_c5_g2	gi|675372060|gb|KFM64962.1|	putative RNA-directed DNA polymerase from transposon X-element, partial	Stegodyphus mimosarum
TRINITY_DN51931_c5_g1	gi|939276138|ref|XP_014258531.1|	PREDICTED: RNA-directed DNA polymerase from mobile element jockey-like	Cimex lectularius
TRINITY_DN46746_c4_g2	gi|828192886|ref|XP_012561632.1|	PREDICTED: RNA-directed DNA polymerase from mobile element jockey-like	Hydra vulgaris
TRINITY_DN49318_c4_g1	gi|443683296|gb|ELT87595.1|	hypothetical protein CAPTEDRAFT_226573	Capitella teleta
TRINITY_DN49318_c4_g3	gi|928057188|ref|XP_013877945.1|	PREDICTED: uncharacterized protein LOC106527568	Austrofundulus limnaeus
TRINITY_DN45263_c3_g2	gi|170033153|ref|XP_001844443.1|	conserved hypothetical protein	Culex quinquefasciatus
TRINITY_DN40164_c8_g5	gi|676821047|gb|KFP15738.1|	hypothetical protein Z169_14054, partial	Egretta garzetta
TRINITY_DN40164_c8_g2	gi|449686027|ref|XP_004211047.1|	PREDICTED: RNA-directed DNA polymerase from mobile element jockey-like, partial	Hydra vulgaris
TRINITY_DN23034_c0_g1	gi|482875829|gb|AGK40936.1|	toll-7	Nilaparvata lugens
TRINITY_DN44511_c2_g1	gi|300116995|dbj|BAJ10664.1|	scavenger receptor class B, croquemort type	Marsupenaeus japonicus
TRINITY_DN46090_c0_g1	gi|957832929|ref|XP_014666499.1|	PREDICTED: uncharacterized protein K02A2.6-like	Priapulus caudatus
TRINITY_DN51697_c0_g2	gi|572317829|ref|XP_006624503.1|	PREDICTED: putative leucine-rich repeat-containing protein DDB_G0290503-like isoform X1	Apis dorsata
TRINITY_DN39272_c1_g1	gi|677419008|gb|KFQ23661.1|	hypothetical protein N331_04690, partial	Merops nubicus
TRINITY_DN53028_c5_g1	gi|676815026|gb|KFP11042.1|	hypothetical protein Z169_15588, partial	Egretta garzetta
TRINITY_DN46619_c2_g2	gi|646695663|gb|KDR08427.1|	Structure-specific endonuclease subunit slx1, partial	Zootermopsis nevadensis
TRINITY_DN45717_c0_g2	gi|50950077|dbj|BAD34945.1|	serine proteinase homologue	Marsupenaeus japonicus
TRINITY_DN45717_c0_g4	gi|342326177|gb|AEL23004.1|	endonuclease and reverse transcriptase-like protein	Cherax quadricarinatus
TRINITY_DN75793_c0_g1	gi|149028729|gb|EDL84070.1|	neurogranin	Rattus norvegicus
TRINITY_DN48110_c0_g2	gi|999967495|gb|KXJ06669.1|	Retrovirus-related Pol polyprotein from transposon 17.6	Exaiptasia pallida
TRINITY_DN46135_c3_g4	gi|751230619|ref|XP_011168822.1|	PREDICTED: uncharacterized protein LOC105202132	Solenopsis invicta
TRINITY_DN51538_c3_g5	gi|585685741|ref|XP_006820186.1|	PREDICTED: uncharacterized protein LOC102808349	Saccoglossus kowalevskii
TRINITY_DN39200_c0_g1	gi|828231772|ref|XP_012565266.1|	PREDICTED: RNA-directed DNA polymerase from mobile element jockey-like, partial	Hydra vulgaris
TRINITY_DN44925_c2_g1	gi|919057489|ref|XP_013410590.1|	PREDICTED: NT-3 growth factor receptor-like	Lingula anatina
TRINITY_DN38268_c7_g4	gi|780103793|ref|XP_011675592.1|	PREDICTED: RNA-directed DNA polymerase from mobile element jockey-like	Strongylocentrotus purpuratus
TRINITY_DN38268_c7_g7	gi|390353251|ref|XP_003728072.1|	PREDICTED: RNA-directed DNA polymerase from mobile element jockey-like	Strongylocentrotus purpuratus
TRINITY_DN38268_c7_g6	gi|828192886|ref|XP_012561632.1|	PREDICTED: RNA-directed DNA polymerase from mobile element jockey-like	Hydra vulgaris
TRINITY_DN42006_c9_g1	gi|926631048|ref|XP_013781239.1|	PREDICTED: BRO1 domain-containing protein BROX-like	Limulus polyphemus
TRINITY_DN49995_c2_g1	gi|926609796|ref|XP_013785285.1|	PREDICTED: vesicle-trafficking protein SEC22a-like	Limulus polyphemus
TRINITY_DN39968_c9_g1	gi|762136376|ref|XP_011451461.1|	PREDICTED: dynein heavy chain-like	Crassostrea gigas
TRINITY_DN97189_c0_g1	gi|683449858|gb|KFZ47648.1|	hypothetical protein N321_00855, partial	Caprimulgus carolinensis
TRINITY_DN40030_c5_g5	gi|944298080|gb|KQL61184.1|	LIM domain kinase 1	Amazona aestiva
TRINITY_DN40030_c5_g1	gi|918280312|gb|KOF63716.1|	hypothetical protein OCBIM_22018508mg, partial	Octopus bimaculoides
TRINITY_DN40030_c5_g3	gi|308220078|gb|ADO22611.1|	LIM class homeobox transcription factor Lmx	Mnemiopsis leidyi
TRINITY_DN37107_c0_g1	gi|440902343|gb|ELR53142.1|	hypothetical protein M91_08612, partial	Bos mutus
TRINITY_DN46152_c4_g2	gi|646719713|gb|KDR21731.1|	Rho GTPase-activating protein 1	Zootermopsis nevadensis
TRINITY_DN44068_c0_g5	gi|390332420|ref|XP_003723494.1|	PREDICTED: uncharacterized protein K02A2.6-like	Strongylocentrotus purpuratus
TRINITY_DN49633_c2_g1	gi|321454164|gb|EFX65346.1|	hypothetical protein DAPPUDRAFT_117344	Daphnia pulex
TRINITY_DN40539_c9_g1	gi|1022760109|gb|KZS06356.1|	Uncharacterized protein APZ42_030218	Daphnia magna
TRINITY_DN42846_c4_g12	gi|676445096|ref|XP_009050644.1|	hypothetical protein LOTGIDRAFT_180523	Lottia gigantea
TRINITY_DN38667_c3_g5	gi|961122627|ref|XP_014783059.1|	PREDICTED: RNA-directed DNA polymerase from mobile element jockey-like	Octopus bimaculoides
TRINITY_DN38667_c3_g2	gi|308220078|gb|ADO22611.1|	LIM class homeobox transcription factor Lmx	Mnemiopsis leidyi
TRINITY_DN38667_c3_g1	gi|961122627|ref|XP_014783059.1|	PREDICTED: RNA-directed DNA polymerase from mobile element jockey-like	Octopus bimaculoides
TRINITY_DN48833_c6_g6	gi|919069089|ref|XP_013416019.1|	PREDICTED: pyrroline-5-carboxylate reductase 2-like	Lingula anatina
TRINITY_DN48833_c6_g1	gi|817187793|ref|XP_012288450.1|	PREDICTED: polypyrimidine tract-binding protein 2 isoform X6	Orussus abietinus
TRINITY_DN48681_c3_g1	gi|646702799|gb|KDR11826.1|	hypothetical protein L798_14251	Zootermopsis nevadensis
TRINITY_DN43749_c0_g1	gi|327554524|gb|AEB00643.1|	glucose transporter 1	Litopenaeus vannamei
TRINITY_DN38952_c8_g3	gi|831311460|ref|XP_012688181.1|	PREDICTED: uncharacterized protein LOC105904793	Clupea harengus
TRINITY_DN50611_c3_g1	gi|585711172|ref|XP_006824694.1|	PREDICTED: SUN domain-containing protein 2-like	Saccoglossus kowalevskii
TRINITY_DN50596_c2_g3	gi|1008429093|ref|XP_015840685.1|	PREDICTED: methyl-CpG-binding domain protein 5 isoform X3	Tribolium castaneum
TRINITY_DN52759_c0_g1	gi|926613560|ref|XP_013771795.1|	PREDICTED: putative ammonium transporter 1	Limulus polyphemus
TRINITY_DN41194_c5_g1	gi|321456033|gb|EFX67151.1|	hypothetical protein DAPPUDRAFT_302188	Daphnia pulex
TRINITY_DN47430_c9_g1	gi|390353251|ref|XP_003728072.1|	PREDICTED: RNA-directed DNA polymerase from mobile element jockey-like	Strongylocentrotus purpuratus
TRINITY_DN41194_c5_g2	gi|828195158|ref|XP_012566865.1|	PREDICTED: RNA-directed DNA polymerase from mobile element jockey-like	Hydra vulgaris
TRINITY_DN42262_c2_g8	gi|954287796|gb|KRX78511.1|	hypothetical protein T4E_3058	Trichinella pseudospiralis
TRINITY_DN43351_c8_g3	gi|817054390|ref|XP_012267339.1|	PREDICTED: organic cation transporter protein-like	Athalia rosae
TRINITY_DN38548_c7_g1	gi|676821047|gb|KFP15738.1|	hypothetical protein Z169_14054, partial	Egretta garzetta
TRINITY_DN41949_c4_g2	gi|957849556|ref|XP_014675320.1|	PREDICTED: uncharacterized protein LOC106815379	Priapulus caudatus
TRINITY_DN50761_c1_g1	gi|675371336|gb|KFM64238.1|	RNA-directed DNA polymerase from mobile element jockey, partial	Stegodyphus mimosarum
TRINITY_DN51711_c3_g1	gi|987906075|ref|XP_015428497.1|	PREDICTED: protein dopey-1 homolog	Dufourea novaeangliae
TRINITY_DN47741_c0_g1	gi|321472704|gb|EFX83673.1|	hypothetical protein DAPPUDRAFT_100340	Daphnia pulex
TRINITY_DN44878_c0_g1	gi|499014951|ref|XP_004537910.1|	PREDICTED: DNA-directed RNA polymerase II subunit RPB9	Ceratitis capitata
TRINITY_DN40808_c0_g4	gi|943966893|ref|XP_014365458.1|	PREDICTED: tubulin beta-1 chain-like	Papilio machaon
TRINITY_DN47011_c4_g1	gi|585686765|ref|XP_006820381.1|	PREDICTED: uncharacterized protein LOC100375086	Saccoglossus kowalevskii
TRINITY_DN44815_c3_g1	gi|1004403766|gb|KYB29770.1|	Obscurin-like Protein	Tribolium castaneum
TRINITY_DN44815_c3_g2	gi|913325173|ref|XP_013193940.1|	PREDICTED: lachesin-like	Amyelois transitella
TRINITY_DN44815_c3_g3	gi|768439804|ref|XP_011561553.1|	PREDICTED: lachesin-like isoform X2	Plutella xylostella
TRINITY_DN68865_c0_g1	gi|356651196|gb|AET34915.1|	heat shock protein 21	Macrobrachium rosenbergii
TRINITY_DN54171_c0_g1	gi|402232704|tpg|DAA35193.1|	TPA_inf: SIFamide receptor, partial	Anopheles gambiae
TRINITY_DN50009_c5_g1	gi|1022763439|gb|KZS09030.1|	Embryonic stem cell-specific 5-hydroxymethylcytosine-binding protein	Daphnia magna
TRINITY_DN51927_c4_g1	gi|926650514|ref|XP_013791754.1|	PREDICTED: D-beta-hydroxybutyrate dehydrogenase, mitochondrial-like	Limulus polyphemus
TRINITY_DN51927_c4_g2	gi|675381450|gb|KFM74352.1|	D-beta-hydroxybutyrate dehydrogenase, mitochondrial, partial	Stegodyphus mimosarum
TRINITY_DN49475_c4_g1	gi|742203566|ref|XP_010894215.1|	PREDICTED: uncharacterized protein LOC105025312 isoform X2	Esox lucius
TRINITY_DN49099_c4_g10	gi|961122627|ref|XP_014783059.1|	PREDICTED: RNA-directed DNA polymerase from mobile element jockey-like	Octopus bimaculoides
TRINITY_DN65001_c0_g1	gi|1022778284|gb|KZS21778.1|	Krueppel factor 2-like protein	Daphnia magna
TRINITY_DN41980_c2_g3	gi|926617651|ref|XP_013773999.1|	PREDICTED: flap endonuclease 1-like	Limulus polyphemus
TRINITY_DN47492_c3_g3	gi|817203252|ref|XP_012277441.1|	PREDICTED: glutathione S-transferase C-terminal domain-containing protein homolog	Orussus abietinus
TRINITY_DN47492_c3_g1	gi|929318647|ref|XP_014037226.1|	PREDICTED: rho guanine nucleotide exchange factor 4 isoform X1	Salmo salar
TRINITY_DN61704_c0_g1	gi|927146396|ref|XP_005656105.2|	PREDICTED: ephrin type-B receptor 2 isoform X2	Sus scrofa
TRINITY_DN17445_c0_g1	gi|1007733887|ref|XP_015807698.1|	PREDICTED: regucalcin isoform X1	Nothobranchius furzeri
TRINITY_DN42787_c4_g2	gi|646720099|gb|KDR21946.1|	tRNA-dihydrouridine synthase 1-like	Zootermopsis nevadensis
TRINITY_DN41410_c0_g1	gi|743404074|emb|CEF34386.1|	Variant Ionotropic Glutamate Receptor, partial	Coenobita clypeatus
TRINITY_DN29091_c0_g1	gi|449270504|gb|EMC81171.1|	hypothetical protein A306_11034, partial	Columba livia
TRINITY_DN46941_c4_g1	gi|987921799|ref|XP_015437094.1|	PREDICTED: vacuolar protein sorting-associated protein 37B	Dufourea novaeangliae
TRINITY_DN44592_c2_g1	gi|156368128|ref|XP_001627548.1|	predicted protein	Nematostella vectensis
TRINITY_DN47549_c1_g1	gi|999991075|gb|KXJ30091.1|	RNA-directed DNA polymerase from mobile element jockey	Exaiptasia pallida
TRINITY_DN27351_c0_g1	gi|908471566|ref|XP_013088723.1|	PREDICTED: calcium-binding and coiled-coil domain-containing protein 2-like	Biomphalaria glabrata
TRINITY_DN50479_c8_g3	gi|1032751939|ref|XP_016837521.1|	PREDICTED: beta-1,4-N-acetylgalactosaminyltransferase bre-4	Nasonia vitripennis
TRINITY_DN52833_c1_g2	gi|449692221|ref|XP_004212946.1|	PREDICTED: piggyBac transposable element-derived protein 4-like	Hydra vulgaris
TRINITY_DN44867_c8_g1	gi|646706262|gb|KDR13590.1|	hypothetical protein L798_12279	Zootermopsis nevadensis
TRINITY_DN38721_c7_g1	gi|669217343|emb|CDW60368.1|	hypothetical protein TTRE_0000874001	Trichuris trichiura
TRINITY_DN68261_c0_g1	gi|919056258|ref|XP_013409924.1|	PREDICTED: MAM and LDL-receptor class A domain-containing protein 1-like isoform X2	Lingula anatina
TRINITY_DN46762_c2_g2	gi|910322308|ref|XP_013164143.1|	PREDICTED: uncharacterized protein LOC106115327	Papilio xuthus
TRINITY_DN41458_c2_g2	gi|676472017|ref|XP_009059359.1|	hypothetical protein LOTGIDRAFT_124135, partial	Lottia gigantea
TRINITY_DN42923_c1_g1	gi|1022763595|gb|KZS09166.1|	Protein RCC2	Daphnia magna
TRINITY_DN41038_c1_g2	gi|478250898|gb|ENN71384.1|	hypothetical protein YQE_11931, partial	Dendroctonus ponderosae
TRINITY_DN46489_c2_g4	gi|1022761086|gb|KZS07124.1|	DNA binding, transcription factor activity-like protein	Daphnia magna
TRINITY_DN44281_c3_g1	gi|156387498|ref|XP_001634240.1|	predicted protein	Nematostella vectensis
TRINITY_DN49985_c1_g2	gi|573905579|ref|XP_006640510.1|	PREDICTED: BRCA1-associated protein	Lepisosteus oculatus
TRINITY_DN44875_c0_g1	gi|974102358|ref|XP_015249976.1|	PREDICTED: tudor domain-containing protein 6-like	Cyprinodon variegatus
TRINITY_DN42722_c2_g3	gi|919074488|ref|XP_013418416.1|	PREDICTED: protein AF-9-like	Lingula anatina
TRINITY_DN52259_c3_g2	gi|646709566|gb|KDR15366.1|	Tubulin alpha-1 chain	Zootermopsis nevadensis
TRINITY_DN51919_c1_g1	gi|1000769290|ref|XP_015607820.1|	PREDICTED: protocadherin-like wing polarity protein stan isoform X1	Cephus cinctus
TRINITY_DN51919_c1_g3	gi|926624564|ref|XP_013777747.1|	PREDICTED: protocadherin-like wing polarity protein stan	Limulus polyphemus
TRINITY_DN51919_c1_g5	gi|1022769447|gb|KZS13922.1|	Protocadherin wing polarity protein stan	Daphnia magna
TRINITY_DN26170_c0_g1	gi|260797946|ref|XP_002593961.1|	hypothetical protein BRAFLDRAFT_118823	Branchiostoma floridae
TRINITY_DN53272_c4_g1	gi|646691507|gb|KDR07134.1|	hypothetical protein L798_02590	Zootermopsis nevadensis
TRINITY_DN55050_c0_g1	gi|148697895|gb|EDL29842.1|	mCG129893, partial	Mus musculus
TRINITY_DN33250_c0_g2	gi|154103509|gb|ABS58625.1|	NRAG7 protein	Aplysia californica
TRINITY_DN53356_c6_g1	gi|270017072|gb|EFA13518.1|	Retrovirus-related Pol polyprotein from transposon 412-like Protein	Tribolium castaneum
TRINITY_DN61995_c0_g1	gi|331031254|gb|AEC50081.1|	alpha-2-macroglobulin 2 isoform 1	Pacifastacus leniusculus
TRINITY_DN50777_c4_g1	gi|970896140|ref|XP_015113572.1|	PREDICTED: biotin--protein ligase	Diachasma alloeum
TRINITY_DN46504_c1_g5	gi|307197079|gb|EFN78447.1|	hypothetical protein EAI_13318, partial	Harpegnathos saltator
TRINITY_DN39751_c1_g1	gi|1016695472|ref|XP_016070266.1|	PREDICTED: tigger transposable element-derived protein 1-like	Miniopterus natalensis
TRINITY_DN39751_c1_g5	gi|1016695472|ref|XP_016070266.1|	PREDICTED: tigger transposable element-derived protein 1-like	Miniopterus natalensis
TRINITY_DN39751_c1_g4	gi|1016695472|ref|XP_016070266.1|	PREDICTED: tigger transposable element-derived protein 1-like	Miniopterus natalensis
TRINITY_DN39751_c1_g6	gi|657740051|ref|XP_008336686.1|	PREDICTED: tigger transposable element-derived protein 1-like	Cynoglossus semilaevis
TRINITY_DN49720_c4_g1	gi|242023483|ref|XP_002432163.1|	protein tyrosine phosphatse n18, putative	Pediculus humanus corporis
TRINITY_DN37234_c0_g1	gi|929311619|ref|XP_014033541.1|	PREDICTED: 3-phosphoinositide-dependent protein kinase B-like	Salmo salar
TRINITY_DN53210_c2_g1	gi|6688857|emb|CAB65311.1|	Phosphoenolpyruvate carboxykinase	Nephrops norvegicus
TRINITY_DN46675_c10_g1	gi|268566145|ref|XP_002647482.1|	Hypothetical protein CBG06556	Caenorhabditis briggsae
TRINITY_DN50999_c10_g1	gi|675625129|ref|XP_008940829.1|	PREDICTED: ubiquitin-like-conjugating enzyme ATG10	Merops nubicus
TRINITY_DN44316_c2_g1	gi|752888928|ref|XP_011262390.1|	PREDICTED: zinc finger protein ush	Camponotus floridanus
TRINITY_DN82314_c0_g1	gi|61162128|dbj|BAD91053.1|	Fc2-cadherin, partial	Folsomia candida
TRINITY_DN40105_c3_g3	gi|332027013|gb|EGI67109.1|	Exported repetitive protein	Acromyrmex echinatior
TRINITY_DN40105_c3_g1	gi|646722969|gb|KDR23763.1|	Protein daughter of sevenless	Zootermopsis nevadensis
TRINITY_DN51907_c2_g1	gi|312176568|gb|ADQ39110.1|	putative cytochrome P-450, partial	Brachionus ibericus
TRINITY_DN38868_c0_g1	gi|768427825|ref|XP_011555023.1|	PREDICTED: uncharacterized protein LOC105386209	Plutella xylostella
TRINITY_DN40572_c6_g3	gi|1005420826|ref|XP_015758992.1|	PREDICTED: RNA-directed DNA polymerase from mobile element jockey-like	Acropora digitifera
TRINITY_DN41976_c6_g4	gi|780167504|ref|XP_011683988.1|	PREDICTED: uncharacterized protein LOC105447519	Strongylocentrotus purpuratus
TRINITY_DN41925_c4_g3	gi|1022778210|gb|KZS21704.1|	Uncharacterized protein APZ42_011694	Daphnia magna
TRINITY_DN38923_c0_g1	gi|432116954|gb|ELK37527.1|	DNA-binding protein Ikaros	Myotis davidii
TRINITY_DN52621_c4_g2	gi|556969696|ref|XP_005993580.1|	PREDICTED: jerky protein-like	Latimeria chalumnae
TRINITY_DN83859_c0_g1	gi|662198133|ref|XP_008472175.1|	PREDICTED: ubiquitin carboxyl-terminal hydrolase 8-like	Diaphorina citri
TRINITY_DN47757_c2_g1	gi|926615774|ref|XP_013772977.1|	PREDICTED: uncharacterized protein LOC106458066 isoform X2	Limulus polyphemus
TRINITY_DN46721_c5_g7	gi|59799424|gb|AAX07253.1|	reverse transcriptase, partial	Iurus dufoureius
TRINITY_DN40946_c8_g7	gi|828230093|ref|XP_004212057.2|	PREDICTED: RNA-directed DNA polymerase from mobile element jockey-like, partial	Hydra vulgaris
TRINITY_DN53449_c22_g2	gi|599127480|gb|AHN53418.1|	pol polyprotein	Nuttalliella namaqua
TRINITY_DN34093_c0_g1	gi|704455080|ref|XP_010080530.1|	PREDICTED: keratin-associated protein 5-4-like	Pterocles gutturalis
TRINITY_DN47103_c10_g1	gi|795241813|ref|XP_011808908.1|	PREDICTED: zinc finger protein 681 isoform X2	Colobus angolensis palliatus
TRINITY_DN41499_c1_g2	gi|657740051|ref|XP_008336686.1|	PREDICTED: tigger transposable element-derived protein 1-like	Cynoglossus semilaevis
TRINITY_DN41612_c0_g1	gi|597775035|ref|XP_007251221.1|	PREDICTED: bifunctional 3'-phosphoadenosine 5'-phosphosulfate synthase 2	Astyanax mexicanus
TRINITY_DN50401_c2_g1	gi|970910817|ref|XP_015121598.1|	PREDICTED: tyrosine-protein kinase transmembrane receptor Ror-like	Diachasma alloeum
TRINITY_DN39136_c4_g1	gi|676821047|gb|KFP15738.1|	hypothetical protein Z169_14054, partial	Egretta garzetta
TRINITY_DN39673_c0_g1	gi|957760947|gb|ALQ28590.1|	GSEFLamide, partial	Scylla paramamosain
TRINITY_DN44386_c7_g5	gi|780176512|ref|XP_003728416.2|	PREDICTED: RNA-directed DNA polymerase from mobile element jockey-like	Strongylocentrotus purpuratus
TRINITY_DN49685_c3_g1	gi|1016164851|gb|KZC12013.1|	Protein Tob2	Dufourea novaeangliae
TRINITY_DN46994_c0_g2	gi|910342348|ref|XP_013174912.1|	PREDICTED: vascular endothelial growth factor receptor 1	Papilio xuthus
TRINITY_DN46994_c0_g1	gi|646708358|gb|KDR14705.1|	Vascular endothelial growth factor receptor 2	Zootermopsis nevadensis
TRINITY_DN52120_c11_g1	gi|828200994|ref|XP_012555104.1|	PREDICTED: general transcription factor II-I repeat domain-containing protein 2A-like	Hydra vulgaris
TRINITY_DN42784_c1_g3	gi|919005998|ref|XP_013386156.1|	PREDICTED: dehydrodolichyl diphosphate syntase complex subunit DHDDS-like	Lingula anatina
TRINITY_DN48728_c2_g1	gi|646724140|gb|KDR24501.1|	BTB/POZ domain-containing protein 3	Zootermopsis nevadensis
TRINITY_DN8246_c0_g1	gi|743404070|emb|CEF34384.1|	Variant Ionotropic Glutamate Receptor, partial	Coenobita clypeatus
TRINITY_DN10800_c0_g1	gi|585679936|ref|XP_006819611.1|	PREDICTED: testis-expressed sequence 10 protein-like	Saccoglossus kowalevskii
TRINITY_DN53113_c17_g4	gi|677416990|gb|KFQ22391.1|	hypothetical protein N332_13328, partial	Mesitornis unicolor
TRINITY_DN28639_c0_g1	gi|260782146|ref|XP_002586152.1|	hypothetical protein BRAFLDRAFT_255113	Branchiostoma floridae
TRINITY_DN39376_c2_g1	gi|1016695472|ref|XP_016070266.1|	PREDICTED: tigger transposable element-derived protein 1-like	Miniopterus natalensis
TRINITY_DN48197_c6_g3	gi|918280312|gb|KOF63716.1|	hypothetical protein OCBIM_22018508mg, partial	Octopus bimaculoides
TRINITY_DN43428_c4_g3	gi|1009545691|ref|XP_015908792.1|	PREDICTED: tail-anchored protein insertion receptor WRB-like	Parasteatoda tepidariorum
TRINITY_DN49947_c2_g1	gi|975096315|ref|XP_015263072.1|	PREDICTED: zinc finger protein 391-like	Gekko japonicus
TRINITY_DN39912_c1_g1	gi|585668354|ref|XP_006817480.1|	PREDICTED: muscle M-line assembly protein unc-89-like	Saccoglossus kowalevskii
TRINITY_DN42483_c3_g6	gi|828216882|ref|XP_012560475.1|	PREDICTED: uncharacterized protein LOC105846357	Hydra vulgaris
TRINITY_DN42483_c3_g4	gi|676825094|gb|KFP18963.1|	hypothetical protein Z169_11227, partial	Egretta garzetta
TRINITY_DN33978_c0_g1	gi|928082970|ref|XP_013856364.1|	PREDICTED: putative proline-rich protein 21, partial	Austrofundulus limnaeus
TRINITY_DN37790_c0_g1	gi|669304484|gb|KFD48056.1|	hypothetical protein M513_11076	Trichuris suis
TRINITY_DN44968_c0_g1	gi|1026564527|gb|OAD54832.1|	ADP-ribosylation factor 6, partial	Eufriesea mexicana
TRINITY_DN44968_c0_g2	gi|946718724|gb|ALM25771.1|	cyclin T	Penaeus monodon
TRINITY_DN40042_c0_g2	gi|1022752694|gb|KZS01940.1|	Uncharacterized protein APZ42_001225, partial	Daphnia magna
TRINITY_DN39943_c1_g3	gi|780080917|ref|XP_011672781.1|	PREDICTED: RNA-directed DNA polymerase from mobile element jockey-like	Strongylocentrotus purpuratus
TRINITY_DN42487_c0_g2	gi|607357226|gb|EZA51692.1|	Acetylcholine receptor subunit alpha-like protein	Cerapachys biroi
TRINITY_DN42487_c0_g1	gi|646708876|gb|KDR15023.1|	Low-density lipoprotein receptor-related protein	Zootermopsis nevadensis
TRINITY_DN39943_c1_g4	gi|699670386|ref|XP_009900550.1|	PREDICTED: RNA-directed DNA polymerase from mobile element jockey-like, partial	Picoides pubescens
TRINITY_DN21554_c0_g1	gi|939658897|ref|XP_014277548.1|	PREDICTED: nephrin-like isoform X1	Halyomorpha halys
TRINITY_DN48848_c0_g1	gi|998507742|ref|XP_015514210.1|	PREDICTED: M-phase inducer phosphatase-like	Neodiprion lecontei
TRINITY_DN40308_c2_g2	gi|769854354|ref|XP_011638706.1|	PREDICTED: transcription factor SOX-8-like	Pogonomyrmex barbatus
TRINITY_DN53294_c1_g1	gi|675374779|gb|KFM67681.1|	hypothetical protein X975_16856, partial	Stegodyphus mimosarum
TRINITY_DN48481_c1_g1	gi|926637246|ref|XP_013784589.1|	PREDICTED: TBC1 domain family member 2B-like	Limulus polyphemus
TRINITY_DN92266_c0_g1	gi|669323075|gb|KFD63340.1|	hypothetical protein M514_07271	Trichuris suis
TRINITY_DN46864_c7_g1	gi|919096702|ref|XP_013385012.1|	PREDICTED: RNA-binding protein 34-like isoform X3	Lingula anatina
TRINITY_DN75819_c0_g1	gi|926643887|ref|XP_013788190.1|	PREDICTED: aldehyde dehydrogenase family 8 member A1-like	Limulus polyphemus
TRINITY_DN44743_c5_g2	gi|642930868|ref|XP_008196118.1|	PREDICTED: homeobox protein PKNOX2 isoform X1	Tribolium castaneum
TRINITY_DN46731_c2_g1	gi|646710932|gb|KDR16310.1|	NUAK family SNF1-like kinase 1	Zootermopsis nevadensis
TRINITY_DN42266_c1_g1	gi|646701544|gb|KDR11213.1|	Adenosine deaminase-like protein	Zootermopsis nevadensis
TRINITY_DN59934_c0_g1	gi|1000206491|gb|KXJ77396.1|	hypothetical protein RP20_CCG007356	Aedes albopictus
TRINITY_DN42916_c2_g7	gi|646708140|gb|KDR14569.1|	putative glutamine-dependent NAD(+) synthetase	Zootermopsis nevadensis
TRINITY_DN42916_c2_g4	gi|675376140|gb|KFM69042.1|	Epithelial chloride channel protein, partial	Stegodyphus mimosarum
TRINITY_DN50836_c1_g1	gi|662211168|ref|XP_008479260.1|	PREDICTED: uncharacterized protein LOC103516087	Diaphorina citri
TRINITY_DN57215_c0_g1	gi|149046729|gb|EDL99503.1|	SPARC-like 1 (mast9, hevin), isoform CRA_a	Rattus norvegicus
TRINITY_DN36582_c0_g1	gi|765132064|ref|XP_011478225.1|	PREDICTED: lysosome-associated membrane glycoprotein 2 isoform X3	Oryzias latipes
TRINITY_DN45490_c4_g2	gi|746856753|ref|XP_011059074.1|	PREDICTED: uncharacterized protein LOC105148829	Acromyrmex echinatior
TRINITY_DN51849_c0_g1	gi|227122184|gb|ACP19563.1|	masquerade-like serine proteinase-like protein 3	Penaeus monodon
TRINITY_DN49658_c2_g3	gi|1005432287|ref|XP_015753740.1|	PREDICTED: RNA-directed DNA polymerase from mobile element jockey-like	Acropora digitifera
TRINITY_DN47071_c1_g5	gi|125487484|gb|ABN42642.1|	elongation of very long chain fatty acids-like protein	Marsupenaeus japonicus
TRINITY_DN47071_c1_g4	gi|125487484|gb|ABN42642.1|	elongation of very long chain fatty acids-like protein	Marsupenaeus japonicus
TRINITY_DN47071_c1_g3	gi|125487484|gb|ABN42642.1|	elongation of very long chain fatty acids-like protein	Marsupenaeus japonicus
TRINITY_DN30783_c0_g1	gi|646706482|gb|KDR13691.1|	hypothetical protein L798_12337, partial	Zootermopsis nevadensis
TRINITY_DN30017_c0_g1	gi|928083392|ref|XP_013856586.1|	PREDICTED: uncharacterized protein LOC106512535, partial	Austrofundulus limnaeus
TRINITY_DN30017_c0_g2	gi|597807532|ref|XP_007243631.1|	PREDICTED: uncharacterized protein LOC103036445	Astyanax mexicanus
TRINITY_DN77559_c0_g1	gi|929277121|ref|XP_014015339.1|	PREDICTED: extensin-like, partial	Salmo salar
TRINITY_DN39654_c7_g1	gi|918280312|gb|KOF63716.1|	hypothetical protein OCBIM_22018508mg, partial	Octopus bimaculoides
TRINITY_DN32170_c0_g1	gi|585650258|ref|XP_006814543.1|	PREDICTED: sperm acrosomal protein FSA-ACR.1-like	Saccoglossus kowalevskii
TRINITY_DN95654_c0_g1	gi|1026572036|gb|OAD59342.1|	Serine proteinase stubble	Eufriesea mexicana
TRINITY_DN40981_c2_g1	gi|321470470|gb|EFX81446.1|	hypothetical protein DAPPUDRAFT_303441	Daphnia pulex
TRINITY_DN43341_c6_g8	gi|970891747|ref|XP_015111189.1|	PREDICTED: RILP-like protein homolog isoform X2	Diachasma alloeum
TRINITY_DN47183_c8_g1	gi|926728868|ref|XP_013831925.1|	PREDICTED: LOW QUALITY PROTEIN: zinc finger protein 182	Capra hircus
TRINITY_DN69770_c0_g1	gi|1009581384|ref|XP_015921982.1|	PREDICTED: kinesin-like protein KIF19	Parasteatoda tepidariorum
TRINITY_DN50981_c0_g1	gi|646701082|gb|KDR10966.1|	Peritrophin-48	Zootermopsis nevadensis
TRINITY_DN43453_c1_g5	gi|465986058|gb|EMP36995.1|	hypothetical protein UY3_05796, partial	Chelonia mydas
TRINITY_DN47968_c1_g1	gi|926637806|ref|XP_013784896.1|	PREDICTED: carboxypeptidase D-like	Limulus polyphemus
TRINITY_DN43531_c0_g1	gi|594191368|gb|AHL84105.1|	F0-ATP synthase b-chain	Litopenaeus vannamei
TRINITY_DN47427_c6_g2	gi|762135316|ref|XP_011450905.1|	PREDICTED: uncharacterized protein LOC105344736	Crassostrea gigas
TRINITY_DN51984_c1_g1	gi|699671470|ref|XP_009884765.1|	PREDICTED: zinc finger protein 850-like	Charadrius vociferus
TRINITY_DN44344_c4_g3	gi|919020250|ref|XP_013394100.1|	PREDICTED: lon protease homolog 2, peroxisomal-like	Lingula anatina
TRINITY_DN53334_c5_g1	gi|399152195|emb|CCI71880.1|	gelsolin	Homarus americanus
TRINITY_DN40415_c0_g2	gi|1016162267|gb|KZC09429.1|	Transmembrane protease serine 6	Dufourea novaeangliae
TRINITY_DN47372_c3_g2	gi|939257459|ref|XP_014248554.1|	PREDICTED: uncharacterized protein LOC106666134	Cimex lectularius
TRINITY_DN47372_c3_g8	gi|1009600090|ref|XP_015928356.1|	PREDICTED: RNA-directed DNA polymerase from mobile element jockey-like	Parasteatoda tepidariorum
TRINITY_DN39591_c7_g2	gi|524871156|ref|XP_005092354.1|	PREDICTED: RNA-directed DNA polymerase from mobile element jockey-like	Aplysia californica
TRINITY_DN42749_c3_g4	gi|939641765|ref|XP_014271431.1|	PREDICTED: mannosyl-oligosaccharide 1,2-alpha-mannosidase IA-like isoform X1	Halyomorpha halys
TRINITY_DN40091_c3_g1	gi|189233702|ref|XP_966993.2|	PREDICTED: fibrillin-1	Tribolium castaneum
TRINITY_DN48426_c0_g3	gi|831319956|ref|XP_012692788.1|	PREDICTED: zinc finger protein 43-like	Clupea harengus
TRINITY_DN48426_c0_g2	gi|831319956|ref|XP_012692788.1|	PREDICTED: zinc finger protein 43-like	Clupea harengus
TRINITY_DN48426_c0_g1	gi|975134770|ref|XP_015283551.1|	PREDICTED: zinc finger protein 260-like	Gekko japonicus
TRINITY_DN45109_c5_g2	gi|443714050|gb|ELU06618.1|	hypothetical protein CAPTEDRAFT_220122	Capitella teleta
TRINITY_DN44632_c1_g4	gi|399565626|dbj|BAM35674.1|	putative reverse transcriptase	Marsupenaeus japonicus
TRINITY_DN44632_c1_g3	gi|399565626|dbj|BAM35674.1|	putative reverse transcriptase	Marsupenaeus japonicus
TRINITY_DN44632_c1_g2	gi|399565626|dbj|BAM35674.1|	putative reverse transcriptase	Marsupenaeus japonicus
TRINITY_DN42460_c11_g1	gi|828198404|ref|XP_012554234.1|	PREDICTED: RNA-directed DNA polymerase from mobile element jockey-like	Hydra vulgaris
TRINITY_DN52408_c8_g1	gi|831291618|ref|XP_012677357.1|	PREDICTED: LOW QUALITY PROTEIN: piggyBac transposable element-derived protein 4-like	Clupea harengus
TRINITY_DN52408_c8_g2	gi|918280312|gb|KOF63716.1|	hypothetical protein OCBIM_22018508mg, partial	Octopus bimaculoides
TRINITY_DN52885_c2_g1	gi|939733388|gb|ALJ96715.1|	transglutaminase II	Eriocheir sinensis
TRINITY_DN51008_c1_g1	gi|1032730308|ref|XP_016843811.1|	PREDICTED: relaxin receptor 1-like	Nasonia vitripennis
TRINITY_DN50411_c3_g1	gi|957836966|ref|XP_014668675.1|	PREDICTED: SOSS complex subunit B2-like isoform X1	Priapulus caudatus
TRINITY_DN49903_c0_g1	gi|999966951|gb|KXJ06125.1|	hypothetical protein AC249_AIPGENE16751	Exaiptasia pallida
TRINITY_DN45042_c2_g4	gi|646701755|gb|KDR11321.1|	Cytoplasmic dynein 1 light intermediate chain 2	Zootermopsis nevadensis
TRINITY_DN36169_c0_g1	gi|929515849|ref|XP_014118464.1|	PREDICTED: uncharacterized protein LOC106629028	Pseudopodoces humilis
TRINITY_DN50806_c10_g1	gi|999973196|gb|KXJ12370.1|	putative RNA-directed DNA polymerase from transposon BS	Exaiptasia pallida
TRINITY_DN48254_c2_g7	gi|242009574|ref|XP_002425558.1|	eukaryotic peptide chain release factor GTP-binding subunit, putative	Pediculus humanus corporis
TRINITY_DN7183_c0_g1	gi|817182469|ref|XP_012271215.1|	PREDICTED: nesprin-1 isoform X3	Orussus abietinus
TRINITY_DN35744_c0_g1	gi|1022775807|gb|KZS19618.1|	putative Hemicentin-2	Daphnia magna
TRINITY_DN43072_c1_g2	gi|954523389|gb|KRZ48232.1|	Pro-Pol polyprotein	Trichinella nativa
TRINITY_DN46969_c4_g1	gi|1012984283|gb|KYQ57935.1|	28S ribosomal protein S24, mitochondrial	Trachymyrmex zeteki
TRINITY_DN35801_c0_g1	gi|926639950|ref|XP_013786051.1|	PREDICTED: uncharacterized protein LOC106470073	Limulus polyphemus
TRINITY_DN48345_c0_g3	gi|27263171|dbj|BAC45225.1|	synaptosome-associated protein of 25 kDa	Procambarus clarkii
TRINITY_DN49243_c1_g1	gi|943943485|ref|XP_014355190.1|	PREDICTED: RNA-directed DNA polymerase from mobile element jockey-like	Papilio machaon
TRINITY_DN53019_c5_g1	gi|338224345|gb|AEI88055.1|	pol-like protein	Scylla paramamosain
TRINITY_DN49928_c6_g1	gi|939257459|ref|XP_014248554.1|	PREDICTED: uncharacterized protein LOC106666134	Cimex lectularius
TRINITY_DN49928_c6_g3	gi|939257459|ref|XP_014248554.1|	PREDICTED: uncharacterized protein LOC106666134	Cimex lectularius
TRINITY_DN78684_c0_g1	gi|1026746450|gb|AND73814.1|	dscam11	Mesobuthus martensii
TRINITY_DN49344_c3_g1	gi|968048020|ref|XP_015018526.1|	uncharacterized protein Dmoj_GI26791, partial	Drosophila mojavensis
TRINITY_DN51290_c3_g3	gi|918280312|gb|KOF63716.1|	hypothetical protein OCBIM_22018508mg, partial	Octopus bimaculoides
TRINITY_DN51186_c0_g1	gi|926618410|ref|XP_013774409.1|	PREDICTED: dynein light chain Tctex-type 1	Limulus polyphemus
TRINITY_DN47164_c0_g1	gi|946621624|ref|XP_014409568.1|	PREDICTED: brorin	Camelus ferus
TRINITY_DN50820_c0_g1	gi|806629211|gb|AKB96209.1|	heat shock protein cognate 5	Cherax quadricarinatus
TRINITY_DN34720_c1_g1	gi|871278187|ref|XP_012946501.1|	PREDICTED: RNA-directed DNA polymerase from mobile element jockey-like isoform X1	Aplysia californica
TRINITY_DN43462_c1_g1	gi|884914279|ref|XP_013007869.1|	PREDICTED: tigger transposable element-derived protein 1-like isoform X1	Cavia porcellus
TRINITY_DN45335_c0_g2	gi|928083043|ref|XP_013856405.1|	PREDICTED: uncharacterized protein LOC106512295, partial	Austrofundulus limnaeus
TRINITY_DN42173_c1_g5	gi|929110283|ref|XP_014066422.1|	PREDICTED: piggyBac transposable element-derived protein 4-like	Salmo salar
TRINITY_DN43437_c2_g1	gi|443723894|gb|ELU12113.1|	hypothetical protein CAPTEDRAFT_175809	Capitella teleta
TRINITY_DN47184_c1_g2	gi|257183602|gb|ACV49870.1|	lysozyme	Fenneropenaeus indicus
TRINITY_DN40436_c0_g2	gi|546676122|gb|ERL87189.1|	hypothetical protein D910_04589	Dendroctonus ponderosae
TRINITY_DN48210_c0_g1	gi|780021463|ref|XP_011665173.1|	PREDICTED: uncharacterized protein LOC763830, partial	Strongylocentrotus purpuratus
TRINITY_DN53236_c1_g5	gi|10444527|gb|AAG17936.1|AF306784_1	vitellogenin	Cherax quadricarinatus
TRINITY_DN38482_c0_g4	gi|1028719949|ref|XP_016662985.1|	PREDICTED: uncharacterized protein K02A2.6-like	Acyrthosiphon pisum
TRINITY_DN38482_c0_g3	gi|939318557|ref|XP_014264006.1|	PREDICTED: uncharacterized protein K02A2.6-like	Maylandia zebra
TRINITY_DN40003_c2_g1	gi|597845870|gb|EYB95389.1|	hypothetical protein Y032_0160g3330	Ancylostoma ceylanicum
TRINITY_DN37674_c0_g1	gi|478212847|gb|AGI92548.1|	C-type lectin	Procambarus clarkii
[truncated: 21,559 more rows]

## Sheet: The P. clakii matched genes
No.	#Unigene	NCBI ID	Function	Species
1	TRINITY_DN51921_c0_g8	gi|928499734|gb|ALE99171.1|	40S ribosomal protein S20	Procambarus clarkii
2	TRINITY_DN36902_c0_g1	gi|76362275|dbj|BAE45266.1|	allatostatin precursor protein	Procambarus clarkii
3	TRINITY_DN43880_c2_g1	gi|926573513|gb|ALD48730.1|	alpha-tubulin, partial	Procambarus clarkii
4	TRINITY_DN51533_c2_g1	gi|109944953|dbj|BAE97007.1|	Antennapedia	Procambarus clarkii
5	TRINITY_DN40278_c3_g2	gi|323387840|gb|ADX60063.1|	anti-lipopolysaccharide factor-like protein	Procambarus clarkii
6	TRINITY_DN50795_c2_g2	gi|375298901|gb|AFA45339.1|	arginine kinase	Procambarus clarkii
7	TRINITY_DN47536_c3_g2	gi|331031246|gb|AEC50077.1|	astakine 2	Procambarus clarkii
8	TRINITY_DN45679_c1_g1	gi|328900032|gb|AEB54654.1|	ATPase inhibitory factor 1	Procambarus clarkii
9	TRINITY_DN95895_c0_g1	gi|4566478|gb|AAD23372.1|AF091267_1	axon-associated SH3 binding-like protein 168	Procambarus clarkii
10	TRINITY_DN84258_c0_g1	gi|152949487|dbj|BAF73806.1|	calcification associated soluble matrix protein 2	Procambarus clarkii
11	TRINITY_DN39555_c3_g1	gi|33468738|dbj|BAC81566.1|	calcification-associated peptide-1	Procambarus clarkii
12	TRINITY_DN39580_c2_g4	gi|46575823|dbj|BAD16776.1|	calcification-associated peptide-2	Procambarus clarkii
13	TRINITY_DN47149_c5_g2	gi|556912552|gb|AGZ84433.1|	cAMP-responsive element binding protein, partial	Procambarus clarkii
14	TRINITY_DN44594_c2_g1	gi|926573527|gb|ALD48737.1|	cell division cycle 2	Procambarus clarkii
15	TRINITY_DN45023_c3_g1	gi|18766956|gb|AAL79192.1|AF474408_1	CHH-like protein precursor	Procambarus clarkii
16	TRINITY_DN52511_c5_g1	gi|556912560|gb|AGZ84437.1|	cold shock protein, partial	Procambarus clarkii
17	TRINITY_DN45693_c1_g3	gi|378587717|ref|YP_005296388.1|	COX2 gene product (mitochondrion)	Procambarus clarkii
18	TRINITY_DN52553_c1_g3	gi|378587720|ref|YP_005296391.1|	COX3 gene product (mitochondrion)	Procambarus clarkii
19	TRINITY_DN38309_c0_g1	gi|116078093|dbj|BAF34910.1|	crustacean cardioactive peptide	Procambarus clarkii
20	TRINITY_DN39382_c0_g1	gi|729260488|gb|AIZ05252.1|	crustacean hyperglycemic hormone 2	Procambarus clarkii
21	TRINITY_DN30798_c0_g1	gi|262385516|gb|ACY64751.1|	crustin 1	Procambarus clarkii
22	TRINITY_DN45219_c1_g1	gi|262385518|gb|ACY64752.1|	crustin 2	Procambarus clarkii
23	TRINITY_DN46166_c2_g1	gi|328898966|gb|AEB54626.1|	ctf8	Procambarus clarkii
24	TRINITY_DN37966_c0_g1	gi|498532503|gb|AGL46986.1|	C-type lectin	Procambarus clarkii
25	TRINITY_DN46883_c4_g2	gi|926573525|gb|ALD48736.1|	cyclin B	Procambarus clarkii
26	TRINITY_DN41734_c1_g1	gi|429843489|gb|AGA16578.1|	cyclophilin A	Procambarus clarkii
27	TRINITY_DN45042_c2_g1	gi|194346532|gb|ABX44762.3|	cytosolic manganese superoxide dismutase	Procambarus clarkii
28	TRINITY_DN51171_c1_g1	gi|468363023|gb|AGH30392.1|	CZ-SOD	Procambarus clarkii
29	TRINITY_DN41350_c4_g4	gi|565412072|dbj|BAO20827.1|	DNA polymerase delta catalytic subunit, partial	Procambarus clarkii
30	TRINITY_DN45510_c1_g2	gi|328899359|gb|AEB54635.1|	eukaryotic translation initiation factor 3 subunit 12	Procambarus clarkii
31	TRINITY_DN40381_c1_g1	gi|926573517|gb|ALD48732.1|	eukaryotic translation initiation factor 5 alpha	Procambarus clarkii
32	TRINITY_DN46303_c3_g1	gi|255733192|gb|ACU31053.1|	F1F0-ATP synthase beta subunit	Procambarus clarkii
33	TRINITY_DN49509_c1_g3	gi|325111402|gb|ADY80038.1|	fatty acid binding protein	Procambarus clarkii
34	TRINITY_DN42468_c0_g1	gi|328900280|gb|AEB54659.1|	ferritin	Procambarus clarkii
35	TRINITY_DN63212_c0_g1	gi|70568262|dbj|BAE06262.1|	FLRFamide precursor protein A	Procambarus clarkii
36	TRINITY_DN37108_c0_g1	gi|70568267|dbj|BAE06263.1|	FLRFamide precursor protein B	Procambarus clarkii
37	TRINITY_DN40274_c2_g1	gi|926573523|gb|ALD48735.1|	forkhead box L2	Procambarus clarkii
38	TRINITY_DN83001_c0_g1	gi|734988972|gb|AJA36971.1|	frequenin	Procambarus clarkii
39	TRINITY_DN26207_c0_g1	gi|799310330|gb|AKA64699.1|	GABAA receptor subunit	Procambarus clarkii
40	TRINITY_DN42510_c0_g1	gi|380307260|gb|AFD52980.1|	glutamine synthetase 1	Procambarus clarkii
41	TRINITY_DN42510_c1_g1	gi|380307262|gb|AFD52981.1|	glutamine synthetase 2	Procambarus clarkii
42	TRINITY_DN48803_c4_g1	gi|328900141|gb|AEB54656.1|	glutathione S transferase D1	Procambarus clarkii
43	TRINITY_DN47812_c1_g3	gi|31338868|dbj|BAC77082.1|	glyceraldehyde-3-phosphate dehydrogenase	Procambarus clarkii
44	TRINITY_DN44798_c0_g2	gi|544581947|gb|AGW23851.1|	GTP-binding protein, partial	Procambarus clarkii
45	TRINITY_DN50318_c1_g1	gi|52630412|gb|AAQ74970.2|	guanylate cyclase PcGC-M2 precursor	Procambarus clarkii
46	TRINITY_DN51400_c1_g3	gi|328900207|gb|AEB54658.1|	H+ transporting ATP synthase O subunit	Procambarus clarkii
47	TRINITY_DN47829_c1_g1	gi|556912554|gb|AGZ84434.1|	heat shock protein 27, partial	Procambarus clarkii
48	TRINITY_DN48966_c0_g1	gi|1004606621|gb|AMP43671.1|	hemocyanin subunit 1	Procambarus clarkii
49	TRINITY_DN51911_c1_g1	gi|1004606630|gb|AMP43672.1|	hemocyanin subunit 2	Procambarus clarkii
50	TRINITY_DN52301_c1_g1	gi|83283004|gb|ABC01063.1|	HSP70	Procambarus clarkii
51	TRINITY_DN47096_c2_g4	gi|328899390|gb|AEB54636.1|	hypothetical protein	Procambarus clarkii
52	TRINITY_DN69990_c0_g1	gi|15425681|dbj|BAB64297.1|	I-connectin	Procambarus clarkii
53	TRINITY_DN45257_c4_g1	gi|298684190|gb|ADI96221.1|	Kazal-type serine proteinase inhibitor 1	Procambarus clarkii
54	TRINITY_DN39565_c0_g3	gi|298684192|gb|ADI96222.1|	Kazal-type serine proteinase inhibitor 2	Procambarus clarkii
55	TRINITY_DN28204_c0_g1	gi|298684196|gb|ADI96224.1|	Kazal-type serine proteinase inhibitor 4	Procambarus clarkii
56	TRINITY_DN37690_c0_g1	gi|15425683|dbj|BAB64298.1|	Kettin	Procambarus clarkii
57	TRINITY_DN43361_c1_g4	gi|386430683|gb|AFJ11528.1|	lectin	Procambarus clarkii
58	TRINITY_DN49353_c0_g2	gi|237825142|gb|ACR20474.1|	lipopolysaccharide and beta-1,3-glucan binding protein	Procambarus clarkii
59	TRINITY_DN45624_c2_g4	gi|938169624|gb|ALJ26467.1|	long wavelength-sensitive opsin	Procambarus clarkii
60	TRINITY_DN42505_c5_g3	gi|472271620|gb|AGI37354.1|	lysin motif-containing protein	Procambarus clarkii
61	TRINITY_DN47952_c2_g2	gi|262385514|gb|ACY64750.1|	lysozyme	Procambarus clarkii
62	TRINITY_DN40804_c0_g1	gi|237825144|gb|ACR20475.1|	mannose-binding protein	Procambarus clarkii
63	TRINITY_DN44740_c0_g3	gi|766943030|gb|AJT34991.1|	masquerade-like protein	Procambarus clarkii
64	TRINITY_DN51567_c2_g1	gi|312271100|gb|ADQ55932.1|	metallothionein isoform 1, partial	Procambarus clarkii
65	TRINITY_DN49670_c0_g1	gi|468363046|gb|AGH30393.1|	mMn-SOD	Procambarus clarkii
66	TRINITY_DN43120_c0_g1	gi|197097172|dbj|BAG68789.1|	myosuppressin-like neuropeptide precursor	Procambarus clarkii
67	TRINITY_DN53369_c5_g1	gi|401880641|gb|AFQ31575.1|	NADH dehydrogenase subunit 4 (mitochondrion)	Procambarus clarkii
68	TRINITY_DN39559_c1_g1	gi|556912550|gb|AGZ84432.1|	NF-kappa B, partial	Procambarus clarkii
69	TRINITY_DN40681_c7_g4	gi|14279708|gb|AAK58700.1|	Pdm protein	Procambarus clarkii
70	TRINITY_DN46441_c3_g2	gi|149683132|dbj|BAF64529.1|	peptidylglycine alpha-hydroxylating monooxygenase	Procambarus clarkii
71	TRINITY_DN42752_c0_g1	gi|321271144|gb|ADW79421.1|	peroxinectin	Procambarus clarkii
72	TRINITY_DN40922_c0_g2	gi|544581955|gb|AGW23855.1|	phosphoenolpyruvate carboxykinase, partial	Procambarus clarkii
73	TRINITY_DN42171_c1_g2	gi|34327932|dbj|BAC82426.1|	preprotachykinin	Procambarus clarkii
74	TRINITY_DN44150_c2_g1	gi|661903714|gb|AIE17744.1|	profilin	Procambarus clarkii
75	TRINITY_DN47850_c4_g1	gi|532808703|gb|AGU02225.1|	prohibitin 1	Procambarus clarkii
76	TRINITY_DN68602_c0_g1	gi|29134779|dbj|BAC66140.1|	projectin	Procambarus clarkii
77	TRINITY_DN50010_c1_g4	gi|926573521|gb|ALD48734.1|	proliferating cell nuclear antigen	Procambarus clarkii
78	TRINITY_DN45140_c0_g1	gi|328899182|gb|AEB54631.1|	putative 3-deoxy-7-phosphoheptulonate synthase	Procambarus clarkii
79	TRINITY_DN48694_c2_g2	gi|409093573|gb|AFV09848.1|	RAS-like protein, partial	Procambarus clarkii
80	TRINITY_DN44080_c1_g2	gi|328899290|gb|AEB54634.1|	receptor accessory protein 5	Procambarus clarkii
81	TRINITY_DN52162_c3_g4	gi|77799503|dbj|BAE46611.1|	reverse transcriptase	Procambarus clarkii
82	TRINITY_DN47057_c4_g1	gi|328899492|gb|AEB54638.1|	ribosomal protein L10	Procambarus clarkii
83	TRINITY_DN45950_c0_g1	gi|328899526|gb|AEB54639.1|	ribosomal protein L13	Procambarus clarkii
84	TRINITY_DN45814_c1_g1	gi|328899546|gb|AEB54640.1|	ribosomal protein L24	Procambarus clarkii
85	TRINITY_DN44709_c0_g2	gi|328899579|gb|AEB54641.1|	ribosomal protein L32	Procambarus clarkii
86	TRINITY_DN43847_c3_g1	gi|328899610|gb|AEB54642.1|	ribosomal protein L35	Procambarus clarkii
87	TRINITY_DN46906_c0_g2	gi|328899629|gb|AEB54643.1|	ribosomal protein L36	Procambarus clarkii
88	TRINITY_DN51154_c3_g1	gi|328899662|gb|AEB54644.1|	ribosomal protein L44	Procambarus clarkii
89	TRINITY_DN41172_c3_g3	gi|328899696|gb|AEB54645.1|	ribosomal protein L9	Procambarus clarkii
90	TRINITY_DN48762_c2_g1	gi|328899728|gb|AEB54646.1|	ribosomal protein S11	Procambarus clarkii
91	TRINITY_DN42105_c3_g2	gi|328899797|gb|AEB54649.1|	ribosomal protein S6	Procambarus clarkii
92	TRINITY_DN45005_c7_g2	gi|328899820|gb|AEB54650.1|	ribosomal protein S7	Procambarus clarkii
93	TRINITY_DN40509_c1_g1	gi|328899855|gb|AEB54651.1|	ribosomal protein S9	Procambarus clarkii
94	TRINITY_DN80305_c0_g1	gi|565412100|dbj|BAO20841.1|	RNA polymerase II largest subunit, partial	Procambarus clarkii
95	TRINITY_DN50110_c1_g1	gi|565412128|dbj|BAO20855.1|	RNA polymerase II second largest subunit, partial	Procambarus clarkii
96	TRINITY_DN46638_c3_g3	gi|2570843|gb|AAB82290.1|	sarco/endoplasmic reticulum Ca2+-ATPase	Procambarus clarkii
97	TRINITY_DN54408_c0_g1	gi|334545668|gb|AEG79569.1|	sarcoplasmic calcium-binding protein variant c	Procambarus clarkii
98	TRINITY_DN43414_c4_g1	gi|33590491|gb|AAQ22771.1|	serine proteinase inhibitor	Procambarus clarkii
99	TRINITY_DN42971_c2_g1	gi|262385520|gb|ACY64753.1|	single WAP domain-containing protein	Procambarus clarkii
100	TRINITY_DN49467_c4_g1	gi|544581965|gb|AGW23860.1|	Smad nuclear interacting protein, partial	Procambarus clarkii
101	TRINITY_DN54648_c0_g1	gi|460838092|dbj|BAM99303.1|	strongly chitin-binding protein-1	Procambarus clarkii
102	TRINITY_DN48345_c0_g3	gi|27263171|dbj|BAC45225.1|	synaptosome-associated protein of 25 kDa	Procambarus clarkii
103	TRINITY_DN45077_c4_g1	gi|108773740|gb|ABG11961.1|	tail muscle elongation factor 1 gamma	Procambarus clarkii
104	TRINITY_DN39662_c1_g1	gi|926573515|gb|ALD48731.1|	TATA-binding protein	Procambarus clarkii
105	TRINITY_DN45918_c2_g4	gi|325111404|gb|ADY80039.1|	thymosin	Procambarus clarkii
106	TRINITY_DN50241_c5_g1	gi|529515338|gb|AGT03502.1|	transcription factor btf3, partial	Procambarus clarkii
107	TRINITY_DN42656_c2_g5	gi|328900101|gb|AEB54655.1|	triosephosphate isomerase	Procambarus clarkii
108	TRINITY_DN41651_c0_g2	gi|328899926|gb|AEB54652.1|	tRNA_splicing nuclease 2	Procambarus clarkii
109	TRINITY_DN45641_c2_g5	gi|556912558|gb|AGZ84436.1|	tumor susceptibility protein 101-like protein	Procambarus clarkii
110	TRINITY_DN44081_c5_g1	gi|160213432|gb|ABX10973.1|	type 1 serotonin receptor	Procambarus clarkii
111	TRINITY_DN40952_c1_g2	gi|410466225|gb|AFV69238.1|	ubiquitin-conjugating enzyme E2 UBC9	Procambarus clarkii
112	TRINITY_DN47305_c0_g1	gi|575488804|gb|AHG94982.1|	vesicle-associated membrane protein	Procambarus clarkii
113	TRINITY_DN48315_c2_g4	gi|926573519|gb|ALD48733.1|	vitellogenin, partial	Procambarus clarkii
