# Supplementary material for: Comparative transcriptomic analysis of the different developmental stages of ovary in red swamp crayfish Procambarus clarkii
Source: BMC Genomics. 2021 Mar 21;22:199. doi: 10.1186/s12864-021-07537-x (PMC7981885; doi:10.1186/s12864-021-07537-x)
Supplement: Supplementary file 5 — Additional file 5. [file 12864_2021_7537_MOESM5_ESM.xlsx]

## Sheet: Title Page
Comparative transcriptomic analysis of the different developmental stages of ovary in red swamp crayfish Procambarus clarkii Yizhi Zhong1, Wenbin Zhao1, Zhangsheng Tang1, Liming Huang1, Xiangxing Zhu2, Xiang Liang3, Aifen Yan2, Zhifa Lu1, Yanling Yu1, Dongsheng Tang2, Dapeng Wang1,* and Zhuanling Lu1,* 1Guangxi Academy of Fishery Sciences/Guangxi Key Laboratory of Aquatic Genetic Breeding and Hea…

## Sheet: species_count
Comparative transcriptomic analysis of the different developmental stages of ovary in red swamp crayfish Procambarus clarkii
Yizhi Zhong, Wenbin Zhao, Zhangsheng Tang, Liming Huang, Xiangxing Zhu, Xiang Liang, Aifen Yan, Zhifa Lu, Yanling Yu, Dongsheng Tang, Dapeng Wang, Zhuanling Lu
#Species name	Number
Zootermopsis nevadensis	1521
Hydra vulgaris	1103
Limulus polyphemus	1021
Daphnia magna	718
Strongylocentrotus purpuratus	607
Daphnia pulex	502
Lingula anatina	495
Tribolium castaneum	452
Stegodyphus mimosarum	431
Parasteatoda tepidariorum	396
Exaiptasia pallida	346
Nematostella vectensis	333
Cimex lectularius	325
Octopus bimaculoides	321
Saccoglossus kowalevskii	313
Priapulus caudatus	297
Halyomorpha halys	288
Clupea harengus	282
Crassostrea gigas	272
Marsupenaeus japonicus	268
Branchiostoma floridae	262
Salmo salar	256
Procambarus clarkii	256
Capitella teleta	237
Gekko japonicus	229
Acyrthosiphon pisum	213
Pediculus humanus corporis	207
Acropora digitifera	191
Litopenaeus vannamei	190
Cherax quadricarinatus	189
Aplysia californica	186
Cephus cinctus	174
Rattus norvegicus	173
Lottia gigantea	157
Helobdella robusta	155
Biomphalaria glabrata	154
Penaeus monodon	143
Neodiprion lecontei	140
Athalia rosae	135
Tinamus guttatus	133
Papilio xuthus	131
Scylla paramamosain	129
Eriocheir sinensis	123
Diaphorina citri	120
Plutella xylostella	120
Diuraphis noxia	116
Mnemiopsis leidyi	116
Austrofundulus limnaeus	115
Nothobranchius furzeri	113
Aedes albopictus	113
Megachile rotundata	110
Ixodes scapularis	108
Amyelois transitella	108
Danio rerio	104
Trichogramma pretiosum	104
Pacifastacus leniusculus	101
Picoides pubescens	95
Acinonyx jubatus	95
Xenopus tropicalis	95
Orussus abietinus	93
Diachasma alloeum	91
Cynoglossus semilaevis	91
Miniopterus natalensis	90
Nasonia vitripennis	86
Microplitis demolitor	80
Tauraco erythrolophus	78
Larimichthys crocea	78
Harpegnathos saltator	76
Cerapachys biroi	75
Egretta garzetta	70
Dufourea novaeangliae	70
Copidosoma floridanum	68
Polistes dominula	65
Macrobrachium nipponense	64
Oryctes borbonicus	64
Dendroctonus ponderosae	63
Columba livia	63
Mus musculus	62
Papilio machaon	61
Myotis lucifugus	60
Bombyx mori	60
Coenobita clypeatus	59
Panulirus argus	57
Fenneropenaeus chinensis	57
Trichuris suis	56
Linepithema humile	56
Chrysemys picta bellii	55
Astyanax mexicanus	54
Chelonia mydas	53
Sinocyclocheilus grahami	53
Pelodiscus sinensis	52
Opisthocomus hoazin	50
Macrobrachium rosenbergii	50
Solenopsis invicta	49
Camponotus floridanus	49
Homarus americanus	49
Callorhinchus milii	48
Aedes aegypti	48
Tetranychus urticae	48
Oncorhynchus mykiss	47
Anopheles gambiae str. PEST	47
Schistosoma mansoni	46
Danaus plexippus	46
Culex quinquefasciatus	45
Esox lucius	45
Portunus trituberculatus	45
Fopius arisanus	45
Sinocyclocheilus anshuiensis	44
Metaseiulus occidentalis	44
Alligator mississippiensis	43
Anolis carolinensis	43
Caenorhabditis remanei	42
Dinoponera quadriceps	41
Lasius niger	40
Cricetulus griseus	40
Myotis brandtii	40
Ceratosolen solmsi marchali	40
Latimeria chalumnae	39
Vollenhovia emeryi	39
Lepisosteus oculatus	39
Ancylostoma ceylanicum	39
Monodelphis domestica	38
Monomorium pharaonis	35
Pogonomyrmex barbatus	35
Oryzias latipes	34
Protobothrops mucrosquamatus	34
Chinchilla lanigera	34
Polistes canadensis	33
Takifugu rubripes	33
Anopheles sinensis	32
Cavia porcellus	32
Stomoxys calcitrans	32
Papilio polytes	32
Ciona intestinalis	32
Sinocyclocheilus rhinocerous	32
Anopheles darlingi	31
Musca domestica	31
Opisthorchis viverrini	31
Cyprinodon variegatus	31
Bombus impatiens	30
Operophtera brumata	30
Pelecanus crispus	30
Habropoda laboriosa	29
Ochotona princeps	29
Eufriesea mexicana	29
Nullibrotheas allenii	29
Lepeophtheirus salmonis	29
Clonorchis sinensis	29
Apis mellifera	28
Struthio camelus australis	28
Melipona quadrifasciata	28
Notothenia coriiceps	28
Maylandia zebra	28
Oreochromis niloticus	28
Lucilia cuprina	27
Charadrius vociferus	27
Cuculus canorus	26
Drosophila pseudoobscura pseudoobscura	26
Erinaceus europaeus	26
Acromyrmex echinatior	26
Trachymyrmex cornetzi	26
Alligator sinensis	26
Tupaia chinensis	26
Homo sapiens	26
Bombus terrestris	26
Ceratitis capitata	25
Wasmannia auropunctata	25
Chaetura pelagica	25
Amazona aestiva	24
Poecilia latipinna	24
Bactrocera oleae	24
Bos mutus	23
Pandalopsis japonica	23
Pantholops hodgsonii	22
Cyphomyrmex costatus	21
Bactrocera cucurbitae	21
Myotis davidii	21
Camelus ferus	21
Apis florea	21
Callinectes sapidus	21
Mesitornis unicolor	21
Fukomys damarensis	20
Gallus gallus	20
Sarcophilus harrisii	19
Drosophila virilis	19
Amphimedon queenslandica	19
Nilaparvata lugens	19
Buceros rhinoceros silvestris	19
Pygoscelis adeliae	18
Poecilia mexicana	18
Xenopus laevis	18
Cherax cainii	18
Python bivittatus	18
Cherax destructor	17
Cyprinus carpio	17
Riptortus pedestris	17
Coptotermes formosanus	17
Caenorhabditis briggsae	17
Galeopterus variegatus	17
Drosophila willistoni	17
Drosophila ananassae	17
Thamnophis sirtalis	17
Drosophila mojavensis	17
Panthera tigris altaica	16
Ceratotherium simum simum	16
Chlorocebus sabaeus	16
Dasypus novemcinctus	16
Microtus ochrogaster	16
Trachymyrmex zeteki	16
Calypte anna	16
Tetraodon nigroviridis	16
Pterocles gutturalis	15
Trachymyrmex septentrionalis	15
Peromyscus maniculatus bairdii	15
Dipodomys ordii	15
Manacus vitellinus	15
Trichinella pseudospiralis	14
Haplochromis burtoni	14
Corvus brachyrhynchos	14
Caprimulgus carolinensis	14
Nestor notabilis	14
Toxocara canis	14
Brachionus ibericus	14
Atta colombica	13
Bactrocera dorsalis	13
Fundulus heteroclitus	13
Drosophila busckii	13
Scylla olivacea	13
Cancer borealis	13
Nannospalax galili	13
Rimicaris exoculata	13
Merops nubicus	13
Drosophila grimshawi	13
Drosophila melanogaster	13
Palaemon carinicauda	12
Trichuris trichiura	12
Acanthochelys spixii	12
Ficedula albicollis	12
Stegastes partitus	12
Aptenodytes forsteri	12
Trichoplax adhaerens	12
Gavia stellata	12
Ictidomys tridecemlineatus	12
Bos taurus	12
Nephrops norvegicus	12
Panulirus interruptus	11
Apaloderma vittatum	11
Drosophila yakuba	11
Coturnix japonica	11
Zonotrichia albicollis	11
Smeringurus mesaensis	11
Apis dorsata	11
Brugia malayi	11
Heterocephalus glaber	11
Gecarcinus lateralis	11
Fenneropenaeus merguiensis	11
Parhyale hawaiensis	11
Meleagris gallopavo	11
Caenorhabditis brenneri	11
Melopsittacus undulatus	11
Marmota marmota marmota	10
Scleropages formosus	10
Drosophila erecta	10
Chrysochloris asiatica	10
Elephantulus edwardii	10
Callithrix jacchus	10
Aquila chrysaetos canadensis	10
Sagmariasus verreauxi	10
Pseudopodoces humilis	10
Caligus rogercresseyi	10
Astacus leptodactylus	10
Colius striatus	9
Microcebus murinus	9
Acanthisitta chloris	9
Artemia franciscana	9
Sturnus vulgaris	9
Astacus astacus	9
Poecilia formosa	9
Xiphophorus maculatus	9
Sorex araneus	9
Papio anubis	9
Ornithorhynchus anatinus	9
Calidris pugnax	9
Eurypyga helias	9
Oryctolagus cuniculus	9
Macaca fascicularis	8
Thelohanellus kitauei	8
Aotus nancymaae	8
Eptesicus fuscus	8
Atta cephalotes	8
Ursus maritimus	8
Homarus gammarus	8
Drosophila persimilis	8
Orycteropus afer afer	8
Otolemur garnettii	8
Caridina multidentata	8
Gryllus bimaculatus	8
Equus caballus	8
Propithecus coquereli	8
Sarcoptes scabiei	8
Trichechus manatus latirostris	8
Poecilia reticulata	7
Acomys percivali	7
Caligus clemensi	7
Phoenicopterus ruber ruber	7
Ailuropoda melanoleuca	7
Nipponia nippon	7
Canis lupus familiaris	7
Echinococcus multilocularis	7
Blattella germanica	7
Neocaridina denticulata	7
Carcinus maenas	7
Drosophila simulans	7
Equus asinus	7
Balearica regulorum gibbericeps	7
Schistosoma japonicum	7
Macaca mulatta	7
Anopheles gambiae	7
Nuttalliella namaqua	7
Parus major	7
Neolamprologus brichardi	7
Anas platyrhynchos	7
Balaenoptera acutorostrata scammoni	6
Capra hircus	6
Locusta migratoria	6
Ligia exotica	6
Jaculus jaculus	6
Tyto alba	6
Cariama cristata	6
Sus scrofa	6
Euperipatoides kanangrensis	6
Trichinella nelsoni	5
Apteryx australis mantelli	5
Limnoria quadripunctata	5
Condylura cristata	5
Trichinella nativa	5
Portunus pelagicus	5
Trichinella papuae	5
Periplaneta americana	5
Octodon degus	5
Loxodonta africana	5
Serinus canaria	5
Amphibalanus amphitrite	5
Orconectes limosus	5
Mesocricetus auratus	5
Palaemon varians	5
Gorilla gorilla gorilla	5
Fulmarus glacialis	5
Phaethon lepturus	5
Tarsius syrichta	5
Lipotes vexillifer	5
Echinococcus granulosus	5
Trichinella patagoniensis	5
Falco peregrinus	4
Saimiri boliviensis boliviensis	4
Phengaris teleius	4
Pongo abelii	4
Vicugna pacos	4
Eurydice pulchra	4
Rhinopithecus roxellana	4
Iurus dufoureius	4
Leptinotarsa decemlineata	4
Felis catus	4
Leptosomus discolor	4
Amblyomma variegatum	4
Taeniopygia guttata	4
Euphausia superba	4
Pteropus vampyrus	4
Schistosoma haematobium	4
Nomascus leucogenys	4
Mandrillus leucophaeus	4
Pan troglodytes	4
Bubalus bubalis	4
Trichinella zimbabwensis	4
Trichinella britovi	4
Adineta vaga	4
Drosophila sechellia	4
Cercocebus atys	4
Oesophagostomum dentatum	4
Manduca sexta	3
Acartia pacifica	3
Agrotis exclamationis	3
Arenicola marina	3
Anser cygnoides domesticus	3
Glomeris marginata	3
Oikopleura dioica	3
Phalacrocorax carbo	3
Schistocerca gregaria	3
Pontastacus leptodactylus	3
Fenneropenaeus indicus	3
Metacarcinus magister	3
Bactrocera tryoni	3
Trichinella sp. T8	3
Corvus cornix cornix	3
Cathartes aura	3
Cupiennius salei	3
Mustela putorius furo	3
Ovis aries	3
Echinops telfairi	3
Geospiza fortis	3
Rhodnius prolixus	3
Artemia sinica	3
Austrothelphusa transversa	3
Colobus angolensis palliatus	3
Laodelphax striatella	3
Necator americanus	3
Thermobia domestica	3
Tigriopus japonicus	3
Macaca nemestrina	3
Scylla serrata	2
Mesorhizobium	2
Ancylostoma duodenale	2
Hymenolepis microstoma	2
Leptonychotes weddellii	2
Pan paniscus	2
Libinia emarginata	2
Caenorhabditis elegans	2
Pundamilia nyererei	2
Intoshia linei	2
Rousettus aegyptiacus	2
Bacillus rossius	2
Acinetobacter	2
Drosophila teissieri	2
Lepidurus couesii	2
Paracyclopina nana	2
Abraxas sylvata	2
Isometrus maculatus	2
Haliaeetus albicilla	2
Monochamus alternatus	2
Pandalus platyceros	2
Haemonchus contortus	2
Pseudomonas	2
Enterobacter cloacae complex	2
Trichinella sp. T9	2
Haliaeetus leucocephalus	2
Mizuhopecten yessoensis	2
Pteropus alecto	2
Lytechinus variegatus	2
Trichinella spiralis	2
Bison bison bison	2
Strongyloides ratti	2
Pristionchus pacificus	2
Orconectes immunis	2
Metapenaeus ensis	2
Ascaris suum	2
Ostrinia nubilalis	2
Dianemobius nigrofasciatus	2
Pachygrapsus marmoratus	2
Wuchereria bancrofti	2
Loa loa	2
Ovis aries musimon	2
Plectreurys tristis	1
Drepana sp. GAS-2011	1
Maconellicoccus hirsutus	1
Thamnocephalus platyurus	1
Pseudodiaptomus poplesia	1
Camelus dromedarius	1
Dendrolimus houi	1
Azumapecten farreri	1
Dialeurodes citri	1
Toxorhynchites brevipalpis	1
Escherichia	1
Daphnia carinata	1
Grammostola rosea	1
Macrostomum lignano	1
Ambystoma maculatum	1
Phoronis muelleri	1
Niponia nodulosa	1
Halocaridina rubra	1
Rhyparobia maderae	1
Enterobacteriaceae	1
Grapholitha molesta	1
Cancer pagurus	1
Echinometra viridis	1
Oratosquilla oratoria	1
Delftia	1
Eulimnogammarus verrucosus	1
Argopecten irradians	1
Spadella cephaloptera	1
Latrodectus hesperus	1
Scolopendra subspinipes japonica	1
Mesobuthus martensii	1
Culicoides sonorensis	1
Trichinella murrelli	1
Panulirus longipes	1
Chionoecetes opilio	1
Clarias batrachus	1
Philodina flaviceps	1
Jasus lalandii	1
Odobenus rosmarus divergens	1
Panulirus japonicus	1
Marthasterias glacialis	1
Palaemon modestus	1
Tigriopus californicus	1
Folsomia candida	1
Parasesarma erythrodactyla	1
Bemisia tabaci	1
Anurida maritima	1
Orcinus orca	1
Paralithodes camtschaticus	1
Boulengerula taitana	1
Sogatella furcifera	1
Suberites domuncula	1
Nephotettix cincticeps	1
Equus przewalskii	1
Camelus bactrianus	1
Crassostrea brasiliana	1
Hadrurus hirsutus	1
Planococcus citri	1
Echinometra lucunter	1
Novocrania anomala	1
Tursiops truncatus	1
Pantala flavescens	1
Indolestes peregrinus	1
Archegozetes longisetosus	1
Cyrtocarenum grajum	1
Rattus rattus	1
Squilla aculeata	1
Lepisma saccharina	1
Tenebrio molitor	1
Neohelice granulata	1
Trichinella sp. T6	1
Pantinonemertes californiensis	1
Sinonovacula constricta	1
Ictalurus furcatus	1
Xenopus borealis	1
Eristalis tenax	1
Frankliniella occidentalis	1
Euprymna scolopes	1
Paracalanus parvus	1
Schmidtea mediterranea	1
Reticulitermes speratus	1
Ictalurus punctatus	1
Chaceon affinis	1
Homalodisca vitripennis	1
Chlamydotis macqueenii	1
Branchiostoma belcheri tsingtauense	1
Lymnaea stagnalis	1
Tityus serrulatus	1
Rhipicephalus microplus	1
Hyas araneus	1
Reticulitermes flavipes	1
Caenorhabditis angaria	1
Nephilengys cruentata	1
Chilo suppressalis	1
Dastarcus helophoroides	1
Falco cherrug	1
Galleria mellonella	1
Liposcelis entomophila	1
Gammarus fossarum	1
Phragmatopoma lapidosa	1
Parapenaeopsis hardwickii	1
Acheta domesticus	1
Procambarus alleni	1
Pedetontus unimaculatus	1
Mytilus galloprovincialis	1
Simulium vittatum	1
Salganea esakii	1
Chironomus riparius	1
Glossina morsitans morsitans	1
Bovicola ovis	1
Centropages dorsispinatus	1
Verasper moseri	1
Oniscus asellus	1
Arhopala japonica	1
Panulirus cygnus	1
Porcellio scaber	1
