# Supplementary material for: Comparative transcriptomic analysis of the different developmental stages of ovary in red swamp crayfish Procambarus clarkii
Source: BMC Genomics. 2021 Mar 21;22:199. doi: 10.1186/s12864-021-07537-x (PMC7981885; doi:10.1186/s12864-021-07537-x)
Supplement: Supplementary file 6 — Additional file 6. [file 12864_2021_7537_MOESM6_ESM.xlsx]

## Sheet: Title Page
Comparative transcriptomic analysis of the different developmental stages of ovary in red swamp crayfish Procambarus clarkii Yizhi Zhong1, Wenbin Zhao1, Zhangsheng Tang1, Liming Huang1, Xiangxing Zhu2, Xiang Liang3, Aifen Yan2, Zhifa Lu1, Yanling Yu1, Dongsheng Tang2, Dapeng Wang1,* and Zhuanling Lu1,* 1Guangxi Academy of Fishery Sciences/Guangxi Key Laboratory of Aquatic Genetic Breeding and Hea…

## Sheet: GO classification
Comparative transcriptomic analysis of the different developmental stages of ovary in red swamp crayfish Procambarus clarkii
Yizhi Zhong, Wenbin Zhao, Zhangsheng Tang, Liming Huang, Xiangxing Zhu, Xiang Liang, Aifen Yan, Zhifa Lu, Yanling Yu, Dongsheng Tang, Dapeng Wang, Zhuanling Lu
Ontology	Term	GO	Number	Gene 1	Gene 2	Gene 3	Gene 4	Gene 5	Gene 6	Gene 7	Gene 8	Gene 9
molecular function	binding	GO:0005488	13063	TRINITY_DN10072_c0_g1,TRINITY_DN10090_c0_g1,TRINITY_DN10090_c0_g2,TRINITY_DN10208_c0_g1,TRINITY_DN10451_c0_g1,TRINITY_DN1046_c0_g1,TRINITY_DN10671_c0_g1,TRINITY_DN10743_c0_g2,TRINITY_DN10751_c0_g1,TRINITY_DN10759_c0_g1,TRINITY_DN10867_c0_g1,TRINITY_DN11041_c0_g1,TRINITY_DN11135_c0_g1,TRINITY_DN11493_c0_g1,TRINITY_DN11692_c0_g1,TRINITY_DN11747_c0_g1,TRINITY_DN11795_c0_g1,TRINITY_DN12262_c0_g1,TRIN…	TRINITY_DN9290_c2_g1,TRINITY_DN39291_c5_g1,TRINITY_DN39292_c3_g2,TRINITY_DN39294_c4_g6,TRINITY_DN39298_c0_g1,TRINITY_DN39299_c5_g1,TRINITY_DN39299_c5_g3,TRINITY_DN39299_c5_g8,TRINITY_DN39304_c1_g1,TRINITY_DN39304_c2_g1,TRINITY_DN39306_c0_g1,TRINITY_DN39311_c5_g2,TRINITY_DN39314_c2_g1,TRINITY_DN39314_c5_g3,TRINITY_DN39318_c6_g3,TRINITY_DN39319_c0_g1,TRINITY_DN39320_c0_g1,TRINITY_DN39321_c8_g1,TRIN…	TRINITY_DN41313_c0_g2,TRINITY_DN41314_c1_g1,TRINITY_DN41316_c1_g1,TRINITY_DN41316_c1_g2,TRINITY_DN41316_c1_g3,TRINITY_DN41318_c6_g3,TRINITY_DN41319_c2_g1,TRINITY_DN41319_c3_g1,TRINITY_DN41321_c0_g1,TRINITY_DN41322_c3_g4,TRINITY_DN41327_c0_g1,TRINITY_DN41327_c1_g1,TRINITY_DN41327_c1_g2,TRINITY_DN41327_c1_g3,TRINITY_DN41329_c3_g2,TRINITY_DN41332_c0_g1,TRINITY_DN41333_c5_g2,TRINITY_DN41333_c6_g2,TRI…	TRINITY_DN43445_c1_g6,TRINITY_DN43445_c1_g7,TRINITY_DN43446_c0_g1,TRINITY_DN43447_c1_g1,TRINITY_DN43452_c1_g1,TRINITY_DN43455_c0_g1,TRINITY_DN43455_c1_g2,TRINITY_DN43458_c3_g8,TRINITY_DN43462_c1_g1,TRINITY_DN43462_c3_g2,TRINITY_DN43462_c3_g5,TRINITY_DN43462_c3_g6,TRINITY_DN43462_c3_g7,TRINITY_DN43462_c3_g9,TRINITY_DN43464_c0_g1,TRINITY_DN43464_c0_g3,TRINITY_DN43465_c0_g1,TRINITY_DN43465_c5_g3,TRI…	TRINITY_DN45344_c4_g1,TRINITY_DN45344_c5_g1,TRINITY_DN45346_c1_g2,TRINITY_DN45346_c1_g5,TRINITY_DN45350_c3_g3,TRINITY_DN45350_c4_g4,TRINITY_DN45351_c2_g1,TRINITY_DN45351_c2_g2,TRINITY_DN45355_c2_g4,TRINITY_DN45357_c6_g1,TRINITY_DN45357_c6_g2,TRINITY_DN45360_c3_g1,TRINITY_DN45365_c1_g3,TRINITY_DN45366_c4_g2,TRINITY_DN45367_c0_g1,TRINITY_DN45367_c2_g1,TRINITY_DN45371_c2_g2,TRINITY_DN45371_c2_g8,TRI…	TRINITY_DN47320_c0_g1,TRINITY_DN47321_c0_g2,TRINITY_DN47322_c4_g2,TRINITY_DN47324_c0_g1,TRINITY_DN47326_c1_g3,TRINITY_DN47326_c2_g7,TRINITY_DN47327_c1_g2,TRINITY_DN47328_c2_g1,TRINITY_DN47330_c1_g1,TRINITY_DN47330_c1_g2,TRINITY_DN47330_c1_g3,TRINITY_DN47330_c1_g8,TRINITY_DN47331_c2_g2,TRINITY_DN47332_c1_g2,TRINITY_DN47335_c2_g1,TRINITY_DN47335_c6_g1,TRINITY_DN47335_c7_g1,TRINITY_DN47336_c1_g2,TRI…	TRINITY_DN49194_c6_g1,TRINITY_DN49195_c2_g1,TRINITY_DN49196_c5_g3,TRINITY_DN49200_c3_g1,TRINITY_DN49201_c2_g1,TRINITY_DN49204_c2_g2,TRINITY_DN49209_c0_g1,TRINITY_DN49209_c0_g2,TRINITY_DN49210_c4_g1,TRINITY_DN49219_c6_g1,TRINITY_DN49220_c0_g1,TRINITY_DN49220_c1_g1,TRINITY_DN49221_c3_g4,TRINITY_DN49222_c3_g1,TRINITY_DN49228_c1_g1,TRINITY_DN49232_c3_g1,TRINITY_DN49232_c6_g1,TRINITY_DN49232_c6_g2,TRI…	TRINITY_DN51067_c0_g1,TRINITY_DN51070_c0_g1,TRINITY_DN51070_c0_g2,TRINITY_DN51072_c2_g1,TRINITY_DN51073_c2_g1,TRINITY_DN51074_c1_g1,TRINITY_DN51077_c0_g3,TRINITY_DN51088_c1_g2,TRINITY_DN51089_c0_g1,TRINITY_DN51093_c2_g1,TRINITY_DN51093_c2_g3,TRINITY_DN51094_c2_g1,TRINITY_DN51100_c0_g1,TRINITY_DN51103_c0_g1,TRINITY_DN51105_c1_g2,TRINITY_DN51111_c1_g1,TRINITY_DN51111_c1_g2,TRINITY_DN51114_c1_g1,TRI…	TRINITY_DN52955_c0_g1,TRINITY_DN52955_c1_g1,TRINITY_DN52955_c1_g2,TRINITY_DN52955_c1_g4,TRINITY_DN52955_c1_g6,TRINITY_DN52955_c1_g7,TRINITY_DN52955_c1_g8,TRINITY_DN52957_c2_g1,TRINITY_DN52961_c7_g1,TRINITY_DN52961_c7_g3,TRINITY_DN52961_c7_g4,TRINITY_DN52961_c7_g9,TRINITY_DN52962_c1_g1,TRINITY_DN52967_c0_g1,TRINITY_DN52970_c4_g3,TRINITY_DN52976_c3_g10,TRINITY_DN52976_c3_g13,TRINITY_DN52976_c3_g2,T…
molecular function	catalytic activity	GO:0003824	8656	TRINITY_DN10090_c0_g1,TRINITY_DN10090_c0_g2,TRINITY_DN10208_c0_g1,TRINITY_DN10451_c0_g1,TRINITY_DN10751_c0_g1,TRINITY_DN10995_c0_g1,TRINITY_DN11170_c0_g1,TRINITY_DN11481_c0_g1,TRINITY_DN11747_c0_g1,TRINITY_DN12218_c0_g1,TRINITY_DN12459_c0_g1,TRINITY_DN12571_c0_g1,TRINITY_DN12625_c0_g1,TRINITY_DN12656_c0_g1,TRINITY_DN12656_c0_g2,TRINITY_DN12698_c0_g1,TRINITY_DN12800_c0_g1,TRINITY_DN12873_c0_g1,TRI…	TRINITY_DN40479_c4_g1,TRINITY_DN40479_c6_g5,TRINITY_DN40480_c0_g4,TRINITY_DN40483_c1_g1,TRINITY_DN40483_c2_g1,TRINITY_DN40485_c0_g1,TRINITY_DN40486_c4_g1,TRINITY_DN40486_c7_g11,TRINITY_DN40486_c7_g7,TRINITY_DN40489_c1_g1,TRINITY_DN40490_c4_g3,TRINITY_DN40494_c0_g1,TRINITY_DN40495_c3_g1,TRINITY_DN40495_c8_g1,TRINITY_DN40495_c8_g5,TRINITY_DN40502_c8_g10,TRINITY_DN40503_c4_g1,TRINITY_DN40507_c3_g4,T…	RINITY_DN43485_c2_g6,TRINITY_DN43485_c3_g1,TRINITY_DN43486_c0_g4,TRINITY_DN43487_c2_g3,TRINITY_DN43488_c1_g2,TRINITY_DN43490_c0_g3,TRINITY_DN43490_c0_g4,TRINITY_DN43493_c3_g1,TRINITY_DN43493_c3_g2,TRINITY_DN43498_c0_g1,TRINITY_DN43500_c4_g6,TRINITY_DN43504_c9_g1,TRINITY_DN43511_c3_g2,TRINITY_DN43515_c4_g4,TRINITY_DN43519_c4_g1,TRINITY_DN43519_c4_g2,TRINITY_DN43520_c1_g1,TRINITY_DN43520_c1_g3,TRIN…	TRINITY_DN46397_c0_g4,TRINITY_DN46403_c1_g1,TRINITY_DN46403_c3_g1,TRINITY_DN46403_c5_g1,TRINITY_DN46406_c0_g2,TRINITY_DN46409_c4_g3,TRINITY_DN46410_c9_g2,TRINITY_DN46414_c2_g1,TRINITY_DN46415_c2_g4,TRINITY_DN46419_c9_g1,TRINITY_DN46421_c2_g1,TRINITY_DN46422_c3_g1,TRINITY_DN46422_c4_g2,TRINITY_DN46422_c4_g3,TRINITY_DN46422_c4_g4,TRINITY_DN46422_c5_g1,TRINITY_DN46430_c4_g4,TRINITY_DN46431_c0_g1,TRI…	TRINITY_DN49298_c3_g4,TRINITY_DN49298_c3_g6,TRINITY_DN49299_c1_g1,TRINITY_DN49301_c2_g2,TRINITY_DN49302_c1_g3,TRINITY_DN49305_c2_g1,TRINITY_DN49309_c3_g1,TRINITY_DN49310_c2_g1,TRINITY_DN49313_c0_g1,TRINITY_DN49313_c0_g3,TRINITY_DN49314_c1_g1,TRINITY_DN49314_c2_g2,TRINITY_DN49317_c0_g5,TRINITY_DN49318_c4_g1,TRINITY_DN49321_c1_g1,TRINITY_DN49321_c1_g6,TRINITY_DN49322_c2_g6,TRINITY_DN49324_c2_g1,TRI…	TRINITY_DN5211_c3_g2,TRINITY_DN52125_c2_g1,TRINITY_DN52129_c0_g1,TRINITY_DN52129_c0_g5,TRINITY_DN52129_c1_g1,TRINITY_DN52138_c2_g1,TRINITY_DN52138_c2_g4,TRINITY_DN52140_c1_g1,TRINITY_DN52142_c2_g2,TRINITY_DN52145_c2_g2,TRINITY_DN52145_c2_g4,TRINITY_DN52154_c5_g1,TRINITY_DN52162_c3_g4,TRINITY_DN52164_c3_g2,TRINITY_DN52166_c0_g1,TRINITY_DN52166_c1_g1,TRINITY_DN52168_c0_g2,TRINITY_DN52170_c0_g2,TRIN…
molecular function	transporter activity	GO:0005215	1333	TRINITY_DN10360_c0_g1,TRINITY_DN11100_c0_g1,TRINITY_DN11692_c0_g1,TRINITY_DN12628_c0_g1,TRINITY_DN12806_c0_g1,TRINITY_DN12845_c0_g1,TRINITY_DN12957_c0_g1,TRINITY_DN14157_c0_g1,TRINITY_DN14379_c0_g1,TRINITY_DN14425_c0_g1,TRINITY_DN14425_c0_g2,TRINITY_DN14928_c0_g1,TRINITY_DN1539_c0_g1,TRINITY_DN15807_c0_g1,TRINITY_DN16104_c0_g1,TRINITY_DN1614_c0_g1,TRINITY_DN16161_c0_g1,TRINITY_DN16256_c0_g1,TRINI…
molecular function	signal transducer activity	GO:0004871	848	TRINITY_DN11074_c0_g1,TRINITY_DN12072_c0_g1,TRINITY_DN12806_c0_g1,TRINITY_DN12845_c0_g1,TRINITY_DN13026_c0_g2,TRINITY_DN13376_c0_g1,TRINITY_DN14714_c0_g1,TRINITY_DN14928_c0_g1,TRINITY_DN15311_c0_g1,TRINITY_DN15323_c0_g2,TRINITY_DN1539_c0_g1,TRINITY_DN15456_c0_g1,TRINITY_DN15566_c0_g1,TRINITY_DN16349_c0_g1,TRINITY_DN17767_c0_g1,TRINITY_DN17780_c0_g1,TRINITY_DN17780_c0_g2,TRINITY_DN18141_c0_g1,TRIN…
molecular function	molecular function regulator	GO:0098772	734	TRINITY_DN12873_c0_g1,TRINITY_DN13504_c0_g1,TRINITY_DN14425_c0_g1,TRINITY_DN14425_c0_g2,TRINITY_DN15042_c0_g1,TRINITY_DN16256_c0_g1,TRINITY_DN17329_c0_g1,TRINITY_DN17445_c0_g1,TRINITY_DN18440_c0_g1,TRINITY_DN19741_c0_g1,TRINITY_DN20583_c0_g1,TRINITY_DN21210_c0_g1,TRINITY_DN24097_c0_g1,TRINITY_DN25112_c0_g1,TRINITY_DN26337_c0_g2,TRINITY_DN26374_c0_g1,TRINITY_DN26843_c0_g1,TRINITY_DN27479_c0_g1,TRI…
molecular function	molecular transducer activity	GO:0060089	666	TRINITY_DN11074_c0_g1,TRINITY_DN12072_c0_g1,TRINITY_DN12806_c0_g1,TRINITY_DN12845_c0_g1,TRINITY_DN13376_c0_g1,TRINITY_DN14928_c0_g1,TRINITY_DN15311_c0_g1,TRINITY_DN15323_c0_g2,TRINITY_DN15456_c0_g1,TRINITY_DN15566_c0_g1,TRINITY_DN16349_c0_g1,TRINITY_DN17767_c0_g1,TRINITY_DN17780_c0_g1,TRINITY_DN17780_c0_g2,TRINITY_DN18141_c0_g1,TRINITY_DN18367_c0_g1,TRINITY_DN18476_c0_g1,TRINITY_DN19178_c0_g1,TRI…
molecular function	structural molecule activity	GO:0005198	613	TRINITY_DN10090_c0_g1,TRINITY_DN13026_c0_g2,TRINITY_DN1354_c0_g1,TRINITY_DN13587_c0_g1,TRINITY_DN1584_c0_g1,TRINITY_DN16974_c0_g1,TRINITY_DN18187_c0_g1,TRINITY_DN18223_c0_g1,TRINITY_DN18558_c0_g1,TRINITY_DN1967_c0_g1,TRINITY_DN1967_c0_g2,TRINITY_DN20193_c0_g1,TRINITY_DN20252_c0_g1,TRINITY_DN20468_c0_g1,TRINITY_DN22091_c0_g1,TRINITY_DN22430_c0_g1,TRINITY_DN22699_c0_g1,TRINITY_DN22699_c0_g2,TRINITY…
molecular function	enzyme regulator activity	GO:0030234	539	TRINITY_DN15042_c0_g1,TRINITY_DN17445_c0_g1,TRINITY_DN18440_c0_g1,TRINITY_DN19741_c0_g1,TRINITY_DN20583_c0_g1,TRINITY_DN21210_c0_g1,TRINITY_DN25112_c0_g1,TRINITY_DN26843_c0_g1,TRINITY_DN27479_c0_g1,TRINITY_DN28204_c0_g1,TRINITY_DN29384_c0_g1,TRINITY_DN29947_c1_g1,TRINITY_DN30162_c0_g2,TRINITY_DN3024_c0_g1,TRINITY_DN30783_c0_g1,TRINITY_DN30896_c0_g1,TRINITY_DN31555_c0_g1,TRINITY_DN31684_c0_g1,TRIN…
molecular function	transcription factor activity, protein binding	GO:0000988	242	TRINITY_DN28509_c0_g1,TRINITY_DN31231_c0_g1,TRINITY_DN31374_c0_g1,TRINITY_DN34169_c0_g1,TRINITY_DN35337_c0_g1,TRINITY_DN35840_c0_g1,TRINITY_DN36560_c0_g2,TRINITY_DN36560_c0_g3,TRINITY_DN36578_c1_g1,TRINITY_DN36707_c0_g1,TRINITY_DN37701_c0_g1,TRINITY_DN38023_c0_g1,TRINITY_DN38069_c0_g1,TRINITY_DN38160_c0_g1,TRINITY_DN38214_c0_g1,TRINITY_DN38834_c0_g4,TRINITY_DN39004_c2_g4,TRINITY_DN39004_c2_g6,TRI…
molecular function	electron transfer activity	GO:0009055	120	TRINITY_DN13049_c0_g1,TRINITY_DN32250_c0_g1,TRINITY_DN36243_c0_g1,TRINITY_DN36345_c0_g1,TRINITY_DN36345_c0_g2,TRINITY_DN36480_c0_g1,TRINITY_DN36480_c0_g2,TRINITY_DN36779_c0_g1,TRINITY_DN37979_c0_g1,TRINITY_DN38158_c0_g1,TRINITY_DN38286_c0_g1,TRINITY_DN38971_c0_g1,TRINITY_DN39115_c4_g2,TRINITY_DN39413_c3_g6,TRINITY_DN39895_c2_g3,TRINITY_DN39945_c0_g2,TRINITY_DN40178_c0_g1,TRINITY_DN40865_c3_g1,TRI…
molecular function	antioxidant activity	GO:0016209	72	TRINITY_DN15805_c0_g1,TRINITY_DN17031_c0_g1,TRINITY_DN19249_c0_g1,TRINITY_DN26404_c0_g1,TRINITY_DN26404_c0_g2,TRINITY_DN29005_c0_g1,TRINITY_DN32797_c0_g2,TRINITY_DN34141_c0_g1,TRINITY_DN37464_c0_g1,TRINITY_DN37684_c0_g1,TRINITY_DN37848_c0_g1,TRINITY_DN38111_c0_g1,TRINITY_DN38840_c0_g1,TRINITY_DN39603_c3_g1,TRINITY_DN39603_c3_g5,TRINITY_DN39603_c5_g2,TRINITY_DN40195_c8_g2,TRINITY_DN40486_c7_g7,TRI…
molecular function	channel regulator activity	GO:0016247	42	TRINITY_DN12873_c0_g1,TRINITY_DN14425_c0_g1,TRINITY_DN14425_c0_g2,TRINITY_DN16256_c0_g1,TRINITY_DN36806_c0_g1,TRINITY_DN37148_c0_g1,TRINITY_DN37363_c0_g1,TRINITY_DN37756_c0_g1,TRINITY_DN37870_c0_g1,TRINITY_DN38054_c0_g2,TRINITY_DN38384_c0_g1,TRINITY_DN38495_c6_g4,TRINITY_DN38738_c4_g4,TRINITY_DN40296_c5_g1,TRINITY_DN40711_c3_g3,TRINITY_DN40711_c3_g4,TRINITY_DN40791_c5_g1,TRINITY_DN40898_c5_g3,TRI…
molecular function	receptor regulator activity	GO:0030545	32	TRINITY_DN21210_c0_g1,TRINITY_DN26374_c0_g1,TRINITY_DN34171_c0_g1,TRINITY_DN37519_c0_g1,TRINITY_DN37650_c0_g3,TRINITY_DN38201_c2_g2,TRINITY_DN38278_c0_g1,TRINITY_DN38309_c0_g1,TRINITY_DN38327_c0_g1,TRINITY_DN38902_c5_g8,TRINITY_DN41498_c0_g1,TRINITY_DN41498_c0_g5,TRINITY_DN42554_c0_g4,TRINITY_DN45059_c2_g1,TRINITY_DN45202_c0_g4,TRINITY_DN45954_c1_g1,TRINITY_DN46366_c1_g3,TRINITY_DN47064_c4_g1,TRI…
molecular function	nutrient reservoir activity	GO:0045735	20	TRINITY_DN30011_c0_g1,TRINITY_DN30011_c0_g2,TRINITY_DN38538_c0_g1,TRINITY_DN39611_c1_g1,TRINITY_DN39611_c2_g1,TRINITY_DN39611_c2_g3,TRINITY_DN39611_c2_g4,TRINITY_DN48315_c2_g4,TRINITY_DN48363_c0_g1,TRINITY_DN52153_c0_g2,TRINITY_DN52153_c0_g3,TRINITY_DN52989_c3_g1,TRINITY_DN52989_c3_g3,TRINITY_DN53236_c1_g2,TRINITY_DN53236_c1_g5,TRINITY_DN55655_c0_g1,TRINITY_DN62613_c0_g1,TRINITY_DN7102_c0_g1,TRIN…
molecular function	translation regulator activity	GO:0045182	14	TRINITY_DN38576_c0_g1,TRINITY_DN40483_c1_g1,TRINITY_DN40578_c0_g2,TRINITY_DN43552_c3_g1,TRINITY_DN45602_c0_g1,TRINITY_DN45840_c1_g5,TRINITY_DN47727_c3_g2,TRINITY_DN48206_c3_g2,TRINITY_DN48830_c1_g5,TRINITY_DN49273_c2_g1,TRINITY_DN49409_c2_g1,TRINITY_DN50926_c0_g2,TRINITY_DN51858_c4_g3,TRINITY_DN52209_c1_g1
molecular function	protein tag	GO:0031386	9	TRINITY_DN39612_c4_g1,TRINITY_DN42745_c1_g2,TRINITY_DN43630_c4_g1,TRINITY_DN47150_c0_g1,TRINITY_DN47863_c2_g4,TRINITY_DN48480_c4_g2,TRINITY_DN48480_c4_g3,TRINITY_DN49365_c7_g1,TRINITY_DN51081_c1_g3
molecular function	morphogen activity	GO:0016015	5	TRINITY_DN26374_c0_g1,TRINITY_DN38327_c0_g1,TRINITY_DN41498_c0_g1,TRINITY_DN41498_c0_g5,TRINITY_DN51599_c3_g2
molecular function	chemorepellent activity	GO:0045499	3	TRINITY_DN47364_c1_g1,TRINITY_DN49478_c2_g4,TRINITY_DN51216_c1_g1
molecular function	metallochaperone activity	GO:0016530	3	TRINITY_DN47482_c1_g1,TRINITY_DN49917_c1_g1,TRINITY_DN52981_c0_g1
molecular function	chemoattractant activity	GO:0042056	2	TRINITY_DN46366_c1_g3,TRINITY_DN52513_c5_g1
biological process	cellular process	GO:0009987	11953	TRINITY_DN10090_c0_g1,TRINITY_DN10090_c0_g2,TRINITY_DN10208_c0_g1,TRINITY_DN1046_c0_g1,TRINITY_DN10671_c0_g1,TRINITY_DN10751_c0_g1,TRINITY_DN10759_c0_g1,TRINITY_DN11074_c0_g1,TRINITY_DN11135_c0_g1,TRINITY_DN11481_c0_g1,TRINITY_DN11692_c0_g1,TRINITY_DN11747_c0_g1,TRINITY_DN11795_c0_g1,TRINITY_DN12072_c0_g1,TRINITY_DN12262_c0_g1,TRINITY_DN12502_c0_g1,TRINITY_DN12571_c0_g1,TRINITY_DN12668_c0_g1,TRIN…	TRINITY_DN39415_c2_g1,TRINITY_DN39415_c2_g2,TRINITY_DN39419_c0_g3,TRINITY_DN39420_c0_g1,TRINITY_DN39422_c2_g2,TRINITY_DN39422_c2_g3,TRINITY_DN39422_c2_g7,TRINITY_DN39423_c1_g2,TRINITY_DN39426_c1_g1,TRINITY_DN39427_c0_g1,TRINITY_DN39432_c3_g1,TRINITY_DN39432_c5_g1,TRINITY_DN39433_c1_g1,TRINITY_DN39433_c4_g6,TRINITY_DN39441_c12_g1,TRINITY_DN39441_c12_g8,TRINITY_DN39446_c8_g1,TRINITY_DN39450_c5_g1,T…	TRINITY_DN41694_c1_g2,TRINITY_DN41694_c1_g3,TRINITY_DN41694_c1_g4,TRINITY_DN41694_c1_g5,TRINITY_DN41694_c1_g6,TRINITY_DN41694_c1_g7,TRINITY_DN41694_c1_g9,TRINITY_DN41695_c0_g1,TRINITY_DN41695_c3_g1,TRINITY_DN41695_c3_g2,TRINITY_DN41695_c3_g3,TRINITY_DN41695_c4_g1,TRINITY_DN41697_c3_g1,TRINITY_DN41698_c0_g1,TRINITY_DN41698_c1_g4,TRINITY_DN41698_c1_g5,TRINITY_DN4169_c0_g1,TRINITY_DN41703_c7_g1,TRIN…	TRINITY_DN44065_c4_g1,TRINITY_DN44065_c6_g1,TRINITY_DN44068_c0_g1,TRINITY_DN44068_c0_g3,TRINITY_DN44068_c0_g5,TRINITY_DN44069_c3_g5,TRINITY_DN44071_c3_g2,TRINITY_DN44077_c3_g1,TRINITY_DN44077_c3_g2,TRINITY_DN44077_c3_g3,TRINITY_DN44077_c3_g5,TRINITY_DN44079_c5_g3,TRINITY_DN44080_c1_g3,TRINITY_DN44080_c1_g5,TRINITY_DN44081_c2_g1,TRINITY_DN44081_c5_g1,TRINITY_DN44081_c6_g1,TRINITY_DN44082_c1_g1,TRI…	TRINITY_DN4605_c1_g2,TRINITY_DN46107_c2_g1,TRINITY_DN46110_c1_g1,TRINITY_DN46111_c2_g1,TRINITY_DN46111_c3_g1,TRINITY_DN46114_c5_g1,TRINITY_DN46115_c0_g1,TRINITY_DN46115_c0_g2,TRINITY_DN46115_c0_g3,TRINITY_DN46116_c2_g1,TRINITY_DN46117_c1_g1,TRINITY_DN46118_c1_g2,TRINITY_DN46120_c2_g1,TRINITY_DN46122_c2_g2,TRINITY_DN46124_c3_g4,TRINITY_DN46125_c4_g1,TRINITY_DN46126_c0_g1,TRINITY_DN46130_c1_g1,TRIN…	TRINITY_DN48133_c1_g1,TRINITY_DN48133_c3_g8,TRINITY_DN48134_c5_g1,TRINITY_DN48134_c5_g2,TRINITY_DN48136_c1_g5,TRINITY_DN48144_c0_g1,TRINITY_DN48144_c3_g1,TRINITY_DN48151_c0_g1,TRINITY_DN48151_c0_g4,TRINITY_DN48156_c0_g2,TRINITY_DN48156_c0_g5,TRINITY_DN48162_c2_g2,TRINITY_DN48163_c2_g1,TRINITY_DN48164_c0_g1,TRINITY_DN48164_c0_g2,TRINITY_DN48168_c0_g1,TRINITY_DN48168_c0_g2,TRINITY_DN48173_c3_g3,TRI…	TRINITY_DN50277_c3_g1,TRINITY_DN50277_c3_g3,TRINITY_DN50277_c3_g4,TRINITY_DN50278_c1_g1,TRINITY_DN50280_c3_g1,TRINITY_DN50281_c2_g1,TRINITY_DN50281_c3_g1,TRINITY_DN50282_c2_g4,TRINITY_DN50283_c5_g1,TRINITY_DN50286_c3_g1,TRINITY_DN50287_c0_g1,TRINITY_DN50289_c5_g1,TRINITY_DN50295_c0_g1,TRINITY_DN50296_c5_g1,TRINITY_DN50299_c0_g3,TRINITY_DN50301_c3_g1,TRINITY_DN50303_c1_g1,TRINITY_DN50303_c1_g2,TRI…	TRINITY_DN52264_c0_g2,TRINITY_DN5226_c2_g1,TRINITY_DN52266_c3_g1,TRINITY_DN52268_c3_g1,TRINITY_DN52271_c1_g1,TRINITY_DN52271_c3_g1,TRINITY_DN52271_c3_g2,TRINITY_DN52273_c1_g2,TRINITY_DN52274_c4_g1,TRINITY_DN52274_c4_g4,TRINITY_DN52275_c6_g8,TRINITY_DN52276_c2_g1,TRINITY_DN52279_c1_g1,TRINITY_DN52281_c2_g2,TRINITY_DN52283_c2_g1,TRINITY_DN52283_c3_g1,TRINITY_DN52283_c3_g4,TRINITY_DN52284_c6_g2,TRIN…	TRINITY_DN93639_c0_g1,TRINITY_DN93671_c1_g1,TRINITY_DN93706_c0_g1,TRINITY_DN937_c0_g1,TRINITY_DN93891_c0_g1,TRINITY_DN93986_c0_g1,TRINITY_DN9407_c0_g1,TRINITY_DN94150_c0_g1,TRINITY_DN94293_c0_g1,TRINITY_DN94348_c0_g1,TRINITY_DN94402_c0_g1,TRINITY_DN94452_c0_g1,TRINITY_DN94529_c0_g1,TRINITY_DN94575_c0_g1,TRINITY_DN94580_c0_g1,TRINITY_DN94759_c0_g1,TRINITY_DN94776_c0_g1,TRINITY_DN94853_c0_g1,TRINIT…
biological process	metabolic process	GO:0008152	9391	TRINITY_DN10090_c0_g2,TRINITY_DN10208_c0_g1,TRINITY_DN10451_c0_g1,TRINITY_DN1046_c0_g1,TRINITY_DN10671_c0_g1,TRINITY_DN10751_c0_g1,TRINITY_DN11135_c0_g1,TRINITY_DN11481_c0_g1,TRINITY_DN11692_c0_g1,TRINITY_DN11747_c0_g1,TRINITY_DN11795_c0_g1,TRINITY_DN12072_c0_g1,TRINITY_DN12218_c0_g1,TRINITY_DN12262_c0_g1,TRINITY_DN12502_c0_g1,TRINITY_DN12571_c0_g1,TRINITY_DN12656_c0_g1,TRINITY_DN12656_c0_g2,TRIN…	TRINITY_DN40197_c1_g3,TRINITY_DN40198_c2_g2,TRINITY_DN40199_c3_g3,TRINITY_DN40202_c3_g1,TRINITY_DN40202_c3_g2,TRINITY_DN40203_c0_g1,TRINITY_DN40208_c4_g4,TRINITY_DN40209_c2_g1,TRINITY_DN40209_c3_g1,TRINITY_DN40209_c4_g1,TRINITY_DN40209_c4_g3,TRINITY_DN40210_c1_g1,TRINITY_DN40211_c3_g7,TRINITY_DN40214_c8_g1,TRINITY_DN40215_c7_g2,TRINITY_DN40219_c8_g2,TRINITY_DN40222_c8_g4,TRINITY_DN40222_c8_g7,TRI…	TRINITY_DN4364_c2_g2,TRINITY_DN43064_c2_g3,TRINITY_DN43065_c3_g1,TRINITY_DN43068_c1_g1,TRINITY_DN43069_c3_g1,TRINITY_DN43071_c6_g2,TRINITY_DN43071_c6_g3,TRINITY_DN43072_c1_g1,TRINITY_DN43072_c1_g2,TRINITY_DN43072_c1_g3,TRINITY_DN43077_c4_g1,TRINITY_DN43078_c6_g1,TRINITY_DN43078_c7_g1,TRINITY_DN43079_c4_g1,TRINITY_DN43081_c4_g4,TRINITY_DN43086_c6_g1,TRINITY_DN43093_c5_g2,TRINITY_DN43095_c0_g1,TRIN…	TRINITY_DN45709_c2_g2,TRINITY_DN45710_c0_g2,TRINITY_DN45710_c1_g2,TRINITY_DN45713_c1_g5,TRINITY_DN45715_c5_g1,TRINITY_DN45715_c8_g1,TRINITY_DN45716_c0_g1,TRINITY_DN45716_c1_g1,TRINITY_DN45716_c1_g3,TRINITY_DN45718_c1_g4,TRINITY_DN45719_c0_g2,TRINITY_DN45719_c0_g4,TRINITY_DN45723_c6_g1,TRINITY_DN45723_c6_g2,TRINITY_DN45724_c0_g1,TRINITY_DN45724_c0_g3,TRINITY_DN45726_c3_g1,TRINITY_DN45727_c1_g1,TRI…	TRINITY_DN48289_c0_g1,RINITY_DN48289_c0_g3,TRINITY_DN48289_c0_g4,TRINITY_DN48290_c3_g1,TRINITY_DN48292_c5_g2,TRINITY_DN48293_c3_g1,TRINITY_DN48295_c2_g1,TRINITY_DN48295_c4_g1,TRINITY_DN48296_c2_g1,TRINITY_DN48296_c3_g1,TRINITY_DN48303_c1_g1,TRINITY_DN48307_c3_g1,TRINITY_DN48310_c0_g1,TRINITY_DN48313_c2_g1,TRINITY_DN48313_c2_g2,TRINITY_DN48313_c3_g1,TRINITY_DN48315_c1_g2,TRINITY_DN48316_c4_g2,TRIN…	TRINITY_DN50907_c2_g1,TRINITY_DN50913_c4_g3,TRINITY_DN50915_c2_g3,TRINITY_DN50915_c2_g4,TRINITY_DN50919_c1_g1,TRINITY_DN50919_c1_g2,TRINITY_DN50919_c1_g6,TRINITY_DN50926_c0_g2,TRINITY_DN50926_c0_g3,TRINITY_DN50927_c1_g1,TRINITY_DN50930_c0_g1,TRINITY_DN50939_c1_g1,TRINITY_DN50939_c1_g2,TRINITY_DN50939_c1_g4,TRINITY_DN50939_c1_g5,TRINITY_DN50941_c1_g1,TRINITY_DN50941_c2_g1,TRINITY_DN50942_c0_g1,TRI…	TRINITY_DN55582_c0_g1,TRINITY_DN55619_c0_g1,TRINITY_DN55629_c0_g1,TRINITY_DN55712_c0_g1,TRINITY_DN55812_c0_g1,TRINITY_DN55840_c0_g1,TRINITY_DN55898_c0_g1,TRINITY_DN55918_c0_g1,TRINITY_DN55925_c0_g1,TRINITY_DN56004_c0_g1,TRINITY_DN56139_c0_g1,TRINITY_DN56161_c0_g1,TRINITY_DN56272_c0_g1,TRINITY_DN56304_c0_g1,TRINITY_DN5632_c0_g1,TRINITY_DN5638_c0_g1,TRINITY_DN5638_c0_g2,TRINITY_DN56468_c0_g1,TRINIT…
biological process	biological regulation	GO:0065007	7393	TRINITY_DN10090_c0_g1,TRINITY_DN10090_c0_g2,TRINITY_DN10208_c0_g1,TRINITY_DN1046_c0_g1,TRINITY_DN10759_c0_g1,TRINITY_DN11074_c0_g1,TRINITY_DN11135_c0_g1,TRINITY_DN11692_c0_g1,TRINITY_DN12072_c0_g1,TRINITY_DN12262_c0_g1,TRINITY_DN12502_c0_g1,TRINITY_DN12800_c0_g1,TRINITY_DN13026_c0_g2,TRINITY_DN13049_c0_g1,TRINITY_DN13097_c0_g1,TRINITY_DN13233_c0_g1,TRINITY_DN13289_c0_g1,TRINITY_DN13346_c0_g1,TRIN…	TRINITY_DN41005_c1_g8,TRINITY_DN41006_c3_g1,TRINITY_DN41010_c6_g1,TRINITY_DN41015_c2_g2,TRINITY_DN41019_c0_g1,TRINITY_DN41019_c3_g3,TRINITY_DN41028_c1_g1,TRINITY_DN41032_c0_g1,TRINITY_DN41038_c1_g2,TRINITY_DN41040_c0_g1,TRINITY_DN41042_c5_g2,TRINITY_DN41046_c4_g2,TRINITY_DN41046_c4_g4,TRINITY_DN41048_c5_g1,TRINITY_DN41051_c4_g3,TRINITY_DN41052_c2_g1,TRINITY_DN41057_c0_g1,TRINITY_DN41058_c4_g2,TRI…	TRINITY_DN4744_c0_g2,TRINITY_DN44744_c0_g3,TRINITY_DN44744_c1_g1,TRINITY_DN44744_c2_g2,TRINITY_DN44744_c2_g9,TRINITY_DN44751_c0_g1,TRINITY_DN44761_c3_g1,TRINITY_DN44761_c3_g3,TRINITY_DN44765_c4_g1,TRINITY_DN44768_c3_g2,TRINITY_DN44768_c4_g1,TRINITY_DN44769_c3_g4,TRINITY_DN44774_c1_g1,TRINITY_DN44776_c0_g1,TRINITY_DN44778_c4_g1,TRINITY_DN44787_c5_g2,TRINITY_DN44793_c4_g6,TRINITY_DN44794_c0_g1,TRIN…	TRINITY_DN7922_c2_g4,TRINITY_DN47925_c5_g1,TRINITY_DN47927_c1_g1,TRINITY_DN47929_c7_g1,TRINITY_DN47934_c1_g1,TRINITY_DN47934_c1_g2,TRINITY_DN47934_c1_g6,TRINITY_DN47935_c4_g2,TRINITY_DN47935_c4_g4,TRINITY_DN47941_c0_g2,TRINITY_DN47942_c3_g1,TRINITY_DN47945_c0_g1,TRINITY_DN47946_c1_g1,TRINITY_DN47957_c5_g1,TRINITY_DN47958_c2_g12,TRINITY_DN47958_c2_g5,TRINITY_DN47958_c2_g7,TRINITY_DN47960_c2_g1,TRI…	TRINITY_DN1188_c4_g2,TRINITY_DN51193_c1_g1,TRINITY_DN51194_c5_g6,TRINITY_DN51199_c1_g3,TRINITY_DN51200_c0_g1,TRINITY_DN51202_c6_g1,TRINITY_DN51204_c2_g2,TRINITY_DN51205_c2_g2,TRINITY_DN51206_c1_g1,TRINITY_DN51207_c1_g1,TRINITY_DN51207_c1_g7,TRINITY_DN51209_c4_g3,TRINITY_DN51210_c2_g5,TRINITY_DN51210_c2_g9,TRINITY_DN51215_c0_g1,TRINITY_DN51216_c1_g1,TRINITY_DN51216_c1_g4,TRINITY_DN51218_c1_g1,TRIN…
biological process	regulation of biological process	GO:0050789	6816	TRINITY_DN10090_c0_g1,TRINITY_DN10090_c0_g2,TRINITY_DN10208_c0_g1,TRINITY_DN1046_c0_g1,TRINITY_DN10759_c0_g1,TRINITY_DN11074_c0_g1,TRINITY_DN11135_c0_g1,TRINITY_DN11692_c0_g1,TRINITY_DN12072_c0_g1,TRINITY_DN12262_c0_g1,TRINITY_DN12502_c0_g1,TRINITY_DN12800_c0_g1,TRINITY_DN13026_c0_g2,TRINITY_DN13097_c0_g1,TRINITY_DN13233_c0_g1,TRINITY_DN13289_c0_g1,TRINITY_DN13346_c0_g1,TRINITY_DN13504_c0_g1,TRIN…	TRINITY_DN41329_c3_g2,TRINITY_DN41332_c0_g1,TRINITY_DN41333_c6_g2,TRINITY_DN41337_c0_g2,TRINITY_DN41341_c0_g2,TRINITY_DN41350_c2_g1,TRINITY_DN41355_c0_g1,TRINITY_DN41359_c6_g2,TRINITY_DN41372_c4_g2,TRINITY_DN41375_c4_g1,TRINITY_DN41389_c2_g1,TRINITY_DN41393_c0_g1,TRINITY_DN41399_c0_g1,TRINITY_DN41399_c1_g1,TRINITY_DN41399_c2_g2,TRINITY_DN41399_c3_g1,TRINITY_DN41399_c3_g2,TRINITY_DN41399_c4_g1,TRI…	TRINITY_DN45226_c3_g2,TRINITY_DN45234_c2_g1,TRINITY_DN45234_c3_g3,TRINITY_DN45235_c3_g1,TRINITY_DN45237_c1_g1,TRINITY_DN45240_c0_g2,TRINITY_DN45244_c1_g1,TRINITY_DN45245_c1_g1,TRINITY_DN45247_c0_g2,TRINITY_DN45249_c1_g1,TRINITY_DN45252_c4_g1,TRINITY_DN45257_c4_g1,TRINITY_DN45264_c1_g2,TRINITY_DN45267_c1_g1,TRINITY_DN45267_c1_g2,TRINITY_DN45267_c1_g6,TRINITY_DN45271_c2_g1,TRINITY_DN45275_c2_g1,TRI…	TRINITY_DN48676_c0_g1,TRINITY_DN48677_c1_g1,TRINITY_DN48678_c6_g1,TRINITY_DN48680_c2_g1,TRINITY_DN48682_c0_g1,TRINITY_DN48685_c2_g1,TRINITY_DN48686_c1_g1,TRINITY_DN48694_c2_g2,TRINITY_DN48696_c3_g2,TRINITY_DN48698_c0_g1,TRINITY_DN48699_c3_g2,TRINITY_DN48699_c3_g3,TRINITY_DN48699_c3_g5,TRINITY_DN48699_c3_g6,TRINITY_DN48702_c1_g1,TRINITY_DN48714_c4_g1,TRINITY_DN48717_c2_g1,TRINITY_DN48718_c1_g1,TRI…	TRINITY_DN52078_c1_g1,TRINITY_DN52078_c1_g2,TRINITY_DN52078_c2_g1,TRINITY_DN52082_c4_g5,TRINITY_DN52100_c1_g2,TRINITY_DN52100_c2_g1,TRINITY_DN52112_c3_g1,TRINITY_DN52119_c4_g1,TRINITY_DN52128_c1_g2,TRINITY_DN52128_c1_g3,TRINITY_DN52129_c0_g1,TRINITY_DN52129_c0_g5,TRINITY_DN52140_c1_g1,TRINITY_DN52144_c6_g1,TRINITY_DN52151_c5_g3,TRINITY_DN52152_c7_g2,TRINITY_DN52160_c3_g4,TRINITY_DN52161_c0_g1,TRI…
biological process	response to stimulus	GO:0050896	4604	TRINITY_DN1046_c0_g1,TRINITY_DN10759_c0_g1,TRINITY_DN11074_c0_g1,TRINITY_DN11481_c0_g1,TRINITY_DN11692_c0_g1,TRINITY_DN12072_c0_g1,TRINITY_DN12656_c0_g2,TRINITY_DN12800_c0_g1,TRINITY_DN13026_c0_g2,TRINITY_DN13049_c0_g1,TRINITY_DN13097_c0_g1,TRINITY_DN13233_c0_g1,TRINITY_DN13504_c0_g1,TRINITY_DN13513_c0_g1,TRINITY_DN13555_c0_g1,TRINITY_DN14157_c0_g1,TRINITY_DN14167_c0_g1,TRINITY_DN14714_c0_g1,TRIN…	TRINITY_DN43467_c1_g1,TRINITY_DN43469_c5_g1,TRINITY_DN43479_c2_g2,TRINITY_DN43479_c4_g2,TRINITY_DN43486_c0_g1,TRINITY_DN43486_c0_g2,TRINITY_DN43486_c0_g3,TRINITY_DN43486_c0_g6,TRINITY_DN43487_c2_g2,TRINITY_DN43493_c3_g1,TRINITY_DN43493_c3_g2,TRINITY_DN43509_c8_g2,TRINITY_DN43515_c4_g4,TRINITY_DN43517_c0_g1,TRINITY_DN43520_c1_g1,TRINITY_DN43528_c0_g1,TRINITY_DN43535_c0_g1,TRINITY_DN43535_c0_g2,TRI…	TRINITY_DN4901_c0_g1,TRINITY_DN49071_c0_g4,TRINITY_DN49073_c2_g1,TRINITY_DN49073_c2_g5,TRINITY_DN49076_c0_g1,TRINITY_DN49079_c0_g1,TRINITY_DN49080_c1_g1,TRINITY_DN49082_c1_g1,TRINITY_DN49088_c1_g2,TRINITY_DN49101_c4_g3,TRINITY_DN49106_c0_g1,TRINITY_DN49109_c2_g1,TRINITY_DN49114_c4_g1,TRINITY_DN49117_c1_g1,TRINITY_DN49126_c0_g1,TRINITY_DN49133_c3_g1,TRINITY_DN49140_c4_g2,TRINITY_DN49143_c0_g1,TRIN…	TRINITY_DN82782_c0_g1,TRINITY_DN82884_c0_g1,TRINITY_DN8289_c0_g1,TRINITY_DN82905_c0_g1,TRINITY_DN82994_c0_g1,TRINITY_DN83049_c0_g1,TRINITY_DN83092_c0_g1,TRINITY_DN83155_c0_g1,TRINITY_DN83165_c0_g1,TRINITY_DN83473_c0_g1,TRINITY_DN83575_c0_g1,TRINITY_DN83678_c0_g1,TRINITY_DN83695_c0_g1,TRINITY_DN83778_c0_g1,TRINITY_DN83859_c0_g1,TRINITY_DN83868_c0_g1,TRINITY_DN83888_c0_g1,TRINITY_DN83910_c0_g1,TRIN…
biological process	multicellular organismal process	GO:0032501	4269	TRINITY_DN10090_c0_g1,TRINITY_DN10451_c0_g1,TRINITY_DN10759_c0_g1,TRINITY_DN11692_c0_g1,TRINITY_DN11747_c0_g1,TRINITY_DN12072_c0_g1,TRINITY_DN12459_c0_g1,TRINITY_DN12800_c0_g1,TRINITY_DN12966_c0_g1,TRINITY_DN12993_c0_g1,TRINITY_DN13026_c0_g2,TRINITY_DN13049_c0_g1,TRINITY_DN13097_c0_g1,TRINITY_DN13233_c0_g1,TRINITY_DN13289_c0_g1,TRINITY_DN13555_c0_g1,TRINITY_DN1356_c0_g1,TRINITY_DN14167_c0_g1,TRIN…	TRINITY_DN43723_c1_g3,TRINITY_DN43723_c1_g4,TRINITY_DN43723_c1_g5,TRINITY_DN43742_c0_g5,TRINITY_DN43744_c10_g1,TRINITY_DN43751_c2_g6,TRINITY_DN43756_c0_g1,TRINITY_DN43756_c1_g1,TRINITY_DN43759_c2_g1,TRINITY_DN43772_c3_g1,TRINITY_DN43786_c0_g1,TRINITY_DN43793_c1_g2,TRINITY_DN43797_c0_g1,TRINITY_DN43799_c6_g1,TRINITY_DN43805_c4_g1,TRINITY_DN43807_c1_g1,TRINITY_DN43814_c1_g4,TRINITY_DN43817_c0_g1,TR…	TRINITY_DN9880_c3_g1,TRINITY_DN49883_c0_g1,TRINITY_DN49884_c1_g5,TRINITY_DN49889_c1_g1,TRINITY_DN49889_c2_g1,TRINITY_DN49899_c0_g2,TRINITY_DN49900_c1_g2,TRINITY_DN49905_c4_g4,TRINITY_DN49906_c0_g1,TRINITY_DN49918_c3_g1,TRINITY_DN49920_c3_g3,TRINITY_DN49922_c0_g1,TRINITY_DN49927_c3_g1,TRINITY_DN49930_c5_g3,TRINITY_DN49933_c2_g1,TRINITY_DN49935_c11_g1,TRINITY_DN49947_c1_g11,TRINITY_DN49947_c1_g2,TR…
biological process	developmental process	GO:0032502	3930	TRINITY_DN10090_c0_g1,TRINITY_DN10451_c0_g1,TRINITY_DN10759_c0_g1,TRINITY_DN11692_c0_g1,TRINITY_DN11747_c0_g1,TRINITY_DN12072_c0_g1,TRINITY_DN12800_c0_g1,TRINITY_DN12966_c0_g1,TRINITY_DN12993_c0_g1,TRINITY_DN13026_c0_g2,TRINITY_DN13049_c0_g1,TRINITY_DN13097_c0_g1,TRINITY_DN13233_c0_g1,TRINITY_DN13421_c0_g1,TRINITY_DN13504_c0_g1,TRINITY_DN13555_c0_g1,TRINITY_DN1356_c0_g1,TRINITY_DN14167_c0_g1,TRIN…	TRINITY_DN44349_c0_g7,TRINITY_DN44353_c1_g1,TRINITY_DN44359_c4_g1,TRINITY_DN44366_c1_g1,TRINITY_DN44368_c1_g1,TRINITY_DN44373_c0_g3,TRINITY_DN44377_c0_g1,TRINITY_DN44382_c1_g1,TRINITY_DN44391_c1_g2,TRINITY_DN44395_c1_g5,TRINITY_DN44400_c1_g2,TRINITY_DN44422_c2_g1,TRINITY_DN44425_c5_g1,TRINITY_DN44428_c1_g1,TRINITY_DN44430_c2_g1,TRINITY_DN44442_c2_g1,TRINITY_DN44457_c0_g1,TRINITY_DN44467_c2_g2,TRI…	TRINITY_DN0663_c2_g1,TRINITY_DN50663_c2_g2,TRINITY_DN50664_c5_g14,TRINITY_DN50664_c5_g5,TRINITY_DN50672_c2_g2,TRINITY_DN50673_c2_g6,TRINITY_DN50679_c4_g1,TRINITY_DN50681_c0_g1,TRINITY_DN50684_c1_g1,TRINITY_DN50684_c1_g3,TRINITY_DN50684_c1_g5,TRINITY_DN50688_c1_g1,TRINITY_DN50693_c4_g1,TRINITY_DN50715_c7_g9,TRINITY_DN50719_c2_g2,TRINITY_DN50724_c1_g4,TRINITY_DN50727_c0_g5,TRINITY_DN50730_c3_g1,TRI…
biological process	cellular component organization or biogenesis	GO:0071840	3804	TRINITY_DN10090_c0_g1,TRINITY_DN10751_c0_g1,TRINITY_DN10759_c0_g1,TRINITY_DN11692_c0_g1,TRINITY_DN11747_c0_g1,TRINITY_DN12072_c0_g1,TRINITY_DN13026_c0_g2,TRINITY_DN13049_c0_g1,TRINITY_DN13097_c0_g1,TRINITY_DN13198_c0_g1,TRINITY_DN13198_c0_g2,TRINITY_DN13233_c0_g1,TRINITY_DN13421_c0_g1,TRINITY_DN13504_c0_g1,TRINITY_DN13555_c0_g1,TRINITY_DN14771_c0_g2,TRINITY_DN15042_c0_g1,TRINITY_DN15323_c0_g2,TRI…	TRINITY_DN44899_c1_g2,TRINITY_DN44904_c2_g2,TRINITY_DN44909_c1_g2,TRINITY_DN44923_c0_g1,TRINITY_DN44923_c0_g2,TRINITY_DN44923_c0_g5,TRINITY_DN44925_c2_g1,TRINITY_DN44930_c0_g2,TRINITY_DN44930_c1_g1,TRINITY_DN44941_c0_g6,TRINITY_DN44946_c0_g3,TRINITY_DN44948_c2_g2,TRINITY_DN44951_c5_g2,TRINITY_DN44955_c0_g2,TRINITY_DN44957_c0_g1,TRINITY_DN44965_c1_g1,TRINITY_DN44968_c0_g1,TRINITY_DN44969_c0_g1,TRI…	TRINITY_DN51005_c1_g3,TRINITY_DN51005_c1_g8,TRINITY_DN51005_c1_g9,TRINITY_DN51007_c2_g2,TRINITY_DN51008_c1_g1,TRINITY_DN51011_c3_g1,TRINITY_DN51016_c0_g1,TRINITY_DN51020_c1_g1,TRINITY_DN51020_c3_g1,TRINITY_DN51022_c1_g1,TRINITY_DN51023_c4_g1,TRINITY_DN51027_c5_g1,TRINITY_DN51031_c1_g1,TRINITY_DN51036_c0_g1,TRINITY_DN51036_c0_g4,TRINITY_DN51042_c2_g1,TRINITY_DN51044_c1_g2,TRINITY_DN51053_c0_g1,TRI…
biological process	localization	GO:0051179	3387	TRINITY_DN1046_c0_g1,TRINITY_DN10759_c0_g1,TRINITY_DN11692_c0_g1,TRINITY_DN12072_c0_g1,TRINITY_DN12628_c0_g1,TRINITY_DN12800_c0_g1,TRINITY_DN13026_c0_g2,TRINITY_DN13097_c0_g1,TRINITY_DN13233_c0_g1,TRINITY_DN13289_c0_g1,TRINITY_DN13421_c0_g1,TRINITY_DN13555_c0_g1,TRINITY_DN14425_c0_g1,TRINITY_DN14425_c0_g2,TRINITY_DN14714_c0_g1,TRINITY_DN14771_c0_g1,TRINITY_DN14771_c0_g2,TRINITY_DN15042_c0_g1,TRIN…	TRINITY_DN45708_c4_g1,TRINITY_DN45710_c1_g2,TRINITY_DN45715_c5_g1,TRINITY_DN45715_c7_g3,TRINITY_DN45715_c8_g1,TRINITY_DN45726_c3_g1,TRINITY_DN45727_c2_g3,TRINITY_DN45732_c0_g2,TRINITY_DN45739_c3_g1,TRINITY_DN45743_c8_g1,TRINITY_DN45743_c8_g2,TRINITY_DN45752_c0_g3,TRINITY_DN45759_c0_g2,TRINITY_DN45769_c3_g1,TRINITY_DN45772_c0_g1,TRINITY_DN45777_c0_g1,TRINITY_DN45779_c6_g1,TRINITY_DN45787_c7_g1,TRI…	TRINITY_DN52520_c1_g1,TRINITY_DN52521_c8_g1,TRINITY_DN52528_c1_g1,TRINITY_DN52530_c0_g2,TRINITY_DN52537_c0_g1,TRINITY_DN52539_c2_g2,TRINITY_DN52540_c0_g1,TRINITY_DN52540_c0_g2,TRINITY_DN52560_c0_g1,TRINITY_DN52573_c1_g1,TRINITY_DN52578_c6_g1,TRINITY_DN52584_c3_g1,TRINITY_DN52587_c2_g2,TRINITY_DN52592_c0_g1,TRINITY_DN52598_c3_g2,TRINITY_DN52611_c2_g1,TRINITY_DN52639_c0_g1,TRINITY_DN52639_c0_g2,TRI…
biological process	signaling	GO:0023052	2952	TRINITY_DN1046_c0_g1,TRINITY_DN11074_c0_g1,TRINITY_DN11692_c0_g1,TRINITY_DN12072_c0_g1,TRINITY_DN13026_c0_g2,TRINITY_DN13233_c0_g1,TRINITY_DN13289_c0_g1,TRINITY_DN13504_c0_g1,TRINITY_DN13513_c0_g1,TRINITY_DN13555_c0_g1,TRINITY_DN14157_c0_g1,TRINITY_DN14167_c0_g1,TRINITY_DN14714_c0_g1,TRINITY_DN15042_c0_g1,TRINITY_DN15044_c0_g1,TRINITY_DN15306_c0_g1,TRINITY_DN15311_c0_g1,TRINITY_DN15323_c0_g2,TRIN…	TRINITY_DN46805_c4_g1,TRINITY_DN46805_c4_g3,TRINITY_DN46807_c1_g2,TRINITY_DN46820_c2_g3,TRINITY_DN46820_c3_g1,TRINITY_DN46826_c3_g2,TRINITY_DN46838_c1_g1,TRINITY_DN46843_c7_g3,TRINITY_DN46847_c0_g1,TRINITY_DN46849_c3_g1,TRINITY_DN46852_c2_g1,TRINITY_DN46860_c6_g1,TRINITY_DN46866_c1_g1,TRINITY_DN46866_c3_g1,TRINITY_DN46869_c2_g2,TRINITY_DN46889_c5_g2,TRINITY_DN46890_c3_g1,TRINITY_DN46893_c1_g1,TRI…
biological process	establishment of localization	GO:0051234	2702	TRINITY_DN11692_c0_g1,TRINITY_DN12072_c0_g1,TRINITY_DN12628_c0_g1,TRINITY_DN13026_c0_g2,TRINITY_DN13097_c0_g1,TRINITY_DN13233_c0_g1,TRINITY_DN13289_c0_g1,TRINITY_DN13555_c0_g1,TRINITY_DN14425_c0_g1,TRINITY_DN14425_c0_g2,TRINITY_DN14771_c0_g1,TRINITY_DN14771_c0_g2,TRINITY_DN15042_c0_g1,TRINITY_DN15044_c0_g1,TRINITY_DN1539_c0_g1,TRINITY_DN15541_c0_g1,TRINITY_DN15817_c0_g2,TRINITY_DN16104_c0_g1,TRIN…	TRINITY_DN4736_c1_g1,TRINITY_DN47386_c1_g4,TRINITY_DN47386_c1_g7,TRINITY_DN47398_c1_g6,TRINITY_DN47401_c3_g1,TRINITY_DN47428_c1_g4,TRINITY_DN47440_c1_g1,TRINITY_DN47443_c0_g1,TRINITY_DN47443_c0_g2,TRINITY_DN47453_c2_g1,TRINITY_DN47455_c6_g7,TRINITY_DN47470_c6_g1,TRINITY_DN47471_c0_g4,TRINITY_DN47482_c1_g1,TRINITY_DN47484_c0_g1,TRINITY_DN47484_c0_g2,TRINITY_DN47497_c0_g1,TRINITY_DN47497_c0_g2,TRIN…
biological process	negative regulation of biological process	GO:0048519	2402	TRINITY_DN10090_c0_g2,TRINITY_DN10208_c0_g1,TRINITY_DN10759_c0_g1,TRINITY_DN11692_c0_g1,TRINITY_DN12072_c0_g1,TRINITY_DN13026_c0_g2,TRINITY_DN13097_c0_g1,TRINITY_DN13346_c0_g1,TRINITY_DN1356_c0_g1,TRINITY_DN15042_c0_g1,TRINITY_DN15347_c0_g1,TRINITY_DN15658_c0_g1,TRINITY_DN16161_c0_g1,TRINITY_DN16191_c0_g1,TRINITY_DN16247_c0_g1,TRINITY_DN17031_c0_g1,TRINITY_DN17097_c0_g1,TRINITY_DN17200_c0_g1,TRIN…	TRINITY_DN4840_c0_g2,TRINITY_DN48431_c0_g2,TRINITY_DN48432_c4_g3,TRINITY_DN48448_c3_g1,TRINITY_DN48460_c0_g2,TRINITY_DN48487_c3_g1,TRINITY_DN48494_c0_g1,TRINITY_DN48514_c0_g3,TRINITY_DN48516_c3_g1,TRINITY_DN48516_c3_g3,TRINITY_DN48516_c3_g5,TRINITY_DN48559_c1_g4,TRINITY_DN48569_c3_g2,TRINITY_DN48578_c3_g1,TRINITY_DN48588_c2_g1,TRINITY_DN48596_c1_g2,TRINITY_DN48596_c1_g4,TRINITY_DN48597_c2_g1,TRIN…
biological process	positive regulation of biological process	GO:0048518	2368	TRINITY_DN11692_c0_g1,TRINITY_DN12800_c0_g1,TRINITY_DN13026_c0_g2,TRINITY_DN13097_c0_g1,TRINITY_DN13555_c0_g1,TRINITY_DN1356_c0_g1,TRINITY_DN14714_c0_g1,TRINITY_DN15044_c0_g1,TRINITY_DN15541_c0_g1,TRINITY_DN16247_c0_g1,TRINITY_DN17031_c0_g1,TRINITY_DN17097_c0_g1,TRINITY_DN17200_c0_g1,TRINITY_DN17887_c0_g1,TRINITY_DN18738_c0_g1,TRINITY_DN18960_c0_g1,TRINITY_DN19237_c0_g1,TRINITY_DN19388_c0_g1,TRIN…	TRINITY_DN48638_c0_g1,TRINITY_DN48638_c0_g2,TRINITY_DN48645_c4_g1,TRINITY_DN48646_c6_g1,TRINITY_DN48648_c1_g2,TRINITY_DN48653_c0_g1,TRINITY_DN48665_c3_g1,TRINITY_DN48668_c9_g1,TRINITY_DN48673_c4_g3,TRINITY_DN48676_c0_g1,TRINITY_DN48677_c1_g1,TRINITY_DN48682_c0_g1,TRINITY_DN48696_c3_g2,TRINITY_DN48699_c3_g2,TRINITY_DN48699_c3_g3,TRINITY_DN48699_c3_g5,TRINITY_DN48699_c3_g6,TRINITY_DN48714_c4_g1,TRI…
biological process	multi-organism process	GO:0051704	1360	TRINITY_DN10451_c0_g1,TRINITY_DN11747_c0_g1,TRINITY_DN12072_c0_g1,TRINITY_DN12800_c0_g1,TRINITY_DN13026_c0_g2,TRINITY_DN13097_c0_g1,TRINITY_DN13233_c0_g1,TRINITY_DN13289_c0_g1,TRINITY_DN13504_c0_g1,TRINITY_DN15541_c0_g1,TRINITY_DN15805_c0_g1,TRINITY_DN17031_c0_g1,TRINITY_DN17097_c0_g1,TRINITY_DN17200_c0_g1,TRINITY_DN18367_c0_g1,TRINITY_DN19237_c0_g1,TRINITY_DN19249_c0_g1,TRINITY_DN19924_c0_g1,TRI…
biological process	locomotion	GO:0040011	1033	TRINITY_DN10090_c0_g1,TRINITY_DN10759_c0_g1,TRINITY_DN11692_c0_g1,TRINITY_DN12072_c0_g1,TRINITY_DN12800_c0_g1,TRINITY_DN13026_c0_g2,TRINITY_DN13049_c0_g1,TRINITY_DN13097_c0_g1,TRINITY_DN13504_c0_g1,TRINITY_DN14714_c0_g1,TRINITY_DN15311_c0_g1,TRINITY_DN15425_c0_g1,TRINITY_DN15425_c0_g2,TRINITY_DN16161_c0_g1,TRINITY_DN1624_c0_g1,TRINITY_DN17031_c0_g1,TRINITY_DN17200_c0_g1,TRINITY_DN18187_c0_g1,TRIN…
biological process	reproduction	GO:0000003	1002	TRINITY_DN10451_c0_g1,TRINITY_DN11747_c0_g1,TRINITY_DN12072_c0_g1,TRINITY_DN12800_c0_g1,TRINITY_DN13026_c0_g2,TRINITY_DN13097_c0_g1,TRINITY_DN13233_c0_g1,TRINITY_DN13289_c0_g1,TRINITY_DN1356_c0_g1,TRINITY_DN15805_c0_g1,TRINITY_DN16247_c0_g1,TRINITY_DN17200_c0_g1,TRINITY_DN17322_c0_g1,TRINITY_DN19237_c0_g1,TRINITY_DN19249_c0_g1,TRINITY_DN19577_c0_g1,TRINITY_DN19924_c0_g1,TRINITY_DN20583_c0_g1,TRIN…
biological process	reproductive process	GO:0022414	997	TRINITY_DN10451_c0_g1,TRINITY_DN11747_c0_g1,TRINITY_DN12072_c0_g1,TRINITY_DN12800_c0_g1,TRINITY_DN13026_c0_g2,TRINITY_DN13097_c0_g1,TRINITY_DN13233_c0_g1,TRINITY_DN13289_c0_g1,TRINITY_DN1356_c0_g1,TRINITY_DN15805_c0_g1,TRINITY_DN16247_c0_g1,TRINITY_DN17200_c0_g1,TRINITY_DN17322_c0_g1,TRINITY_DN19237_c0_g1,TRINITY_DN19249_c0_g1,TRINITY_DN19577_c0_g1,TRINITY_DN19924_c0_g1,TRINITY_DN20583_c0_g1,TRIN…
biological process	immune system process	GO:0002376	923	TRINITY_DN10090_c0_g1,TRINITY_DN13233_c0_g1,TRINITY_DN1539_c0_g1,TRINITY_DN15541_c0_g1,TRINITY_DN16161_c0_g1,TRINITY_DN16256_c0_g1,TRINITY_DN16909_c0_g1,TRINITY_DN17031_c0_g1,TRINITY_DN18558_c0_g1,TRINITY_DN19237_c0_g1,TRINITY_DN19510_c0_g1,TRINITY_DN19913_c0_g1,TRINITY_DN20007_c0_g1,TRINITY_DN20068_c0_g1,TRINITY_DN20468_c0_g1,TRINITY_DN21848_c0_g1,TRINITY_DN22558_c0_g1,TRINITY_DN22699_c0_g1,TRIN…
biological process	biological adhesion	GO:0022610	728	TRINITY_DN10759_c0_g1,TRINITY_DN11604_c0_g1,TRINITY_DN12966_c0_g1,TRINITY_DN13026_c0_g2,TRINITY_DN13504_c0_g1,TRINITY_DN13555_c0_g1,TRINITY_DN14817_c0_g1,TRINITY_DN16161_c0_g1,TRINITY_DN16357_c0_g1,TRINITY_DN17887_c0_g1,TRINITY_DN17946_c0_g1,TRINITY_DN18316_c0_g1,TRINITY_DN18614_c0_g1,TRINITY_DN19178_c0_g1,TRINITY_DN19237_c0_g1,TRINITY_DN19424_c0_g1,TRINITY_DN19424_c0_g2,TRINITY_DN20068_c0_g1,TRI…
biological process	growth	GO:0040007	646	TRINITY_DN10759_c0_g1,TRINITY_DN12800_c0_g1,TRINITY_DN13026_c0_g2,TRINITY_DN14167_c0_g1,TRINITY_DN15658_c0_g1,TRINITY_DN16161_c0_g1,TRINITY_DN17031_c0_g1,TRINITY_DN17780_c0_g1,TRINITY_DN18187_c0_g1,TRINITY_DN18738_c0_g1,TRINITY_DN18960_c0_g1,TRINITY_DN19924_c0_g1,TRINITY_DN21210_c0_g1,TRINITY_DN22125_c0_g1,TRINITY_DN22654_c0_g1,TRINITY_DN24042_c0_g1,TRINITY_DN24046_c0_g1,TRINITY_DN24104_c0_g1,TRI…
biological process	behavior	GO:0007610	532	TRINITY_DN13026_c0_g2,TRINITY_DN13097_c0_g1,TRINITY_DN13233_c0_g1,TRINITY_DN14425_c0_g1,TRINITY_DN15817_c0_g2,TRINITY_DN16247_c0_g1,TRINITY_DN17200_c0_g1,TRINITY_DN17887_c0_g1,TRINITY_DN18367_c0_g1,TRINITY_DN18450_c0_g1,TRINITY_DN19924_c0_g1,TRINITY_DN20583_c0_g1,TRINITY_DN20827_c0_g1,TRINITY_DN21550_c0_g1,TRINITY_DN22291_c0_g2,TRINITY_DN22364_c0_g1,TRINITY_DN22364_c0_g2,TRINITY_DN22558_c0_g1,TRI…
biological process	rhythmic process	GO:0048511	178	TRINITY_DN13026_c0_g2,TRINITY_DN13097_c0_g1,TRINITY_DN16974_c0_g1,TRINITY_DN17200_c0_g1,TRINITY_DN17887_c0_g1,TRINITY_DN24273_c0_g1,TRINITY_DN27058_c0_g1,TRINITY_DN27058_c0_g2,TRINITY_DN27639_c0_g1,TRINITY_DN33822_c0_g1,TRINITY_DN34655_c0_g1,TRINITY_DN34759_c0_g1,TRINITY_DN35756_c0_g1,TRINITY_DN35976_c0_g1,TRINITY_DN38314_c3_g2,TRINITY_DN38664_c0_g1,TRINITY_DN39007_c0_g1,TRINITY_DN39013_c3_g1,TRI…
biological process	cell killing	GO:0001906	25	TRINITY_DN24042_c0_g1,TRINITY_DN24273_c0_g1,TRINITY_DN31684_c0_g1,TRINITY_DN38327_c0_g1,TRINITY_DN39376_c3_g4,TRINITY_DN44559_c1_g3,TRINITY_DN46824_c0_g1,TRINITY_DN47880_c1_g4,TRINITY_DN48366_c0_g1,TRINITY_DN48732_c0_g1,TRINITY_DN49839_c3_g1,TRINITY_DN50384_c0_g1,TRINITY_DN50391_c0_g5,TRINITY_DN51023_c4_g1,TRINITY_DN51508_c1_g1,TRINITY_DN51599_c3_g2,TRINITY_DN51863_c10_g2,TRINITY_DN51948_c2_g2,TR…
biological process	detoxification	GO:0098754	13	TRINITY_DN37684_c0_g1,TRINITY_DN38823_c1_g3,TRINITY_DN40091_c3_g1,TRINITY_DN41953_c1_g1,TRINITY_DN44877_c0_g2,TRINITY_DN45760_c4_g1,TRINITY_DN47845_c4_g2,TRINITY_DN49709_c2_g2,TRINITY_DN50466_c0_g1,TRINITY_DN50466_c0_g2,TRINITY_DN51090_c0_g1,TRINITY_DN52981_c0_g1,TRINITY_DN88060_c0_g1
biological process	cell aggregation	GO:0098743	3	TRINITY_DN42142_c4_g1,TRINITY_DN47423_c0_g2,TRINITY_DN48842_c2_g1
biological process	biological phase	GO:0044848	2	TRINITY_DN40274_c2_g1,TRINITY_DN44751_c0_g1
cellular component	cell	GO:0005623	12162	TRINITY_DN10072_c0_g1,TRINITY_DN10090_c0_g1,TRINITY_DN10090_c0_g2,TRINITY_DN10208_c0_g1,TRINITY_DN1046_c0_g1,TRINITY_DN10743_c0_g2,TRINITY_DN10751_c0_g1,TRINITY_DN10759_c0_g1,TRINITY_DN10867_c0_g1,TRINITY_DN11041_c0_g1,TRINITY_DN11074_c0_g1,TRINITY_DN11135_c0_g1,TRINITY_DN11604_c0_g1,TRINITY_DN11692_c0_g1,TRINITY_DN12072_c0_g1,TRINITY_DN12262_c0_g1,TRINITY_DN12459_c0_g1,TRINITY_DN12502_c0_g1,TRIN…	TRINITY_DN3951_c0_g1,TRINITY_DN3951_c0_g2,TRINITY_DN39521_c5_g1,TRINITY_DN39521_c6_g1,TRINITY_DN39522_c3_g2,TRINITY_DN39522_c3_g7,TRINITY_DN39523_c0_g2,TRINITY_DN39523_c0_g3,TRINITY_DN39523_c0_g4,TRINITY_DN39525_c6_g1,TRINITY_DN39525_c6_g3,TRINITY_DN39531_c1_g1,TRINITY_DN39539_c5_g6,TRINITY_DN39540_c1_g2,TRINITY_DN39541_c2_g3,TRINITY_DN39546_c1_g1,TRINITY_DN39546_c1_g2,TRINITY_DN39546_c1_g3,TRINI…	TRINITY_DN4766_c4_g1,TRINITY_DN41768_c1_g1,TRINITY_DN41772_c0_g1,TRINITY_DN41772_c0_g2,TRINITY_DN41773_c0_g1,TRINITY_DN41776_c4_g5,TRINITY_DN41780_c2_g3,TRINITY_DN41781_c3_g1,TRINITY_DN41784_c2_g3,TRINITY_DN41785_c1_g3,TRINITY_DN41786_c6_g7,TRINITY_DN41791_c0_g1,TRINITY_DN41791_c1_g1,TRINITY_DN41791_c1_g2,TRINITY_DN41792_c1_g1,TRINITY_DN41794_c4_g1,TRINITY_DN41800_c1_g3,TRINITY_DN41801_c0_g1,TRIN…	TRINITY_DN44069_c3_g5,TRINITY_DN44070_c2_g1,TRINITY_DN44070_c2_g2,TRINITY_DN44071_c3_g2,TRINITY_DN44077_c3_g2,TRINITY_DN44079_c5_g3,TRINITY_DN44080_c1_g3,TRINITY_DN44080_c1_g5,TRINITY_DN44081_c2_g1,TRINITY_DN44081_c5_g1,TRINITY_DN44081_c5_g2,TRINITY_DN44081_c6_g1,TRINITY_DN44082_c1_g1,TRINITY_DN44086_c3_g4,TRINITY_DN44088_c5_g3,TRINITY_DN44089_c3_g1,TRINITY_DN44091_c1_g1,TRINITY_DN44091_c1_g3,TRI…	TRINITY_DN46062_c2_g3,TRINITY_DN46065_c1_g1,TRINITY_DN46065_c1_g3,TRINITY_DN46066_c6_g3,TRINITY_DN46071_c0_g1,TRINITY_DN46082_c6_g2,TRINITY_DN46084_c0_g1,TRINITY_DN46086_c1_g1,TRINITY_DN46086_c2_g1,TRINITY_DN46087_c2_g1,TRINITY_DN46087_c2_g2,TRINITY_DN46089_c2_g2,TRINITY_DN46091_c5_g1,TRINITY_DN46098_c2_g1,TRINITY_DN46098_c7_g3,TRINITY_DN46098_c7_g5,TRINITY_DN46098_c7_g6,TRINITY_DN46103_c2_g2,TRI…	TRINITY_DN48016_c2_g1,TRINITY_DN48018_c1_g1,TRINITY_DN48018_c2_g1,TRINITY_DN48019_c6_g1,TRINITY_DN48020_c3_g1,TRINITY_DN48024_c2_g2,TRINITY_DN48024_c2_g3,TRINITY_DN48026_c2_g1,TRINITY_DN48027_c1_g1,TRINITY_DN48029_c2_g1,TRINITY_DN48029_c2_g4,TRINITY_DN48030_c3_g3,TRINITY_DN48031_c0_g1,TRINITY_DN48031_c0_g2,TRINITY_DN48033_c0_g1,TRINITY_DN48034_c4_g1,TRINITY_DN48035_c6_g2,TRINITY_DN48036_c0_g1,TRI…	TRINITY_DN50021_c1_g2,TRINITY_DN50022_c3_g2,TRINITY_DN50023_c1_g2,TRINITY_DN50025_c5_g2,TRINITY_DN50027_c2_g1,TRINITY_DN50027_c2_g2,TRINITY_DN50029_c0_g1,TRINITY_DN50029_c0_g2,TRINITY_DN50029_c0_g3,TRINITY_DN50029_c0_g4,TRINITY_DN50030_c3_g1,TRINITY_DN50032_c0_g2,TRINITY_DN50033_c0_g1,TRINITY_DN50038_c7_g2,TRINITY_DN50039_c4_g1,TRINITY_DN50039_c4_g3,TRINITY_DN50042_c4_g2,TRINITY_DN50045_c7_g3,TRI…	TRINITY_DN51927_c4_g1,TRINITY_DN51927_c4_g2,TRINITY_DN51930_c0_g2,TRINITY_DN51932_c2_g1,TRINITY_DN51934_c3_g2,TRINITY_DN51935_c6_g5,TRINITY_DN51937_c5_g2,TRINITY_DN51939_c0_g1,TRINITY_DN51945_c3_g1,TRINITY_DN51948_c2_g2,TRINITY_DN51948_c2_g5,TRINITY_DN51954_c0_g1,TRINITY_DN51956_c0_g1,TRINITY_DN51957_c1_g2,TRINITY_DN51958_c0_g1,TRINITY_DN51961_c0_g1,TRINITY_DN51962_c2_g5,TRINITY_DN51963_c2_g1,TRI…	TRINITY_DN82098_c0_g1,TRINITY_DN82137_c0_g1,TRINITY_DN82174_c0_g1,TRINITY_DN82178_c0_g1,TRINITY_DN82197_c0_g1,TRINITY_DN82206_c0_g1,TRINITY_DN82264_c0_g1,TRINITY_DN82269_c0_g1,TRINITY_DN82293_c0_g1,TRINITY_DN82311_c0_g1,TRINITY_DN82314_c0_g1,TRINITY_DN8246_c0_g1,TRINITY_DN82486_c0_g1,TRINITY_DN82509_c0_g1,TRINITY_DN8251_c0_g1,TRINITY_DN82541_c0_g1,TRINITY_DN82663_c0_g1,TRINITY_DN82774_c0_g1,TRINI…
cellular component	cell part	GO:0044464	12144	TRINITY_DN10072_c0_g1,TRINITY_DN10090_c0_g1,TRINITY_DN10090_c0_g2,TRINITY_DN10208_c0_g1,TRINITY_DN1046_c0_g1,TRINITY_DN10743_c0_g2,TRINITY_DN10751_c0_g1,TRINITY_DN10759_c0_g1,TRINITY_DN10867_c0_g1,TRINITY_DN11041_c0_g1,TRINITY_DN11074_c0_g1,TRINITY_DN11135_c0_g1,TRINITY_DN11604_c0_g1,TRINITY_DN11692_c0_g1,TRINITY_DN12072_c0_g1,TRINITY_DN12262_c0_g1,TRINITY_DN12459_c0_g1,TRINITY_DN12502_c0_g1,TRIN…	TRINITY_DN3951_c0_g2,TRINITY_DN39521_c5_g1,TRINITY_DN39521_c6_g1,TRINITY_DN39522_c3_g2,TRINITY_DN39522_c3_g7,TRINITY_DN39523_c0_g2,TRINITY_DN39523_c0_g3,TRINITY_DN39523_c0_g4,TRINITY_DN39525_c6_g1,TRINITY_DN39525_c6_g3,TRINITY_DN39531_c1_g1,TRINITY_DN39539_c5_g6,TRINITY_DN39540_c1_g2,TRINITY_DN39541_c2_g3,TRINITY_DN39546_c1_g1,TRINITY_DN39546_c1_g2,TRINITY_DN39546_c1_g3,TRINITY_DN39546_c1_g4,TRIN…	TRINITY_DN4173_c0_g1,TRINITY_DN41776_c4_g5,TRINITY_DN41780_c2_g3,TRINITY_DN41781_c3_g1,TRINITY_DN41785_c1_g3,TRINITY_DN41786_c6_g7,TRINITY_DN41791_c0_g1,TRINITY_DN41791_c1_g1,TRINITY_DN41791_c1_g2,TRINITY_DN41792_c1_g1,TRINITY_DN41794_c4_g1,TRINITY_DN41800_c1_g3,TRINITY_DN41801_c0_g1,TRINITY_DN41802_c0_g1,TRINITY_DN41802_c2_g2,TRINITY_DN41809_c6_g1,TRINITY_DN41812_c6_g1,TRINITY_DN41816_c0_g2,TRIN…	TRINITY_DN44080_c1_g3,TRINITY_DN44080_c1_g5,TRINITY_DN44081_c2_g1,TRINITY_DN44081_c5_g1,TRINITY_DN44081_c5_g2,TRINITY_DN44081_c6_g1,TRINITY_DN44082_c1_g1,TRINITY_DN44086_c3_g4,TRINITY_DN44088_c5_g3,TRINITY_DN44089_c3_g1,TRINITY_DN44091_c1_g1,TRINITY_DN44091_c1_g3,TRINITY_DN44091_c1_g4,TRINITY_DN44091_c1_g5,TRINITY_DN44091_c1_g6,TRINITY_DN44091_c1_g8,TRINITY_DN44091_c2_g1,TRINITY_DN44096_c2_g1,TRI…	TRINITY_DN46087_c2_g1,TRINITY_DN46087_c2_g2,TRINITY_DN46089_c2_g2,TRINITY_DN46091_c5_g1,TRINITY_DN46098_c2_g1,TRINITY_DN46098_c7_g3,TRINITY_DN46098_c7_g5,TRINITY_DN46098_c7_g6,TRINITY_DN46103_c2_g2,TRINITY_DN46104_c1_g1,TRINITY_DN46104_c2_g1,TRINITY_DN46105_c1_g2,TRINITY_DN46107_c2_g1,TRINITY_DN46110_c1_g1,TRINITY_DN46111_c2_g1,TRINITY_DN46111_c3_g1,TRINITY_DN46114_c5_g1,TRINITY_DN46115_c0_g1,TRI…	TRINITY_DN48029_c2_g4,TRINITY_DN48030_c3_g3,TRINITY_DN48031_c0_g1,TRINITY_DN48031_c0_g2,TRINITY_DN48033_c0_g1,TRINITY_DN48034_c4_g1,TRINITY_DN48035_c6_g2,TRINITY_DN48036_c0_g1,TRINITY_DN48036_c0_g3,TRINITY_DN48038_c3_g1,TRINITY_DN48038_c6_g1,TRINITY_DN48040_c1_g1,TRINITY_DN48041_c2_g1,TRINITY_DN48041_c2_g6,TRINITY_DN48042_c4_g9,TRINITY_DN48046_c0_g1,TRINITY_DN48046_c1_g2,TRINITY_DN48051_c4_g2,TRI…	TRINITY_DN50038_c7_g1,TRINITY_DN50039_c4_g1,TRINITY_DN50039_c4_g3,TRINITY_DN50042_c4_g2,TRINITY_DN50045_c7_g3,TRINITY_DN50045_c9_g2,TRINITY_DN50049_c4_g1,TRINITY_DN50049_c5_g1,TRINITY_DN50049_c5_g5,TRINITY_DN50051_c8_g1,TRINITY_DN50052_c0_g1,TRINITY_DN50053_c0_g1,TRINITY_DN50053_c1_g1,TRINITY_DN50056_c10_g1,TRINITY_DN50056_c10_g4,TRINITY_DN50057_c1_g1,TRINITY_DN50057_c1_g4,TRINITY_DN50058_c2_g2,T…	TRINITY_DN51958_c0_g1,TRINITY_DN51961_c0_g1,TRINITY_DN51962_c2_g5,TRINITY_DN51963_c2_g1,TRINITY_DN51963_c3_g1,TRINITY_DN51964_c2_g1,TRINITY_DN51964_c2_g2,TRINITY_DN51964_c2_g3,TRINITY_DN51964_c2_g8,TRINITY_DN51965_c1_g2,TRINITY_DN51966_c0_g1,TRINITY_DN51969_c0_g2,TRINITY_DN51970_c1_g3,TRINITY_DN51971_c4_g1,TRINITY_DN51973_c0_g1,TRINITY_DN51973_c1_g1,TRINITY_DN51974_c0_g1,TRINITY_DN51976_c4_g1,TRI…	TRINITY_DN82663_c0_g1,TRINITY_DN82774_c0_g1,TRINITY_DN82802_c0_g1,TRINITY_DN82842_c0_g1,TRINITY_DN8289_c0_g1,TRINITY_DN82994_c0_g1,TRINITY_DN83001_c0_g1,TRINITY_DN83049_c0_g1,TRINITY_DN83092_c0_g1,TRINITY_DN83145_c0_g1,TRINITY_DN83155_c0_g1,TRINITY_DN83156_c0_g1,TRINITY_DN83165_c0_g1,TRINITY_DN83188_c0_g1,TRINITY_DN83298_c0_g1,TRINITY_DN83316_c0_g1,TRINITY_DN83423_c0_g1,TRINITY_DN83470_c0_g1,TRIN…
cellular component	organelle	GO:0043226	9691	TRINITY_DN10090_c0_g1,TRINITY_DN10090_c0_g2,TRINITY_DN10208_c0_g1,TRINITY_DN1046_c0_g1,TRINITY_DN10751_c0_g1,TRINITY_DN11135_c0_g1,TRINITY_DN11692_c0_g1,TRINITY_DN12072_c0_g1,TRINITY_DN12262_c0_g1,TRINITY_DN12502_c0_g1,TRINITY_DN13026_c0_g2,TRINITY_DN13049_c0_g1,TRINITY_DN13051_c0_g1,TRINITY_DN13097_c0_g1,TRINITY_DN13198_c0_g1,TRINITY_DN13198_c0_g2,TRINITY_DN13346_c0_g1,TRINITY_DN13421_c0_g1,TRIN…	TRINITY_DN40271_c1_g1,TRINITY_DN40271_c2_g1,TRINITY_DN40271_c3_g1,TRINITY_DN40271_c3_g2,TRINITY_DN40271_c3_g3,TRINITY_DN40271_c3_g4,TRINITY_DN40271_c3_g5,TRINITY_DN40271_c3_g6,TRINITY_DN40274_c2_g1,TRINITY_DN40275_c4_g1,TRINITY_DN40276_c0_g1,TRINITY_DN40277_c2_g2,TRINITY_DN40277_c4_g1,TRINITY_DN40279_c0_g1,TRINITY_DN40281_c2_g1,TRINITY_DN40281_c2_g2,TRINITY_DN40281_c2_g6,TRINITY_DN40282_c3_g1,TRI…	TRINITY_DN43065_c3_g1,TRINITY_DN43065_c8_g1,TRINITY_DN43068_c1_g1,TRINITY_DN43069_c3_g1,TRINITY_DN43071_c4_g3,TRINITY_DN43071_c4_g5,TRINITY_DN43071_c6_g3,TRINITY_DN43075_c0_g1,TRINITY_DN43077_c4_g1,TRINITY_DN43078_c6_g1,TRINITY_DN43078_c7_g1,TRINITY_DN43079_c4_g1,TRINITY_DN43081_c4_g1,TRINITY_DN43081_c4_g4,TRINITY_DN43082_c1_g3,TRINITY_DN43084_c0_g1,TRINITY_DN43086_c6_g1,TRINITY_DN43093_c5_g2,TRI…	TRINITY_DN45619_c1_g1,TRINITY_DN45619_c2_g1,TRINITY_DN45620_c8_g1,TRINITY_DN45621_c4_g8,TRINITY_DN45622_c0_g2,TRINITY_DN45624_c3_g1,TRINITY_DN45625_c6_g1,TRINITY_DN45625_c8_g1,TRINITY_DN45626_c3_g1,TRINITY_DN45628_c0_g1,TRINITY_DN45629_c0_g2,TRINITY_DN45630_c7_g2,TRINITY_DN45632_c4_g1,TRINITY_DN45632_c4_g2,TRINITY_DN45632_c4_g3,TRINITY_DN45635_c5_g1,TRINITY_DN45636_c0_g1,TRINITY_DN45638_c1_g1,TRI…	TRINITY_DN47999_c2_g1,TRINITY_DN48000_c3_g3,TRINITY_DN48001_c6_g1,TRINITY_DN48003_c3_g1,TRINITY_DN48004_c3_g6,TRINITY_DN48005_c0_g1,TRINITY_DN48005_c0_g2,TRINITY_DN48005_c0_g4,TRINITY_DN48006_c0_g4,TRINITY_DN48009_c0_g2,TRINITY_DN48010_c4_g1,TRINITY_DN48013_c0_g3,TRINITY_DN48015_c3_g1,TRINITY_DN48016_c2_g1,TRINITY_DN48018_c1_g1,TRINITY_DN48018_c2_g1,TRINITY_DN48020_c3_g1,TRINITY_DN48024_c2_g2,TRI…	TRINITY_DN50420_c3_g1,TRINITY_DN50420_c4_g2,TRINITY_DN50422_c0_g1,TRINITY_DN50425_c1_g1,TRINITY_DN50425_c1_g2,TRINITY_DN50425_c3_g3,TRINITY_DN50428_c3_g3,TRINITY_DN50429_c1_g1,TRINITY_DN50433_c0_g1,TRINITY_DN50434_c0_g2,TRINITY_DN50434_c0_g7,TRINITY_DN50435_c0_g1,TRINITY_DN50436_c4_g1,TRINITY_DN50436_c5_g6,TRINITY_DN50439_c2_g1,TRINITY_DN50440_c1_g2,TRINITY_DN50444_c3_g1,TRINITY_DN50444_c4_g1,TRI…	TRINITY_DN52772_c2_g3,TRINITY_DN52782_c1_g1,TRINITY_DN52785_c0_g1,TRINITY_DN52785_c4_g1,TRINITY_DN52792_c0_g1,TRINITY_DN52793_c4_g1,TRINITY_DN52793_c5_g3,TRINITY_DN52794_c5_g2,TRINITY_DN52798_c6_g1,TRINITY_DN52798_c6_g3,TRINITY_DN52808_c6_g1,TRINITY_DN52813_c0_g1,TRINITY_DN52816_c4_g1,TRINITY_DN52819_c3_g3,TRINITY_DN52819_c3_g5,TRINITY_DN52819_c3_g6,TRINITY_DN52819_c3_g8,TRINITY_DN52819_c3_g9,TRI…
cellular component	membrane	GO:0016020	6680	TRINITY_DN10072_c0_g1,TRINITY_DN10360_c0_g1,TRINITY_DN10751_c0_g1,TRINITY_DN10759_c0_g1,TRINITY_DN10914_c0_g1,TRINITY_DN11040_c0_g1,TRINITY_DN11074_c0_g1,TRINITY_DN11250_c0_g1,TRINITY_DN11604_c0_g1,TRINITY_DN11692_c0_g1,TRINITY_DN12072_c0_g1,TRINITY_DN12502_c0_g1,TRINITY_DN12628_c0_g1,TRINITY_DN12800_c0_g1,TRINITY_DN12806_c0_g1,TRINITY_DN12845_c0_g1,TRINITY_DN12873_c0_g1,TRINITY_DN12957_c0_g1,TRI…	TRINITY_DN40834_c3_g2,TRINITY_DN40850_c2_g4,TRINITY_DN40850_c2_g5,TRINITY_DN40855_c6_g2,TRINITY_DN40865_c3_g1,TRINITY_DN40869_c1_g1,TRINITY_DN40875_c4_g2,TRINITY_DN40875_c4_g9,TRINITY_DN40878_c5_g1,TRINITY_DN40883_c7_g1,TRINITY_DN40885_c0_g1,TRINITY_DN40892_c5_g1,TRINITY_DN40897_c0_g1,TRINITY_DN40897_c0_g2,TRINITY_DN40898_c5_g3,TRINITY_DN40898_c5_g5,TRINITY_DN40907_c4_g1,TRINITY_DN40910_c1_g2,TRI…	TRINITY_DN45381_c0_g1,TRINITY_DN45383_c3_g1,TRINITY_DN45384_c2_g1,TRINITY_DN45384_c3_g2,TRINITY_DN45387_c3_g1,TRINITY_DN45387_c4_g1,TRINITY_DN45388_c6_g1,TRINITY_DN45392_c0_g1,TRINITY_DN45392_c0_g3,TRINITY_DN45396_c6_g1,TRINITY_DN45397_c0_g2,TRINITY_DN45402_c4_g1,TRINITY_DN45403_c1_g2,TRINITY_DN45404_c5_g7,TRINITY_DN45420_c0_g1,TRINITY_DN45421_c0_g1,TRINITY_DN45421_c0_g2,TRINITY_DN45426_c0_g1,TRI…	TRINITY_DN49295_c0_g1,TRINITY_DN49295_c0_g2,TRINITY_DN49297_c4_g3,TRINITY_DN49302_c1_g3,TRINITY_DN49304_c2_g2,TRINITY_DN49305_c2_g1,TRINITY_DN49312_c5_g1,TRINITY_DN49313_c0_g1,TRINITY_DN49313_c0_g3,TRINITY_DN49319_c1_g1,TRINITY_DN49324_c4_g1,TRINITY_DN49324_c4_g2,TRINITY_DN49324_c4_g3,TRINITY_DN49330_c3_g2,TRINITY_DN49335_c6_g1,TRINITY_DN49339_c0_g3,TRINITY_DN49343_c2_g3,TRINITY_DN49344_c4_g2,TRI…	TRINITY_DN53103_c1_g1,TRINITY_DN53114_c2_g4,TRINITY_DN53115_c1_g1,TRINITY_DN53115_c1_g3,TRINITY_DN53120_c3_g1,TRINITY_DN53123_c3_g5,TRINITY_DN53125_c1_g1,TRINITY_DN53132_c0_g1,TRINITY_DN53134_c2_g1,TRINITY_DN53136_c1_g1,TRINITY_DN53140_c3_g3,TRINITY_DN53140_c3_g5,TRINITY_DN53140_c3_g6,TRINITY_DN53140_c3_g7,TRINITY_DN53140_c3_g8,TRINITY_DN53141_c0_g1,TRINITY_DN53141_c1_g2,TRINITY_DN53141_c1_g3,TRI…
cellular component	membrane part	GO:0044425	5377	TRINITY_DN10072_c0_g1,TRINITY_DN10360_c0_g1,TRINITY_DN10751_c0_g1,TRINITY_DN10759_c0_g1,TRINITY_DN10914_c0_g1,TRINITY_DN11040_c0_g1,TRINITY_DN11074_c0_g1,TRINITY_DN11250_c0_g1,TRINITY_DN11604_c0_g1,TRINITY_DN11692_c0_g1,TRINITY_DN12072_c0_g1,TRINITY_DN12502_c0_g1,TRINITY_DN12628_c0_g1,TRINITY_DN12806_c0_g1,TRINITY_DN12845_c0_g1,TRINITY_DN12873_c0_g1,TRINITY_DN12957_c0_g1,TRINITY_DN12966_c0_g1,TRI…	TRINITY_DN41781_c3_g1,TRINITY_DN41782_c1_g1,TRINITY_DN41785_c1_g3,TRINITY_DN41792_c1_g1,TRINITY_DN41816_c0_g6,TRINITY_DN41817_c0_g2,TRINITY_DN41819_c1_g1,TRINITY_DN41819_c2_g2,TRINITY_DN41819_c3_g1,TRINITY_DN41819_c3_g2,TRINITY_DN41819_c3_g3,TRINITY_DN41823_c0_g2,TRINITY_DN41823_c0_g3,TRINITY_DN41825_c2_g1,TRINITY_DN41834_c2_g2,TRINITY_DN41840_c3_g1,TRINITY_DN41847_c2_g1,TRINITY_DN41848_c3_g1,TRI…	TRINITY_DN47127_c6_g2,TRINITY_DN47130_c4_g2,TRINITY_DN47132_c0_g2,TRINITY_DN47137_c4_g7,TRINITY_DN47138_c5_g3,TRINITY_DN47144_c1_g1,TRINITY_DN47144_c1_g3,TRINITY_DN47145_c0_g3,TRINITY_DN47151_c2_g3,TRINITY_DN47156_c3_g2,TRINITY_DN47156_c3_g4,TRINITY_DN47161_c2_g1,TRINITY_DN47164_c0_g1,TRINITY_DN47171_c1_g1,TRINITY_DN47171_c2_g1,TRINITY_DN47172_c3_g1,TRINITY_DN47172_c3_g3,TRINITY_DN47175_c1_g2,TRI…	TRINITY_DN52149_c1_g2,TRINITY_DN52151_c5_g5,TRINITY_DN52161_c0_g1,TRINITY_DN52162_c2_g1,TRINITY_DN52166_c1_g1,TRINITY_DN52168_c0_g2,TRINITY_DN52172_c1_g1,TRINITY_DN52173_c5_g1,TRINITY_DN52175_c3_g3,TRINITY_DN52187_c10_g1,TRINITY_DN52189_c0_g1,TRINITY_DN52192_c4_g2,TRINITY_DN52195_c2_g1,TRINITY_DN52201_c1_g1,TRINITY_DN52204_c0_g1,TRINITY_DN52205_c3_g4,TRINITY_DN52207_c0_g1,TRINITY_DN52211_c2_g5,TR…
cellular component	organelle part	GO:0044422	5273	TRINITY_DN10090_c0_g1,TRINITY_DN10090_c0_g2,TRINITY_DN10208_c0_g1,TRINITY_DN10751_c0_g1,TRINITY_DN11692_c0_g1,TRINITY_DN13049_c0_g1,TRINITY_DN13198_c0_g1,TRINITY_DN13198_c0_g2,TRINITY_DN13346_c0_g1,TRINITY_DN13421_c0_g1,TRINITY_DN13587_c0_g1,TRINITY_DN13756_c0_g1,TRINITY_DN14167_c0_g1,TRINITY_DN14290_c0_g1,TRINITY_DN14714_c0_g1,TRINITY_DN14771_c0_g1,TRINITY_DN14771_c0_g2,TRINITY_DN14774_c0_g1,TRI…	TRINITY_DN42784_c1_g3,TRINITY_DN42788_c2_g1,TRINITY_DN42792_c3_g1,TRINITY_DN42792_c4_g1,TRINITY_DN42793_c1_g3,TRINITY_DN42794_c4_g1,TRINITY_DN42800_c0_g1,TRINITY_DN42801_c0_g4,TRINITY_DN42805_c0_g1,TRINITY_DN42807_c0_g1,TRINITY_DN42810_c2_g3,TRINITY_DN42812_c1_g2,TRINITY_DN42823_c4_g1,TRINITY_DN42824_c6_g1,TRINITY_DN42828_c3_g1,TRINITY_DN42829_c2_g2,TRINITY_DN42831_c1_g3,TRINITY_DN42837_c0_g1,TRI…	TRINITY_DN47431_c2_g2,TRINITY_DN47431_c2_g3,TRINITY_DN47433_c2_g5,TRINITY_DN47435_c2_g1,TRINITY_DN47436_c0_g3,TRINITY_DN47440_c1_g1,TRINITY_DN47442_c1_g1,TRINITY_DN47442_c1_g2,TRINITY_DN47443_c0_g2,TRINITY_DN47445_c0_g1,TRINITY_DN47449_c1_g1,TRINITY_DN47452_c2_g2,TRINITY_DN47452_c2_g3,TRINITY_DN47453_c2_g1,TRINITY_DN47460_c0_g2,TRINITY_DN47468_c1_g1,TRINITY_DN47472_c0_g1,TRINITY_DN47485_c0_g2,TRI…	TRINITY_DN51697_c0_g2,TRINITY_DN51700_c3_g1,TRINITY_DN51700_c3_g3,TRINITY_DN51704_c0_g6,TRINITY_DN51705_c6_g8,TRINITY_DN51705_c6_g9,TRINITY_DN51707_c3_g4,TRINITY_DN51708_c2_g1,TRINITY_DN51709_c5_g4,TRINITY_DN51711_c5_g2,TRINITY_DN51714_c3_g2,TRINITY_DN51715_c5_g1,TRINITY_DN51717_c2_g1,TRINITY_DN51723_c3_g1,TRINITY_DN51725_c11_g5,TRINITY_DN51730_c1_g2,TRINITY_DN51730_c1_g4,TRINITY_DN51735_c0_g1,TR…
cellular component	protein-containing complex	GO:0032991	3121	TRINITY_DN10090_c0_g1,TRINITY_DN11074_c0_g1,TRINITY_DN11692_c0_g1,TRINITY_DN12957_c0_g1,TRINITY_DN13421_c0_g1,TRINITY_DN13513_c0_g1,TRINITY_DN13587_c0_g1,TRINITY_DN14167_c0_g1,TRINITY_DN14290_c0_g1,TRINITY_DN14425_c0_g1,TRINITY_DN15306_c0_g1,TRINITY_DN1539_c0_g1,TRINITY_DN15425_c0_g1,TRINITY_DN15425_c0_g2,TRINITY_DN15805_c0_g1,TRINITY_DN16161_c0_g1,TRINITY_DN1624_c0_g1,TRINITY_DN16256_c0_g1,TRINI…	TRINITY_DN46049_c2_g4,TRINITY_DN46055_c2_g3,TRINITY_DN46066_c6_g3,TRINITY_DN46071_c0_g1,TRINITY_DN46086_c2_g1,TRINITY_DN46087_c2_g1,TRINITY_DN46087_c2_g2,TRINITY_DN46104_c2_g1,TRINITY_DN46110_c1_g1,TRINITY_DN46111_c3_g1,TRINITY_DN46118_c1_g2,TRINITY_DN46120_c2_g1,TRINITY_DN46122_c2_g2,TRINITY_DN46124_c3_g4,TRINITY_DN46132_c7_g2,TRINITY_DN46146_c0_g3,TRINITY_DN46146_c0_g4,TRINITY_DN46153_c0_g3,TRI…	TRINITY_DN63028_c0_g1,TRINITY_DN63485_c0_g1,TRINITY_DN63620_c0_g1,TRINITY_DN64245_c0_g1,TRINITY_DN64368_c0_g1,TRINITY_DN64648_c0_g1,TRINITY_DN64773_c0_g1,TRINITY_DN65112_c0_g1,TRINITY_DN65126_c0_g1,TRINITY_DN65259_c0_g1,TRINITY_DN65806_c0_g1,TRINITY_DN6679_c0_g1,TRINITY_DN67142_c0_g1,TRINITY_DN67560_c0_g1,TRINITY_DN67974_c0_g1,TRINITY_DN68115_c0_g1,TRINITY_DN68460_c0_g1,TRINITY_DN68506_c0_g1,TRIN…
cellular component	extracellular region	GO:0005576	2313	TRINITY_DN10451_c0_g1,TRINITY_DN10751_c0_g1,TRINITY_DN12459_c0_g1,TRINITY_DN12698_c0_g1,TRINITY_DN12800_c0_g1,TRINITY_DN13051_c0_g1,TRINITY_DN13115_c0_g1,TRINITY_DN13208_c0_g1,TRINITY_DN13233_c0_g1,TRINITY_DN13289_c0_g1,TRINITY_DN13305_c0_g1,TRINITY_DN13555_c0_g1,TRINITY_DN14157_c0_g1,TRINITY_DN14573_c0_g1,TRINITY_DN14714_c0_g1,TRINITY_DN14716_c0_g1,TRINITY_DN14798_c0_g1,TRINITY_DN14798_c0_g2,TRI…	TRINITY_DN48659_c3_g1,TRINITY_DN48661_c9_g1,TRINITY_DN48665_c3_g1,TRINITY_DN48666_c0_g1,TRINITY_DN48666_c0_g2,TRINITY_DN48666_c0_g3,TRINITY_DN48670_c0_g1,TRINITY_DN48674_c0_g1,TRINITY_DN48694_c2_g2,TRINITY_DN48711_c0_g1,TRINITY_DN48711_c0_g2,TRINITY_DN48749_c0_g1,TRINITY_DN48752_c6_g1,TRINITY_DN48796_c2_g1,TRINITY_DN48796_c2_g3,TRINITY_DN48821_c9_g1,TRINITY_DN48823_c3_g1,TRINITY_DN48828_c3_g1,TRI…
cellular component	membrane-enclosed lumen	GO:0031974	2292	TRINITY_DN10090_c0_g1,TRINITY_DN11692_c0_g1,TRINITY_DN13421_c0_g1,TRINITY_DN14714_c0_g1,TRINITY_DN14771_c0_g2,TRINITY_DN15347_c0_g1,TRINITY_DN15726_c0_g1,TRINITY_DN16328_c0_g1,TRINITY_DN16692_c0_g1,TRINITY_DN17445_c0_g1,TRINITY_DN17827_c0_g1,TRINITY_DN17911_c0_g1,TRINITY_DN18187_c0_g1,TRINITY_DN18558_c0_g1,TRINITY_DN18738_c0_g1,TRINITY_DN19388_c0_g1,TRINITY_DN20315_c0_g1,TRINITY_DN20468_c0_g1,TRI…	TRINITY_DN48629_c0_g2,TRINITY_DN48629_c0_g4,TRINITY_DN48636_c2_g2,TRINITY_DN48638_c0_g1,TRINITY_DN48638_c0_g2,TRINITY_DN48643_c2_g1,TRINITY_DN48661_c10_g3,TRINITY_DN48663_c0_g1,TRINITY_DN48673_c4_g3,TRINITY_DN48674_c0_g1,TRINITY_DN48677_c1_g1,TRINITY_DN48677_c1_g4,TRINITY_DN48698_c0_g1,TRINITY_DN48699_c3_g2,TRINITY_DN48699_c3_g3,TRINITY_DN48699_c3_g5,TRINITY_DN48699_c3_g6,TRINITY_DN48714_c4_g1,TR…
cellular component	extracellular region part	GO:0044421	1559	TRINITY_DN10751_c0_g1,TRINITY_DN12459_c0_g1,TRINITY_DN12800_c0_g1,TRINITY_DN13233_c0_g1,TRINITY_DN13555_c0_g1,TRINITY_DN14714_c0_g1,TRINITY_DN14817_c0_g1,TRINITY_DN15044_c0_g1,TRINITY_DN15548_c0_g1,TRINITY_DN15548_c0_g2,TRINITY_DN15805_c0_g1,TRINITY_DN16104_c0_g1,TRINITY_DN1614_c0_g1,TRINITY_DN16161_c0_g1,TRINITY_DN16902_c0_g2,TRINITY_DN16931_c0_g1,TRINITY_DN16974_c0_g1,TRINITY_DN17031_c0_g1,TRIN…	TRINITY_DN76405_c0_g1,TRINITY_DN76416_c0_g1,TRINITY_DN76591_c0_g1,TRINITY_DN76927_c0_g1,TRINITY_DN77306_c0_g1,TRINITY_DN7774_c0_g1,TRINITY_DN77837_c0_g1,TRINITY_DN78126_c0_g1,TRINITY_DN78250_c0_g1,TRINITY_DN78296_c0_g1,TRINITY_DN78350_c0_g1,TRINITY_DN78845_c0_g1,TRINITY_DN79296_c0_g1,TRINITY_DN79383_c0_g1,TRINITY_DN79412_c0_g1,TRINITY_DN7973_c0_g1,TRINITY_DN80333_c0_g1,TRINITY_DN80344_c0_g1,TRINI…
cellular component	cell junction	GO:0030054	874	TRINITY_DN10759_c0_g1,TRINITY_DN11074_c0_g1,TRINITY_DN11604_c0_g1,TRINITY_DN11692_c0_g1,TRINITY_DN12806_c0_g1,TRINITY_DN12845_c0_g1,TRINITY_DN12966_c0_g1,TRINITY_DN13026_c0_g2,TRINITY_DN13555_c0_g1,TRINITY_DN14425_c0_g2,TRINITY_DN14714_c0_g1,TRINITY_DN15817_c0_g2,TRINITY_DN16256_c0_g1,TRINITY_DN16357_c0_g1,TRINITY_DN16840_c0_g1,TRINITY_DN17887_c0_g1,TRINITY_DN18367_c0_g1,TRINITY_DN18450_c0_g1,TRI…
cellular component	synapse	GO:0045202	628	TRINITY_DN11074_c0_g1,TRINITY_DN12806_c0_g1,TRINITY_DN12845_c0_g1,TRINITY_DN13026_c0_g2,TRINITY_DN13421_c0_g1,TRINITY_DN14425_c0_g2,TRINITY_DN15817_c0_g2,TRINITY_DN16256_c0_g1,TRINITY_DN16788_c0_g1,TRINITY_DN16840_c0_g1,TRINITY_DN17887_c0_g1,TRINITY_DN18367_c0_g1,TRINITY_DN18450_c0_g1,TRINITY_DN18960_c0_g1,TRINITY_DN19924_c0_g1,TRINITY_DN20086_c0_g1,TRINITY_DN20325_c0_g1,TRINITY_DN20583_c0_g1,TRI…
cellular component	supramolecular fiber	GO:0099512	605	TRINITY_DN10090_c0_g1,TRINITY_DN10090_c0_g2,TRINITY_DN10208_c0_g1,TRINITY_DN13198_c0_g1,TRINITY_DN13198_c0_g2,TRINITY_DN13346_c0_g1,TRINITY_DN13421_c0_g1,TRINITY_DN14290_c0_g1,TRINITY_DN15425_c0_g1,TRINITY_DN15425_c0_g2,TRINITY_DN1624_c0_g1,TRINITY_DN17435_c0_g1,TRINITY_DN17435_c0_g2,TRINITY_DN17926_c0_g1,TRINITY_DN17969_c0_g1,TRINITY_DN18187_c0_g1,TRINITY_DN18406_c0_g1,TRINITY_DN18558_c0_g1,TRIN…
cellular component	synapse part	GO:0044456	506	TRINITY_DN11074_c0_g1,TRINITY_DN12806_c0_g1,TRINITY_DN12845_c0_g1,TRINITY_DN13026_c0_g2,TRINITY_DN13421_c0_g1,TRINITY_DN15817_c0_g2,TRINITY_DN16256_c0_g1,TRINITY_DN16788_c0_g1,TRINITY_DN17887_c0_g1,TRINITY_DN18367_c0_g1,TRINITY_DN18450_c0_g1,TRINITY_DN18960_c0_g1,TRINITY_DN19924_c0_g1,TRINITY_DN20086_c0_g1,TRINITY_DN20325_c0_g1,TRINITY_DN20583_c0_g1,TRINITY_DN21287_c0_g2,TRINITY_DN21411_c0_g1,TRI…
cellular component	extracellular matrix	GO:0031012	232	TRINITY_DN14817_c0_g1,TRINITY_DN15548_c0_g1,TRINITY_DN15548_c0_g2,TRINITY_DN18223_c0_g1,TRINITY_DN1967_c0_g1,TRINITY_DN1967_c0_g2,TRINITY_DN20252_c0_g1,TRINITY_DN21848_c0_g1,TRINITY_DN22091_c0_g1,TRINITY_DN22125_c0_g1,TRINITY_DN22430_c0_g1,TRINITY_DN24104_c0_g1,TRINITY_DN24319_c0_g1,TRINITY_DN25268_c0_g1,TRINITY_DN26094_c0_g1,TRINITY_DN26279_c0_g1,TRINITY_DN26404_c0_g1,TRINITY_DN2978_c0_g1,TRINIT…
cellular component	extracellular matrix component	GO:0044420	71	TRINITY_DN14817_c0_g1,TRINITY_DN1967_c0_g1,TRINITY_DN1967_c0_g2,TRINITY_DN32769_c0_g1,TRINITY_DN32769_c0_g2,TRINITY_DN34080_c0_g2,TRINITY_DN34171_c0_g1,TRINITY_DN34626_c0_g1,TRINITY_DN35551_c0_g1,TRINITY_DN36791_c0_g1,TRINITY_DN38046_c0_g1,TRINITY_DN38188_c0_g1,TRINITY_DN39268_c0_g1,TRINITY_DN40189_c2_g1,TRINITY_DN40192_c0_g1,TRINITY_DN40249_c3_g1,TRINITY_DN40355_c2_g2,TRINITY_DN40464_c1_g3,TRINI…
cellular component	virion	GO:0019012	58	TRINITY_DN36880_c0_g1,TRINITY_DN38063_c1_g1,TRINITY_DN38443_c0_g1,TRINITY_DN38809_c0_g2,TRINITY_DN38877_c0_g3,TRINITY_DN39287_c2_g3,TRINITY_DN39287_c2_g5,TRINITY_DN39731_c2_g3,TRINITY_DN40103_c0_g1,TRINITY_DN40173_c0_g1,TRINITY_DN40233_c2_g1,TRINITY_DN40702_c2_g1,TRINITY_DN40990_c1_g1,TRINITY_DN41266_c6_g3,TRINITY_DN41830_c6_g3,TRINITY_DN42052_c5_g6,TRINITY_DN42153_c2_g3,TRINITY_DN42644_c2_g3,TRI…
cellular component	virion part	GO:0044423	43	TRINITY_DN38877_c0_g3,TRINITY_DN39731_c2_g3,TRINITY_DN40103_c0_g1,TRINITY_DN40233_c2_g1,TRINITY_DN40702_c2_g1,TRINITY_DN40990_c1_g1,TRINITY_DN41266_c6_g3,TRINITY_DN41830_c6_g3,TRINITY_DN42052_c5_g6,TRINITY_DN42153_c2_g3,TRINITY_DN42644_c2_g3,TRINITY_DN43772_c3_g1,TRINITY_DN44542_c2_g3,TRINITY_DN45192_c0_g1,TRINITY_DN45192_c5_g12,TRINITY_DN45344_c3_g1,TRINITY_DN45710_c1_g2,TRINITY_DN45843_c3_g5,TR…
cellular component	other organism	GO:0044215	36	TRINITY_DN34294_c0_g1,TRINITY_DN35632_c0_g2,TRINITY_DN36419_c0_g1,TRINITY_DN36880_c0_g1,TRINITY_DN37718_c0_g1,TRINITY_DN38063_c1_g1,TRINITY_DN38258_c0_g1,TRINITY_DN38443_c0_g1,TRINITY_DN38809_c0_g2,TRINITY_DN39287_c2_g3,TRINITY_DN39287_c2_g5,TRINITY_DN40173_c0_g1,TRINITY_DN41162_c2_g3,TRINITY_DN41297_c9_g1,TRINITY_DN42291_c1_g1,TRINITY_DN42381_c3_g1,TRINITY_DN42868_c3_g2,TRINITY_DN43072_c1_g2,TRI…
cellular component	other organism part	GO:0044217	36	TRINITY_DN34294_c0_g1,TRINITY_DN35632_c0_g2,TRINITY_DN36419_c0_g1,TRINITY_DN36880_c0_g1,TRINITY_DN37718_c0_g1,TRINITY_DN38063_c1_g1,TRINITY_DN38258_c0_g1,TRINITY_DN38443_c0_g1,TRINITY_DN38809_c0_g2,TRINITY_DN39287_c2_g3,TRINITY_DN39287_c2_g5,TRINITY_DN40173_c0_g1,TRINITY_DN41162_c2_g3,TRINITY_DN41297_c9_g1,TRINITY_DN42291_c1_g1,TRINITY_DN42381_c3_g1,TRINITY_DN42868_c3_g2,TRINITY_DN43072_c1_g2,TRI…
cellular component	nucleoid	GO:0009295	27	TRINITY_DN39052_c1_g3,TRINITY_DN39895_c2_g3,TRINITY_DN40065_c1_g3,TRINITY_DN41178_c0_g2,TRINITY_DN41178_c0_g5,TRINITY_DN42968_c2_g2,TRINITY_DN43319_c0_g3,TRINITY_DN43932_c5_g2,TRINITY_DN43947_c5_g3,TRINITY_DN44598_c0_g3,TRINITY_DN45464_c1_g1,TRINITY_DN45731_c0_g1,TRINITY_DN45924_c4_g1,TRINITY_DN46272_c3_g1,TRINITY_DN46876_c4_g1,TRINITY_DN46974_c2_g2,TRINITY_DN47515_c6_g1,TRINITY_DN48144_c3_g1,TRI…
cellular component	symplast	GO:0055044	2	TRINITY_DN44816_c0_g1,TRINITY_DN53349_c3_g1

## Sheet: 19773 unigenes annotated by GO
GeneID	GO
TRINITY_DN10072_c0_g1	GO:0005537,GO:0009986,GO:0016021,GO:0030246,GO:0042806,GO:0046872
TRINITY_DN10090_c0_g1	GO:0000794,GO:0003779,GO:0004672,GO:0005524,GO:0005863,GO:0005875,GO:0007062,GO:0007076,GO:0007498,GO:0007517,GO:0007519,GO:0007520,GO:0007522,GO:0007525,GO:0008307,GO:0016203,GO:0019233,GO:0030017,GO:0030018,GO:0031674,GO:0035206,GO:0040011,GO:0045214,GO:0051301
TRINITY_DN10090_c0_g2	GO:0004672,GO:0004674,GO:0005524,GO:0018105,GO:0018107,GO:0031672,GO:0046872,GO:0051782
TRINITY_DN10208_c0_g1	GO:0004672,GO:0004674,GO:0005524,GO:0018105,GO:0018107,GO:0031672,GO:0046872,GO:0051782
TRINITY_DN10360_c0_g1	GO:0015269,GO:0016021
TRINITY_DN10451_c0_g1	GO:0004344,GO:0005576,GO:0006006,GO:0008364,GO:0016614,GO:0019233,GO:0042335,GO:0046693,GO:0050660
TRINITY_DN1046_c0_g1	GO:0005622,GO:0005737,GO:0005929,GO:0016567,GO:0035091,GO:0035556,GO:0061512
TRINITY_DN10671_c0_g1	GO:0003676,GO:0015074
TRINITY_DN10743_c0_g2	GO:0005622,GO:0008270
TRINITY_DN10751_c0_g1	GO:0000139,GO:0005542,GO:0005793,GO:0005794,GO:0005814,GO:0005829,GO:0006548,GO:0007010,GO:0008017,GO:0016740,GO:0019556,GO:0019557,GO:0030409,GO:0030412,GO:0030868,GO:0035999,GO:0044237,GO:0070062
TRINITY_DN10759_c0_g1	GO:0005509,GO:0005886,GO:0005887,GO:0005911,GO:0007155,GO:0007156,GO:0007411,GO:0007412,GO:0007413,GO:0008013,GO:0016021,GO:0016318,GO:0016339,GO:0019233,GO:0030424,GO:0030425,GO:0031290,GO:0042803,GO:0044331,GO:0045296,GO:0045463,GO:0045467,GO:0048675,GO:0048814,GO:0048841,GO:0048846,GO:0050774,GO:0050839
TRINITY_DN10867_c0_g1	GO:0005737,GO:0050750
TRINITY_DN10914_c0_g1	GO:0016021
TRINITY_DN10995_c0_g1	GO:0003964
TRINITY_DN11040_c0_g1	GO:0016021
TRINITY_DN11041_c0_g1	GO:0005737,GO:0050750
TRINITY_DN11074_c0_g1	GO:0004965,GO:0005887,GO:0007214,GO:0016021,GO:0030054,GO:0038039,GO:0045211
TRINITY_DN11100_c0_g1	GO:0005319
TRINITY_DN11135_c0_g1	GO:0003676,GO:0003677,GO:0005634,GO:0006351,GO:0006355,GO:0046872
TRINITY_DN11170_c0_g1	GO:0003964
TRINITY_DN11250_c0_g1	GO:0016021
TRINITY_DN11481_c0_g1	GO:0003924,GO:0006281,GO:0016887
TRINITY_DN11493_c0_g1	GO:0003677
TRINITY_DN11604_c0_g1	GO:0005918,GO:0007160,GO:0016021,GO:0016328
TRINITY_DN11692_c0_g1	GO:0001523,GO:0005041,GO:0005509,GO:0005730,GO:0005737,GO:0005765,GO:0005768,GO:0005886,GO:0005887,GO:0005905,GO:0005925,GO:0006898,GO:0007205,GO:0007568,GO:0008283,GO:0010875,GO:0010977,GO:0014912,GO:0021987,GO:0030136,GO:0030178,GO:0030425,GO:0030666,GO:0032370,GO:0032374,GO:0032429,GO:0032956,GO:0034185,GO:0035909,GO:0042157,GO:0042953,GO:0042954,GO:0043025,GO:0043235,GO:0043277,GO:0043524,GO:…
TRINITY_DN11747_c0_g1	GO:0000712,GO:0003676,GO:0004386,GO:0005524,GO:0007283,GO:0048477
TRINITY_DN11795_c0_g1	GO:0003677,GO:0005524,GO:0006260
TRINITY_DN12072_c0_g1	GO:0001746,GO:0004888,GO:0005737,GO:0005886,GO:0005887,GO:0005929,GO:0006508,GO:0007224,GO:0007346,GO:0007350,GO:0007367,GO:0007411,GO:0007422,GO:0007455,GO:0007476,GO:0008158,GO:0008406,GO:0009880,GO:0009952,GO:0016021,GO:0016311,GO:0030139,GO:0030228,GO:0030707,GO:0035225,GO:0042078,GO:0042306,GO:0042981,GO:0045879,GO:0048099,GO:0048100,GO:0048103,GO:0048471,GO:0048477,GO:0055088,GO:2000274
TRINITY_DN12218_c0_g1	GO:0008152,GO:0016874
TRINITY_DN12262_c0_g1	GO:0003676,GO:0003677,GO:0005634,GO:0006351,GO:0006355
TRINITY_DN12459_c0_g1	GO:0004222,GO:0005615,GO:0005938,GO:0008270,GO:0018996,GO:0048471
TRINITY_DN12502_c0_g1	GO:0003676,GO:0003677,GO:0005634,GO:0006351,GO:0006355,GO:0016021,GO:0046872
TRINITY_DN12571_c0_g1	GO:0006147,GO:0008270,GO:0008892
TRINITY_DN12625_c0_g1	GO:0003723,GO:0003964
TRINITY_DN12628_c0_g1	GO:0005215,GO:0016021,GO:0055085
TRINITY_DN12656_c0_g1	GO:0008202,GO:0016491
TRINITY_DN12656_c0_g2	GO:0004033,GO:0005829,GO:0009409,GO:0009414,GO:0009636,GO:0009651,GO:0016229,GO:0016491,GO:0046686,GO:0055114,GO:0070401
TRINITY_DN12668_c0_g1	GO:0003676,GO:0015074
TRINITY_DN12698_c0_g1	GO:0000272,GO:0004568,GO:0005576,GO:0005975,GO:0006032,GO:0008061
TRINITY_DN12800_c0_g1	GO:0001525,GO:0004252,GO:0005615,GO:0007283,GO:0007566,GO:0008233,GO:0008284,GO:0014823,GO:0014911,GO:0016020,GO:0035728,GO:0035729,GO:0042060,GO:0043403,GO:0055093,GO:0060279,GO:0070997,GO:0071222,GO:0071310,GO:0071333,GO:0071456,GO:0071498,GO:0072734,GO:2000345,GO:2000379
TRINITY_DN12806_c0_g1	GO:0004970,GO:0005234,GO:0016021,GO:0030054,GO:0045211
TRINITY_DN12845_c0_g1	GO:0004970,GO:0005234,GO:0016021,GO:0030054,GO:0045211
TRINITY_DN12873_c0_g1	GO:0004252,GO:0008236,GO:0016021,GO:0017080,GO:0019897,GO:0046658
TRINITY_DN12879_c0_g1	GO:0003964,GO:0004519,GO:0046872
TRINITY_DN12957_c0_g1	GO:0005245,GO:0005509,GO:0005891
TRINITY_DN12966_c0_g1	GO:0001757,GO:0004725,GO:0005886,GO:0007155,GO:0016021,GO:0030054,GO:0030154
TRINITY_DN12993_c0_g1	GO:0001525,GO:0001618,GO:0004177,GO:0005737,GO:0005886,GO:0006508,GO:0008237,GO:0008270,GO:0016021,GO:0030154,GO:0042277,GO:0043171,GO:0070006
TRINITY_DN13026_c0_g2	GO:0000122,GO:0000132,GO:0001708,GO:0001738,GO:0002009,GO:0004385,GO:0004871,GO:0005154,GO:0005198,GO:0005856,GO:0005886,GO:0005918,GO:0005920,GO:0005938,GO:0007010,GO:0007155,GO:0007268,GO:0007318,GO:0007391,GO:0007399,GO:0007617,GO:0008049,GO:0008104,GO:0008283,GO:0008285,GO:0008593,GO:0010906,GO:0014069,GO:0016020,GO:0016323,GO:0016327,GO:0016328,GO:0016332,GO:0016333,GO:0016334,GO:0016335,GO:…
TRINITY_DN13049_c0_g1	GO:0004497,GO:0005506,GO:0005739,GO:0006697,GO:0007391,GO:0007417,GO:0007494,GO:0008045,GO:0008258,GO:0009055,GO:0016020,GO:0016705,GO:0020037,GO:0031966,GO:0042768
TRINITY_DN13051_c0_g1	GO:0005576,GO:0005783,GO:0005794,GO:0017040
TRINITY_DN13093_c0_g2	GO:0016021
TRINITY_DN13097_c0_g1	GO:0000122,GO:0003053,GO:0005634,GO:0005737,GO:0006606,GO:0007617,GO:0007620,GO:0007622,GO:0007623,GO:0008062,GO:0008134,GO:0009648,GO:0009649,GO:0030431,GO:0042306,GO:0042749,GO:0045187,GO:0045475,GO:0046957,GO:0046982,GO:0048471,GO:0048512,GO:0050764,GO:0050766,GO:0060086,GO:0071482,GO:2000678
TRINITY_DN13115_c0_g1	GO:0005576,GO:0030246,GO:0046872
TRINITY_DN13115_c0_g2	GO:0030246
TRINITY_DN13198_c0_g1	GO:0003351,GO:0005524,GO:0005737,GO:0005874,GO:0018095,GO:0035082,GO:0070740
TRINITY_DN13198_c0_g2	GO:0003351,GO:0005524,GO:0005737,GO:0005874,GO:0018095,GO:0035082,GO:0070740
TRINITY_DN13208_c0_g1	GO:0005576,GO:0016020
TRINITY_DN13233_c0_g1	GO:0004713,GO:0004715,GO:0005524,GO:0005737,GO:0005886,GO:0006468,GO:0007169,GO:0007254,GO:0007300,GO:0007301,GO:0007349,GO:0007391,GO:0007424,GO:0007435,GO:0007476,GO:0007485,GO:0007619,GO:0008258,GO:0008340,GO:0018108,GO:0030036,GO:0030717,GO:0030723,GO:0030833,GO:0031234,GO:0035277,GO:0038083,GO:0042023,GO:0042127,GO:0044719,GO:0045087,GO:0045172,GO:0045177,GO:0046872,GO:0046960,GO:0048477,GO:…
TRINITY_DN13289_c0_g1	GO:0003050,GO:0004252,GO:0005576,GO:0005886,GO:0005887,GO:0007565,GO:0008217,GO:0009986,GO:0016021,GO:0016486,GO:0035813,GO:1903779
TRINITY_DN13305_c0_g1	GO:0004180,GO:0005576,GO:0005737,GO:0005886,GO:0008237,GO:0008241,GO:0016020,GO:0016021,GO:0046872
TRINITY_DN13346_c0_g1	GO:0004672,GO:0004674,GO:0005524,GO:0018105,GO:0018107,GO:0031672,GO:0046872,GO:0051782
TRINITY_DN13351_c0_g1	GO:0016021
TRINITY_DN13376_c0_g1	GO:0004930,GO:0016021
TRINITY_DN13421_c0_g1	GO:0003779,GO:0005521,GO:0005634,GO:0005635,GO:0005640,GO:0005654,GO:0005737,GO:0005794,GO:0005856,GO:0007030,GO:0016021,GO:0030017,GO:0031965,GO:0034993,GO:0042692,GO:0042802,GO:0042803,GO:0045211,GO:0051015,GO:0090286,GO:0090292
TRINITY_DN13457_c0_g1	GO:0003677
TRINITY_DN13504_c0_g1	GO:0005086,GO:0005764,GO:0005829,GO:0006935,GO:0008093,GO:0030036,GO:0030507,GO:0031154,GO:0031589,GO:0032012,GO:0043327
TRINITY_DN13513_c0_g1	GO:0000166,GO:0004383,GO:0005525,GO:0005622,GO:0005829,GO:0005886,GO:0006171,GO:0006182,GO:0007263,GO:0008074,GO:0020037,GO:0035556,GO:0038060,GO:0043167,GO:0043231,GO:0046872,GO:0046982,GO:0051879,GO:0071732
TRINITY_DN1354_c0_g1	GO:0042302
TRINITY_DN13555_c0_g1	GO:0005622,GO:0005886,GO:0005887,GO:0007155,GO:0007254,GO:0007519,GO:0007520,GO:0007588,GO:0016021,GO:0017022,GO:0030838,GO:0032836,GO:0035418,GO:0036057,GO:0042995,GO:0044062,GO:0070062,GO:0072015
TRINITY_DN1356_c0_g1	GO:0000122,GO:0000977,GO:0000978,GO:0001077,GO:0001568,GO:0001890,GO:0003700,GO:0005634,GO:0006355,GO:0006366,GO:0009887,GO:0009948,GO:0009952,GO:0030154,GO:0043565,GO:0045944,GO:0060711
TRINITY_DN13587_c0_g1	GO:0003735,GO:0006412,GO:0015934,GO:0035091
TRINITY_DN13631_c0_g1	GO:0016021
TRINITY_DN13756_c0_g1	GO:0000139,GO:0006486,GO:0008378,GO:0016021
TRINITY_DN14095_c0_g1	GO:0016021
TRINITY_DN1410_c0_g1	GO:0016021
TRINITY_DN14119_c0_g1	GO:0016021
TRINITY_DN14157_c0_g1	GO:0005319,GO:0005576,GO:0008289,GO:0016055
TRINITY_DN14167_c0_g1	GO:0000209,GO:0000836,GO:0005622,GO:0008270,GO:0008593,GO:0010468,GO:0016021,GO:0016874,GO:0030433,GO:0030968,GO:0035264,GO:0036513,GO:0044322,GO:0051082,GO:1990381
TRINITY_DN14290_c0_g1	GO:0003774,GO:0016459,GO:0030016,GO:0032982
TRINITY_DN14371_c0_g1	GO:0003676
TRINITY_DN14379_c0_g1	GO:0005351,GO:0005887,GO:0016021
TRINITY_DN14425_c0_g1	GO:0005249,GO:0005737,GO:0005829,GO:0007611,GO:0015459,GO:0016491,GO:0031234,GO:0034705,GO:0070402,GO:1901016,GO:1901379
TRINITY_DN14425_c0_g2	GO:0004033,GO:0005249,GO:0005737,GO:0005829,GO:0005856,GO:0005886,GO:0015459,GO:0016021,GO:0030054,GO:0030424,GO:0045202,GO:0055114,GO:0070995,GO:1901379
TRINITY_DN14565_c0_g1	GO:0003723,GO:0003964
TRINITY_DN14573_c0_g1	GO:0005576,GO:0006030,GO:0008061
TRINITY_DN14648_c0_g1	GO:0016021
TRINITY_DN14714_c0_g1	GO:0000187,GO:0001525,GO:0004871,GO:0005576,GO:0005796,GO:0005887,GO:0005925,GO:0007169,GO:0008283,GO:0008347,GO:0009986,GO:0016021,GO:0016324,GO:0016477,GO:0019901,GO:0030203,GO:0030206,GO:0030207,GO:0030208,GO:0031258,GO:0035556,GO:0043202,GO:0048771,GO:0050731,GO:0070062
TRINITY_DN14716_c0_g1	GO:0005576,GO:0006030,GO:0008061
TRINITY_DN14723_c0_g1	GO:0005509,GO:0016021
TRINITY_DN14771_c0_g1	GO:0005765,GO:0016021,GO:0055085
TRINITY_DN14771_c0_g2	GO:0005654,GO:0005765,GO:0007040,GO:0016021,GO:0043231,GO:0055085
TRINITY_DN14774_c0_g1	GO:0005737,GO:0005813,GO:0007346,GO:0030496,GO:0051301,GO:0072686,GO:0097431,GO:1990023
TRINITY_DN14784_c0_g1	GO:0003700,GO:0005634,GO:0008270
TRINITY_DN14796_c0_g1	GO:0005524,GO:0008910,GO:0046677
TRINITY_DN14798_c0_g1	GO:0005576,GO:0006030,GO:0008061
TRINITY_DN14798_c0_g2	GO:0005576,GO:0006030,GO:0008061
TRINITY_DN14817_c0_g1	GO:0002009,GO:0005604,GO:0005886,GO:0007154,GO:0007155,GO:0007507,GO:0016021,GO:0046872,GO:0048839,GO:0070062
TRINITY_DN14846_c0_g1	GO:0006487,GO:0008424,GO:0016021,GO:0018279,GO:0032580,GO:0033578,GO:0036071,GO:0046368,GO:0046921
TRINITY_DN14852_c0_g1	GO:0016021
TRINITY_DN14893_c0_g1	GO:0003677,GO:0005634
TRINITY_DN14928_c0_g1	GO:0004970,GO:0016021
TRINITY_DN15036_c0_g1	GO:0005789,GO:0008152,GO:0008202,GO:0009813,GO:0015020,GO:0016020,GO:0016021,GO:0043231,GO:0052695,GO:0052696
TRINITY_DN15042_c0_g1	GO:0005096,GO:0005622,GO:0005737,GO:0006886,GO:0007050,GO:0012505,GO:0017137,GO:0031338,GO:0032483,GO:0032486,GO:0090630
TRINITY_DN15044_c0_g1	GO:0004553,GO:0005576,GO:0005615,GO:0005737,GO:0005783,GO:0005975,GO:0006030,GO:0006915,GO:0006954,GO:0007250,GO:0008061,GO:0009612,GO:0010800,GO:0030246,GO:0030324,GO:0034612,GO:0045766,GO:0048471,GO:0051897,GO:0070374,GO:0070555,GO:0070741,GO:0071356,GO:0072606
TRINITY_DN15053_c0_g1	GO:0005524,GO:0005634
TRINITY_DN15088_c0_g1	GO:0005737,GO:0006099,GO:0016491,GO:0030060
TRINITY_DN15167_c0_g1	GO:0000139,GO:0001537,GO:0005576,GO:0006790,GO:0008146,GO:0016021,GO:0016051,GO:0030166,GO:0030203,GO:0030206,GO:0042446,GO:0047756
TRINITY_DN15306_c0_g1	GO:0004383,GO:0004672,GO:0005524,GO:0005525,GO:0005622,GO:0005886,GO:0005887,GO:0006182,GO:0007165,GO:0008074,GO:0016021,GO:0019934,GO:0035556
TRINITY_DN15311_c0_g1	GO:0001525,GO:0004714,GO:0005021,GO:0005524,GO:0005576,GO:0005768,GO:0005887,GO:0006935,GO:0016021,GO:0030154,GO:0048010
TRINITY_DN15323_c0_g2	GO:0004383,GO:0004713,GO:0004714,GO:0005009,GO:0005524,GO:0005886,GO:0005887,GO:0007275,GO:0008286,GO:0016020,GO:0016021,GO:0042169,GO:0043548,GO:0043559,GO:0043560,GO:0046777,GO:0051290,GO:0051425
TRINITY_DN15347_c0_g1	GO:0000790,GO:0008757,GO:0010629,GO:0034968,GO:0042826
TRINITY_DN15362_c0_g1	GO:0005576
TRINITY_DN1539_c0_g1	GO:0005219,GO:0005622,GO:0005789,GO:0005875,GO:0006816,GO:0006936,GO:0007275,GO:0016021,GO:0033017,GO:0035206,GO:0060047,GO:0072347
TRINITY_DN15425_c0_g1	GO:0003341,GO:0003777,GO:0005524,GO:0005737,GO:0005874,GO:0005930,GO:0007018,GO:0007368,GO:0007507,GO:0016887,GO:0021670,GO:0030286,GO:0030317,GO:0036157,GO:0036158
TRINITY_DN15425_c0_g2	GO:0003341,GO:0003777,GO:0005524,GO:0005737,GO:0005858,GO:0005874,GO:0005930,GO:0007018,GO:0007368,GO:0007507,GO:0016887,GO:0021670,GO:0030286,GO:0030317,GO:0036157,GO:0036158
TRINITY_DN15446_c0_g1	GO:0016021
TRINITY_DN15456_c0_g1	GO:0004930,GO:0016021
TRINITY_DN15541_c0_g1	GO:0002230,GO:0004089,GO:0005829,GO:0006730,GO:0008270,GO:0032230,GO:0032849,GO:0098779,GO:0098792,GO:2001225
TRINITY_DN15544_c0_g1	GO:0016021
TRINITY_DN15548_c0_g1	GO:0005578
TRINITY_DN15548_c0_g2	GO:0005578
TRINITY_DN15566_c0_g1	GO:0004930,GO:0016021
TRINITY_DN15641_c0_g1	GO:0005509
TRINITY_DN15658_c0_g1	GO:0005737,GO:0006915,GO:0006979,GO:0008219,GO:0008258,GO:0009968,GO:0032006,GO:0045926
TRINITY_DN15726_c0_g1	GO:0003676,GO:0003677,GO:0005654,GO:0005737,GO:0006351,GO:0006355,GO:0046872
TRINITY_DN15805_c0_g1	GO:0001516,GO:0004601,GO:0004666,GO:0005615,GO:0005875,GO:0006979,GO:0007304,GO:0007306,GO:0020037,GO:0030707,GO:0042743,GO:0042744,GO:0046872
TRINITY_DN15807_c0_g1	GO:0016021,GO:0022857
TRINITY_DN15817_c0_g2	GO:0005829,GO:0007269,GO:0007629,GO:0008021,GO:0009612,GO:0016079,GO:0030054,GO:0030139,GO:0048488,GO:0048489
TRINITY_DN15819_c0_g1	GO:0004672,GO:0004674,GO:0005524,GO:0005737,GO:0016020,GO:0035556,GO:0046872
TRINITY_DN15819_c0_g2	GO:0004672
TRINITY_DN1584_c0_g1	GO:0042302
TRINITY_DN1585_c0_g1	GO:0003677
TRINITY_DN15914_c0_g2	GO:0003964
TRINITY_DN15952_c0_g1	GO:0003723,GO:0003964
TRINITY_DN15964_c0_g1	GO:0004128,GO:0005783,GO:0016021,GO:0016491,GO:0071949
TRINITY_DN16021_c0_g1	GO:0016021
TRINITY_DN16053_c0_g1	GO:0005576
TRINITY_DN1605_c0_g1	GO:0005576,GO:0006030,GO:0008061
TRINITY_DN16104_c0_g1	GO:0005215,GO:0005886,GO:0005887,GO:0006814,GO:0015137,GO:0015141,GO:0015183,GO:0015362,GO:0015746,GO:0016021,GO:0017153,GO:0055085,GO:0070062
TRINITY_DN1614_c0_g1	GO:0005887,GO:0006814,GO:0015129,GO:0015293,GO:0015355,GO:0016324,GO:0070062
TRINITY_DN16161_c0_g1	GO:0000302,GO:0005215,GO:0005615,GO:0005622,GO:0005783,GO:0006006,GO:0006629,GO:0007420,GO:0007568,GO:0010642,GO:0014012,GO:0015485,GO:0022626,GO:0030425,GO:0031409,GO:0042246,GO:0042308,GO:0042493,GO:0043025,GO:0048471,GO:0048662,GO:0048678,GO:0051895,GO:0060588,GO:0070062,GO:0071638,GO:1900016,GO:2000098,GO:2000405
TRINITY_DN16170_c0_g1	GO:0003677,GO:0005634
TRINITY_DN16191_c0_g1	GO:0000986,GO:0001141,GO:0003677,GO:0003700,GO:0005829,GO:0006351,GO:0045892
TRINITY_DN16221_c0_g1	GO:0005813,GO:0007346,GO:0030496
TRINITY_DN16247_c0_g1	GO:0000122,GO:0001078,GO:0002052,GO:0003677,GO:0003700,GO:0005634,GO:0006351,GO:0006355,GO:0007219,GO:0007530,GO:0007540,GO:0007549,GO:0008344,GO:0008345,GO:0045840,GO:0045892,GO:0048813
TRINITY_DN1624_c0_g1	GO:0003777,GO:0005524,GO:0005737,GO:0005874,GO:0005930,GO:0008017,GO:0016887,GO:0031514,GO:0036156,GO:0036159,GO:0060294
TRINITY_DN16256_c0_g1	GO:0002244,GO:0004033,GO:0005249,GO:0005737,GO:0005829,GO:0005856,GO:0008076,GO:0014069,GO:0015459,GO:0016020,GO:0030054,GO:0030424,GO:0031234,GO:0034705,GO:0043005,GO:0043679,GO:0044224,GO:0050905,GO:0055114,GO:0070995,GO:1901379,GO:1990031,GO:2000008
TRINITY_DN16270_c0_g1	GO:0016021
TRINITY_DN1629_c0_g2	GO:0000139,GO:0008146,GO:0016021,GO:0016051
TRINITY_DN16317_c0_g1	GO:0005634,GO:0006694,GO:0016627,GO:0030176,GO:0030497,GO:0042761
TRINITY_DN16328_c0_g1	GO:0000981,GO:0003676,GO:0003677,GO:0005654,GO:0005737,GO:0015074
TRINITY_DN16342_c0_g1	GO:0005509
TRINITY_DN16349_c0_g1	GO:0004713,GO:0004714,GO:0005009,GO:0005524,GO:0005886,GO:0005887,GO:0007169,GO:0007275,GO:0008286,GO:0016020,GO:0016021,GO:0042169,GO:0043548,GO:0043559,GO:0043560,GO:0046777,GO:0051290,GO:0051425
TRINITY_DN16357_c0_g1	GO:0005920,GO:0007160,GO:0007275,GO:0016021,GO:0016327,GO:0090528
TRINITY_DN16416_c0_g1	GO:0004252,GO:0005886,GO:0006508,GO:0007010,GO:0016020,GO:0016021,GO:0016335,GO:0035220,GO:0051017
TRINITY_DN16423_c0_g1	GO:0007165
TRINITY_DN16453_c0_g1	GO:0006520,GO:0030170
TRINITY_DN16461_c0_g1	GO:0005576,GO:0007218
TRINITY_DN16561_c0_g1	GO:0003676
TRINITY_DN16572_c0_g1	GO:0005576,GO:0007218
TRINITY_DN16622_c0_g2	GO:0016021
TRINITY_DN16636_c0_g1	GO:0003700,GO:0005634,GO:0007275,GO:0043565
TRINITY_DN16643_c0_g1	GO:0003677
TRINITY_DN16646_c0_g1	GO:0004806,GO:0016042,GO:0016298,GO:0016788
TRINITY_DN16680_c0_g1	GO:0016021
TRINITY_DN16692_c0_g1	GO:0004725,GO:0005634,GO:0005739,GO:0005743,GO:0005758,GO:0005759,GO:0006612,GO:0006626,GO:0008138,GO:0016791,GO:0017017,GO:0019898,GO:0031314,GO:0033365,GO:0035335
TRINITY_DN16788_c0_g1	GO:0005509,GO:0005544,GO:0005886,GO:0006906,GO:0016020,GO:0016021,GO:0017158,GO:0019905,GO:0030276,GO:0048791,GO:0098793
TRINITY_DN16840_c0_g1	GO:0005230,GO:0005886,GO:0016021,GO:0030054,GO:0045202
TRINITY_DN1689_c0_g1	GO:0005576,GO:0016020,GO:0016021
TRINITY_DN16902_c0_g2	GO:0005615,GO:0005886,GO:0007267,GO:0007275,GO:0008233,GO:0016539,GO:0046872
TRINITY_DN16909_c0_g1	GO:0005319,GO:0005576,GO:0006869,GO:0045087,GO:0045088
TRINITY_DN16931_c0_g1	GO:0005216,GO:0005262,GO:0005516,GO:0005886,GO:0005887,GO:0006816,GO:0016021,GO:0017158,GO:0070062,GO:0070588
TRINITY_DN16931_c0_g2	GO:0005216,GO:0016021
TRINITY_DN16965_c0_g1	GO:0005507,GO:0005789,GO:0016021,GO:0016715
TRINITY_DN16974_c0_g1	GO:0000902,GO:0005201,GO:0005509,GO:0005576,GO:0005615,GO:0009986,GO:0010378,GO:0016021,GO:0042052
TRINITY_DN16990_c0_g1	GO:0005576
TRINITY_DN17031_c0_g1	GO:0001659,GO:0001885,GO:0002862,GO:0004602,GO:0005634,GO:0005739,GO:0005829,GO:0006641,GO:0006749,GO:0006979,GO:0006982,GO:0007568,GO:0007605,GO:0008430,GO:0008631,GO:0009410,GO:0009609,GO:0009650,GO:0009725,GO:0009749,GO:0010269,GO:0010332,GO:0014070,GO:0018158,GO:0032355,GO:0033194,GO:0033599,GO:0035094,GO:0040029,GO:0042311,GO:0042542,GO:0042744,GO:0043154,GO:0043295,GO:0043403,GO:0043523,GO:…
TRINITY_DN17097_c0_g1	GO:0000122,GO:0000785,GO:0001047,GO:0001078,GO:0003676,GO:0003677,GO:0003682,GO:0003700,GO:0005634,GO:0006351,GO:0008134,GO:0008285,GO:0010629,GO:0015271,GO:0017053,GO:0032348,GO:0035690,GO:0043065,GO:0043280,GO:0043922,GO:0044212,GO:0045665,GO:0045892,GO:0045955,GO:0046676,GO:0046872,GO:0050768,GO:0060379,GO:0070933,GO:0071257,GO:0071385,GO:2000065,GO:2000706,GO:2000798
TRINITY_DN17200_c0_g1	GO:0000122,GO:0003053,GO:0005634,GO:0005737,GO:0006606,GO:0007617,GO:0007620,GO:0007622,GO:0007623,GO:0008062,GO:0008134,GO:0009648,GO:0009649,GO:0030431,GO:0042306,GO:0042749,GO:0045187,GO:0045475,GO:0046957,GO:0046982,GO:0048471,GO:0048512,GO:0050764,GO:0050766,GO:0060086,GO:0071482,GO:2000678
TRINITY_DN17205_c0_g1	GO:0005577,GO:0008233,GO:0070062
TRINITY_DN17322_c0_g1	GO:0004497,GO:0004508,GO:0005506,GO:0006694,GO:0007548,GO:0016020,GO:0016705,GO:0020037,GO:0047442
TRINITY_DN17329_c0_g1	GO:0005085,GO:0005089,GO:0005622,GO:0005789,GO:0005886,GO:0007264,GO:0035023
TRINITY_DN17431_c0_g1	GO:0000245,GO:0000375,GO:0000398,GO:0003676,GO:0005634,GO:0005686,GO:0008270,GO:0071004,GO:0071013
TRINITY_DN17435_c0_g1	GO:0003777,GO:0005524,GO:0005737,GO:0005874,GO:0007018,GO:0016887,GO:0030030,GO:0030286,GO:0031514
TRINITY_DN17435_c0_g2	GO:0003777,GO:0005524,GO:0005737,GO:0005874,GO:0007018,GO:0016887,GO:0030030,GO:0030286,GO:0031514
TRINITY_DN17445_c0_g1	GO:0004341,GO:0005509,GO:0005654,GO:0005737,GO:0008270,GO:0019853,GO:0030234
TRINITY_DN17474_c0_g1	GO:0003676,GO:0015074
TRINITY_DN17515_c0_g1	GO:0000287,GO:0004012,GO:0005524,GO:0005765,GO:0005769,GO:0005783,GO:0005886,GO:0016020,GO:0016021,GO:0043231,GO:0045332,GO:0055037
TRINITY_DN17679_c0_g1	GO:0008234
TRINITY_DN17767_c0_g1	GO:0004930,GO:0005886,GO:0016021
TRINITY_DN17775_c0_g2	GO:0005506,GO:0009416,GO:0009686,GO:0016491,GO:0045543,GO:0046872
TRINITY_DN17780_c0_g1	GO:0004930,GO:0004935,GO:0004989,GO:0004993,GO:0005887,GO:0007186,GO:0007188,GO:0007189,GO:0007210,GO:0008227,GO:0016021,GO:0045886
TRINITY_DN17780_c0_g2	GO:0004935,GO:0004989,GO:0004993,GO:0005886,GO:0005887,GO:0007186,GO:0007189,GO:0007210,GO:0008227,GO:0016021
TRINITY_DN17827_c0_g1	GO:0000981,GO:0003677,GO:0005654,GO:0005737
TRINITY_DN17887_c0_g1	GO:0002087,GO:0005794,GO:0005829,GO:0005886,GO:0005887,GO:0006605,GO:0007157,GO:0007158,GO:0007399,GO:0007416,GO:0009897,GO:0009986,GO:0010841,GO:0016021,GO:0016080,GO:0016339,GO:0017146,GO:0023041,GO:0030054,GO:0030165,GO:0030425,GO:0031175,GO:0032230,GO:0032433,GO:0035418,GO:0042043,GO:0043197,GO:0043198,GO:0045184,GO:0045202,GO:0045211,GO:0045664,GO:0046983,GO:0048511,GO:0048789,GO:0050839,GO:…
TRINITY_DN17911_c0_g1	GO:0001818,GO:0005654,GO:0005737,GO:0005794,GO:0005813,GO:0007165,GO:0007399,GO:0010574,GO:0016055,GO:0021762,GO:0030154,GO:0030426,GO:0048471,GO:0048662,GO:0070062,GO:0070373,GO:0090361
TRINITY_DN17926_c0_g1	GO:0005737,GO:0005874
TRINITY_DN17944_c0_g1	GO:0005319
TRINITY_DN17946_c0_g1	GO:0000981,GO:0003677,GO:0003700,GO:0005634,GO:0006351,GO:0006355,GO:0007474,GO:0007498,GO:0007525,GO:0010906,GO:0016203,GO:0033627,GO:0043425,GO:0046982
TRINITY_DN17969_c0_g1	GO:0004672,GO:0004674,GO:0005524,GO:0018105,GO:0018107,GO:0031672,GO:0046872,GO:0051782
TRINITY_DN1798_c0_g1	GO:0004181,GO:0005576,GO:0008270
TRINITY_DN17991_c0_g1	GO:0003964
TRINITY_DN18117_c0_g1	GO:0000981,GO:0005634,GO:0006351,GO:0022008
TRINITY_DN18141_c0_g1	GO:0004930,GO:0016021
TRINITY_DN18187_c0_g1	GO:0000794,GO:0001701,GO:0001756,GO:0002020,GO:0003007,GO:0003300,GO:0004674,GO:0004713,GO:0005200,GO:0005509,GO:0005516,GO:0005524,GO:0005859,GO:0005865,GO:0006936,GO:0006941,GO:0007507,GO:0007512,GO:0008307,GO:0018108,GO:0019899,GO:0019901,GO:0021591,GO:0030017,GO:0030018,GO:0030240,GO:0030241,GO:0030506,GO:0031430,GO:0031433,GO:0031672,GO:0031674,GO:0035995,GO:0042802,GO:0042805,GO:0043056,GO:…
TRINITY_DN18223_c0_g1	GO:0005576,GO:0008010,GO:0008061,GO:0030023,GO:0031012,GO:0032992,GO:0040003,GO:0042302
TRINITY_DN18285_c0_g1	GO:0016021
TRINITY_DN18316_c0_g1	GO:0005887,GO:0007156,GO:0042802,GO:0048812
TRINITY_DN1832_c0_g1	GO:0016021,GO:0016192
TRINITY_DN18367_c0_g1	GO:0004970,GO:0005234,GO:0016021,GO:0030054,GO:0035176,GO:0045211,GO:0070062
TRINITY_DN1836_c0_g1	GO:0003676,GO:0004190,GO:0015074
TRINITY_DN18406_c0_g1	GO:0004672,GO:0004674,GO:0005524,GO:0018105,GO:0018107,GO:0031672,GO:0046872,GO:0051782
TRINITY_DN18440_c0_g1	GO:0004866,GO:0004867,GO:0005615,GO:0006954,GO:0030414
TRINITY_DN18450_c0_g1	GO:0001504,GO:0002026,GO:0002087,GO:0005391,GO:0005524,GO:0005768,GO:0005829,GO:0005890,GO:0005901,GO:0006813,GO:0006814,GO:0006883,GO:0006940,GO:0008144,GO:0008217,GO:0008344,GO:0008542,GO:0010107,GO:0010882,GO:0014704,GO:0015988,GO:0015991,GO:0016021,GO:0019229,GO:0019829,GO:0030007,GO:0030315,GO:0030955,GO:0031402,GO:0035094,GO:0036376,GO:0040011,GO:0042383,GO:0043005,GO:0043197,GO:0043209,GO:…
TRINITY_DN18464_c0_g1	GO:0005509,GO:0016459
TRINITY_DN18476_c0_g1	GO:0001764,GO:0005887,GO:0008046,GO:0016021,GO:0033563,GO:0035385
TRINITY_DN18558_c0_g1	GO:0000794,GO:0003779,GO:0005863,GO:0005875,GO:0007062,GO:0007076,GO:0007498,GO:0007517,GO:0007519,GO:0007520,GO:0007522,GO:0007525,GO:0008307,GO:0016203,GO:0019233,GO:0030017,GO:0030018,GO:0031674,GO:0035206,GO:0040011,GO:0045214,GO:0051301
TRINITY_DN1857_c0_g1	GO:0016021
TRINITY_DN18614_c0_g1	GO:0005886,GO:0007156,GO:0007601,GO:0016021,GO:0016028,GO:0032528,GO:0035996,GO:0042051,GO:0042052,GO:0046658,GO:0050896
TRINITY_DN18707_c0_g1	GO:0016021
TRINITY_DN18708_c0_g1	GO:0003676
TRINITY_DN18732_c0_g1	GO:0005576,GO:0016020,GO:0016787
TRINITY_DN18738_c0_g1	GO:0000977,GO:0001077,GO:0001709,GO:0001764,GO:0005634,GO:0005654,GO:0005737,GO:0006355,GO:0030182,GO:0030516,GO:0043565,GO:0045165,GO:0045727,GO:0045944
TRINITY_DN18743_c0_g1	GO:0004222,GO:0005886,GO:0016021,GO:0046872
TRINITY_DN18759_c0_g1	GO:0005230,GO:0016021
TRINITY_DN18759_c0_g2	GO:0004517,GO:0005506,GO:0006809,GO:0010181,GO:0020037,GO:0050660,GO:0050661
TRINITY_DN18773_c0_g1	GO:0004386
TRINITY_DN18897_c0_g1	GO:0008340,GO:0009408,GO:0030968,GO:0051082
TRINITY_DN18931_c0_g1	GO:0008270,GO:0016021,GO:0019706
TRINITY_DN18960_c0_g1	GO:0001822,GO:0001932,GO:0001942,GO:0005509,GO:0005886,GO:0006897,GO:0008104,GO:0009953,GO:0009954,GO:0009986,GO:0014069,GO:0016021,GO:0016055,GO:0016600,GO:0030178,GO:0030279,GO:0030326,GO:0030425,GO:0030509,GO:0030971,GO:0031594,GO:0042475,GO:0042733,GO:0042803,GO:0043025,GO:0043113,GO:0048813,GO:0048856,GO:0050731,GO:0050771,GO:0050808,GO:0051124,GO:0051290,GO:0060173,GO:0071340,GO:0090090,GO:…
TRINITY_DN1898_c0_g1	GO:0005215,GO:0005887,GO:0006814,GO:0015129,GO:0015293,GO:0015355,GO:0016021,GO:0016324,GO:0055085,GO:0070062
TRINITY_DN189_c0_g1	GO:0000122,GO:0000978,GO:0001078,GO:0003676,GO:0005634,GO:0006351,GO:0007165,GO:0007275,GO:0044323,GO:0045665,GO:0046872,GO:0048387
TRINITY_DN19008_c0_g1	GO:0016021
TRINITY_DN19049_c0_g1	GO:0005230,GO:0005509,GO:0006898,GO:0016020,GO:0016021
TRINITY_DN19075_c0_g1	GO:0003723,GO:0003964
TRINITY_DN19079_c0_g2	GO:0005509,GO:0016021,GO:0016175,GO:0042554
TRINITY_DN19172_c0_g1	GO:0004672,GO:0005524,GO:0005634,GO:0008092,GO:0017124,GO:0030018,GO:0031674,GO:0045214,GO:0051371
TRINITY_DN19175_c0_g1	GO:0016627,GO:0050660
TRINITY_DN19178_c0_g1	GO:0001764,GO:0001932,GO:0004930,GO:0005509,GO:0005886,GO:0007156,GO:0007413,GO:0016021,GO:0032880,GO:0036514,GO:0036515,GO:1904938
TRINITY_DN19237_c0_g1	GO:0000138,GO:0002064,GO:0002526,GO:0003831,GO:0003945,GO:0004461,GO:0005615,GO:0005794,GO:0005886,GO:0005975,GO:0005989,GO:0006012,GO:0006486,GO:0006487,GO:0007155,GO:0007339,GO:0007341,GO:0008092,GO:0008285,GO:0008378,GO:0009101,GO:0009312,GO:0009897,GO:0009986,GO:0016020,GO:0016021,GO:0016323,GO:0016757,GO:0030057,GO:0030112,GO:0030145,GO:0030175,GO:0030198,GO:0030879,GO:0031526,GO:0032580,GO:…
TRINITY_DN19249_c0_g1	GO:0004601,GO:0005576,GO:0006979,GO:0007306,GO:0020037,GO:0042600,GO:0042743,GO:0042744,GO:0046872
TRINITY_DN19284_c0_g1	GO:0005576,GO:0008810,GO:0030245,GO:0071555
TRINITY_DN19311_c0_g1	GO:0001666,GO:0005743,GO:0005747,GO:0008137,GO:0010243,GO:0016021,GO:0042542,GO:0042773,GO:0043005,GO:0070469
TRINITY_DN19370_c0_g1	GO:0004198,GO:0005509,GO:0005622,GO:0005737,GO:0006508,GO:0007586
TRINITY_DN19388_c0_g1	GO:0000122,GO:0003677,GO:0003707,GO:0004879,GO:0005634,GO:0005654,GO:0005667,GO:0006351,GO:0006355,GO:0006366,GO:0006367,GO:0007165,GO:0007601,GO:0007602,GO:0008270,GO:0008285,GO:0042462,GO:0043565,GO:0045872,GO:0045944,GO:0060041
TRINITY_DN19424_c0_g1	GO:0000981,GO:0003677,GO:0003700,GO:0005634,GO:0006351,GO:0006355,GO:0007474,GO:0007498,GO:0007525,GO:0010906,GO:0016203,GO:0033627,GO:0043425,GO:0046982
TRINITY_DN19424_c0_g2	GO:0006355,GO:0033627
TRINITY_DN19442_c0_g1	GO:0016491
TRINITY_DN19442_c0_g2	GO:0000256,GO:0005737,GO:0006144,GO:0016491
TRINITY_DN19445_c0_g1	GO:0005229,GO:0005244,GO:0005262,GO:0034707
TRINITY_DN19466_c0_g1	GO:0016021
TRINITY_DN19473_c0_g1	GO:0005777,GO:0006631,GO:0006637,GO:0016410,GO:0016790
TRINITY_DN19510_c0_g1	GO:0000981,GO:0003677,GO:0003700,GO:0005634,GO:0006351,GO:0007275,GO:0007495,GO:0007507,GO:0008301,GO:0009887,GO:0030111,GO:0030166,GO:0043565,GO:0061146
TRINITY_DN19577_c0_g1	GO:0003676,GO:0004386,GO:0005524,GO:0051321
TRINITY_DN19606_c0_g1	GO:0016021,GO:2000312
TRINITY_DN19649_c0_g1	GO:0005351,GO:0005355,GO:0005886,GO:0005887,GO:0015574,GO:0015771,GO:0016021,GO:0046323
TRINITY_DN1967_c0_g1	GO:0001527,GO:0005201,GO:0005509,GO:0005576,GO:0009653,GO:0016021,GO:0090287
TRINITY_DN1967_c0_g2	GO:0001501,GO:0001527,GO:0001656,GO:0005178,GO:0005201,GO:0005509,GO:0005576,GO:0005578,GO:0005604,GO:0005615,GO:0007507,GO:0022617,GO:0030023,GO:0030198,GO:0031012,GO:0035582,GO:0035583,GO:0043010,GO:0048048,GO:0048050,GO:0070062,GO:0071560,GO:0090287,GO:1990314
TRINITY_DN19741_c0_g1	GO:0004867,GO:0005576,GO:0016021
TRINITY_DN19762_c0_g1	GO:0005634,GO:0006351,GO:0006355,GO:0008270,GO:0043565
TRINITY_DN19763_c0_g1	GO:0005215,GO:0005886,GO:0005887,GO:0006811,GO:0015347,GO:0016021,GO:0043252
TRINITY_DN19783_c0_g1	GO:0003964
TRINITY_DN19812_c0_g1	GO:0003774,GO:0004672,GO:0004674,GO:0004702,GO:0004713,GO:0005516,GO:0005524,GO:0005737,GO:0005856,GO:0005875,GO:0006468,GO:0006886,GO:0007010,GO:0007601,GO:0007603,GO:0007604,GO:0008104,GO:0009416,GO:0016027,GO:0016028,GO:0016059,GO:0016062,GO:0016459,GO:0016461,GO:0033227,GO:0035091,GO:0042385,GO:0042623,GO:0045494,GO:1990146
TRINITY_DN19812_c0_g2	GO:0003774,GO:0004672,GO:0004674,GO:0004702,GO:0004713,GO:0005516,GO:0005524,GO:0005737,GO:0005856,GO:0005875,GO:0006468,GO:0006886,GO:0007010,GO:0007601,GO:0007603,GO:0007604,GO:0008104,GO:0009416,GO:0016027,GO:0016028,GO:0016059,GO:0016062,GO:0016459,GO:0016461,GO:0033227,GO:0035091,GO:0042385,GO:0042623,GO:0045494,GO:1990146
TRINITY_DN19839_c0_g1	GO:0004040,GO:0005576,GO:0005618,GO:0008152,GO:0016798,GO:0071555
TRINITY_DN19913_c0_g1	GO:0005581,GO:0006910,GO:0006955,GO:0008329,GO:0016021,GO:0030169,GO:0030246,GO:0034138,GO:0046872,GO:0060355,GO:0070062,GO:0071360
TRINITY_DN19922_c0_g1	GO:0004674,GO:0005262,GO:0005524,GO:0016021
TRINITY_DN19924_c0_g1	GO:0003824,GO:0005524,GO:0005829,GO:0007269,GO:0007613,GO:0008021,GO:0008049,GO:0008306,GO:0008355,GO:0009408,GO:0016079,GO:0030054,GO:0043195,GO:0045202,GO:0046872,GO:0048149,GO:0051124,GO:0071632,GO:0072553
TRINITY_DN19932_c0_g1	GO:0003872,GO:0005524,GO:0005829,GO:0005945,GO:0005980,GO:0006002,GO:0006096,GO:0008022,GO:0008443,GO:0016324,GO:0019900,GO:0032024,GO:0042593,GO:0042802,GO:0042803,GO:0046716,GO:0046872,GO:0051259,GO:0061615,GO:0061621,GO:0070061,GO:0070062,GO:0093001,GO:0097228
TRINITY_DN19936_c0_g1	GO:0003676,GO:0046872
TRINITY_DN19940_c0_g1	GO:0004497,GO:0005506,GO:0016705,GO:0020037
TRINITY_DN20007_c0_g1	GO:0005219,GO:0005622,GO:0005789,GO:0005875,GO:0006816,GO:0006936,GO:0007275,GO:0016021,GO:0033017,GO:0035206,GO:0060047,GO:0072347
TRINITY_DN20068_c0_g1	GO:0000165,GO:0001657,GO:0001755,GO:0001838,GO:0004713,GO:0004714,GO:0005509,GO:0005524,GO:0005737,GO:0005769,GO:0005886,GO:0005887,GO:0006919,GO:0007156,GO:0007158,GO:0007169,GO:0007399,GO:0009653,GO:0010008,GO:0010628,GO:0010976,GO:0014042,GO:0016021,GO:0030155,GO:0030182,GO:0030335,GO:0030424,GO:0030425,GO:0033619,GO:0033630,GO:0035799,GO:0042493,GO:0042551,GO:0043025,GO:0043231,GO:0043235,GO:…
TRINITY_DN20086_c0_g1	GO:0005509,GO:0005544,GO:0005886,GO:0006906,GO:0016021,GO:0017158,GO:0019898,GO:0019905,GO:0030276,GO:0048791,GO:0098793
TRINITY_DN20193_c0_g1	GO:0042302
TRINITY_DN20247_c0_g1	GO:0005509,GO:0005737,GO:0005886,GO:0007156,GO:0016021,GO:0021957,GO:0070062
TRINITY_DN20252_c0_g1	GO:0005576,GO:0008010,GO:0008061,GO:0030023,GO:0031012,GO:0032992,GO:0040003,GO:0042302
TRINITY_DN20253_c0_g1	GO:0003964
TRINITY_DN20272_c0_g1	GO:0016021
TRINITY_DN20278_c0_g1	GO:0046872
TRINITY_DN20286_c0_g1	GO:0003676,GO:0003964,GO:0004190,GO:0004519,GO:0008270,GO:0015074,GO:0016788
TRINITY_DN20315_c0_g1	GO:0000981,GO:0003676,GO:0003677,GO:0005654,GO:0005737,GO:0007010,GO:0007275,GO:0008270,GO:0022604
TRINITY_DN20320_c0_g1	GO:0004930,GO:0007166,GO:0016021
TRINITY_DN20325_c0_g1	GO:0004970,GO:0005234,GO:0007268,GO:0008066,GO:0016021,GO:0030054,GO:0030424,GO:0030425,GO:0032839,GO:0042391,GO:0043195,GO:0043204,GO:0045211,GO:0051967
TRINITY_DN20364_c0_g1	GO:0004568,GO:0005615,GO:0005737,GO:0005783,GO:0005975,GO:0006032,GO:0006915,GO:0006954,GO:0007250,GO:0008061,GO:0009612,GO:0010800,GO:0030246,GO:0030324,GO:0034612,GO:0045766,GO:0048471,GO:0051897,GO:0070374,GO:0070555,GO:0070741,GO:0071356,GO:0072606
TRINITY_DN20368_c0_g1	GO:0003677,GO:0005634
TRINITY_DN20468_c0_g1	GO:0000794,GO:0003779,GO:0005863,GO:0005875,GO:0007062,GO:0007076,GO:0007498,GO:0007517,GO:0007519,GO:0007520,GO:0007522,GO:0007525,GO:0008307,GO:0016203,GO:0019233,GO:0030017,GO:0030018,GO:0031674,GO:0035206,GO:0040011,GO:0045214,GO:0051301
TRINITY_DN20531_c0_g2	GO:0005887,GO:0007156,GO:0042802,GO:0048812
TRINITY_DN20541_c0_g1	GO:0005764,GO:0007275,GO:0008234,GO:0030154
TRINITY_DN20583_c0_g1	GO:0001932,GO:0001975,GO:0003006,GO:0003779,GO:0004672,GO:0004864,GO:0005634,GO:0005737,GO:0005886,GO:0005912,GO:0007568,GO:0007612,GO:0008022,GO:0008157,GO:0010243,GO:0014069,GO:0014070,GO:0015629,GO:0016358,GO:0016477,GO:0019722,GO:0019900,GO:0021766,GO:0021987,GO:0030027,GO:0030042,GO:0030175,GO:0030426,GO:0030864,GO:0031175,GO:0031749,GO:0032355,GO:0032515,GO:0032587,GO:0032591,GO:0034695,GO:…
TRINITY_DN2059_c0_g1	GO:0005856,GO:0005925,GO:0016528,GO:0030018,GO:0030506,GO:0042383,GO:0043034,GO:0048747
TRINITY_DN20642_c0_g1	GO:0003677,GO:0006310,GO:0015074
TRINITY_DN20653_c0_g1	GO:0004521,GO:0009303
TRINITY_DN20653_c0_g2	GO:0004521,GO:0009303
TRINITY_DN20654_c0_g1	GO:0000122,GO:0003700,GO:0005634,GO:0005667,GO:0006351,GO:0006355,GO:0007517,GO:0030154,GO:0043565,GO:0051450
TRINITY_DN2069_c0_g1	GO:0004674,GO:0005524
TRINITY_DN20711_c0_g1	GO:0005576
TRINITY_DN20731_c0_g2	GO:0016021
TRINITY_DN20779_c0_g1	GO:0003723,GO:0003724,GO:0003968,GO:0005524,GO:0006351,GO:0016021,GO:0039694
TRINITY_DN20786_c0_g1	GO:0003677
TRINITY_DN20815_c0_g1	GO:0005452,GO:0005887,GO:0006820,GO:0006821,GO:0015106,GO:0015108,GO:0015301,GO:0015701,GO:0016020,GO:0016021,GO:0016323,GO:0030018,GO:0030506,GO:0030863,GO:0042803,GO:0051453,GO:0070062,GO:0072562
TRINITY_DN20827_c0_g1	GO:0004721,GO:0004725,GO:0004728,GO:0005001,GO:0005886,GO:0006470,GO:0007411,GO:0007417,GO:0007424,GO:0007616,GO:0008045,GO:0016021,GO:0030424,GO:0045177
TRINITY_DN20859_c0_g2	GO:0005783,GO:0008270,GO:0016021,GO:0019706
TRINITY_DN20992_c0_g1	GO:0003676,GO:0015074
TRINITY_DN21008_c0_g1	GO:0005886,GO:0005918,GO:0007156,GO:0007424,GO:0016331,GO:0019898,GO:0019991,GO:0031225,GO:0035151,GO:0035160,GO:0042803,GO:0061343
TRINITY_DN21015_c0_g1	GO:0003774,GO:0005886,GO:0009431,GO:0016021,GO:0031514,GO:0071973
TRINITY_DN2109_c0_g1	GO:0003924,GO:0005525,GO:0005622,GO:0005794,GO:0006888,GO:0006893,GO:0007264,GO:0015031,GO:0016236
TRINITY_DN21136_c0_g1	GO:0005576,GO:0006030,GO:0008061,GO:0016021
TRINITY_DN21137_c0_g1	GO:0030246
TRINITY_DN21147_c0_g1	GO:0016614,GO:0050660
TRINITY_DN21147_c0_g2	GO:0016614,GO:0050660
TRINITY_DN21190_c0_g1	GO:0005215,GO:0005887,GO:0006814,GO:0006915,GO:0015293,GO:0016021,GO:0016324,GO:0055085,GO:0070062
TRINITY_DN21208_c0_g1	GO:0004104,GO:0005615,GO:0005886,GO:0007155,GO:0016021,GO:0030424,GO:0030425,GO:0045202,GO:0046929
TRINITY_DN21210_c0_g1	GO:0000122,GO:0000187,GO:0001501,GO:0001649,GO:0001658,GO:0001666,GO:0001701,GO:0001837,GO:0001934,GO:0001938,GO:0002062,GO:0003130,GO:0003181,GO:0003203,GO:0003308,GO:0004745,GO:0005102,GO:0005125,GO:0005160,GO:0005576,GO:0005615,GO:0006029,GO:0006355,GO:0006468,GO:0006954,GO:0007219,GO:0007267,GO:0007507,GO:0008285,GO:0009790,GO:0009887,GO:0009986,GO:0010628,GO:0010718,GO:0010862,GO:0010894,GO:…
TRINITY_DN21247_c0_g1	GO:0003677
TRINITY_DN21287_c0_g2	GO:0004970,GO:0005234,GO:0007157,GO:0014069,GO:0016021,GO:0021707,GO:0030054,GO:0030165,GO:0034613,GO:0045211
TRINITY_DN21290_c0_g1	GO:0045095
TRINITY_DN21296_c0_g1	GO:0008283,GO:0015030,GO:0016926,GO:0030576,GO:0032183,GO:0070140
TRINITY_DN21318_c0_g1	GO:0004222,GO:0008270
TRINITY_DN21374_c0_g1	GO:0005576,GO:0007218
TRINITY_DN21402_c0_g1	GO:0016021
TRINITY_DN21411_c0_g1	GO:0005886,GO:0006811,GO:0006821,GO:0008068,GO:0016021,GO:0030054,GO:0034707,GO:0045211,GO:0048812
TRINITY_DN21493_c0_g1	GO:0001745,GO:0005886,GO:0005913,GO:0007156,GO:0007409,GO:0007520,GO:0016021,GO:0016202,GO:0030165,GO:0042802,GO:0045177,GO:0046331,GO:0046666,GO:0046667,GO:0048749
TRINITY_DN21510_c0_g1	GO:0005576,GO:0016020,GO:0016021
TRINITY_DN21510_c0_g2	GO:0005576,GO:0016020,GO:0016021
TRINITY_DN21525_c0_g1	GO:0016021
TRINITY_DN21543_c0_g1	GO:0003333,GO:0005215,GO:0005307,GO:0005887,GO:0008292,GO:0015171,GO:0015220,GO:0015871,GO:0016021,GO:0019233,GO:0033265,GO:0055085
TRINITY_DN21550_c0_g1	GO:0001518,GO:0005248,GO:0005886,GO:0006814,GO:0007608,GO:0016021,GO:0019228,GO:0022843,GO:0030431,GO:0035725,GO:0042048,GO:0086010
TRINITY_DN21554_c0_g1	GO:0016021
TRINITY_DN21571_c0_g1	GO:0001758,GO:0004029,GO:0005622,GO:0005737,GO:0042573,GO:0042574,GO:0042904,GO:0070062
TRINITY_DN21610_c0_g1	GO:0005975,GO:0016985,GO:0046355
TRINITY_DN21612_c0_g1	GO:0004970,GO:0016021
TRINITY_DN21612_c0_g2	GO:0004970,GO:0005234,GO:0016021,GO:0030054,GO:0045211
TRINITY_DN21624_c0_g1	GO:0000413,GO:0003755,GO:0005576,GO:0005634,GO:0005829,GO:0006457,GO:0016018,GO:0045069
TRINITY_DN21628_c0_g1	GO:0016021
TRINITY_DN21668_c0_g2	GO:0003676
TRINITY_DN21685_c0_g1	GO:0003993,GO:0016021
TRINITY_DN21687_c0_g1	GO:0004222,GO:0005576,GO:0008270
TRINITY_DN21769_c0_g1	GO:0000922,GO:0005737,GO:0005813,GO:0007346,GO:0030496,GO:0051301
TRINITY_DN21769_c0_g2	GO:0000922,GO:0005737,GO:0005813,GO:0007346,GO:0030496,GO:0051301
TRINITY_DN21769_c0_g3	GO:0005737,GO:0005813,GO:0007346,GO:0030496,GO:0051301,GO:0072686,GO:0097431,GO:1990023
TRINITY_DN21772_c0_g1	GO:0003676,GO:0008270,GO:0015074
TRINITY_DN21773_c0_g1	GO:0000281,GO:0004674,GO:0005524,GO:0005737,GO:0005826,GO:0016301,GO:0016905,GO:0018107,GO:0031037,GO:0045159,GO:0046777
TRINITY_DN21828_c0_g1	GO:0003676,GO:0003964,GO:0004190,GO:0004519,GO:0015074
TRINITY_DN21844_c0_g1	GO:0003676,GO:0003700,GO:0004190,GO:0008270,GO:0015074
TRINITY_DN21848_c0_g1	GO:0002062,GO:0005102,GO:0005109,GO:0005578,GO:0005615,GO:0007165,GO:0007267,GO:0007275,GO:0008584,GO:0009267,GO:0009887,GO:0016055,GO:0021871,GO:0030182,GO:0045165,GO:0060070,GO:0060492,GO:0060638,GO:0071425,GO:0090190,GO:0090263
TRINITY_DN21855_c0_g1	GO:0003676,GO:0008270
TRINITY_DN21926_c0_g1	GO:0007186
TRINITY_DN21949_c0_g1	GO:0000139,GO:0006486,GO:0006487,GO:0008417,GO:0016021,GO:0017060,GO:0032580,GO:0036065,GO:0046920
TRINITY_DN22008_c0_g1	GO:0005886,GO:0016021,GO:0016055,GO:0016500,GO:0030177,GO:0030335,GO:0031982
TRINITY_DN22065_c0_g1	GO:0005737,GO:0006807,GO:0008080
TRINITY_DN22088_c0_g1	GO:0000139,GO:0005789,GO:0005886,GO:0005887,GO:0006672,GO:0007275,GO:0016324,GO:0017040
TRINITY_DN22091_c0_g1	GO:0005201,GO:0005319,GO:0005578,GO:0005886,GO:0007160,GO:0007605,GO:0031225,GO:0070062
TRINITY_DN22100_c0_g1	GO:0003755,GO:0005622,GO:0005737,GO:0006457,GO:0008270,GO:0042277
TRINITY_DN22106_c0_g1	GO:0005886,GO:0008152,GO:0009405,GO:0031225,GO:0052794,GO:0052795,GO:0052796
TRINITY_DN22124_c0_g1	GO:0003676,GO:0003700,GO:0004190,GO:0008270,GO:0015074
TRINITY_DN22125_c0_g1	GO:0001558,GO:0003700,GO:0005024,GO:0005178,GO:0005509,GO:0005539,GO:0005576,GO:0005578,GO:0005615,GO:0005634,GO:0006457,GO:0007275,GO:0008270,GO:0016021,GO:0017015,GO:0030162,GO:0030252,GO:0031012,GO:0045595,GO:0050431,GO:0070062
TRINITY_DN22141_c0_g1	GO:0003700,GO:0005634,GO:0006351,GO:0043565,GO:0060271
TRINITY_DN22144_c0_g1	GO:0006811,GO:0016021,GO:0030054,GO:0045211
TRINITY_DN22146_c0_g1	GO:0005576
TRINITY_DN22166_c0_g1	GO:0001666,GO:0004692,GO:0005524,GO:0007507,GO:0016021,GO:0042626
TRINITY_DN22166_c0_g2	GO:0001666,GO:0005524,GO:0007507,GO:0016021,GO:0042626
TRINITY_DN22259_c0_g1	GO:0003677,GO:0005634,GO:0006355,GO:0007275,GO:0043565
TRINITY_DN22269_c0_g1	GO:0006355
TRINITY_DN22291_c0_g1	GO:0005319,GO:0005576,GO:0005635,GO:0005764,GO:0005765,GO:0005783,GO:0005887,GO:0006486,GO:0007041,GO:0008203,GO:0008206,GO:0015485,GO:0016021,GO:0030301,GO:0031902,GO:0042632,GO:0048471
TRINITY_DN22291_c0_g2	GO:0005319,GO:0005576,GO:0005635,GO:0005764,GO:0005765,GO:0005768,GO:0005783,GO:0005794,GO:0005886,GO:0005887,GO:0006486,GO:0006897,GO:0006914,GO:0007041,GO:0007628,GO:0008203,GO:0008206,GO:0015485,GO:0016020,GO:0016021,GO:0016242,GO:0030301,GO:0031579,GO:0031902,GO:0031982,GO:0033344,GO:0042493,GO:0042632,GO:0045121,GO:0046686,GO:0046718,GO:0048471,GO:0060548,GO:0070062,GO:0071383,GO:0071404,GO:…
TRINITY_DN22332_c0_g3	GO:0016021
TRINITY_DN22364_c0_g1	GO:0005737,GO:0007528,GO:0007614,GO:0008104,GO:0008355,GO:0016021,GO:0016319,GO:0042462,GO:0042675,GO:0043025,GO:0043204,GO:0051018
TRINITY_DN22364_c0_g2	GO:0005737,GO:0007528,GO:0007614,GO:0008104,GO:0008355,GO:0016021,GO:0016319,GO:0042462,GO:0042675,GO:0043025,GO:0043204,GO:0051018
TRINITY_DN22423_c0_g1	GO:0016021
TRINITY_DN22430_c0_g1	GO:0005576,GO:0008010,GO:0008061,GO:0030023,GO:0031012,GO:0032992,GO:0040003,GO:0042302
TRINITY_DN2249_c0_g1	GO:0016021
TRINITY_DN22535_c0_g1	GO:0003677,GO:0003824,GO:0004386,GO:0005524,GO:0005674,GO:0006355,GO:0006367,GO:0015630
TRINITY_DN22548_c0_g1	GO:0005576
TRINITY_DN22558_c0_g1	GO:0001666,GO:0004930,GO:0005771,GO:0005802,GO:0005829,GO:0007166,GO:0007200,GO:0007204,GO:0007218,GO:0007613,GO:0007631,GO:0008542,GO:0010578,GO:0015056,GO:0016021,GO:0021854,GO:0030325,GO:0030425,GO:0030855,GO:0031226,GO:0031982,GO:0032811,GO:0035641,GO:0035902,GO:0042596,GO:0043025,GO:0043306,GO:0043404,GO:0045177,GO:0048148,GO:0048149,GO:0048266,GO:0051424,GO:0051458,GO:0051602,GO:0051867,GO:…
TRINITY_DN22587_c0_g2	GO:0003676,GO:0015074
TRINITY_DN22613_c0_g1	GO:0003723,GO:0003964
TRINITY_DN22654_c0_g1	GO:0005509,GO:0005886,GO:0005887,GO:0005911,GO:0007155,GO:0007156,GO:0007411,GO:0007412,GO:0007413,GO:0008013,GO:0016021,GO:0016318,GO:0016339,GO:0019233,GO:0030424,GO:0030425,GO:0031290,GO:0042803,GO:0044331,GO:0045296,GO:0045463,GO:0045467,GO:0048675,GO:0048814,GO:0048841,GO:0048846,GO:0050774,GO:0050839
TRINITY_DN22671_c0_g1	GO:0003777,GO:0007018
TRINITY_DN22699_c0_g1	GO:0000794,GO:0003779,GO:0005863,GO:0005875,GO:0007062,GO:0007076,GO:0007498,GO:0007517,GO:0007519,GO:0007520,GO:0007522,GO:0007525,GO:0008307,GO:0016203,GO:0019233,GO:0030017,GO:0030018,GO:0031674,GO:0035206,GO:0040011,GO:0045214,GO:0051301
TRINITY_DN22699_c0_g2	GO:0000794,GO:0003779,GO:0005863,GO:0005875,GO:0007062,GO:0007076,GO:0007498,GO:0007517,GO:0007519,GO:0007520,GO:0007522,GO:0007525,GO:0008307,GO:0016203,GO:0019233,GO:0030017,GO:0030018,GO:0031674,GO:0035206,GO:0040011,GO:0045214,GO:0051301
TRINITY_DN22723_c0_g1	GO:0003723,GO:0003964
TRINITY_DN22741_c0_g1	GO:0005737,GO:0031424
TRINITY_DN2282_c0_g1	GO:0001944,GO:0003007,GO:0003143,GO:0003315,GO:0003318,GO:0003319,GO:0003376,GO:0004930,GO:0005886,GO:0007492,GO:0007507,GO:0008078,GO:0016021,GO:0030336,GO:0035050,GO:0035676,GO:0035677,GO:0038036,GO:0042074,GO:0048703,GO:0048840,GO:0048901,GO:0060026,GO:0060027,GO:0060872,GO:0060973,GO:0061035
TRINITY_DN22841_c0_g1	GO:0004190
TRINITY_DN22846_c0_g1	GO:0005524
TRINITY_DN228_c0_g1	GO:0000139,GO:0006493,GO:0016021,GO:0047223
TRINITY_DN22931_c0_g1	GO:0005615,GO:0016021,GO:0016787,GO:0052689
TRINITY_DN22964_c0_g1	GO:0003723,GO:0003964
TRINITY_DN22996_c0_g1	GO:0003774,GO:0016459,GO:0030016,GO:0032982
TRINITY_DN23003_c0_g1	GO:0003676,GO:0015074
TRINITY_DN23015_c0_g1	GO:0004519
TRINITY_DN23034_c0_g1	GO:0002752,GO:0004888,GO:0005030,GO:0005886,GO:0005887,GO:0006952,GO:0007165,GO:0007411,GO:0008329,GO:0009897,GO:0010508,GO:0016021,GO:0046790,GO:0050688,GO:0051607
TRINITY_DN23072_c0_g1	GO:0000723,GO:0003678,GO:0006281
TRINITY_DN23090_c0_g1	GO:0003723,GO:0003964
TRINITY_DN23120_c0_g1	GO:0000272,GO:0004563,GO:0005975,GO:0006032
TRINITY_DN23185_c0_g1	GO:0005886,GO:0006897,GO:0016021,GO:0020016
TRINITY_DN23215_c0_g1	GO:0003700,GO:0004930,GO:0005634,GO:0005886,GO:0008270,GO:0016021,GO:0030073,GO:0031210,GO:0043235,GO:0043565
TRINITY_DN23233_c0_g1	GO:0004672,GO:0004674,GO:0005524,GO:0018105,GO:0018107,GO:0031672,GO:0046872,GO:0051782
TRINITY_DN23233_c0_g2	GO:0004672,GO:0004674,GO:0005524,GO:0018105,GO:0018107,GO:0031672,GO:0046872,GO:0051782
TRINITY_DN23243_c0_g1	GO:0005507,GO:0016715
TRINITY_DN23278_c0_g1	GO:0001658,GO:0001736,GO:0001822,GO:0003007,GO:0003183,GO:0003192,GO:0003273,GO:0005509,GO:0005622,GO:0005886,GO:0007156,GO:0007157,GO:0007389,GO:0016021,GO:0016477,GO:0021915,GO:0022008,GO:0035329,GO:0036342,GO:0043931,GO:0045177,GO:0048565,GO:0072006,GO:0072137,GO:0072659,GO:0090102,GO:0098609
TRINITY_DN23284_c1_g1	GO:0000943,GO:0003676,GO:0003677,GO:0003700,GO:0003723,GO:0003887,GO:0003964,GO:0004190,GO:0004523,GO:0004540,GO:0005524,GO:0005634,GO:0005737,GO:0006310,GO:0008233,GO:0008270,GO:0015074,GO:0019076,GO:0032197
TRINITY_DN23284_c1_g2	GO:0003676,GO:0008270,GO:0015074
TRINITY_DN23304_c0_g1	GO:0005789,GO:0008152,GO:0008194,GO:0009813,GO:0015020,GO:0016021,GO:0016758,GO:0043231,GO:0052696
TRINITY_DN23324_c0_g1	GO:0007218
TRINITY_DN23333_c0_g1	GO:0002161,GO:0004832,GO:0005524,GO:0005737,GO:0005739,GO:0006438
TRINITY_DN23385_c0_g1	GO:0003824,GO:0004558,GO:0005975,GO:0032450
TRINITY_DN23391_c0_g1	GO:0004128,GO:0005741,GO:0005789,GO:0005886,GO:0016021,GO:0016627,GO:0071949
TRINITY_DN23395_c0_g1	GO:0005319
TRINITY_DN23411_c1_g1	GO:0005524
TRINITY_DN2356_c0_g1	GO:0003723,GO:0003964
TRINITY_DN23573_c0_g1	GO:0016021
TRINITY_DN23613_c0_g2	GO:0005765,GO:0005925,GO:0006622,GO:0016021,GO:0043202,GO:0070062
TRINITY_DN23686_c0_g1	GO:0005576,GO:0030248,GO:0031176,GO:0045493
TRINITY_DN23710_c0_g1	GO:0003676,GO:0004523
TRINITY_DN23752_c0_g1	GO:0003676,GO:0004523
TRINITY_DN23764_c0_g2	GO:0003677,GO:0005634,GO:0006351,GO:0006355,GO:0046872
TRINITY_DN23775_c0_g1	GO:0004672,GO:0004674,GO:0005524,GO:0018105,GO:0018107,GO:0031672,GO:0046872,GO:0051782
TRINITY_DN23787_c0_g1	GO:0009706,GO:0015031,GO:0016021
TRINITY_DN23810_c0_g1	GO:0004842,GO:0004871,GO:0005737,GO:0005789,GO:0007165,GO:0008270,GO:0010332,GO:0010942,GO:0016021,GO:0016239,GO:0016874,GO:0030433,GO:0032897,GO:0043123,GO:0043161,GO:0045087,GO:0051092,GO:0051865,GO:0097038,GO:1902187
TRINITY_DN23811_c0_g1	GO:0005507,GO:0005576,GO:0007596
TRINITY_DN23826_c0_g1	GO:0001933,GO:0005911,GO:0007588,GO:0016021,GO:0030838,GO:0031253,GO:0043198,GO:0045121,GO:0048471,GO:0070062
TRINITY_DN23838_c0_g1	GO:0005524,GO:0005576,GO:0005623,GO:0005634,GO:0005737,GO:0005829,GO:0009408,GO:0009409,GO:0010243,GO:0014070,GO:0032570,GO:0033142,GO:0043204,GO:0043235
TRINITY_DN23840_c0_g1	GO:0000165,GO:0001657,GO:0001755,GO:0001838,GO:0004713,GO:0004714,GO:0005509,GO:0005524,GO:0005769,GO:0005886,GO:0005887,GO:0006919,GO:0007155,GO:0007156,GO:0007158,GO:0007169,GO:0010008,GO:0010976,GO:0014042,GO:0030335,GO:0030424,GO:0030425,GO:0033619,GO:0033630,GO:0035799,GO:0042493,GO:0042551,GO:0043025,GO:0043235,GO:0045121,GO:0045793,GO:0045893,GO:0048265,GO:0048484,GO:0050770,GO:0060041,GO:…
TRINITY_DN23860_c0_g1	GO:0000226,GO:0005737,GO:0005874,GO:0005875,GO:0008017,GO:0031175,GO:0043005
TRINITY_DN23868_c0_g1	GO:0003777,GO:0005524,GO:0005737,GO:0005874,GO:0007018,GO:0016887,GO:0030286,GO:0036156
TRINITY_DN23868_c0_g2	GO:0001539,GO:0003777,GO:0005524,GO:0005737,GO:0005858,GO:0005874,GO:0007018
TRINITY_DN23885_c0_g1	GO:0016021
TRINITY_DN23912_c0_g1	GO:0005887,GO:0006813,GO:0006936,GO:0015271,GO:0016020,GO:0022841,GO:0030322,GO:0040011,GO:0071805
TRINITY_DN23924_c0_g1	GO:0016021
TRINITY_DN23946_c0_g1	GO:0000122,GO:0001078,GO:0002052,GO:0003677,GO:0003700,GO:0005634,GO:0006351,GO:0006355,GO:0007219,GO:0007530,GO:0007540,GO:0007549,GO:0008344,GO:0008345,GO:0045840,GO:0045892,GO:0048813
TRINITY_DN23948_c0_g1	GO:0000014,GO:0000722,GO:0000724,GO:0000784,GO:0000790,GO:0000794,GO:0003691,GO:0004017,GO:0005524,GO:0006302,GO:0007004,GO:0007131,GO:0016233,GO:0016887,GO:0030870,GO:0032508,GO:0035861,GO:0043047,GO:0046872,GO:0051880,GO:0070192,GO:0090305
TRINITY_DN23959_c0_g2	GO:0001701,GO:0005509,GO:0005765,GO:0005905,GO:0006766,GO:0006898,GO:0007584,GO:0008203,GO:0010008,GO:0015889,GO:0016020,GO:0020028,GO:0030135,GO:0030492,GO:0030666,GO:0031419,GO:0031526,GO:0042802,GO:0043202,GO:0070207
TRINITY_DN24033_c0_g1	GO:0002177,GO:0003779,GO:0005737,GO:0005813,GO:0005815,GO:0015630,GO:0015631
TRINITY_DN24042_c0_g1	GO:0001867,GO:0005509,GO:0005537,GO:0005581,GO:0005615,GO:0006958,GO:0030247,GO:0044130,GO:0050766,GO:0050830,GO:0051289,GO:0051873,GO:0070207,GO:0070273
TRINITY_DN24046_c0_g1	GO:0005509,GO:0005886,GO:0005887,GO:0005911,GO:0007155,GO:0007156,GO:0007411,GO:0007412,GO:0007413,GO:0008013,GO:0016021,GO:0016318,GO:0016339,GO:0019233,GO:0030424,GO:0030425,GO:0031290,GO:0042803,GO:0044331,GO:0045296,GO:0045463,GO:0045467,GO:0048675,GO:0048814,GO:0048841,GO:0048846,GO:0050774,GO:0050839
TRINITY_DN24081_c0_g2	GO:0004842,GO:0008270,GO:0016567
TRINITY_DN24097_c0_g1	GO:0005086,GO:0005615,GO:0032012
TRINITY_DN24104_c0_g1	GO:0001894,GO:0003417,GO:0005576,GO:0005578,GO:0005594,GO:0006030,GO:0008061,GO:0016021,GO:0046872,GO:0051216
TRINITY_DN24121_c0_g1	GO:0004970,GO:0016021
TRINITY_DN24121_c0_g2	GO:0004970,GO:0005234,GO:0007268,GO:0007616,GO:0008355,GO:0014069,GO:0016021,GO:0017146,GO:0030054,GO:0035235,GO:0042391,GO:0045211,GO:0055074
TRINITY_DN2412_c0_g1	GO:0003676,GO:0003700,GO:0004190,GO:0008270,GO:0015074
TRINITY_DN24154_c0_g1	GO:0016021
TRINITY_DN24160_c0_g1	GO:0000724,GO:0003677,GO:0005524,GO:0005576,GO:0005634,GO:0005694,GO:0005737,GO:0009378,GO:0043140
TRINITY_DN24225_c0_g1	GO:0001525,GO:0004871,GO:0005518,GO:0005886,GO:0005887,GO:0006954,GO:0009986,GO:0010226,GO:0010977,GO:0016021,GO:0016322,GO:0016324,GO:0016477,GO:0031258,GO:0048771
TRINITY_DN24243_c0_g1	GO:0000981,GO:0003676,GO:0005634,GO:0005737,GO:0006351,GO:0006915,GO:0046872
TRINITY_DN24259_c0_g1	GO:0001965,GO:0005262,GO:0005509,GO:0016020,GO:0016021,GO:0030246,GO:0050982
TRINITY_DN24273_c0_g1	GO:0001666,GO:0004517,GO:0005102,GO:0005516,GO:0005622,GO:0005737,GO:0005777,GO:0005829,GO:0006527,GO:0006801,GO:0006809,GO:0006954,GO:0007263,GO:0007623,GO:0010181,GO:0010629,GO:0018119,GO:0020037,GO:0030863,GO:0031284,GO:0032310,GO:0032496,GO:0034617,GO:0034618,GO:0035690,GO:0042127,GO:0042177,GO:0042742,GO:0042803,GO:0045776,GO:0046872,GO:0048471,GO:0050660,GO:0050796,GO:0051712,GO:0071222,GO:…
TRINITY_DN24287_c0_g1	GO:0005509,GO:0005543,GO:0005886,GO:0006887,GO:0006906,GO:0016021,GO:0019905,GO:0030276,GO:0042803,GO:0046982
TRINITY_DN24300_c0_g2	GO:0042302
TRINITY_DN24303_c0_g1	GO:0000287,GO:0004012,GO:0005524,GO:0005637,GO:0005769,GO:0005783,GO:0005794,GO:0005886,GO:0016021,GO:0055038
TRINITY_DN24319_c0_g1	GO:0001533,GO:0005509,GO:0005578
TRINITY_DN24445_c0_g1	GO:0005887,GO:0007156,GO:0016021,GO:0042802,GO:0048812
TRINITY_DN24491_c0_g1	GO:0003964
TRINITY_DN24496_c0_g1	GO:0005576
TRINITY_DN24499_c0_g1	GO:0005506,GO:0009718,GO:0031418,GO:0046872,GO:0050589,GO:0051213
TRINITY_DN24572_c0_g1	GO:0003924,GO:0005525,GO:0005622,GO:0005743,GO:0006412
TRINITY_DN2462_c0_g1	GO:0005245,GO:0005891,GO:0046872
TRINITY_DN24697_c0_g1	GO:0001725,GO:0002230,GO:0004672,GO:0004687,GO:0005524,GO:0005737,GO:0005911,GO:0006939,GO:0014820,GO:0019899,GO:0030027,GO:0030335,GO:0032060,GO:0032154,GO:0035690,GO:0035865,GO:0046872,GO:0051928,GO:0060414,GO:0070062,GO:0071277,GO:0071476,GO:0090303,GO:0098779,GO:0098792
TRINITY_DN24767_c0_g1	GO:0007155,GO:0016021,GO:0042246
TRINITY_DN24795_c0_g1	GO:0000149,GO:0001786,GO:0005509,GO:0005544,GO:0005829,GO:0005886,GO:0006887,GO:0007268,GO:0007269,GO:0007317,GO:0008021,GO:0008345,GO:0016020,GO:0016021,GO:0016079,GO:0016192,GO:0017158,GO:0019905,GO:0030054,GO:0030276,GO:0030285,GO:0030672,GO:0031340,GO:0031594,GO:0042803,GO:0043195,GO:0048488,GO:0048489,GO:0048791,GO:0050803,GO:0060024,GO:1900073
TRINITY_DN24802_c0_g2	GO:0005737,GO:0005739,GO:0010917,GO:0010940,GO:0035794,GO:0070062
TRINITY_DN24818_c0_g1	GO:0005415,GO:0005887
TRINITY_DN24833_c0_g1	GO:0001733,GO:0005794,GO:0009247,GO:0016021
TRINITY_DN24837_c0_g1	GO:0005158,GO:0005576,GO:0005615,GO:0008286
TRINITY_DN24855_c0_g1	GO:0003774,GO:0004672,GO:0005524,GO:0016459
TRINITY_DN24855_c0_g2	GO:0003774,GO:0004672,GO:0005524,GO:0016459
TRINITY_DN24867_c0_g1	GO:0005634,GO:0005886,GO:0006955,GO:0007268,GO:0007417,GO:0007568,GO:0008366,GO:0009636,GO:0019911,GO:0021762,GO:0032570,GO:0033269,GO:0034612,GO:0042552,GO:0043025,GO:0043218,GO:0046689,GO:0050771,GO:0061024,GO:0070542,GO:0071944
TRINITY_DN24878_c0_g1	GO:0004970,GO:0005234,GO:0005886,GO:0015277,GO:0016021,GO:0030054,GO:0045211,GO:0060025
TRINITY_DN24896_c0_g1	GO:0000166,GO:0003727,GO:0005654,GO:0005737,GO:0005783,GO:0006397,GO:0010609,GO:0016554,GO:0016556,GO:0030895,GO:0050821
TRINITY_DN24898_c0_g1	GO:0004930,GO:0005886,GO:0016021
TRINITY_DN24912_c0_g1	GO:0003676,GO:0003964,GO:0004523,GO:0006313
TRINITY_DN24921_c0_g1	GO:0003676,GO:0005524
TRINITY_DN24965_c0_g3	GO:0000132,GO:0000790,GO:0000978,GO:0000979,GO:0001077,GO:0001227,GO:0001568,GO:0001709,GO:0001764,GO:0001933,GO:0002052,GO:0002088,GO:0003309,GO:0003322,GO:0003677,GO:0003682,GO:0005634,GO:0005654,GO:0005737,GO:0007224,GO:0007411,GO:0007435,GO:0009611,GO:0009786,GO:0009950,GO:0021778,GO:0021796,GO:0021797,GO:0021798,GO:0021902,GO:0021905,GO:0021912,GO:0021913,GO:0021918,GO:0021983,GO:0023019,GO:…
TRINITY_DN25002_c0_g1	GO:0004517,GO:0005506,GO:0006809,GO:0010181,GO:0020037,GO:0050660,GO:0050661
TRINITY_DN25008_c0_g1	GO:0004970,GO:0005234,GO:0016021,GO:0030054,GO:0035176,GO:0045211,GO:0070062
TRINITY_DN25027_c0_g1	GO:0008289,GO:0016021
TRINITY_DN25074_c0_g1	GO:0004672,GO:0005524,GO:0016021
TRINITY_DN25091_c0_g1	GO:0004252,GO:0005615,GO:0007586,GO:0046872
TRINITY_DN25096_c0_g1	GO:0005634
TRINITY_DN25112_c0_g1	GO:0004867
TRINITY_DN25126_c0_g3	GO:0005319
TRINITY_DN25162_c0_g1	GO:0008233,GO:0016021,GO:0016491
TRINITY_DN25174_c0_g1	GO:0000307,GO:0000785,GO:0005634,GO:0005654,GO:0005730,GO:0005829,GO:0007049,GO:0031965,GO:0045737,GO:0051301
TRINITY_DN25237_c0_g2	GO:0004715,GO:0005524,GO:0045087
TRINITY_DN25243_c0_g1	GO:0003723,GO:0003964
TRINITY_DN25259_c0_g1	GO:0003676,GO:0003964,GO:0004523
TRINITY_DN25268_c0_g1	GO:0005578
TRINITY_DN2527_c0_g1	GO:0004497,GO:0005506,GO:0006952,GO:0016020,GO:0016705,GO:0016709,GO:0020037,GO:0044550,GO:0047082
TRINITY_DN25308_c0_g1	GO:0000981,GO:0003677,GO:0003700,GO:0005634,GO:0006351,GO:0006355,GO:0007474,GO:0007498,GO:0007525,GO:0010906,GO:0016203,GO:0033627,GO:0043425,GO:0046982
TRINITY_DN25323_c0_g1	GO:0003774,GO:0005737,GO:0005874,GO:0005929,GO:0030286
TRINITY_DN25462_c0_g1	GO:0007218
TRINITY_DN25464_c0_g1	GO:0000977,GO:0003676,GO:0003700,GO:0005622,GO:0005634,GO:0006351,GO:0006355,GO:0046872
TRINITY_DN25489_c0_g1	GO:0005307,GO:0005887,GO:0008021,GO:0008292,GO:0015220,GO:0015871,GO:0030424,GO:0033265,GO:0043005,GO:0043025,GO:0045202
TRINITY_DN25525_c1_g1	GO:0005634,GO:0006355,GO:0043565,GO:0046872
TRINITY_DN25667_c0_g1	GO:0016021
TRINITY_DN25696_c0_g1	GO:0000978,GO:0003676,GO:0005634,GO:0006351,GO:0006355,GO:0046872
TRINITY_DN256_c0_g1	GO:0003676,GO:0004190,GO:0008270,GO:0015074,GO:0016021
TRINITY_DN25700_c0_g1	GO:0005506,GO:0005783,GO:0005789,GO:0006633,GO:0006643,GO:0016021,GO:0016491,GO:0046485,GO:0050479
TRINITY_DN25739_c0_g1	GO:0005452,GO:0005886,GO:0005887,GO:0006820,GO:0006821,GO:0006873,GO:0008509,GO:0015106,GO:0015108,GO:0015301,GO:0015701,GO:0016021,GO:0016323,GO:0030018,GO:0030506,GO:0030863,GO:0042803,GO:0043495,GO:0051453,GO:0070062,GO:0072562,GO:1902476
TRINITY_DN25741_c0_g1	GO:0003676
TRINITY_DN25773_c0_g1	GO:0016021
TRINITY_DN25774_c0_g1	GO:0004672,GO:0005524,GO:0016021
TRINITY_DN25788_c0_g1	GO:0005747,GO:0008137,GO:0016021,GO:0031966,GO:0070469
TRINITY_DN25831_c0_g1	GO:0005215,GO:0006814,GO:0015293,GO:0016021,GO:0055085
TRINITY_DN25859_c0_g1	GO:0000981,GO:0003676,GO:0003677,GO:0005654,GO:0005737,GO:0016021
TRINITY_DN25869_c0_g1	GO:0016021
TRINITY_DN25875_c0_g1	GO:0006811,GO:0016021,GO:0022857
TRINITY_DN25881_c0_g1	GO:0005319,GO:0005576,GO:0006869,GO:0045087,GO:0045088
TRINITY_DN25881_c0_g2	GO:0005576,GO:0006869,GO:0045087,GO:0045088
TRINITY_DN25888_c0_g1	GO:0003676
TRINITY_DN25900_c0_g1	GO:0003723,GO:0003964
TRINITY_DN25907_c0_g1	GO:0015171,GO:0016021
TRINITY_DN25938_c0_g1	GO:0003676,GO:0015074
TRINITY_DN25974_c0_g1	GO:0003964
TRINITY_DN26004_c0_g2	GO:0004970,GO:0016020
TRINITY_DN26012_c0_g2	GO:0000981,GO:0003677,GO:0003700,GO:0005634,GO:0006351,GO:0006355,GO:0007474,GO:0007498,GO:0007525,GO:0010906,GO:0016203,GO:0033627,GO:0043425,GO:0046982
TRINITY_DN26092_c0_g1	GO:0005886,GO:0007218,GO:0016021,GO:0016500
TRINITY_DN26094_c0_g1	GO:0005576,GO:0008010,GO:0008061,GO:0030023,GO:0031012,GO:0032992,GO:0040003,GO:0042302
TRINITY_DN26170_c0_g1	GO:0008836,GO:0009089,GO:0009570
TRINITY_DN26190_c0_g1	GO:0005215,GO:0005887,GO:0006814,GO:0015293,GO:0015355,GO:0016021,GO:0055085
TRINITY_DN26190_c0_g2	GO:0005215,GO:0005886,GO:0005887,GO:0006768,GO:0006810,GO:0008523,GO:0012506,GO:0015878,GO:0015887,GO:0015939,GO:0016020,GO:0016021,GO:0031526,GO:0055085
TRINITY_DN26207_c0_g1	GO:0004890,GO:0005230,GO:0005254,GO:0005886,GO:0006811,GO:0016021,GO:0030054,GO:0030594,GO:0034707,GO:0045202,GO:0045211
TRINITY_DN26207_c0_g2	GO:0001505,GO:0004890,GO:0005230,GO:0005254,GO:0005886,GO:0006836,GO:0007214,GO:0008503,GO:0016021,GO:0030054,GO:0030285,GO:0034707,GO:0045202,GO:0045211
TRINITY_DN26228_c0_g1	GO:0005452,GO:0005887,GO:0009636,GO:0015347,GO:0016021,GO:0016323,GO:0022857,GO:0043252,GO:0070062
TRINITY_DN26279_c0_g1	GO:0005615,GO:0031012,GO:0070062
TRINITY_DN26291_c0_g1	GO:0003676
TRINITY_DN26311_c0_g1	GO:0016021
TRINITY_DN26325_c0_g1	GO:0009986
TRINITY_DN26337_c0_g1	GO:0001764,GO:0004672,GO:0005524,GO:0005887,GO:0008046,GO:0033563,GO:0035385
TRINITY_DN26337_c0_g2	GO:0004672,GO:0005089,GO:0005524,GO:0017048,GO:0019902,GO:0030241,GO:0031034,GO:0031430,GO:0031672,GO:0035023
TRINITY_DN26374_c0_g1	GO:0001649,GO:0005576,GO:0005615,GO:0007275,GO:0009653,GO:0016015,GO:0040007
TRINITY_DN26389_c0_g1	GO:0016021
TRINITY_DN26401_c0_g1	GO:0000794,GO:0003779,GO:0005863,GO:0005875,GO:0007062,GO:0007076,GO:0007498,GO:0007517,GO:0007519,GO:0007520,GO:0007522,GO:0007525,GO:0008307,GO:0016203,GO:0019233,GO:0030017,GO:0030018,GO:0031674,GO:0035206,GO:0040011,GO:0045214,GO:0051301
TRINITY_DN26401_c0_g2	GO:0000794,GO:0003779,GO:0005863,GO:0005875,GO:0007062,GO:0007076,GO:0007498,GO:0007517,GO:0007519,GO:0007520,GO:0007522,GO:0007525,GO:0008307,GO:0016203,GO:0019233,GO:0030017,GO:0030018,GO:0031674,GO:0035206,GO:0040011,GO:0045214,GO:0051301
TRINITY_DN26404_c0_g1	GO:0004601,GO:0005578,GO:0006909,GO:0006979,GO:0020037,GO:0030198,GO:0042744,GO:0046872
TRINITY_DN26404_c0_g2	GO:0004601,GO:0005506,GO:0005576,GO:0006909,GO:0006979,GO:0007306,GO:0020037,GO:0022008,GO:0042600,GO:0042744,GO:0045471
TRINITY_DN26406_c0_g1	GO:0004348,GO:0005102,GO:0005615,GO:0005765,GO:0005975,GO:0006665,GO:0006680,GO:0009267,GO:0009268,GO:0016239,GO:0016787,GO:0023021,GO:0032434,GO:0032715,GO:0033561,GO:0033574,GO:0035307,GO:0043202,GO:0043407,GO:0043589,GO:0043627,GO:0046512,GO:0046513,GO:0051384,GO:0070062,GO:0071356,GO:0097066,GO:1903052
TRINITY_DN26411_c0_g1	GO:0003676,GO:0003964,GO:0004190,GO:0004519,GO:0015074
TRINITY_DN26413_c0_g1	GO:0008236
TRINITY_DN26452_c0_g1	GO:0004517,GO:0005506,GO:0006809,GO:0010181,GO:0020037,GO:0050660,GO:0050661
TRINITY_DN26470_c0_g2	GO:0000794,GO:0003779,GO:0005863,GO:0005875,GO:0007062,GO:0007076,GO:0007498,GO:0007517,GO:0007519,GO:0007520,GO:0007522,GO:0007525,GO:0008307,GO:0016203,GO:0019233,GO:0030017,GO:0030018,GO:0031674,GO:0035206,GO:0040011,GO:0045214,GO:0051301
TRINITY_DN26476_c0_g1	GO:0005887,GO:0007158,GO:0007416,GO:0007612,GO:0009986,GO:0014069,GO:0016021,GO:0030054,GO:0035176,GO:0042043,GO:0045202,GO:0045211,GO:0050804,GO:0050839,GO:0052689,GO:0071625,GO:0097110
TRINITY_DN26476_c0_g2	GO:0007155,GO:0014069,GO:0016021,GO:0030054,GO:0045211
TRINITY_DN26506_c0_g2	GO:0005622,GO:0005886,GO:0005887,GO:0007155,GO:0007254,GO:0007519,GO:0007520,GO:0007588,GO:0016021,GO:0017022,GO:0030838,GO:0032836,GO:0035418,GO:0036057,GO:0042995,GO:0044062,GO:0070062,GO:0072015
TRINITY_DN26507_c0_g1	GO:0005634,GO:0005654,GO:0005737,GO:0006606,GO:0007049,GO:0008270,GO:0008285,GO:0010941,GO:0035064,GO:0045893
TRINITY_DN26533_c1_g1	GO:0003723,GO:0003964
TRINITY_DN26556_c0_g2	GO:0001933,GO:0005886,GO:0007155,GO:0016021,GO:0036057
TRINITY_DN26559_c0_g1	GO:0000147,GO:0005546,GO:0006897,GO:0007015,GO:0016020,GO:0030276,GO:0030479,GO:0043130,GO:0043547
TRINITY_DN26568_c0_g1	GO:0007218
TRINITY_DN26592_c0_g1	GO:0001733,GO:0005794,GO:0009247,GO:0016021
TRINITY_DN26592_c0_g2	GO:0000139,GO:0001733,GO:0005794,GO:0005887,GO:0006487,GO:0006682,GO:0007283,GO:0008146,GO:0009247,GO:0016020,GO:0016021,GO:0042552
TRINITY_DN26650_c0_g1	GO:0001533,GO:0005200,GO:0005737,GO:0008360,GO:0018149,GO:0030216,GO:0031424
TRINITY_DN26671_c0_g2	GO:0016021
TRINITY_DN26703_c0_g1	GO:0016021
TRINITY_DN26843_c0_g1	GO:0004842,GO:0005634,GO:0005654,GO:0005737,GO:0005829,GO:0007166,GO:0007249,GO:0007283,GO:0008270,GO:0010803,GO:0010939,GO:0016740,GO:0016874,GO:0031398,GO:0033209,GO:0034121,GO:0035666,GO:0038061,GO:0039535,GO:0042981,GO:0043027,GO:0043066,GO:0043123,GO:0045088,GO:0045121,GO:0050727,GO:0051291,GO:0060544,GO:0060546,GO:0070424,GO:1990001,GO:2000116
TRINITY_DN26844_c0_g1	GO:0005243,GO:0005737,GO:0005886,GO:0005921,GO:0006811,GO:0007154,GO:0007283,GO:0007293,GO:0007440,GO:0010496,GO:0016021,GO:0016323,GO:0016324,GO:0016327,GO:0016328,GO:0016331,GO:0030727,GO:0036098,GO:0042048
TRINITY_DN26844_c0_g2	GO:0005243,GO:0005886,GO:0005921,GO:0006811,GO:0016021
TRINITY_DN26845_c0_g1	GO:0005509,GO:0005886,GO:0005887,GO:0005911,GO:0007155,GO:0007156,GO:0007411,GO:0007412,GO:0007413,GO:0008013,GO:0016020,GO:0016021,GO:0016318,GO:0016339,GO:0019233,GO:0030424,GO:0030425,GO:0031290,GO:0042803,GO:0044331,GO:0045296,GO:0045463,GO:0045467,GO:0048675,GO:0048814,GO:0048841,GO:0048846,GO:0050774,GO:0050839
TRINITY_DN26872_c0_g1	GO:0005509,GO:0016021
TRINITY_DN26922_c0_g1	GO:0005576
TRINITY_DN26944_c0_g1	GO:0016491
TRINITY_DN26982_c0_g1	GO:0003676,GO:0003677,GO:0003700,GO:0005634,GO:0006351,GO:0006355,GO:0007219,GO:0008285,GO:0014017,GO:0046872,GO:0048666,GO:0048813,GO:0050773
TRINITY_DN27030_c0_g1	GO:0001523,GO:0003834,GO:0004497,GO:0016702,GO:0032526,GO:0042572,GO:0042574,GO:0046872,GO:1901810
TRINITY_DN27030_c0_g2	GO:0005622,GO:0005739,GO:0016116,GO:0016119,GO:0016121,GO:0016122,GO:0016702,GO:0042573,GO:0042574,GO:0046872,GO:0051881,GO:0055114,GO:2000377
TRINITY_DN27033_c0_g1	GO:0005737,GO:0005856,GO:0043130,GO:0043161
TRINITY_DN27058_c0_g1	GO:0004930,GO:0004948,GO:0005887,GO:0007166,GO:0007186,GO:0007218,GO:0007623,GO:0008188,GO:0016021,GO:0042332,GO:0042745,GO:0042749,GO:0043005,GO:0043025,GO:0045475,GO:0048512,GO:0055070,GO:0060086
TRINITY_DN27058_c0_g2	GO:0004930,GO:0004948,GO:0005887,GO:0007166,GO:0007186,GO:0007218,GO:0007623,GO:0008188,GO:0016021,GO:0042332,GO:0042745,GO:0042749,GO:0043005,GO:0043025,GO:0045475,GO:0048512,GO:0055070,GO:0060086
TRINITY_DN27101_c0_g1	GO:0004252,GO:0005576,GO:0005615,GO:0005654,GO:0005730,GO:0005737,GO:0005739,GO:0005783,GO:0007417,GO:0009611,GO:0010975,GO:0015630,GO:0016485,GO:0016540,GO:0030574,GO:0031965,GO:0042246,GO:0042445,GO:0042552,GO:0042982,GO:0045171,GO:0045595,GO:0045745,GO:0070997
TRINITY_DN27104_c0_g2	GO:0005576,GO:0006030,GO:0008061
TRINITY_DN27114_c0_g1	GO:0016787,GO:0046872
TRINITY_DN27116_c0_g1	GO:0001504,GO:0005326,GO:0005886,GO:0016021,GO:0022857,GO:0043679,GO:0046956,GO:0050908,GO:1905130,GO:1905131
TRINITY_DN27133_c0_g1	GO:0003964
TRINITY_DN27159_c0_g1	GO:0004656,GO:0005506,GO:0005788,GO:0016222,GO:0016702,GO:0016705,GO:0031418
TRINITY_DN27160_c0_g1	GO:0004181,GO:0005576,GO:0008270,GO:0035091
TRINITY_DN27170_c0_g1	GO:0003676,GO:0003964,GO:0004190,GO:0004519,GO:0015074
TRINITY_DN27173_c0_g1	GO:0000166,GO:0003676
TRINITY_DN27191_c0_g1	GO:0000187,GO:0001525,GO:0004871,GO:0005576,GO:0005796,GO:0005887,GO:0005925,GO:0007169,GO:0008283,GO:0008347,GO:0009986,GO:0016021,GO:0016324,GO:0016477,GO:0019901,GO:0030203,GO:0030206,GO:0030207,GO:0030208,GO:0031258,GO:0035556,GO:0043202,GO:0048771,GO:0050731,GO:0070062
TRINITY_DN27191_c0_g2	GO:0001525,GO:0004871,GO:0005518,GO:0005886,GO:0005887,GO:0006954,GO:0009986,GO:0010226,GO:0010977,GO:0016021,GO:0016322,GO:0016324,GO:0016477,GO:0031258,GO:0048771
TRINITY_DN27191_c0_g3	GO:0000187,GO:0001525,GO:0004871,GO:0005576,GO:0005796,GO:0005887,GO:0005925,GO:0007169,GO:0008283,GO:0008347,GO:0009986,GO:0016021,GO:0016324,GO:0016477,GO:0019901,GO:0030203,GO:0030206,GO:0030207,GO:0030208,GO:0031258,GO:0035556,GO:0043202,GO:0048771,GO:0050731,GO:0070062
TRINITY_DN27207_c0_g1	GO:0005634,GO:0006351,GO:0006355,GO:0008270,GO:0043565
TRINITY_DN272_c0_g1	GO:0016021
TRINITY_DN27306_c0_g1	GO:0005576
TRINITY_DN27345_c0_g1	GO:0003723,GO:0003964
TRINITY_DN27406_c0_g1	GO:0003341,GO:0003777,GO:0005524,GO:0005737,GO:0005858,GO:0005874,GO:0005930,GO:0007018,GO:0007368,GO:0007507,GO:0016887,GO:0021670,GO:0030317,GO:0036157,GO:0036158
TRINITY_DN27406_c0_g2	GO:0001539,GO:0003777,GO:0005524,GO:0005737,GO:0005858,GO:0005874,GO:0007018,GO:0016887,GO:0030286
TRINITY_DN27477_c0_g1	GO:0000147,GO:0005546,GO:0006897,GO:0007015,GO:0016020,GO:0030276,GO:0030479,GO:0043130,GO:0043547
TRINITY_DN27477_c0_g2	GO:0004568,GO:0005576,GO:0005975,GO:0006032,GO:0008061
TRINITY_DN27479_c0_g1	GO:0001671,GO:0003007,GO:0005829,GO:0005863,GO:0006942,GO:0007155,GO:0008307,GO:0014705,GO:0016301,GO:0017022,GO:0030017,GO:0030049,GO:0031432,GO:0031672,GO:0032036,GO:0032781,GO:0032971,GO:0042802,GO:0046872,GO:0055010,GO:0060048
TRINITY_DN27492_c0_g1	GO:0003677
TRINITY_DN27496_c0_g1	GO:0003723,GO:0003964
TRINITY_DN27497_c0_g1	GO:0003677,GO:0003899,GO:0006351,GO:0032549
TRINITY_DN27525_c0_g1	GO:0000986,GO:0001141,GO:0005829,GO:0006351,GO:0045892
TRINITY_DN27530_c0_g1	GO:0003677,GO:0006310,GO:0015074
TRINITY_DN27639_c0_g1	GO:0000902,GO:0005201,GO:0005509,GO:0005576,GO:0005615,GO:0009986,GO:0010378,GO:0016021,GO:0042052
TRINITY_DN27651_c0_g1	GO:0003677,GO:0005634,GO:0006351,GO:0006355,GO:0016021,GO:0046872
TRINITY_DN27652_c0_g1	GO:0016021
TRINITY_DN27657_c0_g1	GO:0008270
TRINITY_DN27741_c0_g1	GO:0004252,GO:0005576,GO:0006508,GO:0008233,GO:0009235
TRINITY_DN27741_c0_g2	GO:0004252,GO:0005576,GO:0005615,GO:0006954,GO:0008201,GO:0008233
TRINITY_DN27752_c0_g1	GO:0003823,GO:0005886,GO:0031225
TRINITY_DN27758_c0_g1	GO:0016021
TRINITY_DN27833_c0_g1	GO:0005219,GO:0005622,GO:0005789,GO:0005875,GO:0006816,GO:0006936,GO:0007275,GO:0016021,GO:0033017,GO:0035206,GO:0060047,GO:0072347
TRINITY_DN27881_c0_g1	GO:0000187,GO:0001642,GO:0004930,GO:0005622,GO:0005886,GO:0005887,GO:0007196,GO:0007268,GO:0007612,GO:0008066,GO:0016021,GO:0031410,GO:0042734,GO:0043005,GO:0051966
TRINITY_DN27909_c0_g1	GO:0008234
TRINITY_DN27911_c0_g1	GO:0004930,GO:0016021
TRINITY_DN27949_c0_g1	GO:0003779,GO:0005521,GO:0005634,GO:0005635,GO:0005640,GO:0005654,GO:0005737,GO:0005794,GO:0005856,GO:0006997,GO:0007030,GO:0016021,GO:0030017,GO:0031965,GO:0034993,GO:0042692,GO:0042802,GO:0042803,GO:0045211,GO:0051015,GO:0090286,GO:0090292
TRINITY_DN27964_c0_g1	GO:0004180,GO:0004181,GO:0005576,GO:0005615,GO:0005773,GO:0007039,GO:0008270
TRINITY_DN27974_c0_g1	GO:0003676,GO:0008270,GO:0015074
TRINITY_DN28056_c0_g1	GO:0000978,GO:0001077,GO:0003334,GO:0003382,GO:0003676,GO:0005622,GO:0005634,GO:0007165,GO:0007409,GO:0008285,GO:0009791,GO:0010468,GO:0010837,GO:0019216,GO:0021773,GO:0021902,GO:0021953,GO:0031077,GO:0033077,GO:0033153,GO:0042475,GO:0043005,GO:0043066,GO:0043368,GO:0043565,GO:0043588,GO:0045664,GO:0045944,GO:0046632,GO:0046872,GO:0048538,GO:0071678
TRINITY_DN28056_c0_g3	GO:0003676,GO:0003677,GO:0003700,GO:0005634,GO:0006351,GO:0006355,GO:0046872
TRINITY_DN28068_c0_g1	GO:0005576
TRINITY_DN28103_c1_g1	GO:0003682,GO:0005524,GO:0006281,GO:0007064
TRINITY_DN28144_c0_g1	GO:0003676,GO:0008270
TRINITY_DN28173_c0_g1	GO:0000932,GO:0005829,GO:0019005,GO:0022008,GO:0030162,GO:0031625,GO:0043161
TRINITY_DN28180_c0_g1	GO:0016021
TRINITY_DN28185_c0_g1	GO:0003774,GO:0005524,GO:0016459
TRINITY_DN28190_c0_g1	GO:0005230,GO:0016021
TRINITY_DN28204_c0_g1	GO:0004867
TRINITY_DN28222_c0_g1	GO:0004497,GO:0046872
TRINITY_DN28238_c0_g1	GO:0003677,GO:0005783,GO:0005789,GO:0016021,GO:0031965,GO:0046513,GO:0050291
TRINITY_DN28248_c0_g1	GO:0005737,GO:0016020,GO:0016021,GO:0042632,GO:0070858
TRINITY_DN28267_c0_g1	GO:0004322,GO:0005623,GO:0005737,GO:0006826,GO:0006879,GO:0008199
TRINITY_DN28274_c1_g1	GO:0004725,GO:0016021
TRINITY_DN28275_c0_g1	GO:0004035,GO:0005886,GO:0016021,GO:0016791,GO:0031225,GO:0046872
TRINITY_DN28295_c0_g1	GO:0007165
TRINITY_DN28305_c0_g1	GO:0005576,GO:0016020
TRINITY_DN2832_c0_g1	GO:0003677,GO:0005634
TRINITY_DN28379_c0_g1	GO:0016021
TRINITY_DN28382_c0_g1	GO:0005178,GO:0005886,GO:0005925,GO:0007044,GO:0007160,GO:0007179,GO:0007229,GO:0008305,GO:0009986,GO:0030334,GO:0031252,GO:0034684,GO:0043149,GO:0043235,GO:0060055,GO:0070062,GO:0070527,GO:0090136
TRINITY_DN28382_c0_g2	GO:0003344,GO:0005886,GO:0005887,GO:0005925,GO:0005927,GO:0006930,GO:0007015,GO:0007155,GO:0007157,GO:0007160,GO:0007229,GO:0007298,GO:0007377,GO:0007391,GO:0007411,GO:0007417,GO:0007426,GO:0007427,GO:0007431,GO:0007475,GO:0007494,GO:0007508,GO:0007517,GO:0007601,GO:0007608,GO:0007629,GO:0008305,GO:0008340,GO:0008360,GO:0009925,GO:0016021,GO:0016203,GO:0016324,GO:0016328,GO:0016339,GO:0016340,GO:…
TRINITY_DN28451_c0_g1	GO:0000146,GO:0004672,GO:0004674,GO:0005516,GO:0005524,GO:0005737,GO:0007601,GO:0007605,GO:0016459,GO:0030175,GO:0030898,GO:0031941,GO:0043531,GO:0046777,GO:0050896,GO:0060002
TRINITY_DN28484_c0_g1	GO:0005576,GO:0007218
TRINITY_DN28500_c0_g1	GO:0000794,GO:0003779,GO:0005863,GO:0005875,GO:0007062,GO:0007076,GO:0007498,GO:0007517,GO:0007519,GO:0007520,GO:0007522,GO:0007525,GO:0008307,GO:0016203,GO:0019233,GO:0030017,GO:0030018,GO:0031674,GO:0035206,GO:0040011,GO:0045214,GO:0051301
TRINITY_DN28509_c0_g1	GO:0000122,GO:0000166,GO:0000398,GO:0001085,GO:0001191,GO:0003676,GO:0003697,GO:0003700,GO:0003714,GO:0005634,GO:0005654,GO:0006351,GO:0007219,GO:0017053,GO:0045892,GO:0045893,GO:0050769,GO:0070062
TRINITY_DN28512_c0_g2	GO:0000981,GO:0003700,GO:0005634,GO:0006351,GO:0007365,GO:0007367,GO:0043565
TRINITY_DN28554_c0_g1	GO:0003676,GO:0046872
TRINITY_DN28641_c0_g1	GO:0005886,GO:0007155,GO:0031225
TRINITY_DN28674_c0_g1	GO:0016021,GO:0030054,GO:0045211
TRINITY_DN28682_c0_g1	GO:0003676,GO:0003700,GO:0003964,GO:0004190,GO:0004519,GO:0008270,GO:0015074
TRINITY_DN28702_c0_g1	GO:0005886,GO:0006486,GO:0008417,GO:0016021,GO:0032580,GO:0046920
TRINITY_DN28731_c0_g1	GO:0003677,GO:0005783,GO:0005789,GO:0016020,GO:0016021,GO:0030148,GO:0031965,GO:0046513,GO:0050291
TRINITY_DN28757_c0_g1	GO:0000151,GO:0006511,GO:0034450
TRINITY_DN28760_c0_g1	GO:0004252,GO:0005615
TRINITY_DN28797_c0_g1	GO:0003677,GO:0005634
TRINITY_DN28849_c0_g1	GO:0000139,GO:0006486,GO:0008378,GO:0016021
TRINITY_DN28849_c0_g2	GO:0000139,GO:0006486,GO:0008378,GO:0016021
TRINITY_DN28880_c0_g1	GO:0016021
TRINITY_DN2888_c0_g1	GO:0003677,GO:0005634,GO:0005783,GO:0016021
TRINITY_DN28921_c0_g1	GO:0005576,GO:0006030,GO:0008061
TRINITY_DN28945_c0_g1	GO:0009279,GO:0015344,GO:0016021
TRINITY_DN28948_c0_g1	GO:0003743,GO:0005737,GO:0006413
TRINITY_DN28978_c0_g1	GO:0046872
TRINITY_DN29005_c0_g1	GO:0004447,GO:0004601,GO:0005509,GO:0006590,GO:0006979,GO:0016021,GO:0020037,GO:0042446,GO:0042600,GO:0042744
TRINITY_DN29010_c0_g1	GO:0003777,GO:0005524,GO:0005737,GO:0005874,GO:0005929,GO:0007018,GO:0016887,GO:0030286
TRINITY_DN29018_c0_g1	GO:0003676,GO:0003964,GO:0004523
TRINITY_DN29019_c0_g1	GO:0001525,GO:0004714,GO:0005021,GO:0005524,GO:0005887,GO:0016021,GO:0030154,GO:0048010
TRINITY_DN29026_c0_g1	GO:0005622,GO:0005886,GO:0005887,GO:0007155,GO:0007254,GO:0007519,GO:0007520,GO:0007588,GO:0016021,GO:0017022,GO:0030838,GO:0032836,GO:0035418,GO:0036057,GO:0042995,GO:0044062,GO:0070062,GO:0072015
TRINITY_DN29053_c0_g1	GO:0003677
TRINITY_DN29076_c0_g1	GO:0016021
TRINITY_DN29076_c0_g2	GO:0016021
TRINITY_DN29133_c0_g1	GO:0003755,GO:0006457
TRINITY_DN29141_c0_g1	GO:0005576,GO:0006030,GO:0008061
TRINITY_DN29186_c0_g1	GO:0004970,GO:0005234,GO:0005886,GO:0005887,GO:0006810,GO:0007215,GO:0007268,GO:0007399,GO:0007417,GO:0015276,GO:0015277,GO:0016021,GO:0030054,GO:0045211,GO:0051966
TRINITY_DN29245_c0_g1	GO:0016021
TRINITY_DN29334_c0_g1	GO:0005509
TRINITY_DN29361_c0_g2	GO:0003723,GO:0003964
TRINITY_DN29384_c0_g1	GO:0001975,GO:0005089,GO:0005096,GO:0005622,GO:0005737,GO:0005829,GO:0007264,GO:0008022,GO:0016323,GO:0016327,GO:0017016,GO:0019901,GO:0030426,GO:0030971,GO:0031175,GO:0032869,GO:0035020,GO:0035023,GO:0043025,GO:0043547,GO:0046578,GO:0046579,GO:0048146,GO:0048167,GO:0071236,GO:0090630,GO:0097440
TRINITY_DN29398_c0_g1	GO:0003824,GO:0008152
TRINITY_DN29427_c0_g1	GO:0000146,GO:0003774,GO:0005524,GO:0005859,GO:0006936,GO:0016459,GO:0016887,GO:0030016,GO:0032982,GO:0042803,GO:0046982
TRINITY_DN29427_c1_g1	GO:0003774,GO:0005524,GO:0016459,GO:0030016,GO:0032982
TRINITY_DN29428_c0_g1	GO:0003676,GO:0003964,GO:0004190,GO:0004519,GO:0015074
TRINITY_DN29428_c0_g2	GO:0003676,GO:0003677,GO:0003723,GO:0003887,GO:0003964,GO:0004190,GO:0004519,GO:0005634,GO:0006310,GO:0015074,GO:0046872
TRINITY_DN29472_c0_g1	GO:0005248,GO:0016021
TRINITY_DN29475_c0_g1	GO:0003676,GO:0003700,GO:0003964,GO:0004190,GO:0004519,GO:0008270,GO:0015074
TRINITY_DN29476_c0_g1	GO:0005509,GO:0005524,GO:0005525,GO:0005811,GO:0005886,GO:0006886,GO:0006897,GO:0010008,GO:0010886,GO:0020018,GO:0030139,GO:0031095,GO:0031175,GO:0031901,GO:0032456,GO:0034383,GO:0042632,GO:0043209,GO:0048471,GO:0055038,GO:0061512,GO:1901741,GO:1990090,GO:2001137
TRINITY_DN29532_c0_g1	GO:0034993,GO:0090286
TRINITY_DN29532_c0_g2	GO:0003779,GO:0005521,GO:0005634,GO:0005635,GO:0005640,GO:0005654,GO:0005737,GO:0005794,GO:0005856,GO:0006997,GO:0007030,GO:0016021,GO:0030017,GO:0031965,GO:0034993,GO:0042692,GO:0042802,GO:0042803,GO:0045211,GO:0051015,GO:0090286,GO:0090292
TRINITY_DN29618_c0_g1	GO:0003676,GO:0015074
TRINITY_DN29619_c0_g1	GO:0016021
TRINITY_DN29630_c0_g1	GO:0005215,GO:0005886,GO:0005887,GO:0006811,GO:0015347,GO:0016021,GO:0043252
TRINITY_DN29649_c0_g1	GO:0003735,GO:0005840,GO:0006412
TRINITY_DN29656_c0_g1	GO:0004252,GO:0005509,GO:0005743,GO:0016021,GO:0016485
TRINITY_DN29687_c0_g1	GO:0005747
TRINITY_DN29698_c0_g1	GO:0001666,GO:0001701,GO:0005747,GO:0006120,GO:0007568,GO:0008137,GO:0016021,GO:0021549,GO:0035094,GO:0045471
TRINITY_DN29701_c0_g1	GO:0001525,GO:0004871,GO:0005518,GO:0005886,GO:0005887,GO:0006954,GO:0009986,GO:0010226,GO:0010977,GO:0016021,GO:0016322,GO:0016324,GO:0016477,GO:0031258,GO:0048771
TRINITY_DN29710_c0_g1	GO:0004842,GO:0004871,GO:0005789,GO:0008270,GO:0010332,GO:0010942,GO:0016021,GO:0016239,GO:0016874,GO:0030433,GO:0032897,GO:0043123,GO:0045087,GO:0051092,GO:0051865,GO:0097038,GO:1902187
TRINITY_DN29721_c0_g1	GO:0000389,GO:0000398,GO:0005654,GO:0005681,GO:0005686,GO:0006397,GO:0008270,GO:0008380,GO:0010976,GO:0016607,GO:0030532,GO:0071004,GO:0071013
TRINITY_DN29760_c0_g2	GO:0016021
TRINITY_DN29770_c0_g1	GO:0016021
TRINITY_DN2978_c0_g1	GO:0005578
TRINITY_DN29802_c0_g1	GO:0003774,GO:0004672,GO:0004674,GO:0004702,GO:0004713,GO:0005516,GO:0005524,GO:0005737,GO:0005856,GO:0005875,GO:0006468,GO:0006886,GO:0007010,GO:0007601,GO:0007603,GO:0007604,GO:0008104,GO:0009416,GO:0016027,GO:0016028,GO:0016059,GO:0016062,GO:0016459,GO:0016461,GO:0033227,GO:0035091,GO:0042385,GO:0042623,GO:0045494,GO:1990146
TRINITY_DN29813_c0_g1	GO:0016021
TRINITY_DN29861_c0_g1	GO:0003676,GO:0003964,GO:0004190,GO:0004519,GO:0015074
TRINITY_DN29865_c0_g1	GO:0005261,GO:0005262,GO:0005516,GO:0005622,GO:0005886,GO:0005887,GO:0006811,GO:0006812,GO:0006816,GO:0006828,GO:0007589,GO:0007603,GO:0007605,GO:0009416,GO:0010461,GO:0015075,GO:0015279,GO:0016021,GO:0016027,GO:0016028,GO:0019722,GO:0030425,GO:0034703,GO:0035997,GO:0042802,GO:0046982,GO:0050908,GO:0051480,GO:0070588,GO:0071454
TRINITY_DN29865_c0_g2	GO:0005261,GO:0005262,GO:0005516,GO:0005622,GO:0005886,GO:0005887,GO:0006811,GO:0006812,GO:0006816,GO:0006828,GO:0007589,GO:0007603,GO:0007605,GO:0009416,GO:0010461,GO:0015075,GO:0015279,GO:0016021,GO:0016027,GO:0016028,GO:0019722,GO:0030425,GO:0034703,GO:0035997,GO:0042802,GO:0046982,GO:0050908,GO:0051480,GO:0070588,GO:0071454
TRINITY_DN29893_c0_g1	GO:0001641,GO:0004930,GO:0005886,GO:0005887,GO:0007216,GO:0007528,GO:0008066,GO:0015485,GO:0016021,GO:0016595,GO:0038038,GO:0045121,GO:0051966,GO:0072553
TRINITY_DN29901_c0_g1	GO:0005576,GO:0008168,GO:0016021
TRINITY_DN29917_c1_g1	GO:0003777,GO:0005524,GO:0005622,GO:0005871,GO:0005874,GO:0007005,GO:0007018,GO:0016887,GO:0030705,GO:0031966,GO:0072384
TRINITY_DN29917_c1_g2	GO:0003777,GO:0005524,GO:0005622,GO:0005871,GO:0005874,GO:0007005,GO:0007018,GO:0016887,GO:0030705,GO:0031966,GO:0072384
TRINITY_DN29925_c0_g1	GO:0005520,GO:0005576,GO:0005615,GO:0005654,GO:0007155,GO:0007165,GO:0016021,GO:0042567,GO:0044267,GO:0070062
TRINITY_DN29926_c0_g1	GO:0016021
TRINITY_DN29947_c1_g1	GO:0004860,GO:0005737,GO:0005783,GO:0005887,GO:0006469,GO:0007409,GO:0009986,GO:0016021,GO:0019221,GO:0023041,GO:0030517,GO:0031225,GO:0038131,GO:0043005,GO:0043025,GO:0043547,GO:0044295,GO:0046426,GO:0050771,GO:0070062
TRINITY_DN29957_c0_g1	GO:0003964
TRINITY_DN29993_c0_g1	GO:0003824,GO:0005524,GO:0008152,GO:0009698,GO:0016207
TRINITY_DN30004_c0_g1	GO:0004930,GO:0016021
TRINITY_DN30011_c0_g1	GO:0005319,GO:0008289,GO:0045735,GO:0048477
TRINITY_DN30011_c0_g2	GO:0005319,GO:0008289,GO:0045735,GO:0048477
TRINITY_DN30012_c0_g1	GO:0003676,GO:0015074
TRINITY_DN30017_c0_g1	GO:0003676,GO:0003700,GO:0008270,GO:0015074
TRINITY_DN30017_c0_g2	GO:0003676,GO:0003700,GO:0008270,GO:0015074
TRINITY_DN30019_c0_g1	GO:0003824,GO:0005524,GO:0005739,GO:0005759,GO:0006633,GO:0008152,GO:0015645,GO:0046872,GO:0047760
TRINITY_DN30090_c0_g1	GO:0004672,GO:0005267,GO:0005524,GO:0005887,GO:0016021,GO:0022841,GO:0030322,GO:0071805
TRINITY_DN30090_c0_g2	GO:0005267,GO:0005887,GO:0016021,GO:0022841,GO:0030322,GO:0071805
TRINITY_DN30124_c0_g1	GO:0005576
TRINITY_DN30162_c0_g2	GO:0001933,GO:0001942,GO:0004866,GO:0004867,GO:0005615,GO:0005886,GO:0009986,GO:0010839,GO:0030512,GO:0031225,GO:0045616,GO:0050431,GO:0061045,GO:0072675
TRINITY_DN30169_c0_g2	GO:0005576
TRINITY_DN30169_c0_g4	GO:0005576
TRINITY_DN30190_c0_g1	GO:0007218
TRINITY_DN30202_c0_g1	GO:0005534,GO:0005576,GO:0016339,GO:0030246
TRINITY_DN30206_c0_g1	GO:0006520
TRINITY_DN30224_c0_g1	GO:0000166,GO:0002244,GO:0003723,GO:0005634,GO:0016554
TRINITY_DN3022_c0_g1	GO:0005576,GO:0006030,GO:0008061
TRINITY_DN3024_c0_g1	GO:0004860,GO:0005737,GO:0006469,GO:0016021,GO:0019221,GO:0030054,GO:0042734,GO:0044300,GO:0046426,GO:0051965
TRINITY_DN30266_c0_g1	GO:0006811,GO:0016021,GO:0022857
TRINITY_DN30313_c0_g1	GO:0004725,GO:0016021
TRINITY_DN30368_c0_g1	GO:0005887,GO:0008519,GO:0015695,GO:0016021,GO:0019740,GO:0072488
TRINITY_DN30384_c0_g1	GO:0005319,GO:0005576,GO:0008289,GO:0016055
TRINITY_DN30384_c0_g2	GO:0005319,GO:0005576,GO:0008289,GO:0016055
TRINITY_DN30384_c0_g3	GO:0005319
TRINITY_DN30388_c0_g2	GO:0001894,GO:0005215,GO:0005509,GO:0005765,GO:0005783,GO:0005794,GO:0005829,GO:0005886,GO:0005905,GO:0006898,GO:0008203,GO:0009235,GO:0010008,GO:0015889,GO:0016020,GO:0016324,GO:0030139,GO:0031232,GO:0031419,GO:0031526,GO:0042157,GO:0042359,GO:0042803,GO:0042953,GO:0043202,GO:0070062
TRINITY_DN30396_c0_g1	GO:0003723,GO:0003964
TRINITY_DN30409_c0_g1	GO:0005576,GO:0006030,GO:0008061
TRINITY_DN3040_c0_g1	GO:0016021
TRINITY_DN30415_c0_g1	GO:0000346,GO:0000445,GO:0003723,GO:0005654,GO:0006369,GO:0006405,GO:0006406,GO:0008380,GO:0016607,GO:0031124,GO:0046784
TRINITY_DN3049_c0_g1	GO:0005886,GO:0005887,GO:0007156,GO:0007162,GO:0007416,GO:0007626,GO:0010842,GO:0030054,GO:0030424,GO:0030426,GO:0042327,GO:0045202,GO:0048813,GO:0048842,GO:0060060,GO:0060219,GO:0070593
TRINITY_DN30543_c0_g1	GO:0005199,GO:0005576,GO:0005618,GO:0007275
TRINITY_DN30547_c0_g1	GO:0005886,GO:0007155,GO:0016021,GO:0030424,GO:0031225
TRINITY_DN30577_c0_g1	GO:0016021
TRINITY_DN30594_c0_g2	GO:0042802
TRINITY_DN30627_c0_g1	GO:0016021
TRINITY_DN30632_c0_g2	GO:0005576,GO:0008010,GO:0008061,GO:0030023,GO:0031012,GO:0032992,GO:0040003,GO:0042302
TRINITY_DN30650_c0_g1	GO:0003777,GO:0005509,GO:0005886,GO:0005887,GO:0007018,GO:0007156,GO:0016021,GO:0016318,GO:0016339,GO:0030286,GO:0044331,GO:0045463,GO:0045467,GO:0048846,GO:0050839
TRINITY_DN30650_c0_g2	GO:0005509,GO:0005886,GO:0005887,GO:0005911,GO:0007155,GO:0007156,GO:0007411,GO:0007412,GO:0007413,GO:0008013,GO:0016021,GO:0016318,GO:0016339,GO:0019233,GO:0030424,GO:0030425,GO:0031290,GO:0042803,GO:0044331,GO:0045296,GO:0045463,GO:0045467,GO:0048675,GO:0048814,GO:0048841,GO:0048846,GO:0050774,GO:0050839
TRINITY_DN30669_c0_g1	GO:0003676,GO:0003700,GO:0004190,GO:0008270,GO:0015074
TRINITY_DN30694_c0_g2	GO:0003964
TRINITY_DN30764_c0_g1	GO:0005262,GO:0005509,GO:0005887,GO:0006814,GO:0006816,GO:0006874,GO:0008273,GO:0015293,GO:0016021,GO:0030955,GO:0031402,GO:0048749,GO:0048812,GO:0055085
TRINITY_DN30782_c0_g1	GO:0005886,GO:0008643,GO:0015574,GO:0015771,GO:0016021
TRINITY_DN30783_c0_g1	GO:0005096,GO:0051056
TRINITY_DN30801_c0_g1	GO:0042302
TRINITY_DN30801_c1_g1	GO:0042302
TRINITY_DN30806_c0_g1	GO:0005829,GO:0005886,GO:0006897,GO:0006901,GO:0007268,GO:0007269,GO:0008021,GO:0016183,GO:0030054,GO:0030135,GO:0030139,GO:0048488,GO:0048489,GO:1900242
TRINITY_DN30807_c0_g1	GO:0005576
TRINITY_DN30813_c0_g1	GO:0001934,GO:0005856,GO:0005886,GO:0006605,GO:0007165,GO:0007194,GO:0008179,GO:0010524,GO:0010739,GO:0014069,GO:0014850,GO:0016323,GO:0021510,GO:0021766,GO:0030819,GO:0031527,GO:0032279,GO:0032591,GO:0034237,GO:0036394,GO:0043025,GO:0043197,GO:0043198,GO:0043267,GO:0043624,GO:0045762,GO:0048471,GO:0050775,GO:0051602,GO:0060135,GO:0071417
TRINITY_DN30814_c0_g1	GO:0004970,GO:0015276,GO:0016021,GO:0050907
TRINITY_DN30861_c0_g1	GO:0005576,GO:0008010,GO:0008061,GO:0030023,GO:0031012,GO:0032992,GO:0040003,GO:0042302
TRINITY_DN30866_c0_g1	GO:0005576,GO:0006030,GO:0008061
TRINITY_DN30873_c0_g1	GO:0005634,GO:0005737,GO:0005815,GO:0005925,GO:0015629,GO:0030496,GO:0031625,GO:0032956,GO:0051015,GO:0051301,GO:1900026
TRINITY_DN30896_c0_g1	GO:0005518,GO:0005615,GO:0006508,GO:0007275,GO:0008201,GO:0016021,GO:0016504,GO:0070062
TRINITY_DN30971_c0_g1	GO:0005516,GO:0005525,GO:0005622,GO:0005886,GO:0007165,GO:0007264,GO:0007265,GO:0016020
TRINITY_DN30973_c0_g1	GO:0005622,GO:0005886,GO:0016021,GO:0031098,GO:0043524,GO:2001240
TRINITY_DN30975_c0_g1	GO:0005829,GO:0006548,GO:0016153,GO:0019556,GO:0019557
TRINITY_DN30995_c0_g1	GO:0016021
TRINITY_DN31001_c0_g1	GO:0003774,GO:0004672,GO:0005524,GO:0016459
TRINITY_DN31030_c0_g1	GO:0001966,GO:0002087,GO:0005887,GO:0007158,GO:0007416,GO:0007630,GO:0009986,GO:0016021,GO:0019233,GO:0030054,GO:0032024,GO:0032230,GO:0035176,GO:0035418,GO:0035641,GO:0042043,GO:0042734,GO:0045202,GO:0045211,GO:0050804,GO:0050808,GO:0050839,GO:0050885,GO:0051965,GO:0051968,GO:0052689,GO:0060076,GO:0060077,GO:0072553,GO:0097104,GO:0097105,GO:0097116,GO:0097119,GO:0097151,GO:1902474,GO:1904862,GO:…
TRINITY_DN31054_c0_g1	GO:0004045,GO:0070062
TRINITY_DN31092_c0_g2	GO:0004222,GO:0005576,GO:0006030,GO:0008061,GO:0008270
TRINITY_DN31100_c0_g1	GO:0005525
TRINITY_DN31109_c0_g1	GO:0005743,GO:0009644,GO:0010842,GO:0042462,GO:0052650
TRINITY_DN31109_c0_g2	GO:0001523,GO:0001917,GO:0004745,GO:0005622,GO:0005789,GO:0016021,GO:0016062,GO:0016616,GO:0042572,GO:0042574,GO:0052650
TRINITY_DN3111_c0_g1	GO:0003677,GO:0006310,GO:0015074
TRINITY_DN31131_c0_g1	GO:0005887,GO:0006811,GO:0006915,GO:0016021,GO:0022857
TRINITY_DN31139_c0_g3	GO:0000139,GO:0005975,GO:0008146,GO:0008459,GO:0016021
TRINITY_DN31140_c0_g1	GO:0001580,GO:0004089,GO:0005576,GO:0005615,GO:0005829,GO:0006730,GO:0008270,GO:0015701,GO:0070062
TRINITY_DN31140_c0_g2	GO:0004089,GO:0005576,GO:0006730,GO:0008270,GO:0016020,GO:0046658,GO:0046872
TRINITY_DN31152_c0_g1	GO:0004890,GO:0005254,GO:0005261,GO:0005886,GO:0006811,GO:0015276,GO:0016021,GO:0016933,GO:0030054,GO:0034707,GO:0045211
TRINITY_DN31155_c0_g1	GO:0005739,GO:0005796,GO:0016020,GO:0016266,GO:0043065,GO:0070062
TRINITY_DN31169_c0_g2	GO:0003847,GO:0005615,GO:0016042
TRINITY_DN31173_c0_g1	GO:0003676,GO:0008270,GO:0015074
TRINITY_DN31186_c1_g1	GO:0016598
TRINITY_DN31190_c0_g1	GO:0016787
TRINITY_DN31210_c0_g1	GO:0003676,GO:0003677,GO:0003723,GO:0003887,GO:0003964,GO:0004190,GO:0004519,GO:0005737,GO:0006310,GO:0015074,GO:0046872
TRINITY_DN31229_c0_g1	GO:0016021
TRINITY_DN31231_c0_g1	GO:0000976,GO:0001106,GO:0003677,GO:0003700,GO:0005634,GO:0006351,GO:0042803,GO:0046982,GO:0060829,GO:0072001
TRINITY_DN31254_c0_g1	GO:0005634,GO:0005759,GO:0052906
TRINITY_DN31257_c0_g1	GO:0000943,GO:0003677,GO:0003723,GO:0003887,GO:0003964,GO:0004190,GO:0004523,GO:0004540,GO:0005524,GO:0005634,GO:0005737,GO:0006310,GO:0008233,GO:0008270,GO:0015074,GO:0019076,GO:0032197
TRINITY_DN31274_c0_g1	GO:0004970,GO:0016021
TRINITY_DN31295_c0_g1	GO:0005576
TRINITY_DN31315_c0_g1	GO:0003847,GO:0005543,GO:0005737,GO:0006954,GO:0016042,GO:0034362,GO:0034374,GO:0034440,GO:0034441,GO:0047499,GO:0090026
TRINITY_DN31322_c0_g1	GO:0005227,GO:0005229,GO:0005247,GO:0005254,GO:0005737,GO:0005886,GO:0006812,GO:0006821,GO:0007200,GO:0009897,GO:0015111,GO:0015705,GO:0016021,GO:0016324,GO:0034605,GO:0034707,GO:0035774,GO:0042391,GO:0042803,GO:0046982,GO:0050965,GO:0060438,GO:0070062,GO:0098655,GO:1902476
TRINITY_DN31332_c0_g1	GO:0000981,GO:0003676,GO:0005634,GO:0005737,GO:0006351,GO:0006915,GO:0046872
TRINITY_DN31343_c0_g1	GO:0005615,GO:0030288
TRINITY_DN31374_c0_g1	GO:0000122,GO:0003714,GO:0005634,GO:0005654,GO:0005667,GO:0005737,GO:0006306,GO:0006351,GO:0016032,GO:0016887,GO:0045892,GO:0045893,GO:0045898
TRINITY_DN31398_c0_g1	GO:0003341,GO:0003777,GO:0005524,GO:0005737,GO:0005874,GO:0005930,GO:0007018,GO:0007368,GO:0007507,GO:0016887,GO:0021670,GO:0030286,GO:0030317,GO:0036157,GO:0036158
TRINITY_DN31398_c0_g2	GO:0003341,GO:0003777,GO:0005524,GO:0005737,GO:0005874,GO:0005930,GO:0007018,GO:0007368,GO:0007507,GO:0016887,GO:0021670,GO:0030286,GO:0030317,GO:0036157,GO:0036158
TRINITY_DN31406_c0_g2	GO:0000981,GO:0003677,GO:0005654,GO:0005737,GO:0015074
TRINITY_DN31407_c0_g1	GO:0005576,GO:0005975,GO:0006030,GO:0008061
TRINITY_DN31427_c0_g1	GO:0004672,GO:0005524
TRINITY_DN31441_c0_g1	GO:0004061,GO:0004328,GO:0019441,GO:0043420
TRINITY_DN3144_c0_g1	GO:0001666,GO:0005747,GO:0008137,GO:0010243,GO:0016021,GO:0042542,GO:0042773,GO:0043005
TRINITY_DN31469_c0_g1	GO:0006281,GO:0051382
TRINITY_DN31516_c0_g1	GO:0003723,GO:0003964
TRINITY_DN31555_c0_g1	GO:0004725,GO:0004860,GO:0005078,GO:0006469,GO:0008138,GO:0008579,GO:0030295,GO:0031435,GO:0043410,GO:0043507,GO:0043508,GO:0045860,GO:0046329,GO:0046330
TRINITY_DN31587_c0_g1	GO:0016021
TRINITY_DN31606_c0_g1	GO:0000287,GO:0005737,GO:0006098,GO:0009045,GO:0016021,GO:0042732,GO:0046872
TRINITY_DN31606_c0_g2	GO:0005737,GO:0006098,GO:0009045,GO:0016020,GO:0042732,GO:0046872
TRINITY_DN31607_c0_g1	GO:0000220,GO:0005654,GO:0005737,GO:0005794,GO:0005886,GO:0007035,GO:0015078,GO:0015986,GO:0015991,GO:0016021,GO:0016241,GO:0016471,GO:0030659,GO:0042470,GO:0043231,GO:0046961,GO:0051117,GO:0070062,GO:0070072,GO:1901998
TRINITY_DN31657_c0_g1	GO:0001077,GO:0001700,GO:0003677,GO:0003700,GO:0005634,GO:0006351,GO:0006355,GO:0007275,GO:0007350,GO:0007367,GO:0007389,GO:0007419,GO:0007474,GO:0007476,GO:0007526,GO:0009608,GO:0010468,GO:0016204,GO:0035203,GO:0035287,GO:0035288,GO:0035289,GO:0035291,GO:0042694,GO:0045087,GO:0045944,GO:0046427,GO:0046872,GO:0048813,GO:0048814
TRINITY_DN31660_c0_g1	GO:0004930,GO:0005886,GO:0006950,GO:0007166,GO:0007186,GO:0008340,GO:0016021,GO:0042594
TRINITY_DN31660_c0_g2	GO:0004930,GO:0005886,GO:0007166,GO:0008340,GO:0016021,GO:0042594
TRINITY_DN31663_c0_g1	GO:0003676,GO:0003700,GO:0003964,GO:0004190,GO:0004519,GO:0015074
TRINITY_DN31670_c0_g1	GO:0001525,GO:0004252,GO:0005615,GO:0005925,GO:0007155,GO:0008239,GO:0009986,GO:0010710,GO:0010716,GO:0016021,GO:0031258,GO:0032587,GO:0043542,GO:0045177,GO:0045178,GO:0051603,GO:0060244,GO:0071158,GO:0071438,GO:0071850,GO:0097325,GO:1900119,GO:1902362
TRINITY_DN31684_c0_g1	GO:0001913,GO:0004197,GO:0004252,GO:0005615,GO:0005764,GO:0005783,GO:0005794,GO:0006508,GO:0007568,GO:0008234,GO:0010033,GO:0016020,GO:0016505,GO:0019902,GO:0031404,GO:0042802,GO:0043621,GO:0051087,GO:0070062,GO:1903052,GO:2001235
TRINITY_DN31716_c0_g1	GO:0004674,GO:0004687,GO:0005524,GO:0005737,GO:0005856,GO:0030027,GO:0032154,GO:0046872
TRINITY_DN31716_c0_g2	GO:0004674,GO:0004687,GO:0005524,GO:0005737,GO:0005856,GO:0030027,GO:0032154,GO:0046872
TRINITY_DN31741_c0_g1	GO:0006355
TRINITY_DN31749_c0_g1	GO:0004930,GO:0016021
TRINITY_DN31752_c0_g1	GO:0005576,GO:0007586,GO:0016042,GO:0016298,GO:0016788
TRINITY_DN31778_c1_g2	GO:0004930,GO:0004983,GO:0005887,GO:0007186,GO:0007218,GO:0008188,GO:0008340,GO:0008528,GO:0016021,GO:0019233,GO:0048047
TRINITY_DN31780_c0_g1	GO:0016491,GO:0046872
TRINITY_DN31783_c0_g1	GO:0003341,GO:0003777,GO:0005524,GO:0005737,GO:0005858,GO:0005874,GO:0005930,GO:0007018,GO:0007368,GO:0007507,GO:0016887,GO:0021670,GO:0030317,GO:0036157,GO:0036158
TRINITY_DN31795_c0_g1	GO:0003676
TRINITY_DN31800_c0_g1	GO:0005509,GO:0007156,GO:0016021
TRINITY_DN31806_c0_g1	GO:0005452,GO:0005886,GO:0005887,GO:0005901,GO:0008514,GO:0015301,GO:0015347,GO:0015711,GO:0015742,GO:0016021,GO:0016323,GO:0022857,GO:0031404,GO:0031427,GO:0042803,GO:0043252,GO:0051260,GO:0070062,GO:0097254
TRINITY_DN31819_c0_g1	GO:0003333,GO:0005215,GO:0005328,GO:0005886,GO:0005887,GO:0006810,GO:0015171,GO:0031526
TRINITY_DN31833_c0_g1	GO:0005576
TRINITY_DN31843_c0_g1	GO:0006486,GO:0009247,GO:0016020,GO:0016021,GO:0016263,GO:0016267,GO:0016757,GO:0021551,GO:0046872,GO:0048531,GO:0051489,GO:1902037
TRINITY_DN31844_c0_g1	GO:0003774,GO:0005524,GO:0005703,GO:0006936,GO:0007298,GO:0007427,GO:0007517,GO:0007527,GO:0008307,GO:0016459,GO:0030017,GO:0030239,GO:0030241,GO:0030898,GO:0031033,GO:0031672,GO:0032982,GO:0040011,GO:0042623,GO:0042692,GO:0042803,GO:0045214,GO:0050821,GO:0060361,GO:0071689
TRINITY_DN31863_c0_g1	GO:0003676,GO:0016021
TRINITY_DN31889_c0_g1	GO:0003810,GO:0016020,GO:0018149,GO:0046872
TRINITY_DN31922_c0_g1	GO:0000185,GO:0001639,GO:0002029,GO:0004930,GO:0005516,GO:0005886,GO:0005887,GO:0006355,GO:0006468,GO:0007205,GO:0007206,GO:0007216,GO:0007268,GO:0008066,GO:0014069,GO:0016020,GO:0016021,GO:0030165,GO:0031687,GO:0040013,GO:0043197,GO:0043198,GO:0045211,GO:0048015,GO:0048170,GO:0051482,GO:0051966,GO:0097449
TRINITY_DN31922_c0_g2	GO:0000185,GO:0001639,GO:0002029,GO:0004930,GO:0005516,GO:0005886,GO:0005887,GO:0006355,GO:0006468,GO:0007205,GO:0007206,GO:0007216,GO:0007268,GO:0008066,GO:0014069,GO:0016020,GO:0016021,GO:0030165,GO:0031687,GO:0040013,GO:0043197,GO:0043198,GO:0045211,GO:0048015,GO:0048170,GO:0051482,GO:0051966,GO:0097449
TRINITY_DN31935_c0_g1	GO:0005509,GO:0007156,GO:0016021
TRINITY_DN31949_c0_g1	GO:0005245,GO:0005886,GO:0005891,GO:0006816,GO:0006936,GO:0008331,GO:0016323,GO:0016324,GO:0042045,GO:0046872,GO:0086010
TRINITY_DN31949_c0_g2	GO:0005245,GO:0005891,GO:0046872
TRINITY_DN31952_c0_g1	GO:0002227,GO:0003401,GO:0006952,GO:0007165,GO:0010906,GO:0016021,GO:0048935,GO:0060026,GO:0060049
TRINITY_DN31952_c0_g2	GO:0003743,GO:0003924,GO:0005525,GO:0005737
TRINITY_DN31961_c0_g1	GO:0005886,GO:0016021,GO:0016500
TRINITY_DN31980_c0_g1	GO:0005319,GO:0005576,GO:0042381
TRINITY_DN31998_c0_g1	GO:0016021
TRINITY_DN31999_c0_g1	GO:0001669
TRINITY_DN32044_c0_g1	GO:0005096,GO:0005622,GO:0005794,GO:0006886,GO:0012505,GO:0017137,GO:0031338,GO:0090630
TRINITY_DN32044_c0_g2	GO:0005096,GO:0005622,GO:0005737,GO:0006886,GO:0012505,GO:0017137,GO:0031338,GO:0034499,GO:0043547,GO:0090630
TRINITY_DN32056_c0_g1	GO:0016021
TRINITY_DN32099_c0_g1	GO:0016021
TRINITY_DN32118_c0_g2	GO:0004252,GO:0005044,GO:0005576,GO:0005886,GO:0006887,GO:0030424
TRINITY_DN32133_c0_g2	GO:0006811,GO:0016021,GO:0070062
TRINITY_DN32192_c0_g1	GO:0005576,GO:0007218
TRINITY_DN32199_c0_g1	GO:0003858,GO:0005654,GO:0005759,GO:0016021,GO:0016491,GO:0099617
TRINITY_DN32207_c0_g1	GO:0003735,GO:0005737,GO:0005741,GO:0005829,GO:0006412,GO:0006623,GO:0006895,GO:0007005,GO:0015934,GO:0019898,GO:0035091,GO:0045053,GO:0070062,GO:1905090
TRINITY_DN32231_c0_g1	GO:0004672,GO:0005089,GO:0005524,GO:0017048,GO:0019902,GO:0030241,GO:0031034,GO:0031430,GO:0031672,GO:0035023
TRINITY_DN32250_c0_g1	GO:0005634,GO:0005743,GO:0005886,GO:0007157,GO:0009055,GO:0009405,GO:0016021,GO:0020035,GO:0020037,GO:0033111,GO:0042995
TRINITY_DN32285_c0_g1	GO:0016021
TRINITY_DN3228_c0_g1	GO:0002181,GO:0003735,GO:0005634,GO:0005737,GO:0005840,GO:0007595,GO:0010269,GO:0016020,GO:0022625,GO:0030687,GO:0042254,GO:0042277,GO:0070180,GO:0071320,GO:1904401,GO:1904628
TRINITY_DN32311_c0_g1	GO:0005576
TRINITY_DN32364_c0_g3	GO:0016021
TRINITY_DN32401_c0_g1	GO:0005578,GO:0006030,GO:0008061
TRINITY_DN32446_c0_g1	GO:0003677,GO:0016021
TRINITY_DN32474_c0_g1	GO:0016598
TRINITY_DN3249_c0_g1	GO:0005219,GO:0005509,GO:0005622,GO:0005789,GO:0005875,GO:0006816,GO:0006936,GO:0007275,GO:0016021,GO:0033017,GO:0035206,GO:0060047,GO:0072347
TRINITY_DN32508_c0_g1	GO:0003746,GO:0005737,GO:0005783,GO:0005853
TRINITY_DN32514_c0_g1	GO:0016021
TRINITY_DN32525_c0_g1	GO:0004930,GO:0004935,GO:0005887,GO:0007267,GO:0016021,GO:0043235,GO:0071880
TRINITY_DN32527_c0_g1	GO:0005737,GO:0005829,GO:0005886,GO:0007216,GO:0008022,GO:0014069,GO:0019904,GO:0030054,GO:0035256,GO:0045178,GO:0045211
TRINITY_DN32553_c0_g1	GO:0003676,GO:0003700,GO:0003964,GO:0004190,GO:0004519,GO:0008270,GO:0015074
TRINITY_DN32567_c0_g1	GO:0000226,GO:0001552,GO:0005198,GO:0005634,GO:0005739,GO:0005883,GO:0015643,GO:0019901,GO:0021510,GO:0021766,GO:0021987,GO:0030424,GO:0031103,GO:0033693,GO:0034599,GO:0042220,GO:0043204,GO:0043209,GO:0045104,GO:0045110,GO:0048936,GO:0060052,GO:0061564,GO:0071392,GO:0097418,GO:1902513,GO:1903935,GO:1903937
TRINITY_DN32571_c0_g1	GO:0003676,GO:0008270,GO:0015074
TRINITY_DN32672_c0_g1	GO:0005576,GO:0006030,GO:0008061
TRINITY_DN32684_c0_g1	GO:0003676,GO:0008270
TRINITY_DN32688_c0_g1	GO:0005509,GO:0005576,GO:0006030,GO:0007155,GO:0008061
TRINITY_DN32688_c0_g2	GO:0005576,GO:0006030,GO:0008061
TRINITY_DN32692_c1_g1	GO:0016021
TRINITY_DN32699_c0_g1	GO:0005634,GO:0005737,GO:0016020,GO:0040008
TRINITY_DN32729_c0_g1	GO:0005581,GO:0005615,GO:0045599,GO:0048147,GO:0070373
TRINITY_DN32769_c0_g1	GO:0001525,GO:0002062,GO:0005178,GO:0005518,GO:0005576,GO:0005578,GO:0005604,GO:0005615,GO:0005802,GO:0005886,GO:0007155,GO:0007162,GO:0007601,GO:0008283,GO:0030198,GO:0044267,GO:0050840,GO:0050896,GO:0070062
TRINITY_DN32769_c0_g2	GO:0001525,GO:0002062,GO:0005518,GO:0005578,GO:0005604,GO:0005615,GO:0005802,GO:0007155,GO:0008283,GO:0030198,GO:0050839,GO:0050840,GO:0070062
TRINITY_DN32772_c0_g1	GO:0016021
TRINITY_DN32775_c0_g1	GO:0000147,GO:0005044,GO:0005546,GO:0006897,GO:0006955,GO:0007015,GO:0016020,GO:0030247,GO:0030276,GO:0030479,GO:0043130,GO:0043547
TRINITY_DN32794_c0_g1	GO:0000226,GO:0002230,GO:0005198,GO:0005737,GO:0005874,GO:0005875,GO:0007026,GO:0098779,GO:0098792
TRINITY_DN32797_c0_g1	GO:0001540,GO:0005102,GO:0005319,GO:0005543,GO:0005576,GO:0005615,GO:0005635,GO:0005737,GO:0005764,GO:0005768,GO:0005770,GO:0005783,GO:0005794,GO:0005886,GO:0006707,GO:0006869,GO:0007568,GO:0008201,GO:0008289,GO:0009986,GO:0010043,GO:0010873,GO:0014012,GO:0015485,GO:0017127,GO:0019433,GO:0030425,GO:0031102,GO:0031232,GO:0032374,GO:0032526,GO:0032868,GO:0033344,GO:0033700,GO:0034361,GO:0034363,GO:…
TRINITY_DN32797_c0_g2	GO:0001540,GO:0001937,GO:0002021,GO:0005102,GO:0005319,GO:0005543,GO:0005615,GO:0005634,GO:0005635,GO:0005737,GO:0005764,GO:0005768,GO:0005770,GO:0005783,GO:0005794,GO:0005886,GO:0006641,GO:0006707,GO:0006869,GO:0006874,GO:0006898,GO:0006979,GO:0007186,GO:0007263,GO:0007568,GO:0008201,GO:0009986,GO:0010043,GO:0010468,GO:0010544,GO:0010873,GO:0010875,GO:0014012,GO:0015485,GO:0015909,GO:0016209,GO:…
TRINITY_DN32805_c0_g1	GO:0003676
TRINITY_DN32859_c0_g1	GO:0004714,GO:0005524,GO:0005576,GO:0007169,GO:0016020,GO:0016021
TRINITY_DN32873_c0_g1	GO:0004672,GO:0005524,GO:0005886,GO:0030659
TRINITY_DN32879_c0_g1	GO:0000786,GO:0003677,GO:0005634,GO:0006334
TRINITY_DN32896_c0_g1	GO:0005509
TRINITY_DN32908_c0_g1	GO:0005887,GO:0007156,GO:0016021,GO:0042802,GO:0048812
TRINITY_DN32948_c0_g1	GO:0004842
TRINITY_DN3294_c0_g1	GO:0000166,GO:0004383,GO:0004672,GO:0005524,GO:0005525,GO:0005622,GO:0006182,GO:0007165,GO:0008074,GO:0009897,GO:0016020,GO:0016021,GO:0035556
TRINITY_DN32968_c0_g1	GO:0003700,GO:0005634,GO:0006351,GO:0008270,GO:0043401,GO:0043565
TRINITY_DN32989_c0_g1	GO:0003676,GO:0003964,GO:0004190,GO:0004519,GO:0008270,GO:0015074
TRINITY_DN32996_c0_g1	GO:0001649,GO:0004965,GO:0005615,GO:0005737,GO:0005789,GO:0005887,GO:0007193,GO:0007194,GO:0007214,GO:0008021,GO:0008285,GO:0014049,GO:0014053,GO:0016020,GO:0016021,GO:0030054,GO:0030673,GO:0031966,GO:0032811,GO:0033602,GO:0035094,GO:0038037,GO:0038039,GO:0042734,GO:0043025,GO:0043197,GO:0043198,GO:0045121,GO:0045211,GO:0045471,GO:0050805,GO:0060124
TRINITY_DN32996_c0_g2	GO:0001649,GO:0004965,GO:0005615,GO:0005737,GO:0005789,GO:0005887,GO:0007193,GO:0007194,GO:0007214,GO:0008021,GO:0008285,GO:0014049,GO:0014053,GO:0016020,GO:0016021,GO:0030054,GO:0030673,GO:0031966,GO:0032811,GO:0033602,GO:0035094,GO:0038037,GO:0038039,GO:0042734,GO:0043025,GO:0043197,GO:0043198,GO:0045121,GO:0045211,GO:0045471,GO:0050805,GO:0060124
TRINITY_DN33043_c0_g1	GO:0003677,GO:0006352
TRINITY_DN33047_c1_g1	GO:0000027,GO:0000956,GO:0005634,GO:0005654,GO:0005730,GO:0005737,GO:0005840,GO:0006364,GO:0030687,GO:0031965,GO:0042254,GO:0070180
TRINITY_DN33048_c0_g1	GO:0004888,GO:0005886,GO:0005887,GO:0007186,GO:0016055,GO:0030177,GO:0030335,GO:0031982,GO:0032588,GO:0090263
TRINITY_DN33054_c0_g1	GO:0003682,GO:0005634,GO:0005730,GO:0006325,GO:0007218,GO:0007283,GO:0007420,GO:0042255
TRINITY_DN33082_c0_g3	GO:0003676,GO:0003700,GO:0004190,GO:0008270
TRINITY_DN33094_c0_g2	GO:0005272,GO:0016021
TRINITY_DN33150_c1_g1	GO:0000387,GO:0000398,GO:0003723,GO:0005682,GO:0005685,GO:0005686,GO:0005687,GO:0005737,GO:0005829,GO:0034709,GO:0034719,GO:0046540,GO:0071004,GO:0071013
TRINITY_DN33168_c0_g1	GO:0005509,GO:0005737,GO:0005856,GO:0045010,GO:0051014,GO:0051016
TRINITY_DN33190_c0_g1	GO:0003677,GO:0003700,GO:0005634,GO:0006351
TRINITY_DN33221_c0_g1	GO:0003676,GO:0015074
TRINITY_DN33229_c0_g1	GO:0001746,GO:0004888,GO:0005737,GO:0005886,GO:0005887,GO:0005929,GO:0006508,GO:0007224,GO:0007346,GO:0007350,GO:0007367,GO:0007411,GO:0007422,GO:0007455,GO:0007476,GO:0008158,GO:0008406,GO:0009880,GO:0009952,GO:0016021,GO:0016311,GO:0030139,GO:0030228,GO:0030707,GO:0035225,GO:0042078,GO:0042306,GO:0042981,GO:0045879,GO:0048099,GO:0048100,GO:0048103,GO:0048471,GO:0048477,GO:0055088,GO:2000274
TRINITY_DN33249_c0_g1	GO:0005737,GO:0006579,GO:0008270,GO:0009086,GO:0047150
TRINITY_DN33250_c0_g2	GO:0008270
TRINITY_DN33269_c0_g1	GO:0000139,GO:0001751,GO:0005783,GO:0005789,GO:0005794,GO:0005886,GO:0007173,GO:0007421,GO:0007476,GO:0007601,GO:0016020,GO:0016021,GO:0016318,GO:0035225,GO:0038004,GO:0042051,GO:0042058,GO:0045467,GO:0046667,GO:0046845,GO:0048149,GO:0048477,GO:0048865,GO:0061331,GO:0097038
TRINITY_DN33291_c0_g1	GO:0006836,GO:0016021
TRINITY_DN33300_c0_g1	GO:0016021
TRINITY_DN33330_c0_g1	GO:0016021
TRINITY_DN33332_c0_g1	GO:0004252,GO:0005615,GO:0005794,GO:0005886,GO:0016021,GO:0016485,GO:0046872
TRINITY_DN33344_c0_g1	GO:0000166,GO:0000243,GO:0000245,GO:0000381,GO:0000398,GO:0003723,GO:0003729,GO:0005634,GO:0005654,GO:0005681,GO:0006397,GO:0007052,GO:0008187,GO:0008380,GO:0016607,GO:0022008,GO:0030628,GO:0046833,GO:0046982,GO:0051168,GO:0071004,GO:0071011,GO:0089701
TRINITY_DN33369_c0_g1	GO:0005615,GO:0007338,GO:0048240
TRINITY_DN33388_c0_g1	GO:0002039,GO:0003677,GO:0003723,GO:0005634,GO:0008270,GO:0072332
TRINITY_DN33389_c0_g1	GO:0005096
TRINITY_DN33402_c0_g1	GO:0016021,GO:0045095
TRINITY_DN33407_c0_g1	GO:0005737,GO:0051321
TRINITY_DN33411_c0_g1	GO:0003743,GO:0003924,GO:0005525,GO:0005622,GO:0005737,GO:0008270
TRINITY_DN33423_c0_g1	GO:0003735,GO:0005739,GO:0005762,GO:0005840,GO:0006412
TRINITY_DN33465_c0_g1	GO:0000122,GO:0003676,GO:0005654,GO:0005776,GO:0006915,GO:0010468,GO:0045944,GO:0046872
TRINITY_DN33466_c0_g1	GO:0001894,GO:0005215,GO:0005509,GO:0005765,GO:0005783,GO:0005794,GO:0005829,GO:0005886,GO:0005905,GO:0006898,GO:0008203,GO:0009235,GO:0010008,GO:0015889,GO:0016020,GO:0016324,GO:0030139,GO:0031232,GO:0031419,GO:0031526,GO:0042157,GO:0042359,GO:0042803,GO:0042953,GO:0043202,GO:0070062
TRINITY_DN33471_c0_g1	GO:0016021
TRINITY_DN33505_c0_g1	GO:0004556,GO:0005615,GO:0005975,GO:0007586,GO:0043169,GO:0046872,GO:0070062
TRINITY_DN33508_c0_g1	GO:0016021
TRINITY_DN33513_c1_g1	GO:0003676,GO:0003677,GO:0003700,GO:0005634,GO:0006351,GO:0006355,GO:0046872
TRINITY_DN33528_c0_g1	GO:0006808,GO:0030234
TRINITY_DN33529_c0_g1	GO:0000146,GO:0001750,GO:0001917,GO:0003774,GO:0004674,GO:0005524,GO:0005737,GO:0007601,GO:0016459,GO:0018105,GO:0018107,GO:0032426,GO:0032433,GO:0046777,GO:0050896,GO:0051491
TRINITY_DN33544_c0_g1	GO:0016021
TRINITY_DN33548_c0_g1	GO:0000723,GO:0003678,GO:0006281
TRINITY_DN33553_c0_g1	GO:0000226,GO:0005198,GO:0005634,GO:0005654,GO:0005737,GO:0005813,GO:0005819,GO:0008017,GO:0015629,GO:0015630,GO:0015631,GO:0016020,GO:0046785
TRINITY_DN33560_c0_g2	GO:0003676,GO:0003700,GO:0008270,GO:0015074
TRINITY_DN3357_c0_g1	GO:0000139,GO:0001751,GO:0005783,GO:0005789,GO:0005794,GO:0005886,GO:0007173,GO:0007421,GO:0007476,GO:0007601,GO:0016020,GO:0016021,GO:0016318,GO:0035225,GO:0038004,GO:0042051,GO:0042058,GO:0045467,GO:0046667,GO:0046845,GO:0048149,GO:0048477,GO:0048865,GO:0061331,GO:0097038
TRINITY_DN33596_c0_g1	GO:0005507,GO:0006878,GO:0009279
TRINITY_DN33626_c0_g1	GO:0003677,GO:0003899,GO:0005634,GO:0005665,GO:0006366,GO:0033120
TRINITY_DN33647_c0_g1	GO:0005576
TRINITY_DN33652_c0_g1	GO:0004970,GO:0005234,GO:0015276,GO:0016021,GO:0050907
TRINITY_DN33653_c0_g1	GO:0016021
TRINITY_DN33675_c0_g1	GO:0005576
TRINITY_DN33712_c0_g1	GO:0016021
TRINITY_DN33718_c0_g1	GO:0000981,GO:0003677,GO:0003700,GO:0005634,GO:0006351,GO:0006355,GO:0007474,GO:0007498,GO:0007525,GO:0010906,GO:0016203,GO:0033627,GO:0043425,GO:0046982
TRINITY_DN33720_c0_g1	GO:0000139,GO:0005794,GO:0006486,GO:0015020,GO:0016021,GO:0035269,GO:0046872,GO:0048747
TRINITY_DN33750_c0_g1	GO:0005576,GO:0005739,GO:0016020,GO:0043065
TRINITY_DN33760_c0_g1	GO:0000428,GO:0003677,GO:0003899,GO:0004687,GO:0005524,GO:0005737,GO:0005856,GO:0006351,GO:0006939,GO:0030027,GO:0030335,GO:0032154,GO:0046872
TRINITY_DN33781_c0_g1	GO:0004970,GO:0016021
TRINITY_DN33822_c0_g1	GO:0005634,GO:0006351,GO:0042754,GO:0045892,GO:0048511
TRINITY_DN33862_c0_g1	GO:0003700,GO:0004930,GO:0004989,GO:0004993,GO:0005887,GO:0007186,GO:0007189,GO:0007210,GO:0008227,GO:0016021,GO:0043565,GO:0045887
TRINITY_DN33880_c0_g2	GO:0005576
TRINITY_DN33883_c0_g1	GO:0003677,GO:0003917,GO:0006265,GO:0008270
TRINITY_DN33913_c0_g2	GO:0003964
TRINITY_DN33927_c0_g1	GO:0004970,GO:0016021
TRINITY_DN33955_c0_g1	GO:0004553,GO:0005739,GO:0005829,GO:0019391
TRINITY_DN33959_c0_g1	GO:0005308,GO:0005887,GO:0015129,GO:0015293,GO:0016021,GO:0035879,GO:0055085
TRINITY_DN33969_c0_g2	GO:0016021
TRINITY_DN33976_c0_g1	GO:0004222,GO:0008270
TRINITY_DN33984_c0_g1	GO:0005634,GO:0006355,GO:0043565
TRINITY_DN33993_c0_g2	GO:0016021
TRINITY_DN34012_c0_g2	GO:0016021
TRINITY_DN34032_c0_g1	GO:0000147,GO:0005546,GO:0006897,GO:0007015,GO:0016020,GO:0030276,GO:0030479,GO:0043130,GO:0043547
TRINITY_DN34037_c0_g1	GO:0000287,GO:0004012,GO:0005524,GO:0005637,GO:0005769,GO:0005783,GO:0005794,GO:0005886,GO:0006811,GO:0015075,GO:0015917,GO:0016020,GO:0016021,GO:0034220,GO:0045332,GO:0055037,GO:0055038
TRINITY_DN34049_c1_g1	GO:0000139,GO:0001537,GO:0002063,GO:0007585,GO:0008146,GO:0009791,GO:0016021,GO:0016051,GO:0030206,GO:0030512,GO:0033037,GO:0036342,GO:0042127,GO:0042733,GO:0043066,GO:0047756,GO:0048589,GO:0048703,GO:0050659
TRINITY_DN34058_c0_g1	GO:0000981,GO:0003677,GO:0005654,GO:0005737,GO:0015074
TRINITY_DN34067_c0_g1	GO:0016021
TRINITY_DN34080_c0_g2	GO:0001501,GO:0005178,GO:0005201,GO:0005576,GO:0005581,GO:0005586,GO:0005615,GO:0005788,GO:0007160,GO:0007179,GO:0007229,GO:0007507,GO:0007568,GO:0009314,GO:0009612,GO:0018149,GO:0021987,GO:0030168,GO:0030198,GO:0030199,GO:0030574,GO:0031012,GO:0034097,GO:0035025,GO:0042060,GO:0043588,GO:0046872,GO:0048407,GO:0048565,GO:0050776,GO:0050777,GO:0060414,GO:0071230,GO:2001223
TRINITY_DN34097_c0_g2	GO:0003964
TRINITY_DN34102_c0_g1	GO:0004252,GO:0005044,GO:0005576,GO:0006030,GO:0008061,GO:0016020
TRINITY_DN34104_c0_g1	GO:0016021
TRINITY_DN34114_c0_g1	GO:0016021
TRINITY_DN34125_c0_g1	GO:0005576,GO:0006030,GO:0008061,GO:0016021
TRINITY_DN34139_c0_g1	GO:0001784,GO:0001934,GO:0001975,GO:0002092,GO:0004725,GO:0005789,GO:0005829,GO:0006470,GO:0010976,GO:0016021,GO:0030424,GO:0033160,GO:0035640,GO:0035902,GO:0042493,GO:0043204,GO:0043407,GO:1900273,GO:1901216,GO:1903492,GO:1903955,GO:1990635,GO:2001025
TRINITY_DN34141_c0_g1	GO:0004784,GO:0005737,GO:0046872
TRINITY_DN34146_c1_g1	GO:0016021
TRINITY_DN3414_c0_g1	GO:0005089,GO:0035023
TRINITY_DN34167_c0_g1	GO:0005789,GO:0016021
TRINITY_DN34169_c0_g1	GO:0000977,GO:0001104,GO:0001228,GO:0005634,GO:0006357,GO:0007399,GO:0009888,GO:0016592,GO:0048513
TRINITY_DN34171_c0_g1	GO:0001934,GO:0002162,GO:0005509,GO:0005576,GO:0005604,GO:0005605,GO:0005615,GO:0005737,GO:0005796,GO:0005886,GO:0006024,GO:0007009,GO:0007268,GO:0007275,GO:0007528,GO:0008582,GO:0009986,GO:0016021,GO:0030054,GO:0030154,GO:0030548,GO:0031012,GO:0032092,GO:0033691,GO:0035374,GO:0042030,GO:0043087,GO:0043113,GO:0043395,GO:0043525,GO:0043547,GO:0044325,GO:0045202,GO:0045213,GO:0045887,GO:0045944,GO:…
TRINITY_DN34173_c0_g1	GO:0005887,GO:0007155,GO:0007267,GO:0007416,GO:0008039,GO:0016021,GO:0030054,GO:0035418,GO:0042803,GO:0045202,GO:0048668,GO:0050808,GO:0050839
TRINITY_DN34176_c0_g1	GO:0016021
TRINITY_DN34199_c0_g1	GO:0070062
TRINITY_DN34217_c0_g1	GO:0004970,GO:0016021
TRINITY_DN34217_c0_g2	GO:0004970,GO:0016021
TRINITY_DN34228_c0_g1	GO:0008270
TRINITY_DN34263_c0_g1	GO:0003823,GO:0005886,GO:0031225
TRINITY_DN34263_c0_g2	GO:0016021
TRINITY_DN34265_c0_g1	GO:0005518,GO:0005578,GO:0031012,GO:0032331,GO:0098633,GO:1904027
TRINITY_DN34283_c0_g1	GO:0004994,GO:0005737,GO:0005886,GO:0005887,GO:0006937,GO:0007187,GO:0007193,GO:0007267,GO:0007268,GO:0007283,GO:0007584,GO:0007586,GO:0008285,GO:0016021,GO:0021549,GO:0030165,GO:0030432,GO:0030900,GO:0042594,GO:0042923,GO:0043005,GO:0071385,GO:0071392
TRINITY_DN34283_c0_g2	GO:0004985,GO:0004994,GO:0005634,GO:0005737,GO:0005886,GO:0005887,GO:0007186,GO:0007187,GO:0007193,GO:0007268,GO:0008285,GO:0016021,GO:0032467,GO:0042593,GO:0042923,GO:0043005,GO:0050796,GO:0071385
TRINITY_DN34283_c0_g4	GO:0004985,GO:0004994,GO:0005887,GO:0007187,GO:0007268,GO:0008285,GO:0016021,GO:0042923,GO:0043005,GO:0071385
TRINITY_DN34294_c0_g1	GO:0003700,GO:0003707,GO:0004887,GO:0005634,GO:0006351,GO:0008270,GO:0016032,GO:0042025,GO:0043401,GO:0043565
TRINITY_DN34298_c0_g1	GO:0003676,GO:0003964,GO:0004190,GO:0004519,GO:0008270,GO:0015074
TRINITY_DN34303_c0_g1	GO:0003676,GO:0016021,GO:0046872
TRINITY_DN34305_c0_g1	GO:0000122,GO:0001078,GO:0001654,GO:0001700,GO:0003700,GO:0003705,GO:0005634,GO:0006351,GO:0007399,GO:0007422,GO:0007423,GO:0007458,GO:0007526,GO:0007602,GO:0009612,GO:0042683,GO:0043565,GO:0045494,GO:0045944,GO:0046872,GO:0048813
TRINITY_DN34357_c0_g1	GO:0008061,GO:0016020,GO:0016021,GO:0046872
TRINITY_DN34362_c0_g1	GO:0001669,GO:0005615,GO:0005634,GO:0005737,GO:0005739,GO:0005759,GO:0005886,GO:0006195,GO:0006203,GO:0006281,GO:0007568,GO:0008413,GO:0008584,GO:0030515,GO:0031965,GO:0035539,GO:0036219,GO:0042262,GO:0046061,GO:0046686,GO:0046872,GO:0047693,GO:0070062
TRINITY_DN34393_c0_g1	GO:0001764,GO:0002087,GO:0005634,GO:0006355,GO:0007417,GO:0007585,GO:0043565,GO:0045665,GO:0048665
TRINITY_DN34402_c0_g1	GO:0000151,GO:0000209,GO:0004842,GO:0005654,GO:0005758,GO:0005829,GO:0006511
TRINITY_DN34403_c0_g1	GO:0005886,GO:0015574,GO:0015771,GO:0016021
TRINITY_DN34411_c0_g1	GO:0003676,GO:0003677,GO:0003723,GO:0003887,GO:0003964,GO:0004190,GO:0004519,GO:0005737,GO:0006310,GO:0008270,GO:0015074,GO:0046872
TRINITY_DN34420_c0_g1	GO:0003964
TRINITY_DN34420_c0_g2	GO:0003964
TRINITY_DN34422_c0_g1	GO:0016021
TRINITY_DN34436_c0_g1	GO:0005887,GO:0008508,GO:0016021,GO:0043250,GO:0043251
TRINITY_DN3444_c0_g1	GO:0004222,GO:0007275,GO:0008270
TRINITY_DN34450_c0_g1	GO:0016021
TRINITY_DN34454_c0_g1	GO:0003723,GO:0003726,GO:0006396
TRINITY_DN34461_c0_g1	GO:0000794,GO:0003779,GO:0005863,GO:0005875,GO:0007062,GO:0007076,GO:0007498,GO:0007517,GO:0007519,GO:0007520,GO:0007522,GO:0007525,GO:0008307,GO:0016203,GO:0019233,GO:0030017,GO:0030018,GO:0031674,GO:0035206,GO:0040011,GO:0045214,GO:0051301
TRINITY_DN34461_c0_g2	GO:0000794,GO:0003779,GO:0005863,GO:0005875,GO:0007062,GO:0007076,GO:0007498,GO:0007517,GO:0007519,GO:0007520,GO:0007522,GO:0007525,GO:0008307,GO:0016203,GO:0019233,GO:0030017,GO:0030018,GO:0031674,GO:0035206,GO:0040011,GO:0045214,GO:0051301
TRINITY_DN34475_c0_g1	GO:0005267,GO:0005886,GO:0016021
TRINITY_DN34488_c0_g1	GO:0004930,GO:0004984,GO:0005886,GO:0005887,GO:0007166,GO:0007186,GO:0016021
TRINITY_DN34497_c0_g1	GO:0005576
TRINITY_DN34499_c0_g1	GO:0005576,GO:0008010,GO:0008061,GO:0016021,GO:0030023,GO:0031012,GO:0032992,GO:0040003,GO:0042302
TRINITY_DN34499_c0_g2	GO:0005576,GO:0008010,GO:0008061,GO:0030023,GO:0031012,GO:0032992,GO:0040003,GO:0042302
TRINITY_DN34501_c0_g1	GO:0005576,GO:0005975,GO:0016020,GO:0016758
TRINITY_DN34563_c0_g1	GO:0000981,GO:0003677,GO:0003700,GO:0005634,GO:0006351,GO:0006355,GO:0007474,GO:0007498,GO:0007525,GO:0010906,GO:0016203,GO:0033627,GO:0043425,GO:0046982
TRINITY_DN34574_c0_g1	GO:0016021
TRINITY_DN34574_c0_g2	GO:0016021
TRINITY_DN34582_c0_g1	GO:0005509
TRINITY_DN34602_c0_g1	GO:0004104,GO:0005615,GO:0005886,GO:0007155,GO:0016021,GO:0030424,GO:0030425,GO:0045202,GO:0046929
TRINITY_DN34602_c0_g2	GO:0016021
TRINITY_DN34613_c0_g1	GO:0005576,GO:0005681,GO:0005737,GO:0006397,GO:0008380,GO:0030154,GO:0030246,GO:0045087
TRINITY_DN34619_c0_g1	GO:0005576,GO:0008010,GO:0008061,GO:0030023,GO:0031012,GO:0032992,GO:0040003,GO:0042302
TRINITY_DN34622_c0_g1	GO:0008289
TRINITY_DN34626_c0_g1	GO:0002119,GO:0005201,GO:0005581,GO:0005604,GO:0006885,GO:0007517,GO:0009792,GO:0015385,GO:0016021,GO:0030198,GO:0050714
TRINITY_DN3463_c0_g1	GO:0005789,GO:0008152,GO:0015020,GO:0016021
TRINITY_DN34652_c0_g1	GO:0003924,GO:0005525,GO:0005622,GO:0005764,GO:0005770,GO:0005789,GO:0005829,GO:0005886,GO:0007264,GO:0015031,GO:0019003,GO:0030133,GO:0030670,GO:0032588,GO:0032880,GO:0042147,GO:0045335,GO:0045921,GO:0052405,GO:0070062
TRINITY_DN34653_c0_g1	GO:0005509,GO:0005737,GO:0005856,GO:0045010,GO:0051014,GO:0051016
TRINITY_DN34655_c0_g1	GO:0004842,GO:0005634,GO:0005768,GO:0005769,GO:0005829,GO:0006351,GO:0034314,GO:0042147,GO:0042752,GO:0045892,GO:0048511,GO:0051127,GO:0070534
TRINITY_DN34670_c0_g1	GO:0005542,GO:0016021,GO:0055085
TRINITY_DN34681_c0_g2	GO:0042302
TRINITY_DN34686_c0_g1	GO:0009706,GO:0015031,GO:0016021
TRINITY_DN34689_c0_g1	GO:0042302
TRINITY_DN34690_c0_g1	GO:0003677,GO:0016021,GO:0045095
TRINITY_DN34698_c0_g1	GO:0003700,GO:0005634,GO:0043565,GO:0044212
TRINITY_DN34699_c0_g1	GO:0042302
TRINITY_DN34705_c0_g1	GO:0016021
TRINITY_DN3470_c0_g1	GO:0030246
TRINITY_DN34713_c0_g1	GO:0005509,GO:0005886,GO:0005887,GO:0005911,GO:0007155,GO:0007156,GO:0007411,GO:0007412,GO:0007413,GO:0008013,GO:0016021,GO:0016318,GO:0016339,GO:0019233,GO:0030424,GO:0030425,GO:0031290,GO:0042803,GO:0044331,GO:0045296,GO:0045463,GO:0045467,GO:0048675,GO:0048814,GO:0048841,GO:0048846,GO:0050774,GO:0050839
TRINITY_DN34715_c0_g1	GO:0000228
TRINITY_DN34728_c0_g1	GO:0004867
TRINITY_DN34759_c0_g1	GO:0004842,GO:0005634,GO:0005768,GO:0005769,GO:0005829,GO:0006351,GO:0034314,GO:0042147,GO:0042752,GO:0045892,GO:0048511,GO:0051127,GO:0070534
TRINITY_DN34763_c0_g1	GO:0016853
TRINITY_DN34769_c1_g1	GO:0005737,GO:0031424
TRINITY_DN34771_c0_g1	GO:0005509
TRINITY_DN34773_c0_g1	GO:0000122,GO:0000182,GO:0000784,GO:0000785,GO:0000786,GO:0000790,GO:0000793,GO:0000979,GO:0001740,GO:0003677,GO:0005634,GO:0005721,GO:0005730,GO:0006334,GO:0006342,GO:0007549,GO:0010385,GO:0019216,GO:0030291,GO:0031060,GO:0031490,GO:0033128,GO:0035098,GO:0045618,GO:0045815,GO:0051572,GO:0061086,GO:0070062,GO:0071169,GO:1901837,GO:1902750
TRINITY_DN34800_c0_g2	GO:0016021
TRINITY_DN34809_c0_g1	GO:0000226,GO:0005874
TRINITY_DN34839_c0_g1	GO:0005319
TRINITY_DN34839_c0_g2	GO:0005319,GO:0005576,GO:0008289,GO:0016055
TRINITY_DN34844_c0_g1	GO:0005576,GO:0060872,GO:0060876
TRINITY_DN34853_c0_g1	GO:0016021,GO:0045095
TRINITY_DN34855_c0_g1	GO:0000166,GO:0005622,GO:0009190,GO:0016021,GO:0016849,GO:0035556
TRINITY_DN34859_c0_g1	GO:0005576,GO:0006030,GO:0008061
TRINITY_DN34891_c0_g1	GO:0005576,GO:0005618,GO:0007155,GO:0031225
TRINITY_DN34898_c0_g1	GO:0005230,GO:0016021
TRINITY_DN34918_c0_g1	GO:0003735,GO:0005622,GO:0005739,GO:0005741,GO:0005829,GO:0006412,GO:0006623,GO:0007005,GO:0015934,GO:0019898,GO:0035091,GO:0045053,GO:0070062,GO:1905090
TRINITY_DN34918_c0_g2	GO:0003735,GO:0006412,GO:0015934,GO:0035091
TRINITY_DN34927_c0_g1	GO:0001525,GO:0005576,GO:0030154,GO:0048014
TRINITY_DN34938_c0_g1	GO:0004252
TRINITY_DN34938_c0_g2	GO:0004175,GO:0004252,GO:0005509,GO:0005615,GO:0006508,GO:0007596,GO:0031638
TRINITY_DN34946_c0_g1	GO:0046872
TRINITY_DN34948_c0_g1	GO:0005576,GO:0046872
TRINITY_DN34955_c0_g1	GO:0003723,GO:0003964
TRINITY_DN34972_c0_g1	GO:0005576
TRINITY_DN34999_c0_g1	GO:0003676,GO:0015074
TRINITY_DN35002_c0_g1	GO:0005886,GO:0007157,GO:0009405,GO:0016021,GO:0020035,GO:0033111,GO:0042995
TRINITY_DN35008_c0_g1	GO:0005840,GO:0006412,GO:0007165,GO:0015031,GO:0030176
TRINITY_DN35009_c0_g1	GO:0016021
TRINITY_DN35023_c0_g1	GO:0003824,GO:0006027,GO:0006029,GO:0008152,GO:0008484,GO:0016250,GO:0043202,GO:0046872,GO:0070062
TRINITY_DN35056_c0_g1	GO:0005739
TRINITY_DN35072_c0_g1	GO:0000166,GO:0000447,GO:0000472,GO:0000480,GO:0003676,GO:0003677,GO:0003723,GO:0005667,GO:0005730,GO:0006357,GO:0006366,GO:0021522,GO:0034462
TRINITY_DN35093_c0_g1	GO:0003924,GO:0006281,GO:0016887
TRINITY_DN35130_c0_g1	GO:0005085,GO:0005622,GO:0007264
TRINITY_DN35131_c0_g1	GO:0004930,GO:0004983,GO:0005887,GO:0007186,GO:0007218,GO:0008188,GO:0008340,GO:0008528,GO:0016021,GO:0019233,GO:0048047
TRINITY_DN35140_c0_g1	GO:0005524,GO:0006464,GO:0016874
TRINITY_DN35143_c0_g1	GO:0005576,GO:0005977,GO:0008191,GO:0008217,GO:0042311
TRINITY_DN35150_c0_g1	GO:0003676,GO:0003964,GO:0004190,GO:0004519,GO:0015074
TRINITY_DN35158_c0_g1	GO:0004222,GO:0008270
TRINITY_DN35158_c0_g2	GO:0001654,GO:0004222,GO:0005578,GO:0007229,GO:0008270,GO:0090331
TRINITY_DN35164_c0_g1	GO:0001533,GO:0005198,GO:0005737,GO:0010224,GO:0018149,GO:0030216,GO:0030674,GO:0031424
TRINITY_DN35173_c0_g1	GO:0016021
TRINITY_DN35176_c0_g1	GO:0005576,GO:0006954,GO:0030246,GO:0046872
TRINITY_DN35185_c0_g1	GO:0000943,GO:0003676,GO:0003677,GO:0003700,GO:0003723,GO:0003887,GO:0003964,GO:0004190,GO:0004523,GO:0004540,GO:0005524,GO:0005634,GO:0005737,GO:0006310,GO:0008233,GO:0008270,GO:0015074,GO:0019076,GO:0032197
TRINITY_DN35195_c0_g1	GO:0003676,GO:0004190,GO:0015074
TRINITY_DN35196_c0_g1	GO:0005576,GO:0005975,GO:0006030,GO:0008061,GO:0016810
TRINITY_DN351_c0_g1	GO:0004970,GO:0016021
TRINITY_DN35220_c0_g1	GO:0005576,GO:0005618,GO:0005975,GO:0009758,GO:0046872,GO:0050053
TRINITY_DN35220_c1_g1	GO:0004065,GO:0005764,GO:0005788,GO:0006687,GO:0008152,GO:0008484,GO:0016021,GO:0043687,GO:0046872,GO:0070062
TRINITY_DN35233_c0_g1	GO:0004725
TRINITY_DN35235_c0_g1	GO:0016491,GO:0046872
TRINITY_DN35235_c0_g2	GO:0016491,GO:0046872
TRINITY_DN35246_c0_g1	GO:0003676,GO:0003700,GO:0003964,GO:0004190,GO:0004519,GO:0008270,GO:0015074
TRINITY_DN35250_c0_g1	GO:0005783,GO:0016021
TRINITY_DN35262_c0_g1	GO:0003964
TRINITY_DN35269_c0_g1	GO:0005576,GO:0007218
TRINITY_DN35291_c0_g1	GO:0016021
TRINITY_DN35294_c0_g1	GO:0005509,GO:0005737
TRINITY_DN35300_c0_g2	GO:0000724,GO:0000778,GO:0000780,GO:0000794,GO:0000795,GO:0000800,GO:0001556,GO:0001673,GO:0005634,GO:0005654,GO:0007129,GO:0007130,GO:0007141,GO:0007286,GO:0009566,GO:0030893,GO:0034991,GO:0072520
TRINITY_DN35307_c0_g1	GO:0045095
TRINITY_DN35337_c0_g1	GO:0000122,GO:0000792,GO:0001085,GO:0001105,GO:0001158,GO:0001657,GO:0001658,GO:0001822,GO:0001843,GO:0003281,GO:0003337,GO:0003340,GO:0003677,GO:0003682,GO:0005634,GO:0005737,GO:0007507,GO:0008013,GO:0010369,GO:0016575,GO:0016581,GO:0021553,GO:0021772,GO:0021889,GO:0021915,GO:0030177,GO:0031129,GO:0035136,GO:0035137,GO:0042473,GO:0042733,GO:0045666,GO:0045879,GO:0045892,GO:0045893,GO:0045944,GO:…
TRINITY_DN35337_c0_g2	GO:0001223,GO:0003676,GO:0005634,GO:0005737,GO:0006351,GO:0007050,GO:0008134,GO:0008285,GO:0043565,GO:0045944,GO:0046872
TRINITY_DN35347_c0_g1	GO:0000943,GO:0003677,GO:0003723,GO:0003887,GO:0003964,GO:0004190,GO:0004523,GO:0004540,GO:0005524,GO:0005634,GO:0005737,GO:0006310,GO:0008233,GO:0008270,GO:0015074,GO:0019076,GO:0032197
TRINITY_DN35364_c0_g1	GO:0000790,GO:0005634,GO:0006351,GO:0006396,GO:0006397,GO:0032044,GO:0034243
TRINITY_DN35379_c0_g1	GO:0005576
TRINITY_DN35381_c0_g1	GO:0003677,GO:0003899,GO:0005634,GO:0005665,GO:0006366,GO:0033120
TRINITY_DN35393_c0_g1	GO:0005886,GO:0015574,GO:0015771,GO:0016021,GO:0022857
TRINITY_DN35400_c0_g1	GO:0005212,GO:0005576,GO:0006030,GO:0008061
TRINITY_DN35406_c0_g1	GO:0005576,GO:0005886
TRINITY_DN35420_c0_g1	GO:0008270
TRINITY_DN35422_c0_g2	GO:0004714,GO:0005524,GO:0016021
TRINITY_DN35428_c0_g1	GO:0004252,GO:0005044,GO:0005230,GO:0016021
TRINITY_DN35428_c0_g2	GO:0005886,GO:0006821,GO:0008068,GO:0016021,GO:0030054,GO:0034707,GO:0045211,GO:0048812
TRINITY_DN35476_c1_g2	GO:0006869,GO:0007275,GO:0008289,GO:0016021,GO:0016747
TRINITY_DN35478_c0_g1	GO:0005576,GO:0006030,GO:0008061
TRINITY_DN35488_c0_g1	GO:0005887,GO:0007156,GO:0016021,GO:0042802,GO:0048812
TRINITY_DN35506_c0_g1	GO:0016021,GO:0030054,GO:0045211,GO:0046872
TRINITY_DN35508_c0_g1	GO:0003677,GO:0005337,GO:0005634,GO:0006351,GO:0006355,GO:0007275,GO:0016021
TRINITY_DN35508_c0_g2	GO:0001756,GO:0003016,GO:0003677,GO:0005634,GO:0006351,GO:0006355,GO:0007517,GO:0009952,GO:0010468,GO:0036342,GO:0042755,GO:0043583,GO:0043588,GO:0045198,GO:0048339,GO:0048644,GO:0048705,GO:0050884,GO:0060231,GO:1903053
TRINITY_DN35512_c0_g1	GO:0000281,GO:0005576,GO:0006030,GO:0008061,GO:0009790
TRINITY_DN35522_c0_g1	GO:0016021
TRINITY_DN35533_c0_g1	GO:0002230,GO:0003677,GO:0003700,GO:0004871,GO:0005634,GO:0005737,GO:0005886,GO:0006351,GO:0042802,GO:0060337,GO:0098779,GO:0098792
TRINITY_DN35535_c0_g1	GO:0000139,GO:0001537,GO:0002063,GO:0007585,GO:0008146,GO:0009791,GO:0016020,GO:0016021,GO:0016051,GO:0030206,GO:0030512,GO:0033037,GO:0036342,GO:0042127,GO:0042733,GO:0043066,GO:0047756,GO:0048589,GO:0048703,GO:0050659
TRINITY_DN35537_c0_g1	GO:0004888,GO:0004930,GO:0005886,GO:0007275,GO:0016021,GO:0016055,GO:0051091,GO:0060070
TRINITY_DN35544_c0_g1	GO:0005328,GO:0005333,GO:0005887,GO:0006836,GO:0008504,GO:0015844,GO:0015874,GO:0016021,GO:0043005,GO:0046872,GO:0048265
TRINITY_DN35544_c0_g2	GO:0005328,GO:0005334,GO:0005886,GO:0005887,GO:0006810,GO:0007268,GO:0008504,GO:0015844,GO:0015874,GO:0016020,GO:0016021,GO:0043005,GO:0046872,GO:0048265
TRINITY_DN35551_c0_g1	GO:0005509,GO:0005604,GO:0005938,GO:0007601,GO:0030054,GO:0033334,GO:0050896,GO:0070062,GO:0071711
TRINITY_DN35558_c0_g1	GO:0005267,GO:0005886,GO:0005887,GO:0006813,GO:0015269,GO:0015271,GO:0016021,GO:0022841,GO:0030322,GO:0071435,GO:0071467
TRINITY_DN35561_c0_g1	GO:0005509,GO:0005859
TRINITY_DN35577_c0_g1	GO:0005509,GO:0005576,GO:0005737,GO:0007155,GO:0016020,GO:0016021
TRINITY_DN35584_c0_g1	GO:0005576,GO:0030248,GO:0031176,GO:0045493
TRINITY_DN35599_c0_g1	GO:0005789,GO:0008488,GO:0010042,GO:0016021,GO:0017187,GO:0019842,GO:0032571,GO:0033280,GO:0042277,GO:0043231,GO:0060437,GO:0070482,GO:0071107,GO:0071548,GO:1904016
TRINITY_DN35632_c0_g2	GO:0020003
TRINITY_DN35633_c0_g1	GO:0042302
TRINITY_DN35642_c0_g1	GO:0003676,GO:0004386,GO:0005524,GO:0051321
TRINITY_DN35642_c0_g2	GO:0000712,GO:0003676,GO:0004386,GO:0005524
TRINITY_DN35643_c0_g1	GO:0016021
TRINITY_DN35649_c0_g1	GO:0003341,GO:0003774,GO:0005737,GO:0005856,GO:0005874,GO:0005929,GO:0007368,GO:0030317,GO:0036157,GO:0036158
TRINITY_DN35662_c0_g2	GO:0007275,GO:0009408,GO:0010998,GO:0030018,GO:0042026,GO:0045214,GO:0048471
TRINITY_DN35664_c0_g3	GO:0003723,GO:0003724,GO:0003968,GO:0005524,GO:0006351,GO:0016021,GO:0039694
TRINITY_DN35668_c0_g1	GO:0016021
TRINITY_DN35685_c0_g1	GO:0005262,GO:0005635,GO:0005801,GO:0005887,GO:0006816,GO:0006828,GO:0007338,GO:0015279,GO:0016021,GO:0048471,GO:0051480
TRINITY_DN35692_c0_g1	GO:0005643,GO:0005829,GO:0005886,GO:0006897,GO:0010008,GO:0030041,GO:0030479,GO:0032153,GO:0051286
TRINITY_DN35696_c0_g1	GO:0004674,GO:0004702,GO:0005524,GO:0005737,GO:0006281,GO:0006974,GO:0031572,GO:0032874,GO:0046330,GO:0051493,GO:0070062,GO:0097194
TRINITY_DN35705_c0_g1	GO:0005737,GO:0005811,GO:0005886,GO:0016021,GO:0043231
TRINITY_DN35706_c0_g1	GO:0003774,GO:0005524,GO:0005737,GO:0007605,GO:0007626,GO:0016459,GO:0032420,GO:0032421,GO:0042472,GO:0070062
TRINITY_DN35715_c0_g1	GO:0005737,GO:0005874
TRINITY_DN35720_c0_g1	GO:0000226,GO:0000910,GO:0003677,GO:0003723,GO:0005654,GO:0006351,GO:0006355,GO:0006397,GO:0008380,GO:0016607,GO:0043066,GO:0043484,GO:0050733,GO:0051726
TRINITY_DN35722_c0_g1	GO:0005525
TRINITY_DN35726_c0_g1	GO:0003676,GO:0005622,GO:0006355,GO:0015074
TRINITY_DN35735_c0_g1	GO:0016884,GO:0103073
TRINITY_DN35744_c0_g1	GO:0005886,GO:0007626,GO:0007631,GO:0010976,GO:0031225,GO:0070062
TRINITY_DN35746_c0_g1	GO:0016021
TRINITY_DN35750_c0_g1	GO:0004994,GO:0005737,GO:0005886,GO:0005887,GO:0006937,GO:0007187,GO:0007193,GO:0007268,GO:0007283,GO:0008285,GO:0021549,GO:0030165,GO:0030432,GO:0030900,GO:0042594,GO:0042923,GO:0043005,GO:0071385,GO:0071392
TRINITY_DN35753_c0_g1	GO:0001533,GO:0005198,GO:0005509,GO:0005737,GO:0008544,GO:0018149,GO:0030216,GO:0031424,GO:0042060,GO:0070062
TRINITY_DN35756_c0_g1	GO:0000281,GO:0001736,GO:0001737,GO:0001745,GO:0003924,GO:0005525,GO:0005622,GO:0005737,GO:0005856,GO:0005886,GO:0005938,GO:0006897,GO:0006974,GO:0007010,GO:0007015,GO:0007164,GO:0007173,GO:0007254,GO:0007264,GO:0007298,GO:0007349,GO:0007368,GO:0007369,GO:0007370,GO:0007374,GO:0007377,GO:0007391,GO:0007395,GO:0007405,GO:0007411,GO:0007422,GO:0007424,GO:0007435,GO:0007480,GO:0007601,GO:0008045,GO:…
TRINITY_DN35764_c0_g2	GO:0003677,GO:0005783,GO:0016021
TRINITY_DN35769_c0_g1	GO:0005886,GO:0016021,GO:0030246
TRINITY_DN35769_c0_g2	GO:0005537,GO:0009986,GO:0016021,GO:0030246,GO:0042806,GO:0046872
TRINITY_DN35797_c0_g1	GO:0003777,GO:0005524,GO:0005737,GO:0005874,GO:0005929,GO:0005930,GO:0007018,GO:0008574,GO:0060404,GO:0070462
TRINITY_DN35801_c0_g1	GO:0005634,GO:0005737,GO:0016020,GO:0040008
TRINITY_DN35818_c0_g1	GO:0003676,GO:0004190,GO:0015074
TRINITY_DN35840_c0_g1	GO:0001750,GO:0001917,GO:0003713,GO:0004672,GO:0004674,GO:0004693,GO:0005524,GO:0005634,GO:0005737,GO:0005813,GO:0005930,GO:0006351,GO:0006355,GO:0006468,GO:0030496,GO:0031514,GO:0032391,GO:0045494,GO:0046777,GO:0072686,GO:0097542,GO:1902856
TRINITY_DN35889_c0_g1	GO:0003677,GO:0003682,GO:0003723,GO:0005654,GO:0006306,GO:0006342,GO:0016458,GO:0030422,GO:0080188
TRINITY_DN35898_c0_g1	GO:0016021
TRINITY_DN35906_c0_g1	GO:0005089,GO:0005622,GO:0005789,GO:0005886,GO:0007264,GO:0035023
TRINITY_DN35907_c0_g1	GO:0000977,GO:0000987,GO:0001228,GO:0003700,GO:0005634,GO:0007548,GO:0014807,GO:0042803,GO:0043565,GO:0045944,GO:0046872,GO:0048706,GO:2000287
TRINITY_DN35917_c0_g1	GO:0003333,GO:0005215,GO:0005307,GO:0005887,GO:0008292,GO:0015171,GO:0015220,GO:0015871,GO:0016021,GO:0019233,GO:0033265,GO:0055085
TRINITY_DN35924_c0_g1	GO:0003676,GO:0003964,GO:0004190,GO:0004519,GO:0015074
TRINITY_DN35928_c0_g1	GO:0004222,GO:0005887,GO:0007283,GO:0008237,GO:0008270
TRINITY_DN35940_c0_g1	GO:0005615,GO:0005634,GO:0005764,GO:0005773,GO:0005829,GO:0006541,GO:0008238,GO:0008242,GO:0010043,GO:0016021,GO:0032868,GO:0034722,GO:0042470,GO:0042493,GO:0045471,GO:0046900,GO:0070062
TRINITY_DN35951_c0_g1	GO:0042302
TRINITY_DN35956_c0_g1	GO:0003676,GO:0004527,GO:0005634
TRINITY_DN35956_c0_g2	GO:0003676,GO:0004527,GO:0005634,GO:0046872
TRINITY_DN35958_c0_g1	GO:0000398,GO:0003677,GO:0003899,GO:0003968,GO:0005634,GO:0005654,GO:0005665,GO:0006283,GO:0006353,GO:0006355,GO:0006366,GO:0006367,GO:0006368,GO:0006370,GO:0008543,GO:0010467,GO:0031047,GO:0031625,GO:0033120,GO:0035019,GO:0042795,GO:0046872,GO:0050434
TRINITY_DN35961_c0_g1	GO:0005244,GO:0005254,GO:0005737,GO:0005886,GO:0034707,GO:0070062,GO:1902476
TRINITY_DN35968_c0_g1	GO:0000724,GO:0003677,GO:0003684,GO:0003697,GO:0005634,GO:0005654,GO:0005662,GO:0006260,GO:0006281,GO:0006284,GO:0006289,GO:0006298,GO:0006310,GO:0007346,GO:0042127
TRINITY_DN35974_c0_g1	GO:0007568,GO:0042633,GO:0045095
TRINITY_DN35976_c0_g1	GO:0005634,GO:0006355,GO:0048471,GO:0048511
TRINITY_DN35987_c0_g1	GO:0005739,GO:0005763
TRINITY_DN36013_c0_g1	GO:0003964
TRINITY_DN36017_c0_g1	GO:0003723,GO:0004521,GO:0005044,GO:0005634,GO:0006955,GO:0016788,GO:0030247,GO:0046872
TRINITY_DN36017_c0_g2	GO:0003723,GO:0004521,GO:0005044,GO:0005576,GO:0006955,GO:0016788,GO:0030247,GO:0046872,GO:0090502
TRINITY_DN36017_c1_g1	GO:0003723,GO:0004521,GO:0005576,GO:0016788,GO:0046872,GO:0090502
TRINITY_DN36017_c1_g2	GO:0003723,GO:0004521,GO:0005044,GO:0005576,GO:0006955,GO:0016788,GO:0030247,GO:0046872,GO:0090502
TRINITY_DN36026_c0_g1	GO:0005044,GO:0016021
TRINITY_DN36034_c0_g1	GO:0001764,GO:0001932,GO:0004930,GO:0005509,GO:0005886,GO:0007156,GO:0007186,GO:0007413,GO:0016021,GO:0032880,GO:0036514,GO:0036515,GO:0060071
TRINITY_DN36034_c0_g2	GO:0005509,GO:0005886,GO:0005887,GO:0005911,GO:0007155,GO:0007156,GO:0007411,GO:0007412,GO:0007413,GO:0008013,GO:0016021,GO:0016318,GO:0016339,GO:0019233,GO:0030424,GO:0030425,GO:0031290,GO:0042803,GO:0044331,GO:0045296,GO:0045463,GO:0045467,GO:0048675,GO:0048814,GO:0048841,GO:0048846,GO:0050774,GO:0050839
TRINITY_DN36039_c0_g1	GO:0005199,GO:0005576,GO:0005618,GO:0007275,GO:0042302
TRINITY_DN36044_c0_g1	GO:0005634,GO:0005737
TRINITY_DN36058_c0_g1	GO:0005578,GO:0022604,GO:0030345,GO:0031214,GO:0036305,GO:0042475,GO:0070175,GO:0097186
TRINITY_DN36072_c0_g1	GO:0000228,GO:0003677,GO:0006281,GO:0006337,GO:0006338,GO:0006351,GO:0006357,GO:0008285,GO:0030154,GO:0043044
TRINITY_DN36074_c0_g2	GO:0005576,GO:0006030,GO:0008061
TRINITY_DN36074_c0_g3	GO:0005576,GO:0006030,GO:0008061
TRINITY_DN36109_c0_g1	GO:0001533,GO:0005200,GO:0005737,GO:0008360,GO:0016021,GO:0018149,GO:0030216,GO:0031424
TRINITY_DN36114_c0_g1	GO:0009986
TRINITY_DN36121_c0_g1	GO:0003774,GO:0005524,GO:0005737,GO:0007605,GO:0007626,GO:0016459,GO:0032420,GO:0042472,GO:0070062
TRINITY_DN36125_c0_g1	GO:0002228,GO:0009897,GO:0016021,GO:0023024,GO:0023030,GO:0030246,GO:0043235,GO:1990405
TRINITY_DN36138_c0_g1	GO:0005576,GO:0005975,GO:0006030,GO:0008061,GO:0016810
TRINITY_DN36138_c0_g2	GO:0005576,GO:0005975,GO:0006030,GO:0008061,GO:0016810
TRINITY_DN36162_c0_g1	GO:0003779,GO:0005521,GO:0005634,GO:0005635,GO:0005640,GO:0005654,GO:0005737,GO:0005794,GO:0005856,GO:0006997,GO:0007030,GO:0016021,GO:0030017,GO:0031965,GO:0034993,GO:0042692,GO:0042802,GO:0042803,GO:0045211,GO:0051015,GO:0090286,GO:0090292
TRINITY_DN36166_c0_g1	GO:0014733,GO:0031430,GO:0042802,GO:0043034,GO:0048471,GO:0070885
TRINITY_DN36169_c0_g1	GO:0003677,GO:0003899,GO:0005634,GO:0005665,GO:0006366,GO:0033120
TRINITY_DN36189_c0_g1	GO:0016021
TRINITY_DN36193_c0_g1	GO:0003777,GO:0005524,GO:0005737,GO:0005874,GO:0005929,GO:0005930,GO:0007018,GO:0008574,GO:0060404,GO:0070462
TRINITY_DN36195_c0_g1	GO:0003964
TRINITY_DN36198_c0_g1	GO:0003676
TRINITY_DN36213_c0_g1	GO:0004930,GO:0007186,GO:0007275,GO:0016021,GO:0030819,GO:0055037,GO:0060170,GO:1901621
TRINITY_DN36215_c0_g1	GO:0000973,GO:0003723,GO:0005634,GO:0005635,GO:0005737,GO:0006405,GO:0006406,GO:0006606,GO:0008139,GO:0017056,GO:0031965,GO:0034398,GO:0044614,GO:1902446
TRINITY_DN36232_c0_g1	GO:0005506,GO:0006633,GO:0016021,GO:0016491
TRINITY_DN36235_c0_g2	GO:0004517,GO:0005506,GO:0006809,GO:0010181,GO:0016301,GO:0016533,GO:0016534,GO:0020037,GO:0050660,GO:0050661
TRINITY_DN36237_c0_g1	GO:0001533,GO:0003743,GO:0003924,GO:0005509,GO:0005525,GO:0005737
TRINITY_DN36243_c0_g1	GO:0001666,GO:0005739,GO:0005743,GO:0006122,GO:0007584,GO:0008121,GO:0009055,GO:0009408,GO:0009636,GO:0009725,GO:0010243,GO:0014070,GO:0031100,GO:0033590,GO:0033762,GO:0042493,GO:0042538,GO:0045275,GO:0045471,GO:0046686,GO:0046688,GO:0046689,GO:0046872,GO:0051592,GO:0055093
TRINITY_DN36245_c0_g1	GO:0005576,GO:0030414
TRINITY_DN36273_c0_g1	GO:0046872
TRINITY_DN36278_c0_g1	GO:0005199,GO:0005576,GO:0005618,GO:0007275
TRINITY_DN36278_c0_g2	GO:0004222,GO:0005887,GO:0007283,GO:0008237,GO:0008270
TRINITY_DN36288_c0_g1	GO:0000146,GO:0003774,GO:0005524,GO:0005737,GO:0005884,GO:0005902,GO:0016197,GO:0016328,GO:0016459,GO:0016887,GO:0030027,GO:0030048,GO:0045056
TRINITY_DN36312_c0_g1	GO:0003700,GO:0003707,GO:0005634,GO:0006351,GO:0008270,GO:0043401,GO:0043565
TRINITY_DN36316_c0_g1	GO:0008146,GO:0016021
TRINITY_DN36330_c0_g1	GO:0000226,GO:0005874
TRINITY_DN36333_c0_g1	GO:0005789,GO:0005886,GO:0015031,GO:0016020,GO:0016021,GO:0042743,GO:0045666,GO:0050727,GO:2000379,GO:2000609
TRINITY_DN36339_c0_g1	GO:0016021
TRINITY_DN36345_c0_g1	GO:0005739,GO:0005758,GO:0009055,GO:0020037,GO:0046872,GO:0055114,GO:0070469
TRINITY_DN36345_c0_g2	GO:0005739,GO:0005758,GO:0009055,GO:0020037,GO:0046872,GO:0055114,GO:0070469
TRINITY_DN36348_c0_g1	GO:0005634,GO:0005737,GO:0016020,GO:0040008
TRINITY_DN36359_c0_g1	GO:0000922,GO:0005737,GO:0005813,GO:0007346,GO:0030496,GO:0051301
TRINITY_DN36359_c0_g2	GO:0000922,GO:0005737,GO:0005813,GO:0007346,GO:0030496,GO:0051301
TRINITY_DN36359_c0_g3	GO:0000922,GO:0005737,GO:0005813,GO:0007346,GO:0030496,GO:0051301
TRINITY_DN36360_c0_g1	GO:0003964
TRINITY_DN36365_c0_g1	GO:0005576,GO:0007218
TRINITY_DN36369_c1_g2	GO:0001731,GO:0003743,GO:0005852,GO:0006446,GO:0016282,GO:0033290
TRINITY_DN36376_c0_g1	GO:0003676,GO:0003677,GO:0005667,GO:0006351,GO:0006355,GO:0016363,GO:0030097,GO:0046872,GO:0051569
TRINITY_DN36382_c0_g1	GO:0005886
TRINITY_DN36388_c0_g1	GO:0007613,GO:0008542,GO:0014069,GO:0016021,GO:0030054,GO:0035255,GO:0045202,GO:0045211,GO:0048169,GO:0060076,GO:0097120,GO:2000312,GO:2000463
TRINITY_DN36388_c0_g3	GO:0014069,GO:0016021,GO:2000312
TRINITY_DN36391_c0_g1	GO:0003682,GO:0005694,GO:0006355,GO:0008270,GO:0010452,GO:0018024,GO:0020012,GO:0020033,GO:0034399,GO:0046975,GO:0097198
TRINITY_DN36397_c0_g1	GO:0005643,GO:0005829,GO:0005886,GO:0006897,GO:0010008,GO:0030041,GO:0030479,GO:0032153,GO:0051286
TRINITY_DN36400_c0_g2	GO:0005576,GO:0006030,GO:0008061
TRINITY_DN36419_c0_g1	GO:0030154,GO:0030430,GO:0043655
TRINITY_DN36442_c0_g1	GO:0004970,GO:0005234,GO:0016021,GO:0030054,GO:0045211
TRINITY_DN36454_c0_g1	GO:0005096,GO:0005622,GO:0005794,GO:0006886,GO:0012505,GO:0017137,GO:0031338,GO:0090630
TRINITY_DN36465_c0_g1	GO:0006486,GO:0009247,GO:0016021,GO:0016263,GO:0016267,GO:0016757,GO:0021551,GO:0046872,GO:0048531,GO:0051489,GO:1902037
TRINITY_DN3646_c0_g1	GO:0003723,GO:0003964,GO:0004519
TRINITY_DN36471_c0_g1	GO:0008234,GO:0016021
TRINITY_DN36472_c0_g1	GO:0004672,GO:0005089,GO:0005524,GO:0017048,GO:0019902,GO:0030241,GO:0031034,GO:0031430,GO:0031672,GO:0035023
TRINITY_DN36476_c0_g1	GO:0007218
TRINITY_DN36480_c0_g1	GO:0004129,GO:0005507,GO:0005743,GO:0007595,GO:0009409,GO:0016021,GO:0022900,GO:0045277,GO:0070062,GO:0070469
TRINITY_DN36480_c0_g2	GO:0004129,GO:0005507,GO:0005743,GO:0007595,GO:0009409,GO:0016021,GO:0022900,GO:0045277,GO:0070062,GO:0070469
TRINITY_DN36483_c0_g1	GO:0005737,GO:0016812,GO:0019556,GO:0019557,GO:0046872,GO:0050480
TRINITY_DN36484_c0_g1	GO:0005545,GO:0005737,GO:0005783,GO:0005829,GO:0006887,GO:0006897,GO:0008142,GO:0015918
TRINITY_DN36486_c0_g1	GO:0005509,GO:0005887,GO:0007219,GO:0007275,GO:0016021,GO:0030154,GO:0030878,GO:0042127
TRINITY_DN36493_c0_g1	GO:0000387,GO:0005634,GO:0005654,GO:0005737,GO:0005829,GO:0016604,GO:0032797,GO:0034719,GO:0097504
TRINITY_DN36496_c0_g1	GO:0008270,GO:0016021,GO:0019706
TRINITY_DN36500_c0_g1	GO:0005576,GO:0031409
TRINITY_DN36502_c0_g2	GO:0016021
TRINITY_DN36506_c0_g1	GO:0005576
TRINITY_DN36516_c0_g1	GO:0005576,GO:0007218
TRINITY_DN36517_c0_g1	GO:0005576,GO:0006953,GO:0034364
TRINITY_DN36530_c0_g1	GO:0005319
TRINITY_DN36530_c0_g2	GO:0005319,GO:0005576,GO:0006869,GO:0045087,GO:0045088
TRINITY_DN36541_c0_g1	GO:0030246
TRINITY_DN36551_c0_g1	GO:0008289
TRINITY_DN36554_c0_g1	GO:0005789,GO:0006659,GO:0008654,GO:0016021,GO:0016740
TRINITY_DN36555_c0_g1	GO:0005887,GO:0007156,GO:0042802,GO:0048812
TRINITY_DN36560_c0_g2	GO:0003713,GO:0005634,GO:0006357,GO:0008134,GO:0035206,GO:0046982
TRINITY_DN36560_c0_g3	GO:0003713,GO:0005634,GO:0006357,GO:0008134,GO:0035206,GO:0046982
TRINITY_DN36578_c1_g1	GO:0001104,GO:0001731,GO:0005737,GO:0070847,GO:1990113,GO:1990114,GO:1990115
TRINITY_DN36582_c0_g1	GO:0005576,GO:0007218
TRINITY_DN36584_c0_g1	GO:0003677,GO:0005634,GO:0006351,GO:0006355
TRINITY_DN36586_c0_g1	GO:0016021
TRINITY_DN36591_c1_g1	GO:0003964
TRINITY_DN36596_c0_g1	GO:0005261,GO:0005262,GO:0005887,GO:0006812,GO:0006816,GO:0006828,GO:0007628,GO:0009416,GO:0015279,GO:0016021,GO:0016028,GO:0034703,GO:0043025,GO:0050884,GO:0050908,GO:0051480,GO:1990635
TRINITY_DN36596_c0_g2	GO:0005262,GO:0005516,GO:0005622,GO:0005886,GO:0005887,GO:0006816,GO:0006828,GO:0007602,GO:0007603,GO:0007605,GO:0007608,GO:0008104,GO:0008355,GO:0008377,GO:0009416,GO:0010461,GO:0015278,GO:0015279,GO:0016021,GO:0016027,GO:0016028,GO:0019722,GO:0030845,GO:0034703,GO:0035997,GO:0042802,GO:0042803,GO:0045494,GO:0046154,GO:0046982,GO:0050908,GO:0050962,GO:0051480,GO:0070588,GO:0071454
TRINITY_DN36607_c0_g1	GO:0000086,GO:0000226,GO:0004725,GO:0005737,GO:0005813,GO:0005814,GO:0005829,GO:0005874,GO:0007052,GO:0016020,GO:0016021,GO:0034451,GO:0090316
TRINITY_DN36613_c0_g1	GO:0003677
TRINITY_DN36631_c0_g1	GO:0004252,GO:0005886,GO:0006508,GO:0007010,GO:0016020,GO:0016021,GO:0016335,GO:0035220,GO:0051017
TRINITY_DN36662_c0_g1	GO:0005576,GO:0016020
TRINITY_DN36662_c0_g2	GO:0005576,GO:0016020
TRINITY_DN36675_c0_g1	GO:0005737,GO:0007049,GO:0016020
TRINITY_DN36677_c0_g1	GO:0016021
TRINITY_DN36678_c0_g1	GO:0005254,GO:0005887,GO:0015698,GO:0016021,GO:0034707,GO:0043271
TRINITY_DN36679_c0_g1	GO:0004970,GO:0005234,GO:0016021,GO:0030054,GO:0035176,GO:0045211,GO:0070062
TRINITY_DN36692_c0_g1	GO:0004867,GO:0005576
TRINITY_DN36698_c0_g1	GO:0000790,GO:0005634,GO:0006351,GO:0006396,GO:0006397,GO:0032044,GO:0034243
TRINITY_DN36707_c0_g1	GO:0000122,GO:0001104,GO:0003684,GO:0003690,GO:0004844,GO:0005634,GO:0005654,GO:0005886,GO:0006281,GO:0006284,GO:0006285,GO:0006298,GO:0006351,GO:0008263,GO:0009790,GO:0016605,GO:0016925,GO:0019104,GO:0030983,GO:0032091,GO:0035511,GO:0035562,GO:0040029,GO:0042803,GO:0045008,GO:0080111
TRINITY_DN36711_c0_g1	GO:0003924,GO:0005525,GO:0005622,GO:0005634,GO:0005829,GO:0007264,GO:0008285,GO:0009725,GO:0016020,GO:0019003,GO:0030308,GO:0030331
TRINITY_DN36715_c0_g1	GO:0001501,GO:0005813,GO:0007224,GO:0007507,GO:0015031,GO:0030324,GO:0030992,GO:0046872,GO:0070062,GO:0070986,GO:0097542
TRINITY_DN36723_c0_g1	GO:0005576,GO:0006030,GO:0008061
TRINITY_DN36726_c0_g1	GO:0001555,GO:0003677,GO:0005634,GO:0005654,GO:0006342,GO:0006351,GO:0006355,GO:0008270,GO:0008284,GO:0018024,GO:0033148,GO:0035097,GO:0042800,GO:0043627,GO:0044212,GO:0044666,GO:0045944,GO:0048477,GO:0051568,GO:1904837
TRINITY_DN36727_c0_g1	GO:0005829,GO:0005886,GO:0007165,GO:0043087,GO:1903861
TRINITY_DN36729_c2_g1	GO:0016021
TRINITY_DN36739_c0_g1	GO:0000045,GO:0000422,GO:0005829,GO:0006497,GO:0019898,GO:0032266,GO:0034045,GO:0034497,GO:0044804,GO:0080025
TRINITY_DN36762_c0_g1	GO:0004161,GO:0004311,GO:0004337,GO:0005737,GO:0006720,GO:0008299,GO:0016740,GO:0033384,GO:0033386,GO:0045337,GO:0046872
TRINITY_DN36767_c0_g1	GO:0005509,GO:0005737,GO:0005856,GO:0045010,GO:0051014,GO:0051016
TRINITY_DN36779_c0_g1	GO:0004497,GO:0005506,GO:0005739,GO:0005743,GO:0006697,GO:0007391,GO:0007417,GO:0007494,GO:0008205,GO:0008258,GO:0008362,GO:0009055,GO:0016705,GO:0020037,GO:0042767
TRINITY_DN36782_c0_g1	GO:0005886,GO:0007339,GO:0016021
TRINITY_DN36791_c0_g1	GO:0005198,GO:0005509,GO:0005578,GO:0005604,GO:0007517,GO:0008543,GO:0009792,GO:0016021,GO:0016477,GO:0030239,GO:0031581,GO:0040011,GO:0040017,GO:0048644
TRINITY_DN36793_c0_g1	GO:0001618,GO:0004888,GO:0005576,GO:0005635,GO:0005764,GO:0005765,GO:0005783,GO:0005794,GO:0005887,GO:0006486,GO:0006897,GO:0006914,GO:0007041,GO:0007628,GO:0008203,GO:0008206,GO:0015248,GO:0015485,GO:0016020,GO:0016021,GO:0016242,GO:0030301,GO:0031579,GO:0031902,GO:0033344,GO:0042493,GO:0042632,GO:0045121,GO:0046686,GO:0046718,GO:0048471,GO:0060548,GO:0070062,GO:0071383,GO:0071404,GO:0090150
TRINITY_DN36793_c0_g2	GO:0005319,GO:0005576,GO:0005635,GO:0005764,GO:0005765,GO:0005768,GO:0005783,GO:0005794,GO:0005886,GO:0005887,GO:0006486,GO:0006897,GO:0006914,GO:0007041,GO:0007628,GO:0008203,GO:0008206,GO:0015485,GO:0016020,GO:0016021,GO:0016242,GO:0030301,GO:0031579,GO:0031902,GO:0031982,GO:0033344,GO:0042493,GO:0042632,GO:0045121,GO:0046686,GO:0046718,GO:0048471,GO:0060548,GO:0070062,GO:0071383,GO:0071404,GO:…
TRINITY_DN36794_c0_g1	GO:0004930,GO:0016021
TRINITY_DN36794_c1_g1	GO:0004930,GO:0016021
TRINITY_DN36797_c0_g1	GO:0005576,GO:0008010,GO:0008061,GO:0030023,GO:0031012,GO:0032992,GO:0040003,GO:0042302
TRINITY_DN36800_c0_g1	GO:0004526,GO:0004540,GO:0005634,GO:0008033
TRINITY_DN36802_c0_g1	GO:0005887,GO:0007156,GO:0016021,GO:0042802,GO:0048812
TRINITY_DN36803_c0_g2	GO:0004175,GO:0004252,GO:0005615,GO:0005791,GO:0005802,GO:0006508,GO:0009749,GO:0010035,GO:0010157,GO:0014070,GO:0016486,GO:0016540,GO:0021983,GO:0022008,GO:0030133,GO:0030141,GO:0030425,GO:0031016,GO:0031667,GO:0032496,GO:0042493,GO:0043005,GO:0043025,GO:0043204,GO:0043278,GO:0043434,GO:0043559,GO:0043679,GO:0048471,GO:0048678,GO:0050714,GO:0051087,GO:0051384,GO:0051592,GO:0070542,GO:0070555
TRINITY_DN36806_c0_g1	GO:0015031,GO:0015293,GO:0016020,GO:0016021,GO:0016248,GO:0051956
TRINITY_DN36830_c0_g1	GO:0005089,GO:0035023
TRINITY_DN36834_c0_g1	GO:0004252
TRINITY_DN36854_c0_g1	GO:0005886,GO:0007158,GO:0016021,GO:0030424
TRINITY_DN36873_c0_g1	GO:0000228
TRINITY_DN36877_c0_g1	GO:0016021
TRINITY_DN36880_c0_g1	GO:0003723,GO:0003887,GO:0003964,GO:0004190,GO:0004523,GO:0006310,GO:0015074,GO:0019012,GO:0030430,GO:0042025,GO:0046718,GO:0046872,GO:0075713,GO:0075732
TRINITY_DN36880_c2_g1	GO:0003676,GO:0015074
TRINITY_DN36882_c0_g1	GO:0003964
TRINITY_DN36882_c0_g2	GO:0003964,GO:0004519
TRINITY_DN36886_c0_g1	GO:0000166,GO:0003676,GO:0003729,GO:0003730,GO:0005634,GO:0005829,GO:0006397,GO:0006977,GO:0006978,GO:0007049,GO:0007050,GO:0008285,GO:0008380,GO:0010830,GO:0030154,GO:0043484,GO:0070935
TRINITY_DN36894_c1_g1	GO:0005634,GO:0008270,GO:0018024
TRINITY_DN36901_c0_g1	GO:0016021
TRINITY_DN36901_c0_g3	GO:0016021
TRINITY_DN36902_c0_g1	GO:0005576,GO:0007218
TRINITY_DN36902_c0_g2	GO:0005576,GO:0007218
TRINITY_DN36910_c0_g1	GO:0004888,GO:0007166,GO:0016021
TRINITY_DN36927_c0_g1	GO:0005576,GO:0030414
TRINITY_DN36929_c0_g1	GO:0004970,GO:0005234,GO:0016021,GO:0030054,GO:0045211
TRINITY_DN36940_c0_g1	GO:0005975,GO:0016985,GO:0046355
TRINITY_DN36940_c0_g2	GO:0005975,GO:0016985,GO:0046355
TRINITY_DN36944_c0_g1	GO:0003676,GO:0003964,GO:0004519,GO:0005634,GO:0006313,GO:0008233,GO:0015074
TRINITY_DN36947_c0_g1	GO:0016021
TRINITY_DN36956_c0_g1	GO:0003700,GO:0005634,GO:0006351,GO:0006357,GO:0007411,GO:0007420,GO:0007601,GO:0016055,GO:0043565,GO:0048048
TRINITY_DN36960_c0_g1	GO:0004725,GO:0005634,GO:0005737,GO:0005886,GO:0007185,GO:0016021,GO:0033003,GO:0042803,GO:0046627
TRINITY_DN36963_c0_g1	GO:0003676,GO:0015074
TRINITY_DN36983_c0_g1	GO:0003676,GO:0015074
TRINITY_DN36999_c0_g1	GO:0000166,GO:0001700,GO:0001894,GO:0005391,GO:0005524,GO:0005634,GO:0005737,GO:0005886,GO:0005887,GO:0005890,GO:0005918,GO:0006812,GO:0006883,GO:0007268,GO:0007605,GO:0007626,GO:0007630,GO:0008340,GO:0008344,GO:0008360,GO:0009266,GO:0009612,GO:0010107,GO:0015991,GO:0016021,GO:0016323,GO:0019991,GO:0030007,GO:0035152,GO:0035158,GO:0035159,GO:0036376,GO:0046872,GO:0050905,GO:0051124,GO:0060439
TRINITY_DN37002_c0_g1	GO:0005576,GO:0030248,GO:0031176,GO:0045493
TRINITY_DN37003_c0_g1	GO:0001078,GO:0001700,GO:0001752,GO:0003707,GO:0004879,GO:0005634,GO:0005737,GO:0006351,GO:0007270,GO:0007417,GO:0007419,GO:0007462,GO:0007464,GO:0007465,GO:0007503,GO:0007507,GO:0007510,GO:0007601,GO:0008270,GO:0010906,GO:0014019,GO:0021782,GO:0042331,GO:0042803,GO:0043565,GO:0046530,GO:0046982,GO:0048749,GO:0061331
TRINITY_DN37014_c0_g1	GO:0001552,GO:0003677,GO:0005200,GO:0005634,GO:0005737,GO:0005882,GO:0005883,GO:0006352,GO:0007420,GO:0015643,GO:0021510,GO:0021766,GO:0021987,GO:0030424,GO:0030674,GO:0031103,GO:0031175,GO:0034599,GO:0042220,GO:0043204,GO:0045110,GO:0046982,GO:0071392,GO:1903935,GO:1903937
TRINITY_DN37015_c0_g1	GO:0008289,GO:0019082
TRINITY_DN37025_c0_g1	GO:0000070,GO:0000086,GO:0000776,GO:0000777,GO:0000794,GO:0000922,GO:0001824,GO:0004672,GO:0004674,GO:0005524,GO:0005634,GO:0005730,GO:0005737,GO:0005813,GO:0005829,GO:0005874,GO:0006468,GO:0007059,GO:0007088,GO:0019903,GO:0030496,GO:0032212,GO:0043392,GO:0046602,GO:0046777,GO:0046872,GO:0051225,GO:0051299,GO:0051301,GO:0051321,GO:0051973,GO:0051988,GO:0090307,GO:1903126,GO:1904355
TRINITY_DN37035_c0_g3	GO:0004930,GO:0007601,GO:0007602,GO:0009881,GO:0016021,GO:0018298
TRINITY_DN37036_c0_g1	GO:0005789,GO:0016021,GO:0020037,GO:0046872,GO:0055114
TRINITY_DN37040_c0_g1	GO:0042302
TRINITY_DN37043_c0_g1	GO:0004970,GO:0016021
TRINITY_DN37055_c0_g1	GO:0000147,GO:0005546,GO:0006897,GO:0007015,GO:0016020,GO:0030276,GO:0030479,GO:0043130,GO:0043547
TRINITY_DN37058_c0_g1	GO:0003676,GO:0004530,GO:0046872
TRINITY_DN37063_c0_g1	GO:0001558,GO:0005576
TRINITY_DN37066_c0_g1	GO:0005739,GO:0005747,GO:0008137,GO:0014070,GO:0016021,GO:0030425,GO:0033194,GO:0042493,GO:0043025
TRINITY_DN37074_c0_g1	GO:0003677,GO:0003899,GO:0005665,GO:0006366,GO:0046872
TRINITY_DN37077_c0_g1	GO:0005737,GO:0007368,GO:0007507,GO:0044458,GO:0070286
TRINITY_DN37077_c0_g2	GO:0005737,GO:0044458,GO:0070286
TRINITY_DN37083_c0_g1	GO:0005750,GO:0006122,GO:0009060,GO:0034551,GO:1902600
TRINITY_DN37083_c0_g2	GO:0005750,GO:0006122
TRINITY_DN37108_c0_g1	GO:0007218
TRINITY_DN37108_c0_g2	GO:0007218
TRINITY_DN37111_c0_g1	GO:0004505,GO:0004510,GO:0005506,GO:0005811,GO:0006559,GO:0006726,GO:0006909,GO:0007616,GO:0016597,GO:0042427
TRINITY_DN37120_c0_g1	GO:0003676,GO:0003700,GO:0003964,GO:0004190,GO:0004519,GO:0005634,GO:0006313,GO:0008233,GO:0008270,GO:0015074
TRINITY_DN37124_c0_g1	GO:0003964
TRINITY_DN37129_c0_g1	GO:0004930,GO:0005886,GO:0016021,GO:0030073,GO:0031210,GO:0043235
TRINITY_DN37139_c0_g1	GO:0005977
TRINITY_DN37140_c0_g1	GO:0005615,GO:0005886,GO:0007156,GO:0007416,GO:0007420,GO:0009986,GO:0010842,GO:0016021,GO:0030054,GO:0045202,GO:0048704,GO:0060219
TRINITY_DN37143_c0_g1	GO:0003700,GO:0043565
TRINITY_DN37148_c0_g1	GO:0002020,GO:0004867,GO:0005576,GO:0019870
TRINITY_DN37150_c0_g1	GO:0005737,GO:0005886,GO:0006811,GO:0007626,GO:0016021,GO:0042491
TRINITY_DN37151_c0_g1	GO:0016021
TRINITY_DN37153_c0_g1	GO:0007568,GO:0042633,GO:0045095
TRINITY_DN37160_c0_g1	GO:0000981,GO:0003677,GO:0005654,GO:0005737,GO:0015074
TRINITY_DN37164_c0_g1	GO:0005507,GO:0005576,GO:0005615,GO:0007596,GO:0008015,GO:0016020,GO:0031091,GO:1903561
TRINITY_DN37171_c0_g1	GO:0005509,GO:0005905,GO:0006897,GO:0016021
TRINITY_DN37173_c0_g1	GO:0005578,GO:0005887,GO:0015101,GO:0022604,GO:0030345,GO:0031214,GO:0036305,GO:0042475,GO:0070175,GO:0097186
TRINITY_DN37176_c0_g1	GO:0003824,GO:0005524,GO:0005777,GO:0008152,GO:0008218,GO:0046872,GO:0047077
TRINITY_DN37194_c0_g1	GO:0005739,GO:0005744,GO:0006626,GO:0015031,GO:0015450,GO:0046872
TRINITY_DN37201_c0_g1	GO:0005576
TRINITY_DN37213_c0_g1	GO:0016021
TRINITY_DN37215_c0_g1	GO:0005861,GO:0006937
TRINITY_DN37225_c0_g1	GO:0008488,GO:0016021,GO:0017187
TRINITY_DN37230_c0_g1	GO:0000973,GO:0003723,GO:0005634,GO:0005635,GO:0005737,GO:0006405,GO:0006406,GO:0006606,GO:0008139,GO:0017056,GO:0031965,GO:0034398,GO:0044614,GO:1902446
TRINITY_DN37232_c0_g1	GO:0015075,GO:0016021
TRINITY_DN37235_c0_g1	GO:0002038,GO:0005737,GO:0005783,GO:0005784,GO:0005789,GO:0005829,GO:0006613,GO:0016020,GO:0016021,GO:0030176,GO:0043066,GO:0043154,GO:0071787,GO:1990809
TRINITY_DN37238_c0_g1	GO:0000149,GO:0004842,GO:0005622,GO:0005737,GO:0005856,GO:0008021,GO:0008270,GO:0016079,GO:0016874,GO:0030054,GO:0030425,GO:0035544,GO:0043161,GO:0045955
TRINITY_DN37239_c0_g1	GO:0016021
TRINITY_DN37249_c0_g1	GO:0005509,GO:0005737,GO:0005856,GO:0045010,GO:0051014,GO:0051016
TRINITY_DN37251_c0_g1	GO:0000981,GO:0003676,GO:0003677,GO:0005634,GO:0006351,GO:0035282,GO:0040034,GO:0046872
TRINITY_DN37257_c0_g1	GO:0005096,GO:0008270,GO:0051056
TRINITY_DN37261_c0_g1	GO:0001745,GO:0005886,GO:0005913,GO:0007156,GO:0007409,GO:0007520,GO:0016021,GO:0016202,GO:0030165,GO:0042802,GO:0045177,GO:0046331,GO:0046666,GO:0046667,GO:0048749
TRINITY_DN37267_c0_g1	GO:0003723,GO:0003724,GO:0004004,GO:0004386,GO:0005524,GO:0005634,GO:0005730,GO:0008283,GO:0010501,GO:0016049,GO:0019233
TRINITY_DN37269_c0_g1	GO:0005215,GO:0006811,GO:0016021,GO:0055085
TRINITY_DN37270_c0_g2	GO:0016021
TRINITY_DN37286_c0_g1	GO:0044335,GO:0051260,GO:0060037,GO:0090090
TRINITY_DN37288_c0_g1	GO:0005902,GO:0008508,GO:0016021,GO:0016324
TRINITY_DN37289_c0_g1	GO:0000226,GO:0000910,GO:0003677,GO:0003723,GO:0005654,GO:0006351,GO:0006355,GO:0006397,GO:0008380,GO:0016607,GO:0043066,GO:0043484,GO:0050733,GO:0051726
TRINITY_DN37293_c0_g1	GO:0005243,GO:0005886,GO:0005921,GO:0006811,GO:0016021
TRINITY_DN37294_c0_g1	GO:0016021
TRINITY_DN37295_c1_g1	GO:0003676,GO:0003677,GO:0005634,GO:0006351,GO:0006355,GO:0046872
TRINITY_DN37301_c0_g1	GO:0016021
TRINITY_DN37302_c0_g1	GO:0004510,GO:0005506,GO:0005737,GO:0009072,GO:0016597,GO:0042427,GO:0045600,GO:0046849
TRINITY_DN37310_c0_g1	GO:0004252,GO:0005886,GO:0006508,GO:0007010,GO:0016020,GO:0016021,GO:0016335,GO:0035220,GO:0051017
TRINITY_DN37319_c0_g1	GO:0000149,GO:0001921,GO:0005484,GO:0005829,GO:0005886,GO:0006887,GO:0006906,GO:0009986,GO:0016021,GO:0016192,GO:0016324,GO:0017075,GO:0017156,GO:0030054,GO:0030141,GO:0030665,GO:0031201,GO:0034446,GO:0035493,GO:0042147,GO:0043001,GO:0043005,GO:0043229,GO:0043231,GO:0045202,GO:0055037,GO:1903531
TRINITY_DN37326_c0_g1	GO:0016021
TRINITY_DN37328_c0_g1	GO:0001731,GO:0001732,GO:0003743,GO:0005852,GO:0006446,GO:0016282,GO:0033290
TRINITY_DN37330_c0_g1	GO:0004620,GO:0004806,GO:0005509,GO:0005576,GO:0005615,GO:0006629,GO:0009395,GO:0016021,GO:0019376,GO:0047372,GO:0047714
TRINITY_DN37330_c0_g2	GO:0005506,GO:0005634,GO:0005654,GO:0005730,GO:0006338,GO:0006351,GO:0016706,GO:0018193,GO:0032453,GO:0034720,GO:0042254,GO:0043687,GO:0045668,GO:0045892,GO:0051864,GO:0070544
TRINITY_DN37333_c0_g1	GO:0004672,GO:0005737,GO:0005886,GO:0007274,GO:0010906,GO:0032780,GO:0042391,GO:0042594,GO:0043271,GO:0050804
TRINITY_DN37335_c0_g1	GO:0000902,GO:0001738,GO:0001745,GO:0001748,GO:0002009,GO:0003151,GO:0005509,GO:0005886,GO:0005887,GO:0005912,GO:0005913,GO:0005914,GO:0005915,GO:0005938,GO:0007155,GO:0007156,GO:0007163,GO:0007280,GO:0007281,GO:0007297,GO:0007298,GO:0007314,GO:0007370,GO:0007379,GO:0007399,GO:0007409,GO:0007411,GO:0007420,GO:0007424,GO:0007435,GO:0007506,GO:0007507,GO:0008013,GO:0008258,GO:0008354,GO:0008356,GO:…
TRINITY_DN37339_c0_g1	GO:0005615,GO:0005737,GO:0005829,GO:0005886,GO:0005903,GO:0008061,GO:0030246,GO:0044194
TRINITY_DN37341_c0_g1	GO:0005520,GO:0007155,GO:0007165,GO:0007568,GO:0008022,GO:0016021,GO:0042567,GO:0043231
TRINITY_DN37363_c0_g1	GO:0005886,GO:0008236,GO:0015459,GO:0016020,GO:0016021,GO:0072659,GO:1901379
TRINITY_DN37365_c0_g1	GO:0003677,GO:0003700,GO:0005634,GO:0006355
TRINITY_DN37369_c0_g1	GO:0001552,GO:0001725,GO:0005200,GO:0005634,GO:0005737,GO:0005882,GO:0005883,GO:0007420,GO:0015643,GO:0016020,GO:0021510,GO:0021766,GO:0021987,GO:0030424,GO:0030674,GO:0031103,GO:0031175,GO:0034599,GO:0042220,GO:0043204,GO:0045110,GO:0045944,GO:0046982,GO:0051496,GO:0071392,GO:1903935,GO:1903937
TRINITY_DN37369_c0_g2	GO:0005634,GO:0005737,GO:0005829,GO:0006596,GO:0006598,GO:0016491,GO:0046208,GO:0046592,GO:0052894,GO:0052895,GO:0052901
TRINITY_DN37373_c0_g1	GO:0005509
TRINITY_DN37380_c0_g1	GO:0005739,GO:0006544,GO:0006579,GO:0016491,GO:0047865
TRINITY_DN37386_c0_g1	GO:0006486,GO:0008107,GO:0008417,GO:0016021,GO:0032580,GO:0070062
TRINITY_DN37386_c0_g3	GO:0006486,GO:0008107,GO:0016021,GO:0032580,GO:0070062
TRINITY_DN37392_c0_g1	GO:0000166,GO:0003723,GO:0005634,GO:0005737,GO:0006396,GO:0006417
TRINITY_DN37396_c0_g2	GO:0000122,GO:0003677,GO:0003700,GO:0005634,GO:0006351,GO:0008270
TRINITY_DN37402_c1_g1	GO:0005537,GO:0009986,GO:0016021,GO:0030246,GO:0042806,GO:0046872
TRINITY_DN37406_c0_g1	GO:0005615
TRINITY_DN37407_c0_g1	GO:0003676,GO:0003964,GO:0004190,GO:0004519,GO:0015074
TRINITY_DN37408_c0_g2	GO:0005524,GO:0005654,GO:0005737,GO:0008104,GO:0016020
TRINITY_DN37412_c0_g1	GO:0003676,GO:0003677,GO:0005634,GO:0006351,GO:0006355,GO:0008270,GO:0046872,GO:0071333
TRINITY_DN37412_c0_g2	GO:0003676,GO:0003677,GO:0003700,GO:0005634,GO:0006351,GO:0006355,GO:0046872
TRINITY_DN37416_c0_g1	GO:0000139,GO:0006486,GO:0008375,GO:0016021
TRINITY_DN37419_c1_g1	GO:0016021
TRINITY_DN37423_c0_g1	GO:0005887,GO:0007156,GO:0016021,GO:0042802,GO:0048812
TRINITY_DN37423_c0_g2	GO:0005887,GO:0007156,GO:0042802,GO:0048812
TRINITY_DN37425_c0_g1	GO:0003964,GO:0004519
TRINITY_DN37427_c0_g1	GO:0000139,GO:0006486,GO:0008378,GO:0016021
TRINITY_DN37442_c0_g1	GO:0005856
TRINITY_DN37444_c1_g1	GO:0005576,GO:0007218
TRINITY_DN37450_c0_g1	GO:0016020
TRINITY_DN37451_c0_g1	GO:0003774,GO:0005737,GO:0005874,GO:0030286,GO:0031514
TRINITY_DN37457_c0_g1	GO:0016787
TRINITY_DN37461_c0_g1	GO:0005576,GO:0006030,GO:0008061
TRINITY_DN37463_c0_g1	GO:0005102,GO:0005887,GO:0005913,GO:0007156,GO:0007157,GO:0008037,GO:0016021,GO:0042803,GO:0050839,GO:0070062
TRINITY_DN37464_c0_g1	GO:0001516,GO:0004601,GO:0004666,GO:0005615,GO:0005875,GO:0006979,GO:0007304,GO:0007306,GO:0020037,GO:0030707,GO:0042600,GO:0042743,GO:0042744,GO:0046872
TRINITY_DN37470_c0_g1	GO:0004970,GO:0016021
TRINITY_DN37475_c0_g1	GO:0046872
TRINITY_DN37478_c0_g1	GO:0003964
TRINITY_DN37482_c0_g2	GO:0016021
TRINITY_DN37488_c0_g1	GO:0002026,GO:0005432,GO:0005509,GO:0006816,GO:0007154,GO:0014704,GO:0016021,GO:0030018,GO:0030315,GO:0031226,GO:0035725,GO:0042383,GO:0055074,GO:0055119,GO:0070588
TRINITY_DN37507_c0_g1	GO:0000904,GO:0001764,GO:0004712,GO:0005578,GO:0005615,GO:0005737,GO:0005886,GO:0007155,GO:0007411,GO:0007417,GO:0007420,GO:0007616,GO:0008236,GO:0008306,GO:0010001,GO:0010976,GO:0014068,GO:0016358,GO:0018108,GO:0021511,GO:0021517,GO:0021766,GO:0021800,GO:0021819,GO:0030425,GO:0032008,GO:0032793,GO:0038026,GO:0045860,GO:0046872,GO:0048265,GO:0050731,GO:0050795,GO:0050804,GO:0051057,GO:0051968,GO:…
TRINITY_DN37508_c0_g1	GO:0005576,GO:0006030,GO:0008061
TRINITY_DN37508_c0_g2	GO:0005576,GO:0006030,GO:0008061
TRINITY_DN37515_c0_g1	GO:0003964,GO:0006313
TRINITY_DN37519_c0_g1	GO:0001501,GO:0001503,GO:0003323,GO:0005125,GO:0005160,GO:0005576,GO:0005615,GO:0007389,GO:0008285,GO:0010862,GO:0010894,GO:0016021,GO:0030509,GO:0030539,GO:0032348,GO:0040007,GO:0042981,GO:0043408,GO:0043569,GO:0045944,GO:0048468,GO:0050679,GO:0051216,GO:0060395,GO:0070700,GO:1900006,GO:2000065,GO:2000105
TRINITY_DN37522_c0_g1	GO:0005634,GO:0005654,GO:0006260,GO:0006271
TRINITY_DN37528_c0_g1	GO:0005634,GO:0005730,GO:0007420,GO:0016021
TRINITY_DN37529_c0_g1	GO:0005634,GO:0006355,GO:0007275,GO:0043565
TRINITY_DN37530_c0_g2	GO:0042302
TRINITY_DN37530_c0_g3	GO:0005576,GO:0008010,GO:0008061,GO:0030023,GO:0031012,GO:0032992,GO:0040003,GO:0042302
TRINITY_DN37537_c1_g1	GO:0006813,GO:0006814,GO:0015377,GO:0016021
TRINITY_DN37540_c0_g1	GO:0005261,GO:0005262,GO:0006812,GO:0006816,GO:0009408,GO:0016021,GO:0034703,GO:0048060,GO:0051290
TRINITY_DN37543_c0_g1	GO:0001701,GO:0005315,GO:0005436,GO:0005737,GO:0005903,GO:0006817,GO:0015321,GO:0016021,GO:0016324,GO:0030643,GO:0031402,GO:0031982,GO:0035435,GO:0035725,GO:0042301,GO:0043627
TRINITY_DN37549_c0_g1	GO:0000139,GO:0001751,GO:0005783,GO:0005789,GO:0005794,GO:0005886,GO:0007173,GO:0007421,GO:0007476,GO:0007601,GO:0016020,GO:0016021,GO:0016318,GO:0035225,GO:0038004,GO:0042051,GO:0042058,GO:0045467,GO:0046667,GO:0046845,GO:0048149,GO:0048477,GO:0048865,GO:0061331,GO:0097038
TRINITY_DN37561_c0_g1	GO:0004860,GO:0005578,GO:0005737,GO:0006469,GO:0019221,GO:0046426
TRINITY_DN37562_c0_g1	GO:0001955,GO:0004866,GO:0004867,GO:0005886,GO:0007566,GO:0008191,GO:0016020,GO:0030198,GO:0030336,GO:0031225,GO:0035115,GO:0045747,GO:1904684
TRINITY_DN37564_c0_g1	GO:0001533,GO:0005200,GO:0005737,GO:0008360,GO:0018149,GO:0030216,GO:0031424
TRINITY_DN37565_c0_g1	GO:0003677,GO:0003899,GO:0005634,GO:0005654,GO:0005730,GO:0005736,GO:0006351,GO:0006361,GO:0006362,GO:0006363,GO:0009303,GO:0045815
TRINITY_DN37569_c0_g2	GO:0003676,GO:0003964,GO:0004190,GO:0004519,GO:0015074
TRINITY_DN37571_c0_g1	GO:0003677
TRINITY_DN37574_c0_g1	GO:0000981,GO:0003700,GO:0005634,GO:0006351,GO:0007275,GO:0043565
TRINITY_DN37582_c0_g1	GO:0016021
TRINITY_DN37583_c0_g1	GO:0005920,GO:0007160,GO:0007275,GO:0016021,GO:0016327,GO:0090528
TRINITY_DN37587_c0_g1	GO:0003676,GO:0008270
TRINITY_DN37587_c0_g2	GO:0003676,GO:0008270
TRINITY_DN37590_c0_g1	GO:0005576
TRINITY_DN37593_c0_g1	GO:0001709,GO:0005615,GO:0005886,GO:0007156,GO:0007409,GO:0007417,GO:0007420,GO:0009953,GO:0009986,GO:0016021,GO:0030054,GO:0042803,GO:0045202,GO:0048704
TRINITY_DN37599_c0_g1	GO:0005509
TRINITY_DN37601_c0_g1	GO:0005796,GO:0016266,GO:0070062
TRINITY_DN37606_c1_g1	GO:0016021
TRINITY_DN37618_c0_g1	GO:0004656,GO:0005506,GO:0005739,GO:0005783,GO:0005788,GO:0016020,GO:0016222,GO:0016702,GO:0018401,GO:0030199,GO:0031418
TRINITY_DN37628_c0_g1	GO:0016020
TRINITY_DN37632_c0_g1	GO:0005509,GO:0005576,GO:0007156,GO:0016020,GO:0030246
TRINITY_DN37634_c0_g1	GO:0003677,GO:0015074
TRINITY_DN37635_c0_g1	GO:0016021
TRINITY_DN37643_c0_g1	GO:0005030,GO:0005887,GO:0007411
TRINITY_DN37644_c0_g1	GO:0004725,GO:0007269,GO:0016021,GO:0030054,GO:0030667,GO:0030672,GO:0035773
TRINITY_DN37645_c0_g1	GO:0001533,GO:0005198,GO:0005737,GO:0010224,GO:0018149,GO:0030216,GO:0030674,GO:0031424
TRINITY_DN37649_c0_g1	GO:0000151,GO:0000209,GO:0004842,GO:0005634,GO:0005737,GO:0008270,GO:0031624,GO:0032436,GO:0061630
TRINITY_DN37650_c0_g3	GO:0004930,GO:0005179,GO:0005783,GO:0005794,GO:0005886,GO:0007166,GO:0007186,GO:0009986,GO:0015056,GO:0016021,GO:0016525,GO:0043950,GO:0043951
TRINITY_DN37655_c0_g1	GO:0000122,GO:0000151,GO:0000792,GO:0001501,GO:0001701,GO:0003682,GO:0005634,GO:0005737,GO:0006306,GO:0006351,GO:0006959,GO:0007420,GO:0008270,GO:0009987,GO:0016573,GO:0016574,GO:0016604,GO:0021903,GO:0030890,GO:0031519,GO:0033092,GO:0043565,GO:0045814,GO:0048103,GO:0048704,GO:0048706,GO:0051443,GO:0061484,GO:0071347,GO:0071549,GO:0097027,GO:1990841,GO:2001234
TRINITY_DN37657_c0_g1	GO:0005886,GO:0007155,GO:0016021,GO:0030198,GO:0031175,GO:0048167
TRINITY_DN37664_c0_g1	GO:0003690,GO:0003723,GO:0005634,GO:0005737,GO:0006260,GO:0006281,GO:0006310,GO:0006397,GO:0006974,GO:0016363,GO:0043231,GO:0046872
TRINITY_DN37666_c0_g1	GO:0005739,GO:0006919
TRINITY_DN37674_c0_g1	GO:0030246
TRINITY_DN37678_c0_g1	GO:0005887,GO:0016021,GO:0022841,GO:0030322,GO:0071805
TRINITY_DN37679_c0_g1	GO:0004144,GO:0016021,GO:0045017
TRINITY_DN37682_c0_g1	GO:0005634,GO:0016787,GO:0043484
TRINITY_DN37684_c0_g1	GO:0001878,GO:0002149,GO:0002679,GO:0004601,GO:0005615,GO:0005634,GO:0005739,GO:0006979,GO:0007568,GO:0008201,GO:0009612,GO:0019430,GO:0020037,GO:0030141,GO:0032094,GO:0032496,GO:0034374,GO:0042582,GO:0042744,GO:0044130,GO:0046872,GO:0050832,GO:0055114,GO:0070062,GO:1990268
TRINITY_DN37685_c0_g1	GO:0000012,GO:0003684,GO:0005634
TRINITY_DN37690_c0_g1	GO:0000794,GO:0003779,GO:0005863,GO:0005875,GO:0007062,GO:0007076,GO:0007498,GO:0007517,GO:0007519,GO:0007520,GO:0007522,GO:0007525,GO:0008307,GO:0016203,GO:0019233,GO:0030017,GO:0030018,GO:0031674,GO:0035206,GO:0040011,GO:0045214,GO:0051301
TRINITY_DN37692_c0_g1	GO:0005509,GO:0005886,GO:0007156,GO:0007605,GO:0007626,GO:0016021,GO:0032420,GO:0060122
TRINITY_DN37693_c0_g1	GO:0005634,GO:0005737,GO:0016020,GO:0040008
TRINITY_DN37699_c0_g1	GO:0003746,GO:0005739
TRINITY_DN37701_c0_g1	GO:0000209,GO:0001666,GO:0001741,GO:0001890,GO:0003713,GO:0004842,GO:0005634,GO:0005737,GO:0006351,GO:0006355,GO:0008270,GO:0009898,GO:0016740,GO:0016874,GO:0034121,GO:0035631,GO:0042981,GO:0043027,GO:0043066,GO:0043123,GO:0043161,GO:0045121,GO:0045471,GO:0045595,GO:0047485,GO:0050727,GO:0051291,GO:0051591,GO:0051726,GO:0060544,GO:0060546,GO:0070266,GO:1902443,GO:1902523,GO:1902524,GO:1902527,GO:…
TRINITY_DN37705_c0_g1	GO:0016021
TRINITY_DN37708_c0_g1	GO:0005308,GO:0005887,GO:0015129,GO:0015293,GO:0016021,GO:0035879,GO:0055085
TRINITY_DN37713_c0_g1	GO:0016021
TRINITY_DN37714_c0_g1	GO:0004721,GO:0005634,GO:0005737,GO:0005829,GO:0006470,GO:0007165,GO:0010972,GO:0046872,GO:0051301
TRINITY_DN37715_c0_g1	GO:0001764,GO:0001958,GO:0005053,GO:0005777,GO:0005782,GO:0005829,GO:0006635,GO:0007031,GO:0008611,GO:0016558,GO:0019899,GO:0042803
TRINITY_DN37718_c0_g1	GO:0003677,GO:0030430
TRINITY_DN37719_c0_g1	GO:0005215,GO:0016021
TRINITY_DN37720_c0_g1	GO:0000226,GO:0003779,GO:0005737,GO:0005856,GO:0005874,GO:0006915,GO:0007050,GO:0008017,GO:0015629,GO:0015630,GO:0030036
TRINITY_DN37721_c0_g1	GO:0005576,GO:0008010,GO:0008061,GO:0030023,GO:0031012,GO:0032992,GO:0040003,GO:0042302
TRINITY_DN37722_c0_g2	GO:0000786,GO:0003677,GO:0005634,GO:0006334
TRINITY_DN37731_c0_g1	GO:0005524,GO:0005829,GO:0016925,GO:0019948,GO:0031510,GO:0046872
TRINITY_DN37735_c0_g1	GO:0004222,GO:0005576,GO:0008270
TRINITY_DN37739_c0_g1	GO:0005385,GO:0005634,GO:0005730,GO:0005794,GO:0005887,GO:0006824,GO:0006829,GO:0006882,GO:0008270,GO:0008324,GO:0010043,GO:0010155,GO:0016020,GO:0016021,GO:0016324,GO:0030141,GO:0030667,GO:0061088
TRINITY_DN37740_c0_g2	GO:0004842,GO:0005886,GO:0007155,GO:0010339,GO:0031225
TRINITY_DN37744_c0_g1	GO:0000977,GO:0001752,GO:0003676,GO:0003677,GO:0003700,GO:0005634,GO:0006355,GO:0006914,GO:0007458,GO:0007552,GO:0007562,GO:0008219,GO:0009608,GO:0010629,GO:0010906,GO:0030707,GO:0035070,GO:0035071,GO:0035072,GO:0035075,GO:0035193,GO:0040034,GO:0042332,GO:0045944,GO:0046872,GO:0048477,GO:0048747,GO:0048808,GO:0048813,GO:0071390
TRINITY_DN37745_c0_g2	GO:0005524,GO:0016020,GO:0016887,GO:0051607
TRINITY_DN37751_c0_g1	GO:0000790,GO:0005634,GO:0006351,GO:0006396,GO:0006397,GO:0032044,GO:0034243
TRINITY_DN37756_c0_g1	GO:0001784,GO:0004725,GO:0005737,GO:0005856,GO:0006470,GO:0009898,GO:0017080,GO:0035335,GO:0045930,GO:0051045,GO:0051117,GO:0097421,GO:0098902,GO:2000649
TRINITY_DN37758_c0_g1	GO:0005887,GO:0030246,GO:0051607
TRINITY_DN37758_c0_g2	GO:0005537,GO:0009986,GO:0016021,GO:0030246,GO:0042806,GO:0046872
TRINITY_DN37764_c0_g1	GO:0008146
TRINITY_DN37764_c0_g2	GO:0008146
TRINITY_DN37767_c0_g1	GO:0003676
TRINITY_DN37768_c0_g1	GO:0001700,GO:0001894,GO:0005391,GO:0005524,GO:0005634,GO:0005737,GO:0005886,GO:0005887,GO:0005890,GO:0005918,GO:0006812,GO:0006883,GO:0007268,GO:0007605,GO:0007626,GO:0007630,GO:0008340,GO:0008344,GO:0008360,GO:0009266,GO:0009612,GO:0010107,GO:0015991,GO:0016021,GO:0016323,GO:0019991,GO:0030007,GO:0035152,GO:0035158,GO:0035159,GO:0036376,GO:0046872,GO:0050905,GO:0051124,GO:0060439
TRINITY_DN37769_c0_g1	GO:0003924,GO:0005525,GO:0005622,GO:0005743,GO:0006412,GO:0015031,GO:0030176
TRINITY_DN37777_c0_g1	GO:0005654,GO:0005737,GO:0015630
TRINITY_DN37784_c0_g1	GO:0000122,GO:0000978,GO:0000980,GO:0001078,GO:0001709,GO:0001964,GO:0002121,GO:0003676,GO:0003677,GO:0003682,GO:0005634,GO:0005700,GO:0006351,GO:0007298,GO:0007422,GO:0007426,GO:0007476,GO:0008360,GO:0016476,GO:0017053,GO:0030707,GO:0031208,GO:0031987,GO:0035001,GO:0035147,GO:0035151,GO:0040003,GO:0042675,GO:0042682,GO:0042803,GO:0043388,GO:0045467,GO:0045892,GO:0045944,GO:0046843,GO:0046872,GO:…
TRINITY_DN37787_c0_g1	GO:0000272,GO:0002376,GO:0002532,GO:0004568,GO:0005576,GO:0005615,GO:0005737,GO:0005975,GO:0006032,GO:0006915,GO:0008061,GO:0019900,GO:0090197
TRINITY_DN37787_c0_g2	GO:0000272,GO:0004553,GO:0004568,GO:0005576,GO:0005615,GO:0005764,GO:0005975,GO:0006032,GO:0006955,GO:0008061,GO:0008843,GO:0009617
TRINITY_DN37790_c1_g1	GO:0008376,GO:0016020,GO:0016021,GO:0030166,GO:0032580,GO:0046872,GO:0047237,GO:0050650,GO:0050651
TRINITY_DN37800_c0_g1	GO:0001552,GO:0005200,GO:0005634,GO:0005737,GO:0005882,GO:0005883,GO:0007420,GO:0015643,GO:0021510,GO:0021766,GO:0021987,GO:0030424,GO:0030674,GO:0031103,GO:0031175,GO:0034599,GO:0042220,GO:0043204,GO:0045110,GO:0046982,GO:0071392,GO:1903935,GO:1903937
TRINITY_DN37802_c0_g2	GO:0005576
TRINITY_DN37815_c0_g2	GO:0030435,GO:0044099
TRINITY_DN37816_c0_g1	GO:0005229,GO:0005254,GO:0005615,GO:0005902,GO:0006816,GO:0006821,GO:0008237,GO:0016021,GO:0030141,GO:0031226,GO:0042589,GO:0046872,GO:0071456
TRINITY_DN37819_c0_g2	GO:0001654,GO:0005765,GO:0005887,GO:0015171,GO:0015179,GO:0015297,GO:0016021
TRINITY_DN37819_c1_g1	GO:0005737,GO:0005794,GO:0005886,GO:0005887,GO:0015171,GO:0015189,GO:0015297,GO:0016021,GO:0031410,GO:0061459,GO:0097638,GO:0097639
TRINITY_DN37821_c0_g1	GO:0000785,GO:0003676,GO:0003677,GO:0003700,GO:0005634,GO:0005700,GO:0006351,GO:0008270,GO:0031936,GO:0043035,GO:0043565,GO:0045892,GO:0046872
TRINITY_DN37826_c0_g1	GO:0003735,GO:0005743,GO:0005763,GO:0005840,GO:0006412,GO:0032543,GO:0070124,GO:0070125
TRINITY_DN37829_c0_g1	GO:0001540,GO:0005615,GO:0005641,GO:0005768,GO:0005769,GO:0005783,GO:0005794,GO:0005802,GO:0006605,GO:0006622,GO:0006869,GO:0006892,GO:0006897,GO:0008203,GO:0014910,GO:0016020,GO:0016021,GO:0030169,GO:0030306,GO:0031985,GO:0032091,GO:0032460,GO:0034362,GO:0043407,GO:0045053,GO:0045732,GO:0048471,GO:0050768,GO:0051604,GO:0055037,GO:0070062,GO:0070863,GO:1901215,GO:1902430,GO:1902771,GO:1902948,GO:…
TRINITY_DN37835_c0_g1	GO:0007218
TRINITY_DN37848_c0_g1	GO:0004601,GO:0005576,GO:0006979,GO:0020037,GO:0042744,GO:0046872
TRINITY_DN37857_c0_g1	GO:0016020
TRINITY_DN37858_c0_g1	GO:0003774,GO:0005737,GO:0005874,GO:0030286,GO:0031514
TRINITY_DN37870_c0_g1	GO:0005244,GO:0005267,GO:0005509,GO:0005737,GO:0008076,GO:0015459,GO:1901379
TRINITY_DN37875_c0_g1	GO:0000122,GO:0002052,GO:0003677,GO:0003700,GO:0005634,GO:0006351,GO:0006355,GO:0007219,GO:0007399,GO:0008134,GO:0043565,GO:0045892,GO:0048190,GO:0048749
TRINITY_DN37877_c0_g1	GO:0042302
TRINITY_DN37878_c0_g1	GO:0005634,GO:0016607,GO:0030425
TRINITY_DN37880_c0_g1	GO:0005199,GO:0005576,GO:0005886,GO:0006950,GO:0009277,GO:0016021,GO:0031225,GO:0031505
TRINITY_DN37882_c0_g1	GO:0005344,GO:0005737,GO:0019825,GO:0020037,GO:0043204,GO:0046872
TRINITY_DN37883_c0_g1	GO:0004970,GO:0005234,GO:0016021,GO:0030054,GO:0045211
TRINITY_DN37883_c0_g2	GO:0004970,GO:0016021
TRINITY_DN37885_c0_g2	GO:0000149,GO:0000322,GO:0005484,GO:0005543,GO:0005802,GO:0005829,GO:0005886,GO:0006906,GO:0008021,GO:0008022,GO:0009749,GO:0015031,GO:0016020,GO:0016021,GO:0016079,GO:0016192,GO:0017022,GO:0017075,GO:0017157,GO:0030054,GO:0030136,GO:0030141,GO:0030672,GO:0031201,GO:0032869,GO:0042589,GO:0042802,GO:0043001,GO:0043005,GO:0043195,GO:0043229,GO:0043231,GO:0043308,GO:0044306,GO:0044325,GO:0048306,GO:…
TRINITY_DN37887_c0_g1	GO:0007155,GO:0016021
TRINITY_DN37892_c0_g1	GO:0014069,GO:0016021,GO:2000312
TRINITY_DN37896_c0_g1	GO:0005576,GO:0006030,GO:0008061
TRINITY_DN37899_c0_g1	GO:0005634,GO:0005730,GO:0007420
TRINITY_DN37901_c0_g2	GO:0003824
TRINITY_DN37907_c0_g1	GO:0004867,GO:0005615,GO:0005737
TRINITY_DN37912_c0_g1	GO:0003676,GO:0003700,GO:0004190,GO:0008270
TRINITY_DN37913_c0_g1	GO:0004930,GO:0005886,GO:0007166,GO:0016021
TRINITY_DN37914_c0_g1	GO:0016021
TRINITY_DN37914_c0_g3	GO:0005730
TRINITY_DN37917_c0_g1	GO:0003735,GO:0005739,GO:0005840,GO:0006412
TRINITY_DN37923_c0_g1	GO:0003677,GO:0005576,GO:0030261
TRINITY_DN37924_c0_g1	GO:0004252,GO:0005044,GO:0005576,GO:0005578,GO:0006508,GO:0007306,GO:0007310,GO:0007313,GO:0007343,GO:0008063,GO:0008233,GO:0008236,GO:0009950,GO:0016020,GO:0016485
TRINITY_DN37925_c0_g1	GO:0003941,GO:0004794,GO:0005737,GO:0006565,GO:0006567,GO:0009097,GO:0016597,GO:0030170
TRINITY_DN37927_c0_g1	GO:0000910,GO:0003777,GO:0005524,GO:0005623,GO:0005813,GO:0005871,GO:0005874,GO:0006886,GO:0008333,GO:0010008,GO:0016887,GO:0030496,GO:0032438,GO:0032588,GO:0035459,GO:0043001,GO:0072383
TRINITY_DN37932_c0_g1	GO:0016021
TRINITY_DN37935_c0_g1	GO:0003777,GO:0005524,GO:0005768,GO:0005769,GO:0005829,GO:0005871,GO:0005874,GO:0006914,GO:0007018,GO:0016887,GO:0030705,GO:0035091,GO:0045022,GO:1901981
TRINITY_DN37943_c0_g2	GO:0016021
TRINITY_DN37945_c0_g1	GO:0005886,GO:0007155,GO:0031225
TRINITY_DN37952_c0_g1	GO:0005576
TRINITY_DN37953_c0_g1	GO:0000902,GO:0001701,GO:0003676,GO:0003677,GO:0003700,GO:0005634,GO:0006351,GO:0032715,GO:0034101,GO:0035264,GO:0036003,GO:0040029,GO:0043249,GO:0043565,GO:0045429,GO:0045893,GO:0045944,GO:0046872,GO:0051247,GO:0060509,GO:0070301,GO:0071347,GO:0071356,GO:0071409,GO:0071499,GO:1901653
TRINITY_DN37954_c0_g1	GO:0004672,GO:0004674,GO:0005524,GO:0018105,GO:0018107,GO:0031672,GO:0046872,GO:0051782
TRINITY_DN37966_c0_g1	GO:0030246
TRINITY_DN37966_c0_g3	GO:0005581,GO:0006910,GO:0006955,GO:0008329,GO:0016021,GO:0030169,GO:0030246,GO:0034138,GO:0046872,GO:0060355,GO:0070062,GO:0071360
TRINITY_DN37975_c0_g2	GO:0004866,GO:0005615
TRINITY_DN37979_c0_g1	GO:0004129,GO:0005739,GO:0005743,GO:0008535,GO:0016021,GO:0019646,GO:0022904,GO:0045277
TRINITY_DN37980_c0_g1	GO:0031083,GO:0042803
TRINITY_DN37997_c0_g1	GO:0004197,GO:0004843,GO:0005764,GO:0006511,GO:0008270,GO:0016579,GO:0032436,GO:0043130,GO:0071108
TRINITY_DN38002_c0_g1	GO:0003676,GO:0004523
TRINITY_DN38002_c2_g1	GO:0003676,GO:0004523
TRINITY_DN38003_c0_g1	GO:0030246
TRINITY_DN38004_c0_g1	GO:0003723,GO:0005730,GO:0006364,GO:0007275
TRINITY_DN38007_c0_g1	GO:0000002,GO:0000166,GO:0003723,GO:0003735,GO:0005739,GO:0005762,GO:0006412,GO:0006417,GO:0006418,GO:0031047
TRINITY_DN38017_c0_g1	GO:0000977,GO:0000978,GO:0000981,GO:0001077,GO:0003700,GO:0005634,GO:0006351,GO:0006357,GO:0010629,GO:0022612,GO:0035264,GO:0046872,GO:0060252,GO:0060736
TRINITY_DN38020_c0_g1	GO:0005576,GO:0006030,GO:0008061
TRINITY_DN38020_c0_g2	GO:0005576,GO:0006030,GO:0008061
TRINITY_DN38023_c0_g1	GO:0000122,GO:0000139,GO:0001047,GO:0001190,GO:0001669,GO:0001701,GO:0001708,GO:0001726,GO:0001837,GO:0001889,GO:0001947,GO:0002040,GO:0002051,GO:0002052,GO:0002193,GO:0002437,GO:0003157,GO:0003160,GO:0003162,GO:0003169,GO:0003180,GO:0003181,GO:0003184,GO:0003192,GO:0003197,GO:0003198,GO:0003203,GO:0003207,GO:0003208,GO:0003209,GO:0003213,GO:0003214,GO:0003219,GO:0003222,GO:0003241,GO:0003256,GO:…
TRINITY_DN38025_c0_g1	GO:0000463,GO:0000466,GO:0005654,GO:0005730,GO:0030687,GO:0043021
TRINITY_DN38028_c0_g4	GO:0001533,GO:0005198,GO:0005737,GO:0010224,GO:0018149,GO:0030216,GO:0070062
TRINITY_DN38029_c0_g1	GO:0005576,GO:0008039,GO:0043025,GO:0043083
TRINITY_DN38030_c0_g1	GO:0000187,GO:0001556,GO:0005634,GO:0006378,GO:0007275,GO:0008315,GO:0019901,GO:0030332,GO:0045737,GO:0051446
TRINITY_DN38035_c0_g1	GO:0004930,GO:0004938,GO:0005886,GO:0005887,GO:0006940,GO:0007186,GO:0007194,GO:0007267,GO:0016021,GO:0019229,GO:0030168,GO:0071880
TRINITY_DN38038_c1_g1	GO:0003676,GO:0015074
TRINITY_DN38038_c2_g1	GO:0003676,GO:0003964,GO:0004190,GO:0004519,GO:0015074
TRINITY_DN38038_c2_g3	GO:0000943,GO:0003676,GO:0003677,GO:0003723,GO:0003887,GO:0003964,GO:0004190,GO:0004523,GO:0004540,GO:0005524,GO:0005634,GO:0005737,GO:0006310,GO:0008233,GO:0008270,GO:0015074,GO:0019076,GO:0032197
TRINITY_DN38039_c0_g1	GO:0000139,GO:0006486,GO:0008378,GO:0016021
TRINITY_DN38043_c0_g1	GO:0003677,GO:0005634
TRINITY_DN38044_c0_g1	GO:0004394,GO:0005634,GO:0005694,GO:0005794,GO:0007313,GO:0008063,GO:0008146,GO:0009880,GO:0009950,GO:0016021,GO:0016485,GO:0030173,GO:0040014,GO:0048477
TRINITY_DN38046_c0_g1	GO:0005509,GO:0005604,GO:0005938,GO:0007601,GO:0030054,GO:0050896,GO:0070062
TRINITY_DN38048_c0_g1	GO:0003677
TRINITY_DN38049_c0_g1	GO:0004252,GO:0005576,GO:0005578,GO:0006508,GO:0007306,GO:0007310,GO:0007313,GO:0007343,GO:0008063,GO:0008233,GO:0008236,GO:0009950,GO:0016021,GO:0016485
TRINITY_DN38054_c0_g2	GO:0000978,GO:0001078,GO:0005244,GO:0005267,GO:0005509,GO:0005634,GO:0005783,GO:0005794,GO:0005829,GO:0006351,GO:0006886,GO:0006915,GO:0008076,GO:0015459,GO:0030424,GO:0030425,GO:0032993,GO:0043565,GO:0043679,GO:0044325,GO:0072659,GO:1901379
TRINITY_DN38055_c0_g1	GO:0001525,GO:0001568,GO:0004713,GO:0004714,GO:0005524,GO:0005886,GO:0016021,GO:0016525,GO:0030336,GO:0032526,GO:0045026
TRINITY_DN38058_c5_g2	GO:0016021
TRINITY_DN38058_c5_g3	GO:0007218
TRINITY_DN38059_c0_g1	GO:0001525,GO:0001725,GO:0002040,GO:0004714,GO:0005524,GO:0005884,GO:0005886,GO:0005887,GO:0005902,GO:0005911,GO:0009925,GO:0009986,GO:0010595,GO:0014068,GO:0016021,GO:0016324,GO:0016525,GO:0032878,GO:0034446,GO:0043552,GO:0045121,GO:0045766,GO:0046777,GO:0048014,GO:0051259,GO:0051894,GO:0051897,GO:0070374,GO:2000251
TRINITY_DN38063_c0_g2	GO:0003676,GO:0015074
TRINITY_DN38063_c1_g1	GO:0003676,GO:0003723,GO:0003887,GO:0003964,GO:0004190,GO:0004523,GO:0006310,GO:0015074,GO:0019012,GO:0030430,GO:0042025,GO:0046718,GO:0046872,GO:0075713,GO:0075732
TRINITY_DN38063_c1_g2	GO:0003676,GO:0003964,GO:0004190,GO:0004519,GO:0005634,GO:0006313,GO:0008233,GO:0008270,GO:0015074
TRINITY_DN38063_c1_g3	GO:0003676,GO:0003964,GO:0004190,GO:0004519,GO:0008270,GO:0015074
TRINITY_DN38063_c2_g1	GO:0003676,GO:0015074
TRINITY_DN38065_c0_g2	GO:0005112,GO:0005802,GO:0005829,GO:0006915,GO:0006986,GO:0007219,GO:0010955,GO:0016746,GO:0022008,GO:0045746
TRINITY_DN38066_c0_g1	GO:0001533,GO:0005200,GO:0005737,GO:0008360,GO:0018149,GO:0030216,GO:0031424
TRINITY_DN38069_c0_g1	GO:0000122,GO:0000784,GO:0000790,GO:0001701,GO:0002039,GO:0003677,GO:0003682,GO:0003700,GO:0004407,GO:0005634,GO:0005654,GO:0005667,GO:0006351,GO:0006355,GO:0006357,GO:0006482,GO:0007596,GO:0008134,GO:0008283,GO:0010569,GO:0010725,GO:0016491,GO:0019899,GO:0021983,GO:0030374,GO:0030851,GO:0032091,GO:0032451,GO:0032452,GO:0032453,GO:0032454,GO:0033169,GO:0033184,GO:0034644,GO:0034648,GO:0034720,GO:…
TRINITY_DN38073_c0_g1	GO:0000978,GO:0000981,GO:0001077,GO:0005634,GO:0005654,GO:0005794,GO:0006357,GO:0030154,GO:0030855,GO:0050673
TRINITY_DN38074_c0_g1	GO:0005886,GO:0007218,GO:0016021,GO:0016500
TRINITY_DN38090_c0_g1	GO:0005249,GO:0005251,GO:0005546,GO:0005737,GO:0005783,GO:0005886,GO:0008076,GO:0015271,GO:0016323,GO:0030659,GO:0034702,GO:0045121,GO:0048839,GO:0050892,GO:0060453,GO:0070293,GO:0086009
TRINITY_DN38092_c0_g1	GO:0016021,GO:0016491,GO:0016740
TRINITY_DN38094_c0_g1	GO:0001917,GO:0005737,GO:0005764,GO:0005765,GO:0005794,GO:0006914,GO:0006915,GO:0007601,GO:0010506,GO:0016021,GO:0016324,GO:0043231,GO:0045494
TRINITY_DN38098_c1_g1	GO:0016021
TRINITY_DN3809_c0_g1	GO:0046872
TRINITY_DN38101_c0_g1	GO:0003824,GO:0005654,GO:0005739,GO:0005743,GO:0005829,GO:0008152,GO:0008948,GO:0018773,GO:0034545,GO:0046872,GO:0047621
TRINITY_DN38103_c0_g1	GO:0005739,GO:0007626,GO:0019216,GO:0031413,GO:0050881
TRINITY_DN38105_c0_g1	GO:0000122,GO:0001701,GO:0001709,GO:0001889,GO:0001890,GO:0001947,GO:0002011,GO:0002315,GO:0002437,GO:0003184,GO:0005509,GO:0005576,GO:0005634,GO:0005654,GO:0005829,GO:0005886,GO:0005887,GO:0005929,GO:0006351,GO:0006357,GO:0006959,GO:0007050,GO:0007219,GO:0007220,GO:0007368,GO:0008284,GO:0008285,GO:0009887,GO:0009986,GO:0016020,GO:0016021,GO:0016049,GO:0019899,GO:0030326,GO:0030513,GO:0035264,GO:…
TRINITY_DN38106_c0_g1	GO:0016021
TRINITY_DN38107_c0_g1	GO:0005737,GO:0016021,GO:0042632,GO:0070858
TRINITY_DN38111_c0_g1	GO:0004601,GO:0005737,GO:0051920
TRINITY_DN38112_c0_g1	GO:0001158,GO:0001947,GO:0003682,GO:0003700,GO:0005634,GO:0006351,GO:0006355,GO:0008016,GO:0010842,GO:0035881,GO:0036302,GO:0043565,GO:0045893,GO:0060579
TRINITY_DN38113_c0_g1	GO:0000794,GO:0001700,GO:0003676,GO:0003677,GO:0003700,GO:0005634,GO:0005700,GO:0006342,GO:0006351,GO:0006357,GO:0007426,GO:0007435,GO:0016458,GO:0031208,GO:0031519,GO:0035167,GO:0042803,GO:0045892,GO:0045893,GO:0046872
TRINITY_DN38116_c0_g1	GO:0006486,GO:0008375
TRINITY_DN38116_c0_g2	GO:0000139,GO:0006486,GO:0008375,GO:0016021
TRINITY_DN38119_c0_g1	GO:0005283,GO:0005328,GO:0005887,GO:0006814,GO:0015175,GO:0015804,GO:0016021,GO:0042940,GO:0042943
TRINITY_DN38125_c0_g1	GO:0005887,GO:0005892,GO:0006812,GO:0007271,GO:0007274,GO:0016021,GO:0017085,GO:0030054,GO:0035094,GO:0045211,GO:0099565
TRINITY_DN38126_c0_g1	GO:0005215,GO:0005737,GO:0005886,GO:0006814,GO:0007420,GO:0008520,GO:0009636,GO:0009925,GO:0015081,GO:0015229,GO:0015882,GO:0016021,GO:0016324,GO:0030324,GO:0033300,GO:0035725,GO:0043229,GO:0055085,GO:0070062,GO:0070837,GO:0070890,GO:0070904,GO:1905039
TRINITY_DN38134_c0_g1	GO:0004222,GO:0005509,GO:0008270,GO:0031012
TRINITY_DN38137_c0_g1	GO:0005576,GO:0007218
TRINITY_DN38138_c0_g1	GO:0004222,GO:0005758,GO:0006518,GO:0035556,GO:0046872
TRINITY_DN38139_c0_g2	GO:0005622,GO:0006886,GO:0010628,GO:0017156,GO:0017157,GO:0019933,GO:0030054,GO:0030073,GO:0042391,GO:0042734,GO:0044325,GO:0046872,GO:0048786,GO:0048791,GO:0061669,GO:0070062,GO:0097151,GO:1903861,GO:2000463
TRINITY_DN38139_c0_g5	GO:0005622,GO:0006886,GO:0006887,GO:0010628,GO:0017156,GO:0017157,GO:0019904,GO:0019933,GO:0030054,GO:0030073,GO:0030154,GO:0042391,GO:0042734,GO:0044325,GO:0045202,GO:0046872,GO:0046982,GO:0048786,GO:0048791,GO:0061669,GO:0097151,GO:2000463
TRINITY_DN38139_c0_g8	GO:0005622,GO:0006886,GO:0010628,GO:0017156,GO:0017157,GO:0019933,GO:0030054,GO:0030073,GO:0042391,GO:0042734,GO:0044325,GO:0046872,GO:0048786,GO:0048791,GO:0061669,GO:0070062,GO:0097151,GO:1903861,GO:2000463
TRINITY_DN38139_c0_g9	GO:0005622,GO:0006886,GO:0010628,GO:0017156,GO:0017157,GO:0019933,GO:0030054,GO:0030073,GO:0042391,GO:0042734,GO:0044325,GO:0046872,GO:0048786,GO:0048791,GO:0061669,GO:0070062,GO:0097151,GO:1903861,GO:2000463
TRINITY_DN38141_c0_g2	GO:0004890,GO:0005230,GO:0005254,GO:0005886,GO:0016021,GO:0030054,GO:0034707,GO:0045202,GO:0045211,GO:1902711
TRINITY_DN38141_c0_g3	GO:0005886,GO:0016021,GO:0019903,GO:0031175,GO:0046872
TRINITY_DN38141_c1_g2	GO:0004890,GO:0005230,GO:0005254,GO:0007214,GO:0030054,GO:0034707,GO:0045211
TRINITY_DN38146_c0_g1	GO:0000502,GO:0002479,GO:0004298,GO:0005634,GO:0005654,GO:0005737,GO:0005829,GO:0005839,GO:0006511,GO:0019773,GO:0070062
TRINITY_DN38146_c0_g2	GO:0000502,GO:0004298,GO:0005634,GO:0005737,GO:0005839,GO:0019773,GO:0043161
TRINITY_DN38149_c0_g2	GO:0005230,GO:0005254,GO:0005886,GO:0005887,GO:0007218,GO:0016021,GO:0016594,GO:0022824,GO:0030054,GO:0030425,GO:0034707,GO:0043200,GO:0043204,GO:0045202,GO:0045211,GO:0060012
TRINITY_DN38152_c0_g1	GO:0003924,GO:0005525,GO:0005622,GO:0006887,GO:0007264,GO:0007269,GO:0008021,GO:0015031,GO:0016192,GO:0030054,GO:0031630,GO:0031982,GO:0032482,GO:0045202,GO:0048172,GO:0048786,GO:0048789,GO:0048790
TRINITY_DN38155_c0_g1	GO:0004175,GO:0008236,GO:0008239,GO:0051603
TRINITY_DN38156_c0_g1	GO:0000139,GO:0005634,GO:0005654,GO:0005730,GO:0005737,GO:0005789,GO:0005794,GO:0005829,GO:0015248,GO:0015918,GO:0016020,GO:0019904,GO:0030054,GO:0044128,GO:0048471,GO:0070273
TRINITY_DN38158_c0_g1	GO:0004129,GO:0005506,GO:0005739,GO:0005743,GO:0005751,GO:0006119,GO:0006979,GO:0007568,GO:0009060,GO:0016021,GO:0020037,GO:0021549,GO:0045277,GO:0046688,GO:0051602,GO:0070469
TRINITY_DN38160_c0_g1	GO:0003700,GO:0003713,GO:0005634,GO:0005669,GO:0006355,GO:0006357,GO:0006367,GO:0008134,GO:0035035,GO:0044212,GO:0051123
TRINITY_DN38162_c0_g1	GO:0030246
TRINITY_DN38163_c0_g1	GO:0042302
TRINITY_DN38165_c0_g2	GO:0004252,GO:0005576,GO:0042381
TRINITY_DN38167_c0_g1	GO:0005886,GO:0006486,GO:0008417,GO:0016021,GO:0032580,GO:0046920
TRINITY_DN38171_c0_g1	GO:0001752,GO:0002121,GO:0003676,GO:0003677,GO:0005634,GO:0006357,GO:0007219,GO:0007420,GO:0007424,GO:0007430,GO:0008056,GO:0008283,GO:0010629,GO:0035214,GO:0035218,GO:0035220,GO:0046872
TRINITY_DN38173_c0_g1	GO:0004842,GO:0005634,GO:0005737,GO:0008270,GO:0016021,GO:0016055,GO:0016567,GO:0016874,GO:0031398,GO:0043027,GO:0043066,GO:0043154,GO:0051402,GO:0061630,GO:0090263,GO:1902530,GO:1990001
TRINITY_DN38179_c0_g1	GO:0005787,GO:0006465,GO:0008233,GO:0016021
TRINITY_DN38188_c0_g1	GO:0005198,GO:0005587,GO:0005604,GO:0009792,GO:0016043,GO:0030020
TRINITY_DN38189_c0_g1	GO:0003951,GO:0006741,GO:0019674
TRINITY_DN38192_c0_g1	GO:0000777,GO:0000973,GO:0005635,GO:0005643,GO:0005654,GO:0005813,GO:0005829,GO:0006355,GO:0006406,GO:0006409,GO:0006606,GO:0006810,GO:0007062,GO:0007077,GO:0010827,GO:0016020,GO:0016032,GO:0016925,GO:0017056,GO:0019083,GO:0031047,GO:0031080,GO:0031965,GO:0034399,GO:0051292,GO:0075733,GO:1900034
TRINITY_DN38194_c0_g1	GO:0000302,GO:0005215,GO:0005615,GO:0005622,GO:0005783,GO:0006006,GO:0006629,GO:0007420,GO:0007568,GO:0010642,GO:0014012,GO:0015485,GO:0016853,GO:0022626,GO:0030425,GO:0042246,GO:0042308,GO:0042493,GO:0043025,GO:0048471,GO:0048662,GO:0048678,GO:0051895,GO:0060588,GO:0070062,GO:0071638,GO:1900016,GO:2000098,GO:2000405
TRINITY_DN38195_c0_g1	GO:0004672,GO:0005089,GO:0005524,GO:0017048,GO:0019902,GO:0030241,GO:0031034,GO:0031430,GO:0031672,GO:0035023
TRINITY_DN38200_c0_g1	GO:0003401,GO:0004888,GO:0005030,GO:0005886,GO:0005887,GO:0006952,GO:0007165,GO:0007411,GO:0016021,GO:0060026,GO:0070983
TRINITY_DN38201_c2_g2	GO:0005125,GO:0005160,GO:0005576,GO:0005615,GO:0007179,GO:0007274,GO:0007391,GO:0007419,GO:0007474,GO:0007528,GO:0008586,GO:0010862,GO:0012505,GO:0030509,GO:0030707,GO:0031045,GO:0035222,GO:0036099,GO:0040007,GO:0042981,GO:0043408,GO:0045887,GO:0046928,GO:0048636,GO:0060395,GO:0070700,GO:0097467,GO:0099504
TRINITY_DN38202_c0_g1	GO:0000209,GO:0004842,GO:0005634,GO:0005783,GO:0005829,GO:0005978,GO:0006914,GO:0008270,GO:0016874,GO:0031398,GO:0043161,GO:0048471,GO:0061630
TRINITY_DN38205_c0_g1	GO:0000480,GO:0003723,GO:0003824,GO:0004521,GO:0005730,GO:0006396,GO:0042254
TRINITY_DN38205_c0_g2	GO:0000447,GO:0000480,GO:0003723,GO:0003824,GO:0004521,GO:0005730,GO:0006364,GO:0006396,GO:0042254
TRINITY_DN38208_c0_g1	GO:0005634,GO:0005737,GO:0007049,GO:0016567,GO:0022008,GO:0051726
TRINITY_DN38209_c0_g1	GO:0003755,GO:0006457
TRINITY_DN38210_c0_g1	GO:0016021
TRINITY_DN38212_c0_g1	GO:0004725,GO:0007155,GO:0008201,GO:0016021,GO:0097374
TRINITY_DN38214_c0_g1	GO:0000244,GO:0000398,GO:0003713,GO:0003723,GO:0005634,GO:0005654,GO:0005682,GO:0006403,GO:0016020,GO:0016607,GO:0043021,GO:0045944,GO:0046540,GO:0050681,GO:0071013
TRINITY_DN38226_c0_g1	GO:0000226,GO:0001552,GO:0005198,GO:0005634,GO:0005739,GO:0005883,GO:0015643,GO:0019901,GO:0021510,GO:0021766,GO:0021987,GO:0030424,GO:0031103,GO:0033693,GO:0034599,GO:0042220,GO:0043204,GO:0043209,GO:0045104,GO:0045110,GO:0048936,GO:0060052,GO:0061564,GO:0071392,GO:0097418,GO:1902513,GO:1903935,GO:1903937
TRINITY_DN38227_c1_g1	GO:0005222,GO:0005248,GO:0005249,GO:0005886,GO:0005887,GO:0016021,GO:0030552,GO:0035725,GO:0042391,GO:0042802,GO:0060078,GO:0071320,GO:0071321,GO:0071805
TRINITY_DN38232_c1_g2	GO:0000398,GO:0001933,GO:0005634,GO:0005654,GO:0005737,GO:0007275,GO:0031665,GO:0032088,GO:0032688,GO:0032717,GO:0032720,GO:0034122,GO:0045087,GO:0060339,GO:0070062,GO:0071013,GO:0071222,GO:0071347,GO:0071356
TRINITY_DN38234_c0_g1	GO:0000281,GO:0005200,GO:0005764,GO:0005783,GO:0005794,GO:0005829,GO:0005886,GO:0006888,GO:0007009,GO:0007016,GO:0007165,GO:0007409,GO:0007411,GO:0007528,GO:0008092,GO:0008093,GO:0009986,GO:0010628,GO:0010650,GO:0010765,GO:0010960,GO:0014704,GO:0014731,GO:0016323,GO:0016328,GO:0016529,GO:0019228,GO:0030018,GO:0030315,GO:0030425,GO:0030507,GO:0030674,GO:0031594,GO:0033268,GO:0033270,GO:0034112,GO:…
TRINITY_DN38237_c0_g1	GO:0002164,GO:0003677,GO:0005737,GO:0007476,GO:0008270,GO:0008407,GO:0030182,GO:0048749,GO:0050767
TRINITY_DN38239_c0_g1	GO:0016021
TRINITY_DN38240_c0_g1	GO:0000139,GO:0001517,GO:0005975,GO:0006044,GO:0006790,GO:0008146,GO:0016021,GO:0018146
TRINITY_DN38241_c0_g1	GO:0016021
TRINITY_DN38247_c0_g1	GO:0005096,GO:0005737,GO:0005886,GO:0007165,GO:0035091
TRINITY_DN38247_c0_g2	GO:0005096,GO:0005737,GO:0005886,GO:0007165,GO:0035091
TRINITY_DN38249_c2_g2	GO:0003676,GO:0004190,GO:0015074
TRINITY_DN38250_c0_g1	GO:0000287,GO:0001516,GO:0004364,GO:0004667,GO:0005509,GO:0005737,GO:0006693,GO:2000255
TRINITY_DN38250_c1_g1	GO:0000287,GO:0001516,GO:0004364,GO:0004667,GO:0005509,GO:0005737,GO:0006693,GO:2000255
TRINITY_DN38250_c1_g2	GO:0000287,GO:0004364,GO:0004667,GO:0005509,GO:0005737,GO:0005829,GO:0006693,GO:0007165,GO:0007626,GO:0019371,GO:0042803,GO:1901687,GO:2000255
TRINITY_DN38252_c0_g1	GO:0000469,GO:0004521,GO:0005634,GO:0005730,GO:0005737,GO:0007601,GO:0030490,GO:0030688,GO:0042274,GO:0046872
TRINITY_DN38255_c0_g1	GO:0001077,GO:0003677,GO:0005634,GO:0005705,GO:0006357,GO:0007416,GO:0007611,GO:0007613,GO:0007616,GO:0008345,GO:0008355,GO:0040011,GO:0045893,GO:0045944,GO:0048813,GO:0050773
TRINITY_DN38258_c0_g1	GO:0003723,GO:0003726,GO:0006396,GO:0016021,GO:0019087,GO:0020002,GO:0039502,GO:0039547,GO:0039574,GO:0039652
TRINITY_DN38260_c0_g1	GO:0003924,GO:0005525,GO:0005737,GO:0005802,GO:0005829,GO:0005856,GO:0005886,GO:0006895,GO:0007030,GO:0007264,GO:0010977,GO:0015031,GO:0019003,GO:0031982,GO:0035526,GO:0048471,GO:0051223,GO:0070062,GO:0090316
TRINITY_DN38261_c0_g1	GO:0005737,GO:0006631,GO:0008474,GO:0016787
TRINITY_DN38262_c0_g1	GO:0001975,GO:0005275,GO:0005886,GO:0005887,GO:0007268,GO:0007269,GO:0007568,GO:0007626,GO:0008021,GO:0008144,GO:0008504,GO:0009635,GO:0009791,GO:0010043,GO:0015222,GO:0015842,GO:0015844,GO:0015872,GO:0016020,GO:0016021,GO:0022857,GO:0030073,GO:0030672,GO:0031045,GO:0032456,GO:0035690,GO:0042137,GO:0042220,GO:0042593,GO:0042594,GO:0043025,GO:0043195,GO:0051412,GO:0051589,GO:0070083,GO:0071242,GO:…
TRINITY_DN38268_c7_g7	GO:0003964
TRINITY_DN38270_c0_g1	GO:0004970,GO:0005234,GO:0007268,GO:0007616,GO:0008355,GO:0014069,GO:0016021,GO:0017146,GO:0030054,GO:0035235,GO:0042391,GO:0045211,GO:0055074
TRINITY_DN38273_c0_g1	GO:0003676,GO:0004190,GO:0008270,GO:0015074
TRINITY_DN38276_c0_g1	GO:0005739,GO:0005789,GO:0016021,GO:0040008
TRINITY_DN38277_c0_g1	GO:0005680,GO:0007113,GO:0019233,GO:0022008,GO:0030071,GO:0031145,GO:0051301,GO:0061630,GO:0070979
TRINITY_DN38278_c0_g1	GO:0005179,GO:0005576,GO:0005615,GO:0009409,GO:0014850,GO:0016021,GO:0050728,GO:0050873,GO:0090336
TRINITY_DN38286_c0_g1	GO:0000334,GO:0005737,GO:0005829,GO:0006569,GO:0008198,GO:0009055,GO:0010043,GO:0019805,GO:0034354,GO:0043420,GO:0046686,GO:0046874,GO:0070050,GO:0070062
TRINITY_DN38288_c0_g1	GO:0000943,GO:0003676,GO:0003677,GO:0003723,GO:0003887,GO:0003964,GO:0004190,GO:0004523,GO:0004540,GO:0005524,GO:0005634,GO:0005737,GO:0006310,GO:0008233,GO:0008270,GO:0015074,GO:0019076,GO:0032197
TRINITY_DN38291_c0_g1	GO:0005634,GO:0006351,GO:0006355,GO:0030490,GO:0030686,GO:0048471
TRINITY_DN38295_c0_g1	GO:0003231,GO:0005739,GO:0005886,GO:0014704,GO:0016021,GO:1903779
TRINITY_DN38295_c0_g2	GO:0003231,GO:0005886,GO:0016021,GO:1903779
TRINITY_DN38296_c0_g2	GO:0005887,GO:0007367,GO:0008587,GO:0016021,GO:0016055,GO:0017147,GO:0030054,GO:0030177,GO:0030285,GO:0031227,GO:0031228,GO:0031302,GO:0031594,GO:0033157,GO:0042734,GO:0045211,GO:0050714
TRINITY_DN38299_c0_g1	GO:0001077,GO:0001078,GO:0001662,GO:0001708,GO:0001746,GO:0001748,GO:0002118,GO:0002121,GO:0003677,GO:0003705,GO:0003707,GO:0004879,GO:0005634,GO:0006351,GO:0007362,GO:0007369,GO:0007601,GO:0008270,GO:0008293,GO:0009948,GO:0010906,GO:0014019,GO:0016319,GO:0021542,GO:0021764,GO:0021772,GO:0021819,GO:0021872,GO:0021895,GO:0021960,GO:0023061,GO:0030198,GO:0035019,GO:0035176,GO:0035271,GO:0043066,GO:…
TRINITY_DN38300_c6_g1	GO:0003677,GO:0004518,GO:0004519,GO:0005634,GO:0005720,GO:0005730,GO:0005737,GO:0006281,GO:0006310,GO:0046872,GO:0048476,GO:0072429
TRINITY_DN38300_c7_g2	GO:0060828
TRINITY_DN38301_c0_g1	GO:0003676
TRINITY_DN38304_c2_g1	GO:0005737,GO:0009968
TRINITY_DN38306_c0_g1	GO:0000506,GO:0006506,GO:0016021,GO:0017176
TRINITY_DN38306_c0_g2	GO:0000786,GO:0003677,GO:0004402,GO:0005634,GO:0006334,GO:0006351,GO:0006355,GO:0008134,GO:0008270,GO:0016407,GO:0016573,GO:0035556,GO:0043966,GO:0045892,GO:0045893,GO:0045944,GO:0070776
TRINITY_DN38308_c0_g1	GO:0004622,GO:0005789,GO:0006643,GO:0007399,GO:0016021,GO:0034349,GO:0046470,GO:0051402,GO:0061024
TRINITY_DN38309_c0_g1	GO:0005179,GO:0005576,GO:0007218,GO:0045823
TRINITY_DN38311_c0_g1	GO:0016020
TRINITY_DN38314_c0_g1	GO:0001725,GO:0001952,GO:0003779,GO:0005915,GO:0005925,GO:0005927,GO:0008270,GO:0015629,GO:0016323,GO:0030018,GO:0030239,GO:0031252,GO:0045177,GO:0045178,GO:0051371,GO:0061061
TRINITY_DN38314_c3_g2	GO:0005886,GO:0030431,GO:0031225,GO:0032222,GO:0034235,GO:0045187,GO:0048511,GO:1903818
TRINITY_DN38317_c3_g1	GO:0017112,GO:0055037
TRINITY_DN38322_c0_g1	GO:0003676,GO:0015074
TRINITY_DN38322_c1_g1	GO:0003676,GO:0003677,GO:0003723,GO:0003887,GO:0003964,GO:0004190,GO:0004519,GO:0005737,GO:0006310,GO:0015074,GO:0016021,GO:0046872
TRINITY_DN38322_c1_g2	GO:0003676,GO:0015074
TRINITY_DN38322_c1_g3	GO:0003676,GO:0004190,GO:0015074
TRINITY_DN38325_c1_g5	GO:0000166,GO:0000398,GO:0003723,GO:0005654,GO:0005681,GO:0005685,GO:0005730,GO:0005737,GO:0017069,GO:0030619,GO:0035614
TRINITY_DN38326_c0_g2	GO:0003723,GO:0003964
TRINITY_DN38327_c0_g1	GO:0000578,GO:0005121,GO:0005125,GO:0005576,GO:0005615,GO:0006952,GO:0006955,GO:0006965,GO:0006967,GO:0007310,GO:0007311,GO:0007526,GO:0008045,GO:0008063,GO:0008083,GO:0008592,GO:0009620,GO:0009950,GO:0009953,GO:0016015,GO:0019732,GO:0031334,GO:0031640,GO:0042803,GO:0045087,GO:0050830,GO:0050832
TRINITY_DN38328_c0_g1	GO:0000398,GO:0003677,GO:0003700,GO:0005686,GO:0005689,GO:0006351,GO:0016363,GO:0016607,GO:0045893,GO:0071011,GO:0071013
TRINITY_DN38329_c0_g1	GO:0005737
TRINITY_DN38334_c0_g1	GO:0005576,GO:0006030,GO:0008061
TRINITY_DN38338_c0_g1	GO:0004842
TRINITY_DN38345_c0_g1	GO:0005634,GO:0006355,GO:0021515,GO:0043565
TRINITY_DN38348_c9_g3	GO:0003723,GO:0003964
TRINITY_DN38352_c0_g1	GO:0000737,GO:0000781,GO:0001541,GO:0003677,GO:0003918,GO:0005524,GO:0005654,GO:0005694,GO:0006265,GO:0007129,GO:0007130,GO:0007131,GO:0007141,GO:0007286,GO:0016888,GO:0034502,GO:0045141,GO:0046872,GO:0048477
TRINITY_DN38355_c0_g1	GO:0003924,GO:0005509,GO:0005525,GO:0005622,GO:0005886,GO:0006974,GO:0007155,GO:0007264,GO:0007298,GO:0007498,GO:0007516,GO:0008360,GO:0022409,GO:0030707,GO:0035011,GO:0035099
TRINITY_DN38356_c6_g1	GO:0030346
TRINITY_DN38357_c0_g1	GO:0001653,GO:0002209,GO:0004930,GO:0004985,GO:0005887,GO:0007186,GO:0007204,GO:0007218,GO:0008188,GO:0008344,GO:0008345,GO:0016021
TRINITY_DN38361_c0_g1	GO:0005622,GO:0007010,GO:0016020,GO:0016021,GO:0016032,GO:0022604,GO:0035556,GO:0046872
TRINITY_DN38370_c0_g2	GO:0000981,GO:0003676,GO:0005634,GO:0006366,GO:0008270
TRINITY_DN38372_c0_g1	GO:0004833,GO:0019441,GO:0019442,GO:0020037,GO:0046872
TRINITY_DN38373_c0_g2	GO:0016021
TRINITY_DN38376_c3_g1	GO:0005576,GO:0030414
TRINITY_DN38376_c3_g3	GO:0003774,GO:0030286
TRINITY_DN38376_c3_g5	GO:0005622,GO:0005634,GO:0005730,GO:0006364,GO:0019843,GO:0030515,GO:0030519,GO:0032040,GO:0034457
TRINITY_DN38380_c0_g1	GO:0003382,GO:0003677,GO:0003700,GO:0005634,GO:0006351,GO:0006357,GO:0007009,GO:0007399,GO:0007402,GO:0007419,GO:0007424,GO:0007426,GO:0007428,GO:0007464,GO:0008360,GO:0008362,GO:0035152,GO:0035159,GO:0040003,GO:0042052,GO:0042127,GO:0042803,GO:0043565,GO:0045944,GO:0061024,GO:0061041
TRINITY_DN38384_c0_g1	GO:0000187,GO:0001540,GO:0001666,GO:0005230,GO:0005737,GO:0005886,GO:0005892,GO:0006816,GO:0006874,GO:0007165,GO:0007271,GO:0008284,GO:0015464,GO:0015643,GO:0016021,GO:0017081,GO:0030054,GO:0030424,GO:0030425,GO:0032720,GO:0035094,GO:0042166,GO:0042803,GO:0043204,GO:0045211,GO:0045766,GO:0050890
TRINITY_DN38384_c1_g1	GO:0004222,GO:0005576,GO:0008270,GO:0016021,GO:0046872
TRINITY_DN38388_c2_g1	GO:0016021
TRINITY_DN38388_c2_g2	GO:0016021
TRINITY_DN38390_c0_g1	GO:0003676,GO:0003700,GO:0003964,GO:0004190,GO:0004519,GO:0008270,GO:0015074
TRINITY_DN38391_c0_g1	GO:0003676,GO:0003677,GO:0003700,GO:0005634,GO:0006355,GO:0046872
TRINITY_DN38397_c3_g2	GO:0008168,GO:0046872
TRINITY_DN38400_c5_g1	GO:0005576,GO:0006030,GO:0008061
TRINITY_DN38402_c0_g1	GO:0001558,GO:0005576,GO:0045087
TRINITY_DN38404_c0_g1	GO:0005615,GO:0007275,GO:0016021
TRINITY_DN38405_c0_g1	GO:0003677,GO:0005634,GO:0005667,GO:0005737,GO:0006351,GO:0006355,GO:0009790,GO:0009888,GO:0030902,GO:0031017,GO:0045893,GO:0048384,GO:0048699
TRINITY_DN38411_c0_g2	GO:0042302
TRINITY_DN38417_c0_g1	GO:0016021
TRINITY_DN38418_c0_g1	GO:0004930,GO:0007166,GO:0016021
TRINITY_DN38420_c4_g2	GO:0005739,GO:0016787
TRINITY_DN38421_c0_g1	GO:0004496,GO:0005524,GO:0005737,GO:0008299
TRINITY_DN38421_c0_g2	GO:0005654,GO:0046872
TRINITY_DN38426_c0_g1	GO:0003755,GO:0005788,GO:0006457,GO:0042277
TRINITY_DN38431_c3_g1	GO:0003676,GO:0003700,GO:0003964,GO:0004190,GO:0004519,GO:0005634,GO:0006313,GO:0008233,GO:0008270,GO:0015074
TRINITY_DN38432_c0_g1	GO:0003689,GO:0005524,GO:0005634,GO:0005663,GO:0006260,GO:0007049
TRINITY_DN38435_c1_g2	GO:0004970,GO:0005234,GO:0007268,GO:0007616,GO:0008355,GO:0014069,GO:0016021,GO:0017146,GO:0030054,GO:0035235,GO:0042391,GO:0045211,GO:0055074
TRINITY_DN38437_c0_g1	GO:0002227,GO:0003401,GO:0006952,GO:0007165,GO:0010906,GO:0016021,GO:0048935,GO:0060026,GO:0060049
TRINITY_DN38438_c6_g1	GO:0003723,GO:0003964
TRINITY_DN38438_c6_g2	GO:0003723,GO:0003964
TRINITY_DN38438_c7_g12	GO:0003723,GO:0003964
TRINITY_DN38438_c7_g9	GO:0046872
TRINITY_DN38442_c0_g1	GO:0000139,GO:0005794,GO:0006478,GO:0008476,GO:0016021
TRINITY_DN38443_c0_g1	GO:0003723,GO:0003887,GO:0003964,GO:0004190,GO:0004523,GO:0006310,GO:0015074,GO:0019012,GO:0030430,GO:0042025,GO:0046718,GO:0046872,GO:0075713,GO:0075732
TRINITY_DN38444_c0_g1	GO:0005576
TRINITY_DN38447_c0_g1	GO:0002250,GO:0002827,GO:0005524,GO:0005737,GO:0019897,GO:0035397,GO:0036336,GO:0045087,GO:0050829,GO:0050832,GO:2000318,GO:2000484,GO:2000778
TRINITY_DN38448_c5_g8	GO:0005743,GO:0016021,GO:0043066,GO:0055114,GO:0070469
TRINITY_DN38449_c0_g1	GO:0005694,GO:0006974,GO:0016180,GO:0032039
TRINITY_DN38450_c0_g1	GO:0003910,GO:0003950,GO:0005524,GO:0005634,GO:0005694,GO:0005737,GO:0006273,GO:0006471,GO:0006974,GO:0008630,GO:0010332,GO:0016301,GO:0043069,GO:0051103
TRINITY_DN38462_c0_g2	GO:0005199,GO:0005576,GO:0005618,GO:0007275
TRINITY_DN38464_c0_g1	GO:0004062,GO:0005829,GO:0008146,GO:0050427,GO:0051923
TRINITY_DN38465_c0_g1	GO:0005576,GO:0042742
TRINITY_DN38471_c0_g1	GO:0005654,GO:0005737,GO:0005856,GO:0005886,GO:0005923,GO:0006378,GO:0007155,GO:0035307
TRINITY_DN38475_c0_g1	GO:0003779,GO:0007155,GO:0007520,GO:0008360,GO:0031032,GO:0043292,GO:1901739
TRINITY_DN38476_c4_g2	GO:0003677,GO:0006310,GO:0015074
TRINITY_DN38476_c5_g1	GO:0003676
TRINITY_DN38476_c8_g1	GO:0003677,GO:0003964,GO:0004190,GO:0004519,GO:0008270,GO:0046740
TRINITY_DN38481_c0_g1	GO:0005230,GO:0005254,GO:0005887,GO:0007218,GO:0016021,GO:0016594,GO:0022824,GO:0030054,GO:0030425,GO:0034707,GO:0043200,GO:0043204,GO:0045211,GO:0060012
TRINITY_DN38481_c1_g1	GO:0005230,GO:0016021
TRINITY_DN38481_c1_g2	GO:0005230,GO:0005886,GO:0006821,GO:0008068,GO:0016021,GO:0030054,GO:0034707,GO:0045211,GO:0048812
TRINITY_DN38481_c1_g3	GO:0005230,GO:0016021
TRINITY_DN38481_c2_g1	GO:0006811,GO:0016021
TRINITY_DN38481_c3_g1	GO:0016021,GO:0016787,GO:0052689
TRINITY_DN38482_c0_g3	GO:0003676,GO:0008270,GO:0015074
TRINITY_DN38482_c0_g4	GO:0003676,GO:0008270,GO:0015074
TRINITY_DN38482_c0_g7	GO:0003676,GO:0008270,GO:0015074
TRINITY_DN38486_c0_g1	GO:0003676,GO:0003700,GO:0008270,GO:0015074
TRINITY_DN38487_c9_g1	GO:0003676,GO:0004523
TRINITY_DN38488_c0_g1	GO:0004930,GO:0005886,GO:0016021
TRINITY_DN38492_c0_g2	GO:0004930,GO:0005044,GO:0006955,GO:0007166,GO:0016021,GO:0030247
TRINITY_DN38495_c6_g4	GO:0004252,GO:0005044,GO:0005886,GO:0006508,GO:0006814,GO:0008236,GO:0016020,GO:0017080,GO:0031225
TRINITY_DN38496_c0_g1	GO:0004989,GO:0005886,GO:0016021
TRINITY_DN38496_c0_g2	GO:0004989,GO:0005886,GO:0016021
TRINITY_DN38503_c0_g1	GO:0003857,GO:0004303,GO:0005740,GO:0005759,GO:0005886,GO:0006633,GO:0006703,GO:0008209,GO:0016491,GO:0047035
TRINITY_DN38504_c0_g2	GO:0003676,GO:0003700,GO:0004190,GO:0008270,GO:0015074
TRINITY_DN38505_c0_g1	GO:0003924,GO:0005525,GO:0005622,GO:0005634,GO:0005739,GO:0007264,GO:0070374,GO:0071701
TRINITY_DN38508_c0_g3	GO:0003009,GO:0005622,GO:0007274,GO:0007519,GO:0035556,GO:0046872
TRINITY_DN38508_c0_g6	GO:0003677,GO:0003700,GO:0005634,GO:0006351,GO:0006355,GO:0006366,GO:0007402,GO:0007417,GO:0007601
TRINITY_DN38510_c0_g1	GO:0003677,GO:0005634,GO:0006351,GO:0006355,GO:0008270
TRINITY_DN38514_c1_g1	GO:0005886,GO:0008643,GO:0015574,GO:0015771,GO:0016021
TRINITY_DN38515_c0_g1	GO:0005576,GO:0030435
TRINITY_DN38516_c0_g2	GO:0003676,GO:0003964,GO:0004519,GO:0004523,GO:0006310,GO:0046872
TRINITY_DN38516_c0_g3	GO:0003676,GO:0004523
TRINITY_DN38516_c0_g4	GO:0003676,GO:0004523
TRINITY_DN38516_c0_g5	GO:0003676,GO:0003964,GO:0004523
TRINITY_DN38518_c0_g1	GO:0004714,GO:0005886,GO:0007155,GO:0007169,GO:0031225
TRINITY_DN38520_c0_g1	GO:0003824,GO:0004069,GO:0005737,GO:0009058,GO:0030170,GO:0080130
TRINITY_DN38521_c0_g1	GO:0004407,GO:0005739,GO:0005759,GO:0006471,GO:0008270,GO:0016575,GO:0034979,GO:0070403
TRINITY_DN38526_c0_g2	GO:0004930,GO:0004993,GO:0005887,GO:0005901,GO:0006939,GO:0007202,GO:0007610,GO:0008144,GO:0010513,GO:0014065,GO:0016021,GO:0030424,GO:0033674,GO:0042493,GO:0043198,GO:0044380,GO:0045600,GO:0045821,GO:0046883,GO:0050731,GO:0050795,GO:0051209,GO:0051378,GO:0070374,GO:0071886
TRINITY_DN38528_c2_g2	GO:0005634,GO:0006355,GO:0043565,GO:0046872
TRINITY_DN38528_c4_g1	GO:0005634,GO:0006355,GO:0043565,GO:0046872
TRINITY_DN38529_c9_g1	GO:0000139,GO:0006486,GO:0008375,GO:0016021
TRINITY_DN38530_c3_g2	GO:0005634,GO:0005739
TRINITY_DN38530_c3_g3	GO:0003676,GO:0008168,GO:0008270
TRINITY_DN38530_c4_g1	GO:0003677,GO:0004386,GO:0005524,GO:0005634,GO:0016740
TRINITY_DN38530_c4_g2	GO:0003676,GO:0003700,GO:0005622,GO:0006355,GO:0046872
TRINITY_DN38530_c4_g3	GO:0003677,GO:0005634,GO:0007281,GO:0008270,GO:0009451,GO:0035511,GO:0035514,GO:0035516,GO:0045944,GO:0051213,GO:1901537
TRINITY_DN38531_c10_g1	GO:0000150,GO:0000228,GO:0000724,GO:0003690,GO:0003697,GO:0005524,GO:0008094,GO:1990426
TRINITY_DN38531_c10_g2	GO:0000139,GO:0005737,GO:0005783,GO:0005829,GO:0006888,GO:0030008
TRINITY_DN38531_c1_g1	GO:0046872
TRINITY_DN38533_c1_g1	GO:0005178,GO:0005615,GO:0005887,GO:0005925,GO:0006928,GO:0007155,GO:0007166,GO:0007342,GO:0007420,GO:0008285,GO:0009414,GO:0009897,GO:0009986,GO:0014003,GO:0016021,GO:0016324,GO:0030913,GO:0031623,GO:0070062,GO:0071404
TRINITY_DN38534_c0_g2	GO:0000272,GO:0004553,GO:0004568,GO:0005576,GO:0005615,GO:0005764,GO:0005975,GO:0006032,GO:0006955,GO:0008061,GO:0008843,GO:0009617
TRINITY_DN38538_c0_g1	GO:0005319,GO:0008289,GO:0045735,GO:0048477
TRINITY_DN38540_c0_g1	GO:0000287,GO:0001516,GO:0004364,GO:0004667,GO:0005509,GO:0005737,GO:0006693,GO:2000255
TRINITY_DN38544_c0_g1	GO:0005576,GO:0030246,GO:0046872
TRINITY_DN38545_c0_g1	GO:0000812,GO:0004402,GO:0005634,GO:0005730,GO:0005737,GO:0006351,GO:0006355,GO:0008270,GO:0032777,GO:0035064,GO:0035267,GO:0040008,GO:0043065,GO:0043967,GO:0043968
TRINITY_DN38546_c0_g2	GO:0001786,GO:0005546,GO:0005886,GO:0005905,GO:0010324,GO:0035091,GO:0048268,GO:0072583,GO:0072659
TRINITY_DN38548_c5_g1	GO:0000038,GO:0001676,GO:0005829,GO:0006637,GO:0016290,GO:0016790,GO:0035338,GO:0047617,GO:0052689
TRINITY_DN38548_c6_g1	GO:0016021
TRINITY_DN38548_c6_g2	GO:0000166,GO:0046872,GO:0052856
TRINITY_DN38548_c7_g1	GO:0003723,GO:0003964
TRINITY_DN38550_c1_g2	GO:0005576
TRINITY_DN38556_c3_g4	GO:0003676,GO:0003964,GO:0004523
TRINITY_DN38556_c3_g5	GO:0003676,GO:0003964,GO:0004523
TRINITY_DN38556_c4_g2	GO:0003676,GO:0003964,GO:0004190,GO:0004519,GO:0015074
TRINITY_DN38561_c3_g1	GO:0004143,GO:0005524,GO:0005622,GO:0005737,GO:0005886,GO:0006897,GO:0007165,GO:0007173,GO:0007205,GO:0007275,GO:0010033,GO:0015031,GO:0016049,GO:0019932,GO:0019992,GO:0030168,GO:0035556,GO:0042803,GO:0046339,GO:0046872,GO:0046982,GO:0051260
TRINITY_DN38561_c3_g2	GO:0004143,GO:0005524,GO:0005622,GO:0005737,GO:0005768,GO:0007205,GO:0016310,GO:0035556,GO:0046872,GO:0051259
TRINITY_DN38564_c2_g1	GO:0001533,GO:0005198,GO:0005737,GO:0008544,GO:0018149,GO:0030216,GO:0031424,GO:0042060,GO:0070062
TRINITY_DN38564_c4_g2	GO:0003723,GO:0004826
TRINITY_DN38565_c1_g1	GO:0007218
TRINITY_DN38567_c2_g2	GO:0004190
TRINITY_DN38572_c0_g2	GO:0002230,GO:0004842,GO:0005635,GO:0005654,GO:0005737,GO:0006281,GO:0006513,GO:0006974,GO:0007276,GO:0008270,GO:0016874,GO:0031625,GO:0036297,GO:0042127,GO:0043240,GO:0046872,GO:0061630,GO:0098792
TRINITY_DN38572_c1_g1	GO:0005741,GO:0006886
TRINITY_DN38573_c4_g3	GO:0042302
TRINITY_DN38575_c0_g1	GO:0005921,GO:0006811,GO:0016021
TRINITY_DN38576_c0_g1	GO:0000082,GO:0002192,GO:0002931,GO:0003743,GO:0005654,GO:0005737,GO:0005829,GO:0006446,GO:0008190,GO:0008286,GO:0030324,GO:0030371,GO:0031333,GO:0031929,GO:0045471,GO:0045931,GO:0045947,GO:0071456,GO:0071549
TRINITY_DN38578_c3_g2	GO:0005576,GO:0006030,GO:0008061
TRINITY_DN38583_c0_g1	GO:0003676,GO:0005634,GO:0006351,GO:0006355,GO:0007275,GO:0046872
TRINITY_DN38585_c0_g1	GO:0001764,GO:0005737,GO:0005886,GO:0007169,GO:0007411,GO:0008046,GO:0009897,GO:0015026,GO:0031225,GO:0043231,GO:0048485,GO:0048666
TRINITY_DN38586_c0_g1	GO:0016021
TRINITY_DN38588_c6_g2	GO:0005576,GO:0030414
TRINITY_DN38588_c6_g4	GO:0005576,GO:0016021,GO:0030414
TRINITY_DN38589_c0_g1	GO:0003723,GO:0004818,GO:0004827,GO:0005524,GO:0005737,GO:0006424,GO:0006433,GO:0017101
TRINITY_DN3858_c0_g1	GO:0003677
TRINITY_DN38590_c3_g1	GO:0003677,GO:0005634,GO:0016021
TRINITY_DN38590_c3_g2	GO:0003677,GO:0005634
TRINITY_DN38590_c3_g3	GO:0003677,GO:0005634,GO:0016021
TRINITY_DN38590_c3_g4	GO:0003677,GO:0005634,GO:0016021
TRINITY_DN38590_c3_g5	GO:0003677,GO:0005634
TRINITY_DN38590_c3_g7	GO:0003677,GO:0005634,GO:0016021
TRINITY_DN38593_c0_g1	GO:0000978,GO:0000981,GO:0001077,GO:0003700,GO:0005634,GO:0005654,GO:0005794,GO:0006357,GO:0030154,GO:0030855,GO:0043565,GO:0050673
TRINITY_DN38595_c0_g1	GO:0005337,GO:0005886,GO:0005887,GO:0007595,GO:0015858,GO:0015862,GO:0016021,GO:0016323,GO:0016324,GO:0030431,GO:0060079,GO:0071333,GO:0071456,GO:0098794
TRINITY_DN38596_c0_g1	GO:0005634,GO:0005737,GO:0005819,GO:0007051,GO:0051301
TRINITY_DN38596_c0_g2	GO:0005634,GO:0005737,GO:0005819,GO:0007051,GO:0051301
TRINITY_DN38596_c0_g3	GO:0005634,GO:0005737,GO:0005819,GO:0007051,GO:0051301
TRINITY_DN38597_c0_g1	GO:0006351,GO:0006355,GO:0008270,GO:0021549,GO:0031519,GO:0035701,GO:0045814,GO:0060215,GO:1990841
TRINITY_DN38598_c0_g1	GO:0001669,GO:0004252
TRINITY_DN38600_c0_g1	GO:0002230,GO:0005215,GO:0005783,GO:0005789,GO:0006006,GO:0006810,GO:0015152,GO:0015760,GO:0016020,GO:0016021,GO:0030176,GO:0035435,GO:0042593,GO:0055085,GO:0061513,GO:0098779,GO:0098792
TRINITY_DN38602_c3_g2	GO:0003676,GO:0004523
TRINITY_DN38602_c3_g8	GO:0003676,GO:0004523
TRINITY_DN38603_c0_g2	GO:0003676,GO:0003700,GO:0003964,GO:0004190,GO:0004519,GO:0008270,GO:0015074
TRINITY_DN38605_c1_g1	GO:0003677,GO:0003700,GO:0005622,GO:0005634,GO:0005667,GO:0005737,GO:0006351,GO:0006355,GO:0007179,GO:0009791,GO:0030307,GO:0040018,GO:0045138,GO:0046872
TRINITY_DN38613_c0_g1	GO:0005576,GO:0008010,GO:0008061,GO:0030023,GO:0031012,GO:0032992,GO:0040003,GO:0042302
TRINITY_DN38614_c1_g4	GO:0003824,GO:0004630,GO:0005789,GO:0016021,GO:0016042,GO:0070062,GO:0070290
TRINITY_DN38616_c0_g1	GO:0005230,GO:0005886,GO:0016021,GO:0030054,GO:0045202
TRINITY_DN38616_c0_g3	GO:0005230,GO:0005886,GO:0016021,GO:0030054,GO:0045202
TRINITY_DN38616_c1_g1	GO:0005267,GO:0005887,GO:0006813,GO:0006936,GO:0015271,GO:0016020,GO:0016021,GO:0022841,GO:0030322,GO:0040011
TRINITY_DN38622_c0_g1	GO:0002244,GO:0004725,GO:0016021,GO:0032421,GO:0042472,GO:0045598,GO:0046856,GO:0050885,GO:0050910,GO:0060116
TRINITY_DN38623_c0_g1	GO:0001669,GO:0005881,GO:0005997,GO:0006006,GO:0016020,GO:0016491,GO:0042732,GO:0050038,GO:0051289
TRINITY_DN38623_c1_g2	GO:0005634,GO:0005739,GO:0016021
TRINITY_DN38624_c1_g1	GO:0005634,GO:0046872
TRINITY_DN38625_c0_g1	GO:0005525,GO:0005622,GO:0005737,GO:0005801,GO:0005802,GO:0007030,GO:0007264,GO:0016020,GO:0031985
TRINITY_DN38625_c0_g2	GO:0003924,GO:0005525,GO:0005622,GO:0005768,GO:0005769,GO:0005783,GO:0005829,GO:0005886,GO:0006897,GO:0007264,GO:0010009,GO:0031901,GO:0045022
TRINITY_DN38626_c3_g1	GO:0003964
TRINITY_DN38626_c3_g6	GO:0003723,GO:0003964
TRINITY_DN38629_c0_g1	GO:0000139,GO:0001537,GO:0008146,GO:0016021,GO:0016051,GO:0030206,GO:0047756
TRINITY_DN38632_c0_g1	GO:0000977,GO:0001752,GO:0003677,GO:0003700,GO:0005634,GO:0006355,GO:0006914,GO:0007458,GO:0007552,GO:0007562,GO:0008219,GO:0009608,GO:0010629,GO:0010906,GO:0030707,GO:0035070,GO:0035071,GO:0035072,GO:0035075,GO:0035193,GO:0040034,GO:0042332,GO:0045944,GO:0046872,GO:0048477,GO:0048747,GO:0048808,GO:0048813,GO:0071390
TRINITY_DN38634_c0_g1	GO:0005576,GO:0016614,GO:0050660
TRINITY_DN38636_c0_g2	GO:0005576,GO:0005615,GO:0030054,GO:0030414,GO:0045202
TRINITY_DN38639_c5_g1	GO:0003964,GO:0006313
TRINITY_DN38639_c5_g2	GO:0003964,GO:0006313
TRINITY_DN38639_c5_g3	GO:0003964
TRINITY_DN38639_c5_g4	GO:0003723,GO:0003964
TRINITY_DN38640_c1_g3	GO:0003964
TRINITY_DN38642_c7_g5	GO:0003677,GO:0003887,GO:0003964,GO:0004523,GO:0006260,GO:0046872
TRINITY_DN38643_c0_g1	GO:0003835,GO:0005794,GO:0006486,GO:0008373,GO:0009311,GO:0016021,GO:0018279,GO:0032580
TRINITY_DN38647_c0_g1	GO:0003924,GO:0005525,GO:0005739,GO:0005743,GO:0006915,GO:0010941,GO:0032543,GO:0042254,GO:0043457
TRINITY_DN38648_c0_g1	GO:0000122,GO:0003677,GO:0003682,GO:0003723,GO:0005634,GO:0005654,GO:0005737,GO:0006351,GO:0008022,GO:0008266,GO:0008344,GO:0008542,GO:0016363,GO:0034046,GO:0042326,GO:0042405,GO:0042802,GO:0043231,GO:0043569,GO:0043621,GO:0045892,GO:0045944,GO:0048286,GO:0051168,GO:0060079,GO:0060252,GO:0098794
TRINITY_DN3864_c0_g1	GO:0003676,GO:0003964,GO:0003968,GO:0005739,GO:0008270,GO:0015074
TRINITY_DN38651_c11_g1	GO:0003735,GO:0005739,GO:0005763,GO:0005840,GO:0006412,GO:0032543,GO:0040008
TRINITY_DN38652_c5_g1	GO:0001731,GO:0003743,GO:0005852,GO:0006446,GO:0016282,GO:0033290
TRINITY_DN38653_c0_g1	GO:0000398,GO:0003677,GO:0003899,GO:0003968,GO:0005634,GO:0005654,GO:0005665,GO:0006283,GO:0006353,GO:0006355,GO:0006366,GO:0006367,GO:0006368,GO:0006370,GO:0008543,GO:0010467,GO:0016021,GO:0031047,GO:0031625,GO:0033120,GO:0035019,GO:0042795,GO:0046872,GO:0050434
TRINITY_DN38657_c0_g2	GO:0016021
TRINITY_DN38659_c0_g1	GO:0002230,GO:0005198,GO:0005634,GO:0005737,GO:0005856,GO:0007154,GO:0008022,GO:0016013,GO:0032587,GO:0098779,GO:0098792
TRINITY_DN38660_c3_g1	GO:0005634,GO:0007605,GO:0007626,GO:0042472,GO:0046872,GO:0050890,GO:0090102
TRINITY_DN38661_c0_g1	GO:0005509,GO:0005886,GO:0005887,GO:0005911,GO:0007155,GO:0007156,GO:0007411,GO:0007412,GO:0007413,GO:0008013,GO:0016021,GO:0016318,GO:0016339,GO:0019233,GO:0030424,GO:0030425,GO:0031290,GO:0042803,GO:0044331,GO:0045296,GO:0045463,GO:0045467,GO:0048675,GO:0048814,GO:0048841,GO:0048846,GO:0050774,GO:0050839
TRINITY_DN38662_c0_g1	GO:0001736,GO:0001843,GO:0005737,GO:0005856,GO:0008589,GO:0010172,GO:0015031,GO:0048704
TRINITY_DN38664_c0_g1	GO:0004964,GO:0005768,GO:0005886,GO:0005887,GO:0007186,GO:0007187,GO:0007189,GO:0007190,GO:0007200,GO:0008528,GO:0008584,GO:0009755,GO:0016021,GO:0016500,GO:0022602,GO:0030539,GO:0032962,GO:0035472,GO:0038106,GO:0043950,GO:0050890,GO:0071371
TRINITY_DN38667_c3_g2	GO:0005634,GO:0006355,GO:0043565,GO:0046872
TRINITY_DN38673_c0_g1	GO:0005634
TRINITY_DN38674_c11_g4	GO:0003723,GO:0003964
TRINITY_DN38674_c13_g1	GO:0003723,GO:0003964
TRINITY_DN38674_c5_g1	GO:0003723,GO:0003964
TRINITY_DN38676_c2_g1	GO:0000151,GO:0000209,GO:0005634,GO:0005737,GO:0006511,GO:0016567,GO:0016874,GO:0031625,GO:0034450,GO:0051087,GO:0051865
TRINITY_DN38676_c3_g1	GO:0005215,GO:0005622,GO:0016020
TRINITY_DN38677_c0_g1	GO:0000139,GO:0001537,GO:0002063,GO:0007585,GO:0008146,GO:0009791,GO:0016020,GO:0016021,GO:0016051,GO:0030206,GO:0030512,GO:0033037,GO:0036342,GO:0042127,GO:0042733,GO:0043066,GO:0047756,GO:0048589,GO:0048703,GO:0050659
TRINITY_DN38679_c0_g1	GO:0003676,GO:0015074
TRINITY_DN38679_c0_g3	GO:0003676,GO:0004190,GO:0008270,GO:0015074
TRINITY_DN38681_c2_g1	GO:0003676,GO:0005737,GO:0016279,GO:0070062
TRINITY_DN38681_c2_g4	GO:0005509,GO:0005886,GO:0005887,GO:0005911,GO:0007155,GO:0007156,GO:0007411,GO:0007412,GO:0007413,GO:0008013,GO:0016021,GO:0016318,GO:0016339,GO:0019233,GO:0030424,GO:0030425,GO:0031290,GO:0042803,GO:0044331,GO:0045296,GO:0045463,GO:0045467,GO:0048675,GO:0048814,GO:0048841,GO:0048846,GO:0050774,GO:0050839
TRINITY_DN38683_c0_g1	GO:0016021
TRINITY_DN38684_c2_g1	GO:0000421,GO:0003924,GO:0005525,GO:0005622,GO:0005764,GO:0005770,GO:0005774,GO:0005794,GO:0005811,GO:0005829,GO:0006622,GO:0007174,GO:0007264,GO:0008333,GO:0016021,GO:0019003,GO:0019076,GO:0022615,GO:0030670,GO:0030904,GO:0031902,GO:0032419,GO:0033162,GO:0034045,GO:0042147,GO:0045022,GO:0045335,GO:0045732,GO:0048524,GO:0061724,GO:0070062,GO:0090383,GO:0090385,GO:1903543,GO:2000785
TRINITY_DN38684_c3_g2	GO:0000139,GO:0001843,GO:0002474,GO:0003151,GO:0005215,GO:0005789,GO:0005829,GO:0006886,GO:0006888,GO:0008270,GO:0012507,GO:0016020,GO:0016192,GO:0019886,GO:0021747,GO:0030127,GO:0035909,GO:0048208,GO:0048471,GO:0060088,GO:0060463,GO:0060982,GO:0061156,GO:0090178,GO:1901301
TRINITY_DN38686_c0_g2	GO:0003700,GO:0005634,GO:0005654,GO:0006355,GO:0009792,GO:0016235,GO:0021913,GO:0031965,GO:0043565,GO:0045944
TRINITY_DN38687_c4_g1	GO:0003964
TRINITY_DN38688_c2_g1	GO:0000978,GO:0000981,GO:0001077,GO:0003700,GO:0005634,GO:0005654,GO:0005794,GO:0006357,GO:0030154,GO:0030855,GO:0043565,GO:0050673
TRINITY_DN38690_c0_g1	GO:0003677,GO:0003700,GO:0003746,GO:0005634,GO:0006139,GO:0006338,GO:0006351,GO:0006355,GO:0006357,GO:0006397,GO:0008380,GO:0010793,GO:0016032,GO:0032784,GO:0032968,GO:0042393,GO:0045191,GO:0050684,GO:0051028,GO:0051147,GO:0061086
TRINITY_DN38693_c0_g1	GO:0004553,GO:0004557,GO:0005737,GO:0005764,GO:0005975,GO:0008456,GO:0016139
TRINITY_DN38697_c4_g1	GO:0005576,GO:0016021
TRINITY_DN38698_c8_g1	GO:0007519,GO:0007520,GO:0016020,GO:0016021
TRINITY_DN38700_c2_g2	GO:0003723,GO:0003964
TRINITY_DN38700_c4_g1	GO:0004014,GO:0006557,GO:0006597,GO:0008295
TRINITY_DN38700_c5_g1	GO:0004198,GO:0005509,GO:0005622,GO:0005737,GO:0006508,GO:0007298,GO:0016020,GO:0016540,GO:0019233
TRINITY_DN38704_c0_g1	GO:0003676,GO:0004523
TRINITY_DN38705_c0_g1	GO:0003723,GO:0003964,GO:0004519
TRINITY_DN38706_c0_g1	GO:0000166,GO:0001731,GO:0002181,GO:0003743,GO:0005844,GO:0016281,GO:0033592,GO:0034057,GO:0043024,GO:0097010
TRINITY_DN38706_c1_g1	GO:0003755,GO:0005774,GO:0005794,GO:0005829,GO:0005886,GO:0006457,GO:0007165,GO:0008270,GO:0009507,GO:0042277,GO:0048046
TRINITY_DN38706_c2_g1	GO:0003755,GO:0006457
TRINITY_DN38707_c4_g1	GO:0004725,GO:0005001,GO:0005886,GO:0005887,GO:0007155,GO:0007268,GO:0016021,GO:0021510,GO:0021549,GO:0021766,GO:0021987,GO:0022038,GO:0070062,GO:0090557
TRINITY_DN38707_c4_g2	GO:0000165,GO:0004725,GO:0005001,GO:0005088,GO:0005622,GO:0005886,GO:0005887,GO:0007411,GO:0008286,GO:0043235,GO:0070062
TRINITY_DN38709_c5_g1	GO:0003939,GO:0006062,GO:0008270,GO:0016491,GO:0030317,GO:0031514,GO:0031966,GO:0046370,GO:0046526,GO:0051160,GO:0051287,GO:0070062
TRINITY_DN38711_c7_g3	GO:0003723,GO:0003964
TRINITY_DN38714_c1_g1	GO:0005737,GO:0008757,GO:0032259
TRINITY_DN38714_c1_g4	GO:0005737,GO:0008757,GO:0032259
TRINITY_DN38717_c8_g1	GO:0005509,GO:0006897,GO:0012505,GO:0016020,GO:0030054,GO:0043005,GO:0045202
TRINITY_DN38721_c7_g1	GO:0003676
TRINITY_DN38722_c0_g1	GO:0005178,GO:0005578,GO:0005615,GO:0005622,GO:0006631,GO:0006641,GO:0007155,GO:0007160,GO:0008201,GO:0030036,GO:0030199,GO:0032963,GO:0043506,GO:0048251,GO:0070062
TRINITY_DN38724_c0_g1	GO:0008270
TRINITY_DN38725_c1_g1	GO:0000086,GO:0002481,GO:0002485,GO:0002489,GO:0002591,GO:0005524,GO:0005886,GO:0006855,GO:0008559,GO:0009986,GO:0015893,GO:0016021,GO:0042623,GO:0042626,GO:0046581,GO:0055085,GO:0070062,GO:0072089
TRINITY_DN38726_c0_g1	GO:0005355,GO:0008643,GO:0016021,GO:0019233,GO:0048085,GO:0090277
TRINITY_DN38726_c0_g2	GO:0003676,GO:0005634,GO:0006351,GO:0006355,GO:0046872
TRINITY_DN38726_c0_g3	GO:0000139,GO:0001939,GO:0005355,GO:0005829,GO:0005886,GO:0005887,GO:0005901,GO:0005911,GO:0005989,GO:0006970,GO:0016020,GO:0016021,GO:0016323,GO:0016324,GO:0019852,GO:0030496,GO:0030864,GO:0033300,GO:0042149,GO:0042470,GO:0042802,GO:0042910,GO:0043621,GO:0050796,GO:0055056,GO:0070062,GO:0072562
TRINITY_DN38727_c0_g1	GO:0000122,GO:0000978,GO:0000980,GO:0001078,GO:0001709,GO:0001964,GO:0002121,GO:0003677,GO:0003682,GO:0005634,GO:0005700,GO:0006351,GO:0007298,GO:0007422,GO:0007426,GO:0007476,GO:0008360,GO:0016476,GO:0017053,GO:0030707,GO:0031208,GO:0031987,GO:0035001,GO:0035147,GO:0035151,GO:0040003,GO:0042675,GO:0042682,GO:0042803,GO:0043388,GO:0045467,GO:0045892,GO:0045944,GO:0046843,GO:0046872,GO:0048053,GO:…
TRINITY_DN38729_c2_g2	GO:0005654,GO:0005737
TRINITY_DN38731_c0_g1	GO:0000122,GO:0001932,GO:0005524,GO:0005654,GO:0005737,GO:0005815,GO:0005886,GO:0006468,GO:0008630,GO:0031334,GO:0033138
TRINITY_DN38731_c1_g1	GO:0004674,GO:0004712,GO:0004713,GO:0004715,GO:0005095,GO:0005154,GO:0005524,GO:0005634,GO:0005737,GO:0005768,GO:0005886,GO:0005905,GO:0005912,GO:0006897,GO:0007166,GO:0007169,GO:0007264,GO:0016020,GO:0016310,GO:0016477,GO:0030136,GO:0030154,GO:0030659,GO:0031234,GO:0038083,GO:0042127,GO:0042802,GO:0045087,GO:0046872,GO:0050699,GO:0050731,GO:0070436,GO:2000369
TRINITY_DN38733_c1_g1	GO:0000724,GO:0003677,GO:0004386,GO:0005524,GO:0005634,GO:0006260,GO:0006974,GO:0007292,GO:0048232,GO:0097362
TRINITY_DN38735_c11_g1	GO:0005509,GO:0005544
TRINITY_DN38735_c12_g1	GO:0003676,GO:0004523
TRINITY_DN38738_c3_g1	GO:0000981,GO:0003676,GO:0005634,GO:0006366,GO:0008270
TRINITY_DN38738_c4_g4	GO:0005245,GO:0005246,GO:0005262,GO:0005886,GO:0005887,GO:0005891,GO:0007268,GO:0007528,GO:0007601,GO:0051015,GO:0051928,GO:0061337,GO:0070509,GO:0086045,GO:0086091,GO:0098912,GO:1901385,GO:1901843,GO:1904879,GO:1990454
TRINITY_DN38738_c4_g7	GO:0005245,GO:0005891
TRINITY_DN38738_c5_g1	GO:0003676,GO:0003700,GO:0004190,GO:0008270,GO:0016021
TRINITY_DN38744_c0_g1	GO:0004871,GO:0005737,GO:0005834,GO:0005886,GO:0007186,GO:0007601,GO:0007602,GO:0010906,GO:0016028,GO:0046982,GO:0071244
TRINITY_DN38745_c2_g1	GO:0016021
TRINITY_DN38745_c3_g3	GO:0005102,GO:0005783,GO:0045087
TRINITY_DN38745_c3_g6	GO:0003676
TRINITY_DN38747_c0_g1	GO:0005576,GO:0008010,GO:0008061,GO:0030023,GO:0031012,GO:0032992,GO:0040003,GO:0042302
TRINITY_DN38753_c4_g1	GO:0000910,GO:0005737,GO:0005813,GO:0005874,GO:0016055,GO:0030178,GO:0030496,GO:0051013,GO:0051168,GO:0051255
TRINITY_DN38753_c5_g1	GO:0005634,GO:0007275,GO:0060693
TRINITY_DN38755_c0_g1	GO:0001504,GO:0005326,GO:0005886,GO:0016021,GO:0022857,GO:0043679,GO:0046956,GO:0050908,GO:1905130,GO:1905131
TRINITY_DN38756_c1_g3	GO:0000723,GO:0003678,GO:0006281
TRINITY_DN38757_c0_g1	GO:0003723,GO:0004652,GO:0005524,GO:0005654,GO:0005737,GO:0006397,GO:0007616,GO:0043005,GO:0043631,GO:0046872
TRINITY_DN38758_c0_g3	GO:0000122,GO:0005634,GO:0016021,GO:0045944,GO:0048471
TRINITY_DN38761_c12_g1	GO:0003964
TRINITY_DN38762_c2_g1	GO:0003677,GO:0003723,GO:0003887,GO:0003964,GO:0004190,GO:0004519,GO:0005634,GO:0006310,GO:0015074,GO:0046872
TRINITY_DN38766_c0_g1	GO:0003735,GO:0005739,GO:0005763,GO:0006412
TRINITY_DN38766_c0_g2	GO:0003735,GO:0005739,GO:0005763,GO:0006412
TRINITY_DN38769_c3_g5	GO:0005576,GO:0005618,GO:0005737
TRINITY_DN38771_c5_g5	GO:0003677
TRINITY_DN38771_c5_g6	GO:0003677
TRINITY_DN38771_c5_g9	GO:0003677
TRINITY_DN38772_c8_g1	GO:0003723,GO:0003964
TRINITY_DN38773_c4_g4	GO:0003723,GO:0003964
TRINITY_DN38773_c4_g5	GO:0003723,GO:0003964
TRINITY_DN38775_c0_g1	GO:0005102,GO:0005739,GO:0005777,GO:0016787,GO:0046872
TRINITY_DN38777_c1_g2	GO:0046872
TRINITY_DN38777_c1_g3	GO:0005576,GO:0008191,GO:0008217,GO:0042311
TRINITY_DN38782_c10_g1	GO:0005796,GO:0016266,GO:0070062
TRINITY_DN38782_c11_g10	GO:0003723,GO:0003964
TRINITY_DN38782_c11_g14	GO:0003723,GO:0003964
TRINITY_DN38782_c11_g15	GO:0003723,GO:0003964
TRINITY_DN38782_c11_g6	GO:0003723,GO:0003964
TRINITY_DN38782_c11_g9	GO:0003723,GO:0003964
TRINITY_DN38782_c12_g1	GO:0003723,GO:0003964
TRINITY_DN38782_c9_g1	GO:0003723,GO:0003964
[truncated: 17,774 more rows]
