# Supplementary material for: Comparative transcriptomic analysis of the different developmental stages of ovary in red swamp crayfish Procambarus clarkii
Source: BMC Genomics. 2021 Mar 21;22:199. doi: 10.1186/s12864-021-07537-x (PMC7981885; doi:10.1186/s12864-021-07537-x)
Supplement: Supplementary file 7 — Additional file 7. [file 12864_2021_7537_MOESM7_ESM.xlsx]

## Sheet: Title Page
Comparative transcriptomic analysis of the different developmental stages of ovary in red swamp crayfish Procambarus clarkii Yizhi Zhong1, Wenbin Zhao1, Zhangsheng Tang1, Liming Huang1, Xiangxing Zhu2, Xiang Liang3, Aifen Yan2, Zhifa Lu1, Yanling Yu1, Dongsheng Tang2, Dapeng Wang1,* and Zhuanling Lu1,* 1Guangxi Academy of Fishery Sciences/Guangxi Key Laboratory of Aquatic Genetic Breeding and Hea…

## Sheet: KOG_categories
Comparative transcriptomic analysis of the different developmental stages of ovary in red swamp crayfish Procambarus clarkii
Yizhi Zhong, Wenbin Zhao, Zhangsheng Tang, Liming Huang, Xiangxing Zhu, Xiang Liang, Aifen Yan, Zhifa Lu, Yanling Yu, Dongsheng Tang, Dapeng Wang, Zhuanling Lu
#KOG Abbr.	KOG Category	Number	Gene ID 1	Gene ID 2
A	RNA processing and modification	368	TRINITY_DN48900_c0_g1,TRINITY_DN39249_c3_g14,TRINITY_DN49176_c2_g1,TRINITY_DN53168_c2_g10,TRINITY_DN50809_c2_g1,TRINITY_DN41768_c1_g1,TRINITY_DN52907_c0_g1,TRINITY_DN41490_c0_g3,TRINITY_DN50456_c3_g2,TRINITY_DN40935_c2_g3,TRINITY_DN42465_c0_g1,TRINITY_DN49039_c1_g3,TRINITY_DN43948_c7_g1,TRINITY_DN47835_c5_g5,TRINITY_DN47422_c4_g1,TRINITY_DN39264_c11_g1,TRINITY_DN49409_c2_g1,TRINITY_DN52823_c0_g2,…
B	Chromatin structure and dynamics	144	TRINITY_DN51585_c11_g1,TRINITY_DN45454_c0_g1,TRINITY_DN53124_c4_g1,TRINITY_DN46017_c1_g1,TRINITY_DN45754_c0_g1,TRINITY_DN47566_c2_g1,TRINITY_DN34773_c0_g1,TRINITY_DN48540_c8_g1,TRINITY_DN52857_c2_g1,TRINITY_DN47776_c3_g2,TRINITY_DN50249_c1_g1,TRINITY_DN51031_c1_g1,TRINITY_DN51593_c3_g1,TRINITY_DN45057_c0_g1,TRINITY_DN46966_c0_g1,TRINITY_DN47978_c0_g1,TRINITY_DN51551_c1_g1,TRINITY_DN42972_c1_g1,TR…
C	Energy production and conversion	288	TRINITY_DN52392_c1_g1,TRINITY_DN42617_c1_g1,TRINITY_DN71303_c0_g1,TRINITY_DN45495_c2_g1,TRINITY_DN39419_c0_g3,TRINITY_DN52496_c5_g1,TRINITY_DN46303_c3_g1,TRINITY_DN46303_c3_g2,TRINITY_DN46303_c3_g3,TRINITY_DN42617_c1_g2,TRINITY_DN43079_c4_g1,TRINITY_DN44923_c0_g3,TRINITY_DN50997_c0_g4,TRINITY_DN53238_c3_g1,TRINITY_DN45421_c0_g1,TRINITY_DN44923_c0_g2,TRINITY_DN81758_c0_g1,TRINITY_DN90317_c0_g1,TRI…
D	Cell cycle control, cell division, chromosome partitioning	277	TRINITY_DN48765_c0_g2,TRINITY_DN53254_c3_g1,TRINITY_DN47794_c4_g1,TRINITY_DN40287_c2_g1,TRINITY_DN53124_c4_g1,TRINITY_DN41732_c4_g3,TRINITY_DN50502_c3_g1,TRINITY_DN40403_c7_g1,TRINITY_DN37701_c0_g1,TRINITY_DN41385_c1_g1,TRINITY_DN38432_c0_g1,TRINITY_DN43807_c1_g1,TRINITY_DN39096_c5_g1,TRINITY_DN53380_c8_g1,TRINITY_DN46111_c3_g1,TRINITY_DN44687_c1_g2,TRINITY_DN42457_c2_g3,TRINITY_DN44707_c0_g1,TRI…
E	Amino acid transport and metabolism	473	TRINITY_DN49989_c1_g1,TRINITY_DN41486_c6_g1,TRINITY_DN49887_c4_g1,TRINITY_DN40058_c2_g1,TRINITY_DN82699_c0_g1,TRINITY_DN49707_c1_g2,TRINITY_DN6509_c0_g1,TRINITY_DN38878_c0_g1,TRINITY_DN43731_c4_g8,TRINITY_DN38520_c0_g1,TRINITY_DN41593_c2_g1,TRINITY_DN45717_c0_g2,TRINITY_DN51465_c2_g1,TRINITY_DN52162_c2_g1,TRINITY_DN52866_c1_g1,TRINITY_DN90206_c0_g1,TRINITY_DN51998_c3_g2,TRINITY_DN47459_c4_g1,TRIN…
F	Nucleotide transport and metabolism	132	TRINITY_DN51267_c6_g1,TRINITY_DN40108_c2_g3,TRINITY_DN39846_c2_g1,TRINITY_DN42266_c1_g1,TRINITY_DN41643_c0_g12,TRINITY_DN44592_c2_g1,TRINITY_DN49151_c2_g1,TRINITY_DN44150_c2_g2,TRINITY_DN45309_c1_g4,TRINITY_DN45835_c5_g1,TRINITY_DN45496_c4_g1,TRINITY_DN38126_c0_g1,TRINITY_DN41115_c15_g1,TRINITY_DN51415_c5_g2,TRINITY_DN43951_c5_g4,TRINITY_DN47675_c3_g1,TRINITY_DN40130_c5_g2,TRINITY_DN44795_c0_g2,T…
G	Carbohydrate transport and metabolism	399	TRINITY_DN47926_c4_g1,TRINITY_DN47262_c3_g1,TRINITY_DN42070_c2_g2,TRINITY_DN51906_c0_g1,TRINITY_DN38529_c9_g1,TRINITY_DN45363_c2_g5,TRINITY_DN43068_c1_g1,TRINITY_DN41866_c1_g1,TRINITY_DN42162_c1_g1,TRINITY_DN48370_c0_g1,TRINITY_DN38935_c6_g1,TRINITY_DN52236_c4_g1,TRINITY_DN51246_c9_g3,TRINITY_DN41232_c2_g1,TRINITY_DN43520_c1_g3,TRINITY_DN43520_c1_g1,TRINITY_DN50559_c1_g1,TRINITY_DN51445_c0_g1,TRI…
H	Coenzyme transport and metabolism	87	TRINITY_DN50927_c1_g1,TRINITY_DN49676_c0_g1,TRINITY_DN49676_c0_g3,TRINITY_DN23391_c0_g1,TRINITY_DN51575_c2_g1,TRINITY_DN51465_c2_g1,TRINITY_DN39880_c5_g1,TRINITY_DN47417_c3_g1,TRINITY_DN52909_c1_g2,TRINITY_DN42388_c4_g2,TRINITY_DN41788_c9_g1,TRINITY_DN44447_c4_g2,TRINITY_DN43331_c4_g1,TRINITY_DN42916_c2_g7,TRINITY_DN50777_c4_g1,TRINITY_DN42736_c1_g1,TRINITY_DN36762_c0_g1,TRINITY_DN49373_c5_g1,TRI…
I	Lipid transport and metabolism	349	TRINITY_DN42810_c2_g3,TRINITY_DN47273_c3_g1,TRINITY_DN44088_c5_g3,TRINITY_DN52682_c1_g2,TRINITY_DN40314_c5_g2,TRINITY_DN42265_c4_g1,TRINITY_DN47200_c0_g1,TRINITY_DN49616_c9_g2,TRINITY_DN38971_c0_g1,TRINITY_DN51725_c11_g5,TRINITY_DN40565_c5_g1,TRINITY_DN38676_c3_g1,TRINITY_DN31752_c0_g1,TRINITY_DN50112_c7_g1,TRINITY_DN44957_c0_g2,TRINITY_DN40824_c3_g1,TRINITY_DN45850_c4_g1,TRINITY_DN49409_c2_g4,TR…
J	Translation, ribosomal structure and biogenesis	384	TRINITY_DN51086_c7_g1,TRINITY_DN45677_c0_g1,TRINITY_DN52613_c0_g2,TRINITY_DN43941_c2_g2,TRINITY_DN48830_c1_g5,TRINITY_DN41490_c0_g3,TRINITY_DN45468_c0_g1,TRINITY_DN50525_c0_g1,TRINITY_DN48643_c1_g1,TRINITY_DN44127_c1_g1,TRINITY_DN41392_c0_g1,TRINITY_DN47458_c7_g4,TRINITY_DN46555_c6_g1,TRINITY_DN40712_c0_g2,TRINITY_DN51057_c1_g2,TRINITY_DN44877_c0_g4,TRINITY_DN47410_c2_g1,TRINITY_DN49704_c3_g2,TRI…
K	Transcription	1854	TRINITY_DN41732_c4_g2,TRINITY_DN45961_c4_g2,TRINITY_DN39479_c4_g3,TRINITY_DN48365_c0_g1,TRINITY_DN23946_c0_g1,TRINITY_DN44704_c2_g1,TRINITY_DN41755_c1_g1,TRINITY_DN44744_c1_g1,TRINITY_DN28056_c0_g3,TRINITY_DN46051_c2_g1,TRINITY_DN50625_c3_g4,TRINITY_DN50625_c3_g5,TRINITY_DN50625_c3_g2,TRINITY_DN50625_c3_g1,TRINITY_DN51789_c5_g1,TRINITY_DN46384_c0_g1,TRINITY_DN44942_c1_g1,TRINITY_DN43205_c1_g1,TRI…	TRINITY_DN47349_c3_g1,TRINITY_DN36584_c0_g1,TRINITY_DN49930_c5_g3,TRINITY_DN6855_c0_g1,TRINITY_DN40496_c2_g4,TRINITY_DN40496_c2_g5,TRINITY_DN40496_c2_g1,TRINITY_DN40496_c2_g2,TRINITY_DN40496_c2_g3,TRINITY_DN41058_c5_g1,TRINITY_DN50963_c1_g1,TRINITY_DN51152_c1_g1,TRINITY_DN45045_c1_g1,TRINITY_DN40787_c1_g1,TRINITY_DN40018_c4_g6,TRINITY_DN46943_c2_g6,TRINITY_DN52256_c5_g4,TRINITY_DN38857_c3_g1,TRIN…
L	Replication, recombination and repair	240	TRINITY_DN43681_c6_g1,TRINITY_DN51962_c2_g5,TRINITY_DN43711_c0_g1,TRINITY_DN60949_c0_g1,TRINITY_DN35956_c0_g2,TRINITY_DN35956_c0_g1,TRINITY_DN38531_c10_g1,TRINITY_DN43113_c2_g2,TRINITY_DN44290_c3_g1,TRINITY_DN49159_c11_g2,TRINITY_DN45958_c2_g1,TRINITY_DN38432_c0_g1,TRINITY_DN46272_c3_g1,TRINITY_DN52010_c0_g2,TRINITY_DN43023_c0_g1,TRINITY_DN42565_c5_g1,TRINITY_DN50642_c3_g2,TRINITY_DN51866_c0_g1,T…
M	Cell wall/membrane/envelope biogenesis	148	TRINITY_DN52434_c6_g1,TRINITY_DN50668_c6_g1,TRINITY_DN40019_c6_g1,TRINITY_DN44899_c1_g2,TRINITY_DN16161_c0_g1,TRINITY_DN40249_c3_g1,TRINITY_DN50163_c0_g4,TRINITY_DN40809_c1_g4,TRINITY_DN51459_c2_g1,TRINITY_DN49521_c2_g2,TRINITY_DN39599_c0_g1,TRINITY_DN49666_c2_g1,TRINITY_DN51661_c0_g2,TRINITY_DN46658_c9_g3,TRINITY_DN52271_c3_g1,TRINITY_DN48927_c0_g1,TRINITY_DN47887_c1_g1,TRINITY_DN50015_c1_g1,TRI…
N	Cell motility	11	TRINITY_DN44703_c2_g1,TRINITY_DN45042_c2_g4,TRINITY_DN51711_c5_g2,TRINITY_DN46382_c1_g1,TRINITY_DN51186_c0_g1,TRINITY_DN45510_c1_g7,TRINITY_DN19812_c0_g1,TRINITY_DN43408_c2_g4,TRINITY_DN48985_c2_g3,TRINITY_DN50867_c0_g2,TRINITY_DN52024_c3_g4
O	Posttranslational modification, protein turnover, chaperones	984	TRINITY_DN53381_c0_g1,TRINITY_DN53381_c0_g2,TRINITY_DN44531_c2_g1,TRINITY_DN42070_c2_g2,TRINITY_DN40226_c0_g4,TRINITY_DN39603_c3_g1,TRINITY_DN51404_c2_g1,TRINITY_DN39603_c3_g5,TRINITY_DN38572_c0_g2,TRINITY_DN45363_c2_g5,TRINITY_DN49905_c5_g1,TRINITY_DN49662_c0_g2,TRINITY_DN48830_c1_g3,TRINITY_DN47551_c3_g1,TRINITY_DN43828_c3_g2,TRINITY_DN64862_c0_g1,TRINITY_DN39803_c4_g1,TRINITY_DN42807_c0_g1,TRI…
P	Inorganic ion transport and metabolism	393	TRINITY_DN53815_c0_g1,TRINITY_DN41539_c10_g1,TRINITY_DN82699_c0_g1,TRINITY_DN38878_c0_g1,TRINITY_DN34436_c0_g1,TRINITY_DN48448_c3_g1,TRINITY_DN49801_c0_g1,TRINITY_DN39835_c5_g4,TRINITY_DN52162_c2_g1,TRINITY_DN16104_c0_g1,TRINITY_DN52952_c0_g1,TRINITY_DN88527_c0_g1,TRINITY_DN47459_c4_g1,TRINITY_DN37488_c0_g1,TRINITY_DN43187_c2_g1,TRINITY_DN47470_c6_g1,TRINITY_DN30090_c0_g2,TRINITY_DN30090_c0_g1,TR…
Q	Secondary metabolites biosynthesis, transport and catabolism	189	TRINITY_DN43038_c4_g2,TRINITY_DN50924_c1_g3,TRINITY_DN43038_c4_g5,TRINITY_DN45939_c4_g1,TRINITY_DN46017_c2_g4,TRINITY_DN50843_c2_g1,TRINITY_DN38623_c0_g1,TRINITY_DN44481_c0_g1,TRINITY_DN41661_c0_g1,TRINITY_DN48448_c3_g1,TRINITY_DN39221_c0_g1,TRINITY_DN41569_c1_g1,TRINITY_DN41115_c15_g1,TRINITY_DN51963_c3_g1,TRINITY_DN49836_c1_g2,TRINITY_DN56626_c0_g1,TRINITY_DN46983_c0_g2,TRINITY_DN48122_c2_g1,TR…
R	General function prediction only	1437	TRINITY_DN38355_c0_g1,TRINITY_DN38632_c0_g1,TRINITY_DN39900_c2_g2,TRINITY_DN43263_c2_g1,TRINITY_DN50843_c2_g1,TRINITY_DN52204_c0_g1,TRINITY_DN41450_c3_g2,TRINITY_DN50663_c2_g2,TRINITY_DN40226_c0_g2,TRINITY_DN39263_c2_g2,TRINITY_DN51998_c3_g4,TRINITY_DN41195_c3_g2,TRINITY_DN41222_c2_g1,TRINITY_DN44989_c0_g4,TRINITY_DN50828_c1_g1,TRINITY_DN43827_c1_g1,TRINITY_DN41591_c2_g3,TRINITY_DN47181_c1_g3,TRI…
S	Function unknown	680	TRINITY_DN52426_c5_g2,TRINITY_DN36333_c0_g1,TRINITY_DN45973_c1_g6,TRINITY_DN42923_c1_g1,TRINITY_DN45973_c1_g2,TRINITY_DN49762_c3_g1,TRINITY_DN50663_c2_g4,TRINITY_DN47484_c0_g2,TRINITY_DN53546_c0_g1,TRINITY_DN47484_c0_g1,TRINITY_DN48206_c3_g2,TRINITY_DN39306_c0_g1,TRINITY_DN51697_c0_g2,TRINITY_DN51463_c5_g1,TRINITY_DN47105_c4_g2,TRINITY_DN46389_c0_g1,TRINITY_DN50890_c1_g1,TRINITY_DN43465_c5_g2,TRI…
T	Signal transduction mechanisms	1817	TRINITY_DN40799_c1_g5,TRINITY_DN50032_c0_g2,TRINITY_DN50188_c0_g3,TRINITY_DN52933_c1_g2,TRINITY_DN41552_c2_g1,TRINITY_DN41450_c3_g2,TRINITY_DN43439_c3_g4,TRINITY_DN48206_c3_g1,TRINITY_DN48843_c2_g1,TRINITY_DN39263_c2_g2,TRINITY_DN49123_c6_g3,TRINITY_DN21008_c0_g1,TRINITY_DN52162_c2_g1,TRINITY_DN49246_c1_g2,TRINITY_DN45809_c4_g1,TRINITY_DN47459_c4_g1,TRINITY_DN45680_c3_g1,TRINITY_DN84399_c0_g1,TRI…	TINITY_DN41410_c1_g2,TRINITY_DN41410_c1_g3,TRINITY_DN47286_c1_g1,TRINITY_DN51891_c2_g1,TRINITY_DN40448_c0_g1,TRINITY_DN32996_c0_g1,TRINITY_DN47302_c1_g1,TRINITY_DN48057_c2_g2,TRINITY_DN39392_c1_g8,TRINITY_DN47733_c1_g1,TRINITY_DN48204_c4_g1,TRINITY_DN82541_c0_g1,TRINITY_DN47792_c10_g1,TRINITY_DN61158_c0_g1,TRINITY_DN41736_c0_g2,TRINITY_DN50351_c3_g1,TRINITY_DN45293_c4_g2,TRINITY_DN43504_c9_g1,TRI…
U	Intracellular trafficking, secretion, and vesicular transport	501	TRINITY_DN44988_c1_g1,TRINITY_DN50915_c3_g1,TRINITY_DN983_c0_g1,TRINITY_DN52933_c1_g2,TRINITY_DN7550_c0_g1,TRINITY_DN42070_c2_g1,TRINITY_DN42070_c2_g6,TRINITY_DN48610_c2_g1,TRINITY_DN48610_c2_g3,TRINITY_DN39997_c3_g1,TRINITY_DN49784_c1_g3,TRINITY_DN47551_c3_g4,TRINITY_DN46793_c3_g1,TRINITY_DN46480_c0_g1,TRINITY_DN39803_c4_g1,TRINITY_DN51863_c10_g2,TRINITY_DN48228_c3_g1,TRINITY_DN49985_c1_g3,TRINI…
V	Defense mechanisms	78	TRINITY_DN48432_c4_g1,TRINITY_DN40328_c4_g1,TRINITY_DN51140_c4_g1,TRINITY_DN41040_c0_g4,TRINITY_DN44198_c4_g2,TRINITY_DN39123_c0_g3,TRINITY_DN51935_c6_g5,TRINITY_DN51956_c0_g1,TRINITY_DN47561_c6_g1,TRINITY_DN47090_c0_g1,TRINITY_DN52234_c5_g1,TRINITY_DN46397_c0_g4,TRINITY_DN42513_c2_g1,TRINITY_DN46740_c2_g1,TRINITY_DN50038_c8_g1,TRINITY_DN51140_c3_g2,TRINITY_DN40162_c5_g2,TRINITY_DN47449_c1_g8,TRI…
W	Extracellular structures	111	TRINITY_DN44988_c1_g2,TRINITY_DN43235_c1_g2,TRINITY_DN42684_c0_g2,TRINITY_DN41209_c0_g1,TRINITY_DN41249_c4_g1,TRINITY_DN40249_c3_g1,TRINITY_DN92405_c0_g1,TRINITY_DN53020_c2_g2,TRINITY_DN40809_c1_g4,TRINITY_DN47373_c5_g5,TRINITY_DN49521_c2_g2,TRINITY_DN48612_c12_g1,TRINITY_DN45165_c1_g1,TRINITY_DN49666_c2_g1,TRINITY_DN52271_c3_g1,TRINITY_DN47887_c1_g1,TRINITY_DN18614_c0_g1,TRINITY_DN46680_c2_g1,TR…
Y	Nuclear structure	38	TRINITY_DN47934_c1_g6,TRINITY_DN47934_c1_g1,TRINITY_DN43059_c2_g2,TRINITY_DN41536_c2_g3,TRINITY_DN43422_c2_g2,TRINITY_DN49895_c3_g2,TRINITY_DN49895_c3_g1,TRINITY_DN52088_c3_g1,TRINITY_DN38192_c0_g1,TRINITY_DN48228_c3_g1,TRINITY_DN48970_c2_g3,TRINITY_DN39053_c1_g1,TRINITY_DN47536_c3_g1,TRINITY_DN41663_c1_g2,TRINITY_DN48224_c1_g1,TRINITY_DN45705_c4_g2,TRINITY_DN47972_c1_g1,TRINITY_DN45705_c4_g1,TRI…
Z	Cytoskeleton	365	TRINITY_DN40799_c1_g5,TRINITY_DN44988_c1_g1,TRINITY_DN39900_c2_g1,TRINITY_DN44636_c2_g1,TRINITY_DN44150_c2_g1,TRINITY_DN49545_c1_g1,TRINITY_DN38913_c5_g3,TRINITY_DN74471_c0_g1,TRINITY_DN52407_c3_g2,TRINITY_DN45191_c5_g1,TRINITY_DN48433_c1_g2,TRINITY_DN48433_c1_g1,TRINITY_DN51851_c3_g1,TRINITY_DN49130_c1_g2,TRINITY_DN51183_c0_g1,TRINITY_DN82293_c0_g1,TRINITY_DN46759_c0_g1,TRINITY_DN33529_c0_g1,TRI…

## Sheet: KOG_annotation
#GeneID	KOG ID	Function	Category
TRINITY_DN52204_c0_g1	KOG1109	Vacuole membrane protein VMP1	[R]General function prediction only
TRINITY_DN82293_c0_g1	KOG3595	Dyneins, heavy chain	[Z]Cytoskeleton
TRINITY_DN43693_c1_g4	KOG3623	Homeobox transcription factor SIP1	[K]Transcription
TRINITY_DN43693_c1_g2	KOG0280	Uncharacterized conserved protein	[E]Amino acid transport and metabolism
TRINITY_DN43693_c1_g1	KOG2307	Low density lipoprotein receptor	[U]Intracellular trafficking, secretion, and vesicular transport
TRINITY_DN39321_c8_g1	KOG1069	Exosomal 3'-5' exoribonuclease complex, subunit Rrp46	[J]Translation, ribosomal structure and biogenesis
TRINITY_DN52602_c2_g1	KOG4631	NADH:ubiquinone oxidoreductase, NDUFB3/B12 subunit	[C]Energy production and conversion
TRINITY_DN41384_c3_g2	KOG4177	Ankyrin	[M]Cell wall/membrane/envelope biogenesis
TRINITY_DN48661_c9_g1	KOG1371	UDP-glucose 4-epimerase/UDP-sulfoquinovose synthase	[M]Cell wall/membrane/envelope biogenesis
TRINITY_DN42075_c4_g1	KOG3644	Ligand-gated ion channel	[T]Signal transduction mechanisms
TRINITY_DN51905_c1_g1	KOG1217	Fibrillins and related proteins containing Ca2+-binding EGF-like domains	[T]Signal transduction mechanisms
TRINITY_DN50842_c1_g1	KOG3574	Acetyl-CoA transporter	[P]Inorganic ion transport and metabolism
TRINITY_DN50839_c4_g2	KOG4441	Proteins containing BTB/POZ and Kelch domains, involved in regulatory/signal transduction processes	[T]Signal transduction mechanisms;[R]General function prediction only
TRINITY_DN51296_c6_g1	KOG3841	TEF-1 and related transcription factor, TEAD family	[K]Transcription
TRINITY_DN42128_c2_g2	KOG1343	Histone deacetylase complex, catalytic component HDA1	[B]Chromatin structure and dynamics
TRINITY_DN39014_c0_g1	KOG1023	Natriuretic peptide receptor, guanylate cyclase	[T]Signal transduction mechanisms
TRINITY_DN45112_c1_g1	KOG2462	C2H2-type Zn-finger protein	[K]Transcription
TRINITY_DN52385_c1_g1	KOG3381	Uncharacterized conserved protein	[S]Function unknown
TRINITY_DN36596_c0_g2	KOG3609	Receptor-activated Ca2+-permeable cation channels (STRPC family)	[P]Inorganic ion transport and metabolism;[T]Signal transduction mechanisms
TRINITY_DN36596_c0_g1	KOG3609	Receptor-activated Ca2+-permeable cation channels (STRPC family)	[P]Inorganic ion transport and metabolism;[T]Signal transduction mechanisms
TRINITY_DN49088_c1_g2	KOG1631	Translocon-associated complex TRAP, alpha subunit	[U]Intracellular trafficking, secretion, and vesicular transport
TRINITY_DN42521_c4_g1	KOG3327	Thymidylate kinase/adenylate kinase	[F]Nucleotide transport and metabolism
TRINITY_DN49538_c7_g1	KOG2504	Monocarboxylate transporter	[G]Carbohydrate transport and metabolism
TRINITY_DN49646_c2_g1	KOG0034	Ca2+/calmodulin-dependent protein phosphatase (calcineurin subunit B), EF-Hand superfamily protein	[T]Signal transduction mechanisms
TRINITY_DN39286_c0_g1	KOG3078	Adenylate kinase	[F]Nucleotide transport and metabolism
TRINITY_DN42346_c4_g1	KOG1544	Predicted cysteine proteinase TIN-ag	[R]General function prediction only
TRINITY_DN52229_c2_g1	KOG1872	Ubiquitin-specific protease	[O]Posttranslational modification, protein turnover, chaperones
TRINITY_DN50767_c2_g3	KOG1361	Predicted hydrolase involved in interstrand cross-link repair	[L]Replication, recombination and repair
TRINITY_DN46244_c3_g4	KOG1584	Sulfotransferase	[R]General function prediction only
TRINITY_DN49442_c6_g1	KOG2977	Glycosyltransferase	[R]General function prediction only
TRINITY_DN38435_c1_g2	KOG1052	Glutamate-gated kainate-type ion channel receptor subunit GluR5 and related subunits	[P]Inorganic ion transport and metabolism;[E]Amino acid transport and metabolism;[T]Signal transduction mechanisms
TRINITY_DN43905_c3_g3	KOG3627	Trypsin	[E]Amino acid transport and metabolism
TRINITY_DN43905_c3_g1	KOG1716	Dual specificity phosphatase	[V]Defense mechanisms
TRINITY_DN23613_c0_g2	KOG3776	Plasma membrane glycoprotein CD36 and related membrane receptors	[T]Signal transduction mechanisms
TRINITY_DN50399_c0_g1	KOG1326	Membrane-associated protein FER-1 and related ferlins, contain multiple C2 domains	[M]Cell wall/membrane/envelope biogenesis
TRINITY_DN40406_c4_g1	KOG2871	Uncharacterized conserved protein	[S]Function unknown
TRINITY_DN36376_c0_g1	KOG2462	C2H2-type Zn-finger protein	[K]Transcription
TRINITY_DN2109_c0_g1	KOG0070	GTP-binding ADP-ribosylation factor Arf1	[U]Intracellular trafficking, secretion, and vesicular transport
TRINITY_DN53168_c2_g10	KOG3454	U1 snRNP-specific protein C	[A]RNA processing and modification
TRINITY_DN51634_c0_g1	KOG4590	Signal transduction protein Enabled, contains WH1 domain	[T]Signal transduction mechanisms
TRINITY_DN50277_c3_g3	KOG2462	C2H2-type Zn-finger protein	[K]Transcription
TRINITY_DN50277_c3_g1	KOG3871	Cell adhesion complex protein bystin	[W]Extracellular structures
TRINITY_DN51206_c2_g3	KOG2825	Putative arsenite-translocating ATPase	[P]Inorganic ion transport and metabolism
TRINITY_DN51206_c2_g4	KOG2825	Putative arsenite-translocating ATPase	[P]Inorganic ion transport and metabolism
TRINITY_DN39838_c4_g1	KOG1390	Acetyl-CoA acetyltransferase	[I]Lipid transport and metabolism
TRINITY_DN48925_c7_g3	KOG3623	Homeobox transcription factor SIP1	[K]Transcription
TRINITY_DN33959_c0_g1	KOG2504	Monocarboxylate transporter	[G]Carbohydrate transport and metabolism
TRINITY_DN43140_c1_g1	KOG0723	Molecular chaperone (DnaJ superfamily)	[O]Posttranslational modification, protein turnover, chaperones
TRINITY_DN34263_c0_g1	KOG4221	Receptor mediating netrin-dependent axon guidance	[T]Signal transduction mechanisms
TRINITY_DN40338_c3_g2	KOG2457	A/G-specific adenine DNA glycosylase	[L]Replication, recombination and repair
TRINITY_DN41966_c1_g2	KOG0309	Conserved WD40 repeat-containing protein	[S]Function unknown
TRINITY_DN44881_c5_g4	KOG2462	C2H2-type Zn-finger protein	[K]Transcription
TRINITY_DN52433_c0_g4	KOG0206	P-type ATPase	[R]General function prediction only
TRINITY_DN44798_c0_g2	KOG0393	Ras-related small GTPase, Rho type	[R]General function prediction only
TRINITY_DN44798_c0_g1	KOG4098	Molecular chaperone Prefoldin, subunit 2	[O]Posttranslational modification, protein turnover, chaperones
TRINITY_DN55142_c0_g1	KOG1470	Phosphatidylinositol transfer protein PDR16 and related proteins	[I]Lipid transport and metabolism
TRINITY_DN49672_c0_g4	KOG4058	Uncharacterized conserved protein	[S]Function unknown
TRINITY_DN35662_c0_g2	KOG3591	Alpha crystallins	[O]Posttranslational modification, protein turnover, chaperones
TRINITY_DN47610_c1_g1	KOG2770	Aminomethyl transferase	[E]Amino acid transport and metabolism
TRINITY_DN53069_c3_g1	KOG0054	Multidrug resistance-associated protein/mitoxantrone resistance protein, ABC superfamily	[Q]Secondary metabolites biosynthesis, transport and catabolism
TRINITY_DN52036_c0_g1	KOG4295	Serine proteinase inhibitor (KU family)	[O]Posttranslational modification, protein turnover, chaperones
TRINITY_DN44883_c1_g6	KOG3623	Homeobox transcription factor SIP1	[K]Transcription
TRINITY_DN44883_c1_g5	KOG2462	C2H2-type Zn-finger protein	[K]Transcription
TRINITY_DN44883_c1_g3	KOG3623	Homeobox transcription factor SIP1	[K]Transcription
TRINITY_DN44883_c1_g2	KOG2462	C2H2-type Zn-finger protein	[K]Transcription
TRINITY_DN46158_c0_g1	KOG4350	Uncharacterized conserved protein, contains BTB/POZ domain	[R]General function prediction only
TRINITY_DN46227_c2_g1	KOG4222	Axon guidance receptor Dscam	[T]Signal transduction mechanisms
TRINITY_DN49034_c3_g3	KOG0197	Tyrosine kinases	[T]Signal transduction mechanisms
TRINITY_DN53376_c3_g1	KOG0197	Tyrosine kinases	[T]Signal transduction mechanisms
TRINITY_DN44646_c3_g1	KOG3033	Predicted PhzC/PhzF-type epimerase	[R]General function prediction only
TRINITY_DN53197_c5_g1	KOG3037	Cell membrane glycoprotein	[R]General function prediction only
TRINITY_DN51655_c3_g1	KOG1920	IkappaB kinase complex, IKAP component	[K]Transcription
TRINITY_DN51885_c10_g2	KOG1406	Peroxisomal 3-ketoacyl-CoA-thiolase P-44/SCP2	[I]Lipid transport and metabolism
TRINITY_DN40681_c7_g3	KOG0335	ATP-dependent RNA helicase	[A]RNA processing and modification
TRINITY_DN40681_c7_g4	KOG3802	Transcription factor OCT-1, contains POU and HOX domains	[K]Transcription
TRINITY_DN49563_c3_g2	KOG2727	Rab3 GTPase-activating protein, non-catalytic subunit	[U]Intracellular trafficking, secretion, and vesicular transport
TRINITY_DN46397_c0_g1	KOG1707	Predicted Ras related/Rac-GTP binding protein	[V]Defense mechanisms
TRINITY_DN46397_c0_g4	KOG1707	Predicted Ras related/Rac-GTP binding protein	[V]Defense mechanisms
TRINITY_DN50452_c5_g1	KOG4177	Ankyrin	[M]Cell wall/membrane/envelope biogenesis
TRINITY_DN50370_c0_g3	KOG2806	Chitinase	[G]Carbohydrate transport and metabolism
TRINITY_DN48083_c2_g2	KOG3835	Transcriptional corepressor NAB1	[K]Transcription
TRINITY_DN48083_c2_g1	KOG3250	COP9 signalosome, subunit CSN7	[O]Posttranslational modification, protein turnover, chaperones;[T]Signal transduction mechanisms
TRINITY_DN52613_c0_g2	KOG1242	Protein containing adaptin N-terminal region	[J]Translation, ribosomal structure and biogenesis
TRINITY_DN48433_c1_g2	KOG0676	Actin and related proteins	[Z]Cytoskeleton
TRINITY_DN18614_c0_g1	KOG4237	Extracellular matrix protein slit, contains leucine-rich and EGF-like repeats	[W]Extracellular structures;[T]Signal transduction mechanisms
TRINITY_DN73171_c0_g1	KOG0197	Tyrosine kinases	[T]Signal transduction mechanisms
TRINITY_DN44440_c1_g5	KOG2462	C2H2-type Zn-finger protein	[K]Transcription
TRINITY_DN44440_c1_g1	KOG2462	C2H2-type Zn-finger protein	[K]Transcription
TRINITY_DN44440_c1_g2	KOG2462	C2H2-type Zn-finger protein	[K]Transcription
TRINITY_DN44440_c1_g3	KOG2462	C2H2-type Zn-finger protein	[K]Transcription
TRINITY_DN44440_c1_g8	KOG2462	C2H2-type Zn-finger protein	[K]Transcription
TRINITY_DN44440_c1_g9	KOG2462	C2H2-type Zn-finger protein	[K]Transcription
TRINITY_DN45602_c0_g1	KOG1213	Sister chromatid cohesion complex Cohesin, subunit RAD21/SCC1	[D]Cell cycle control, cell division, chromosome partitioning
TRINITY_DN52482_c0_g1	KOG1977	DNA mismatch repair protein - MLH3 family	[L]Replication, recombination and repair
TRINITY_DN47445_c0_g1	KOG4177	Ankyrin	[M]Cell wall/membrane/envelope biogenesis
TRINITY_DN26337_c0_g2	KOG4194	Membrane glycoprotein LIG-1	[T]Signal transduction mechanisms
TRINITY_DN26337_c0_g1	KOG3513	Neural cell adhesion molecule L1	[T]Signal transduction mechanisms
TRINITY_DN41316_c1_g1	KOG2462	C2H2-type Zn-finger protein	[K]Transcription
TRINITY_DN41316_c1_g3	KOG2462	C2H2-type Zn-finger protein	[K]Transcription
TRINITY_DN41316_c1_g2	KOG2462	C2H2-type Zn-finger protein	[K]Transcription
TRINITY_DN49842_c0_g3	KOG0417	Ubiquitin-protein ligase	[O]Posttranslational modification, protein turnover, chaperones
TRINITY_DN43426_c2_g1	KOG4222	Axon guidance receptor Dscam	[T]Signal transduction mechanisms
TRINITY_DN40587_c6_g1	KOG3943	THUMP domain-containing proteins	[R]General function prediction only
TRINITY_DN45306_c2_g2	KOG1461	Translation initiation factor 2B, epsilon subunit (eIF-2Bepsilon/GCD6)	[J]Translation, ribosomal structure and biogenesis
TRINITY_DN50667_c0_g1	KOG2043	Signaling protein SWIFT and related BRCT domain proteins	[K]Transcription;[T]Signal transduction mechanisms;[D]Cell cycle control, cell division, chromosome partitioning;[L]Replication, recombination and repair
TRINITY_DN48019_c6_g1	KOG0035	Ca2+-binding actin-bundling protein (actinin), alpha chain (EF-Hand protein superfamily)	[Z]Cytoskeleton
TRINITY_DN45843_c0_g1	KOG3623	Homeobox transcription factor SIP1	[K]Transcription
TRINITY_DN88228_c0_g1	KOG1185	Thiamine pyrophosphate-requiring enzyme	[E]Amino acid transport and metabolism;[H]Coenzyme transport and metabolism
TRINITY_DN44833_c2_g1	KOG0327	Translation initiation factor 4F, helicase subunit (eIF-4A) and related helicases	[J]Translation, ribosomal structure and biogenesis
TRINITY_DN49993_c2_g2	KOG3927	Na+/K+ ATPase, beta subunit	[P]Inorganic ion transport and metabolism
TRINITY_DN41478_c0_g1	KOG2100	Dipeptidyl aminopeptidase	[O]Posttranslational modification, protein turnover, chaperones
TRINITY_DN46448_c1_g4	KOG0543	FKBP-type peptidyl-prolyl cis-trans isomerase	[O]Posttranslational modification, protein turnover, chaperones
TRINITY_DN46448_c1_g5	KOG1179	Very long-chain acyl-CoA synthetase/fatty acid transporter	[I]Lipid transport and metabolism
TRINITY_DN46448_c1_g2	KOG1179	Very long-chain acyl-CoA synthetase/fatty acid transporter	[I]Lipid transport and metabolism
TRINITY_DN46448_c1_g1	KOG1179	Very long-chain acyl-CoA synthetase/fatty acid transporter	[I]Lipid transport and metabolism
TRINITY_DN52890_c5_g6	KOG3623	Homeobox transcription factor SIP1	[K]Transcription
TRINITY_DN42357_c6_g1	KOG3576	Ovo and related transcription factors	[K]Transcription
TRINITY_DN47560_c2_g1	KOG0185	20S proteasome, regulatory subunit beta type PSMB4/PRE4	[O]Posttranslational modification, protein turnover, chaperones
TRINITY_DN52112_c1_g1	KOG2806	Chitinase	[G]Carbohydrate transport and metabolism
TRINITY_DN54405_c0_g1	KOG1304	Amino acid transporters	[E]Amino acid transport and metabolism
TRINITY_DN45192_c1_g2	KOG3623	Homeobox transcription factor SIP1	[K]Transcription
TRINITY_DN45192_c1_g1	KOG2462	C2H2-type Zn-finger protein	[K]Transcription
TRINITY_DN38138_c0_g1	KOG2089	Metalloendopeptidase family - saccharolysin & thimet oligopeptidase	[O]Posttranslational modification, protein turnover, chaperones
TRINITY_DN47675_c3_g1	KOG0237	Glycinamide ribonucleotide synthetase (GARS)/Aminoimidazole ribonucleotide synthetase (AIRS)	[F]Nucleotide transport and metabolism
TRINITY_DN51077_c0_g7	KOG0987	DNA helicase PIF1/RRM3	[D]Cell cycle control, cell division, chromosome partitioning
TRINITY_DN51077_c0_g5	KOG0987	DNA helicase PIF1/RRM3	[D]Cell cycle control, cell division, chromosome partitioning
TRINITY_DN51077_c0_g4	KOG0987	DNA helicase PIF1/RRM3	[D]Cell cycle control, cell division, chromosome partitioning
TRINITY_DN51077_c0_g3	KOG0987	DNA helicase PIF1/RRM3	[D]Cell cycle control, cell division, chromosome partitioning
TRINITY_DN49264_c0_g3	KOG0920	ATP-dependent RNA helicase A	[A]RNA processing and modification
TRINITY_DN53248_c3_g1	KOG3054	Uncharacterized conserved protein	[S]Function unknown
TRINITY_DN45834_c0_g3	KOG1610	Corticosteroid 11-beta-dehydrogenase and related short chain-type dehydrogenases	[Q]Secondary metabolites biosynthesis, transport and catabolism;[R]General function prediction only
TRINITY_DN45834_c0_g4	KOG2877	sn-1,2-diacylglycerol ethanolamine- and cholinephosphotranferases	[I]Lipid transport and metabolism
TRINITY_DN49707_c1_g2	KOG1286	Amino acid transporters	[E]Amino acid transport and metabolism
TRINITY_DN41593_c1_g1	KOG0374	Serine/threonine specific protein phosphatase PP1, catalytic subunit	[T]Signal transduction mechanisms;[R]General function prediction only
TRINITY_DN52256_c5_g5	KOG1232	Proteins containing the FAD binding domain	[C]Energy production and conversion
TRINITY_DN38857_c3_g4	KOG2462	C2H2-type Zn-finger protein	[K]Transcription
TRINITY_DN42846_c4_g11	KOG2462	C2H2-type Zn-finger protein	[K]Transcription
TRINITY_DN41249_c4_g1	KOG3637	Vitronectin receptor, alpha subunit	[W]Extracellular structures
TRINITY_DN53184_c4_g1	KOG0382	Carbonic anhydrase	[R]General function prediction only
TRINITY_DN40214_c8_g1	KOG2793	Putative N2,N2-dimethylguanosine tRNA methyltransferase	[A]RNA processing and modification
TRINITY_DN46305_c4_g1	KOG0145	RNA-binding protein ELAV/HU (RRM superfamily)	[A]RNA processing and modification
TRINITY_DN47485_c0_g5	KOG0264	Nucleosome remodeling factor, subunit CAF1/NURF55/MSI1	[B]Chromatin structure and dynamics
TRINITY_DN47485_c0_g4	KOG0264	Nucleosome remodeling factor, subunit CAF1/NURF55/MSI1	[B]Chromatin structure and dynamics
TRINITY_DN47485_c0_g2	KOG0264	Nucleosome remodeling factor, subunit CAF1/NURF55/MSI1	[B]Chromatin structure and dynamics
TRINITY_DN47435_c2_g1	KOG2461	Transcription factor BLIMP-1/PRDI-BF1, contains C2H2-type Zn-finger and SET domains	[K]Transcription
TRINITY_DN41007_c0_g3	KOG1217	Fibrillins and related proteins containing Ca2+-binding EGF-like domains	[T]Signal transduction mechanisms
TRINITY_DN49295_c0_g1	KOG3610	Plexins (functional semaphorin receptors)	[T]Signal transduction mechanisms
TRINITY_DN49295_c0_g2	KOG3610	Plexins (functional semaphorin receptors)	[T]Signal transduction mechanisms
TRINITY_DN46463_c6_g1	KOG1303	Amino acid transporters	[E]Amino acid transport and metabolism
TRINITY_DN50088_c3_g1	KOG0705	GTPase-activating protein Centaurin gamma (contains Ras-like GTPase, PH and ankyrin repeat domains)	[T]Signal transduction mechanisms
TRINITY_DN52166_c1_g1	KOG0032	Ca2+/calmodulin-dependent protein kinase, EF-Hand protein superfamily	[T]Signal transduction mechanisms
TRINITY_DN44860_c5_g2	KOG2496	Cdk activating kinase (CAK)/RNA polymerase II transcription initiation/nucleotide excision repair factor TFIIH/TFIIK, cyclin H subunit	[D]Cell cycle control, cell division, chromosome partitioning;[K]Transcription;[L]Replication, recombination and repair
TRINITY_DN44860_c5_g3	KOG2462	C2H2-type Zn-finger protein	[K]Transcription
TRINITY_DN45389_c1_g4	KOG4832	Uncharacterized conserved protein	[S]Function unknown
TRINITY_DN51233_c0_g10	KOG4220	Muscarinic acetylcholine receptor	[T]Signal transduction mechanisms
TRINITY_DN44091_c1_g3	KOG1376	Alpha tubulin	[Z]Cytoskeleton
TRINITY_DN43671_c7_g1	KOG0419	Ubiquitin-protein ligase	[O]Posttranslational modification, protein turnover, chaperones
TRINITY_DN41209_c0_g1	KOG3658	Tumor necrosis factor-alpha-converting enzyme (TACE/ADAM17) and related metalloproteases	[W]Extracellular structures
TRINITY_DN49739_c1_g4	KOG1356	Putative transcription factor 5qNCA, contains JmjC domain	[K]Transcription
TRINITY_DN47428_c1_g4	KOG4386	Uncharacterized conserved protein	[S]Function unknown
TRINITY_DN41802_c2_g2	KOG2462	C2H2-type Zn-finger protein	[K]Transcription
TRINITY_DN42438_c4_g1	KOG4358	Uncharacterized conserved protein	[S]Function unknown
TRINITY_DN48156_c0_g2	KOG0122	Translation initiation factor 3, subunit g (eIF-3g)	[J]Translation, ribosomal structure and biogenesis
TRINITY_DN43446_c0_g1	KOG3186	Mitotic spindle checkpoint protein	[D]Cell cycle control, cell division, chromosome partitioning
TRINITY_DN48588_c5_g1	KOG1403	Predicted alanine-glyoxylate aminotransferase	[R]General function prediction only
TRINITY_DN49257_c2_g1	KOG0248	Cytoplasmic protein Max-1, contains PH, MyTH4 and FERM domains	[Z]Cytoskeleton
TRINITY_DN43395_c2_g2	KOG4084	Transmembrane protein	[R]General function prediction only
TRINITY_DN47619_c4_g1	KOG1587	Cytoplasmic dynein intermediate chain	[Z]Cytoskeleton
TRINITY_DN42728_c3_g1	KOG4849	mRNA cleavage factor I subunit/CPSF subunit	[A]RNA processing and modification
TRINITY_DN38173_c0_g1	KOG1101	Apoptosis inhibitor IAP1 and related BIR domain proteins	[D]Cell cycle control, cell division, chromosome partitioning;[R]General function prediction only
TRINITY_DN49601_c4_g1	KOG2044	5'-3' exonuclease HKE1/RAT1	[L]Replication, recombination and repair;[A]RNA processing and modification
TRINITY_DN45301_c2_g3	KOG2316	Predicted ATPase (PP-loop superfamily)	[R]General function prediction only
TRINITY_DN5421_c0_g1	KOG3836	HLH transcription factor EBF/Olf-1 and related DNA binding proteins	[K]Transcription
TRINITY_DN45948_c13_g1	KOG1398	Uncharacterized conserved protein	[S]Function unknown
TRINITY_DN43546_c5_g4	KOG0807	Carbon-nitrogen hydrolase	[E]Amino acid transport and metabolism
TRINITY_DN48438_c0_g2	KOG2462	C2H2-type Zn-finger protein	[K]Transcription
TRINITY_DN48438_c0_g1	KOG1102	Rab6 GTPase activator GAPCenA and related TBC domain proteins	[R]General function prediction only
TRINITY_DN50629_c3_g2	KOG0703	Predicted GTPase-activating protein	[T]Signal transduction mechanisms
TRINITY_DN50629_c3_g1	KOG1180	Acyl-CoA synthetase	[I]Lipid transport and metabolism
TRINITY_DN66939_c0_g1	KOG2392	Serpin	[V]Defense mechanisms
TRINITY_DN39490_c4_g2	KOG2462	C2H2-type Zn-finger protein	[K]Transcription
TRINITY_DN43268_c1_g4	KOG3499	60S ribosomal protein L38	[J]Translation, ribosomal structure and biogenesis
TRINITY_DN43268_c1_g2	KOG2467	Glycine/serine hydroxymethyltransferase	[E]Amino acid transport and metabolism
TRINITY_DN49109_c3_g1	KOG4596	Uncharacterized conserved protein	[S]Function unknown
TRINITY_DN45480_c0_g1	KOG0317	Predicted E3 ubiquitin ligase, integral peroxisomal membrane protein	[O]Posttranslational modification, protein turnover, chaperones
TRINITY_DN42265_c4_g1	KOG3770	Acid sphingomyelinase and PHM5 phosphate metabolism protein	[I]Lipid transport and metabolism
TRINITY_DN38974_c2_g1	KOG2523	Predicted RNA-binding protein with PUA domain	[J]Translation, ribosomal structure and biogenesis
TRINITY_DN42677_c0_g2	KOG2602	Predicted cell surface protein homologous to bacterial outer membrane proteins	[R]General function prediction only
TRINITY_DN15044_c0_g1	KOG2806	Chitinase	[G]Carbohydrate transport and metabolism
TRINITY_DN87284_c0_g1	KOG3546	Collagens (type XV)	[W]Extracellular structures
TRINITY_DN76441_c0_g1	KOG2190	PolyC-binding proteins alphaCP-1 and related KH domain proteins	[A]RNA processing and modification;[R]General function prediction only
TRINITY_DN50657_c3_g1	KOG2462	C2H2-type Zn-finger protein	[K]Transcription
TRINITY_DN48671_c3_g1	KOG2480	3-hydroxy-3-methylglutaryl-CoA (HMG-CoA) reductase	[I]Lipid transport and metabolism
TRINITY_DN44105_c0_g1	KOG1376	Alpha tubulin	[Z]Cytoskeleton
TRINITY_DN46923_c5_g1	KOG2252	CCAAT displacement protein and related homeoproteins	[K]Transcription
TRINITY_DN45529_c5_g3	KOG3529	Radixin, moesin and related proteins of the ERM family	[R]General function prediction only
TRINITY_DN45990_c0_g3	KOG0312	Uncharacterized conserved protein	[S]Function unknown
TRINITY_DN50693_c4_g1	KOG2579	Ficolin and related extracellular proteins	[R]General function prediction only
TRINITY_DN43805_c4_g2	KOG3773	Adiponutrin and related vesicular transport proteins; predicted alpha/beta hydrolase	[U]Intracellular trafficking, secretion, and vesicular transport
TRINITY_DN43805_c4_g1	KOG2484	GTPase	[R]General function prediction only
TRINITY_DN51236_c2_g1	KOG0443	Actin regulatory proteins (gelsolin/villin family)	[Z]Cytoskeleton
TRINITY_DN39077_c6_g4	KOG1911	Heterochromatin-associated protein HP1 and related CHROMO domain proteins	[B]Chromatin structure and dynamics
TRINITY_DN39077_c6_g3	KOG0334	RNA helicase	[A]RNA processing and modification
TRINITY_DN53369_c5_g2	KOG4668	NADH dehydrogenase subunits 2, 5, and related proteins	[C]Energy production and conversion
TRINITY_DN40878_c5_g1	KOG3614	Ca2+/Mg2+-permeable cation channels (LTRPC family)	[P]Inorganic ion transport and metabolism;[T]Signal transduction mechanisms
TRINITY_DN51441_c1_g3	KOG3644	Ligand-gated ion channel	[T]Signal transduction mechanisms
TRINITY_DN44831_c1_g1	KOG4119	G protein gamma subunit	[T]Signal transduction mechanisms
TRINITY_DN40179_c2_g1	KOG3033	Predicted PhzC/PhzF-type epimerase	[R]General function prediction only
TRINITY_DN52611_c2_g1	KOG0765	Predicted mitochondrial carrier protein	[C]Energy production and conversion
TRINITY_DN46996_c1_g3	KOG0190	Protein disulfide isomerase (prolyl 4-hydroxylase beta subunit)	[O]Posttranslational modification, protein turnover, chaperones
TRINITY_DN43459_c1_g2	KOG3207	Beta-tubulin folding cofactor E	[O]Posttranslational modification, protein turnover, chaperones
TRINITY_DN38328_c0_g1	KOG1705	Uncharacterized conserved protein, contains CXXC motifs	[S]Function unknown
TRINITY_DN52429_c6_g1	KOG1652	Mitochondrial import inner membrane translocase, subunit TIM17	[U]Intracellular trafficking, secretion, and vesicular transport
TRINITY_DN52909_c1_g2	KOG4292	Cubilin, multiligand receptor mediating cobalamin absorption	[H]Coenzyme transport and metabolism
TRINITY_DN46555_c6_g5	KOG4278	Protein tyrosine kinase	[T]Signal transduction mechanisms
TRINITY_DN46555_c6_g1	KOG2472	Phenylalanyl-tRNA synthetase beta subunit	[J]Translation, ribosomal structure and biogenesis
TRINITY_DN51618_c2_g2	KOG0953	Mitochondrial RNA helicase SUV3, DEAD-box superfamily	[A]RNA processing and modification
TRINITY_DN45930_c5_g2	KOG4352	Fas-mediated apoptosis inhibitor FAIM	[T]Signal transduction mechanisms
TRINITY_DN40517_c5_g9	KOG2462	C2H2-type Zn-finger protein	[K]Transcription
TRINITY_DN40517_c5_g1	KOG2462	C2H2-type Zn-finger protein	[K]Transcription
TRINITY_DN40517_c5_g2	KOG2462	C2H2-type Zn-finger protein	[K]Transcription
TRINITY_DN40517_c5_g7	KOG2462	C2H2-type Zn-finger protein	[K]Transcription
TRINITY_DN52309_c6_g2	KOG4451	Uncharacterized conserved protein (tumor-associated antigen HCA127 in humans)	[S]Function unknown
TRINITY_DN53946_c0_g1	KOG3595	Dyneins, heavy chain	[Z]Cytoskeleton
TRINITY_DN41123_c2_g10	KOG1543	Cysteine proteinase Cathepsin L	[O]Posttranslational modification, protein turnover, chaperones
TRINITY_DN49331_c2_g1	KOG4323	Polycomb-like PHD Zn-finger protein	[R]General function prediction only
TRINITY_DN51710_c1_g1	KOG2462	C2H2-type Zn-finger protein	[K]Transcription
TRINITY_DN49918_c3_g1	KOG3304	Surfeit family protein 5	[R]General function prediction only
TRINITY_DN42874_c7_g1	KOG4177	Ankyrin	[M]Cell wall/membrane/envelope biogenesis
TRINITY_DN48341_c1_g1	KOG1448	Ribose-phosphate pyrophosphokinase	[F]Nucleotide transport and metabolism;[E]Amino acid transport and metabolism
TRINITY_DN42947_c5_g2	KOG4334	Uncharacterized conserved protein, contains double-stranded RNA-binding motif and WW domain	[R]General function prediction only
TRINITY_DN46049_c2_g2	KOG0922	DEAH-box RNA helicase	[A]RNA processing and modification
TRINITY_DN52478_c1_g1	KOG0200	Fibroblast/platelet-derived growth factor receptor and related receptor tyrosine kinases	[T]Signal transduction mechanisms
TRINITY_DN52078_c0_g1	KOG1074	Transcriptional repressor SALM	[K]Transcription
TRINITY_DN48145_c9_g5	KOG0349	Putative DEAD-box RNA helicase DDX1	[A]RNA processing and modification
TRINITY_DN44184_c0_g1	KOG4177	Ankyrin	[M]Cell wall/membrane/envelope biogenesis
TRINITY_DN36675_c0_g1	KOG2061	Uncharacterized MYND Zn-finger protein	[R]General function prediction only
TRINITY_DN40008_c2_g5	KOG2462	C2H2-type Zn-finger protein	[K]Transcription
TRINITY_DN40008_c2_g4	KOG2462	C2H2-type Zn-finger protein	[K]Transcription
TRINITY_DN40008_c2_g7	KOG2462	C2H2-type Zn-finger protein	[K]Transcription
TRINITY_DN40008_c2_g6	KOG2462	C2H2-type Zn-finger protein	[K]Transcription
TRINITY_DN40008_c2_g1	KOG2462	C2H2-type Zn-finger protein	[K]Transcription
TRINITY_DN40008_c2_g2	KOG2462	C2H2-type Zn-finger protein	[K]Transcription
TRINITY_DN40008_c2_g8	KOG2462	C2H2-type Zn-finger protein	[K]Transcription
TRINITY_DN49490_c5_g1	KOG2462	C2H2-type Zn-finger protein	[K]Transcription
TRINITY_DN43181_c3_g1	KOG2844	Dimethylglycine dehydrogenase precursor	[E]Amino acid transport and metabolism
TRINITY_DN50657_c4_g2	KOG2283	Clathrin coat dissociation kinase GAK/PTEN/Auxilin and related tyrosine phosphatases	[T]Signal transduction mechanisms;[R]General function prediction only
TRINITY_DN52664_c0_g2	KOG3888	Gamma-butyrobetaine,2-oxoglutarate dioxygenase	[I]Lipid transport and metabolism
TRINITY_DN52943_c4_g1	KOG3882	Tetraspanin family integral membrane protein	[R]General function prediction only
TRINITY_DN43532_c2_g2	KOG4222	Axon guidance receptor Dscam	[T]Signal transduction mechanisms
TRINITY_DN43532_c2_g3	KOG2462	C2H2-type Zn-finger protein	[K]Transcription
TRINITY_DN41597_c3_g1	KOG4177	Ankyrin	[M]Cell wall/membrane/envelope biogenesis
TRINITY_DN67282_c0_g1	KOG3971	SAP-90/PSD-95 associated protein-related protein (Vulcan)	[T]Signal transduction mechanisms
TRINITY_DN45200_c5_g1	KOG2898	Predicted phosphate acyltransferase, contains PlsC domain	[I]Lipid transport and metabolism
TRINITY_DN39469_c0_g1	KOG1665	AFH1-interacting protein FIP2, contains BTB/POZ domain and pentapeptide repeats	[R]General function prediction only
TRINITY_DN49925_c4_g1	KOG0458	Elongation factor 1 alpha	[J]Translation, ribosomal structure and biogenesis
TRINITY_DN47838_c1_g4	KOG2462	C2H2-type Zn-finger protein	[K]Transcription
TRINITY_DN47838_c1_g7	KOG2462	C2H2-type Zn-finger protein	[K]Transcription
TRINITY_DN47838_c1_g1	KOG2462	C2H2-type Zn-finger protein	[K]Transcription
TRINITY_DN42051_c2_g1	KOG4434	Molecular chaperone SEC63, endoplasmic reticulum translocon component	[U]Intracellular trafficking, secretion, and vesicular transport;[O]Posttranslational modification, protein turnover, chaperones
TRINITY_DN43064_c2_g3	KOG2462	C2H2-type Zn-finger protein	[K]Transcription
TRINITY_DN41470_c4_g1	KOG2019	Metalloendoprotease HMP1 (insulinase superfamily)	[R]General function prediction only;[O]Posttranslational modification, protein turnover, chaperones
TRINITY_DN52998_c2_g3	KOG3851	Sulfide:quinone oxidoreductase/flavo-binding protein	[C]Energy production and conversion
TRINITY_DN51073_c2_g1	KOG4215	Hepatocyte nuclear factor 4 and similar steroid hormone receptors	[K]Transcription
TRINITY_DN28512_c0_g2	KOG3562	Forkhead/HNF-3-related transcription factor	[K]Transcription
TRINITY_DN43932_c5_g2	KOG0460	Mitochondrial translation elongation factor Tu	[J]Translation, ribosomal structure and biogenesis
TRINITY_DN44950_c4_g1	KOG3787	Glutamate/aspartate and neutral amino acid transporters	[E]Amino acid transport and metabolism
TRINITY_DN48544_c0_g1	KOG4824	Apolipoprotein D/Lipocalin	[M]Cell wall/membrane/envelope biogenesis
TRINITY_DN39713_c5_g1	KOG3471	RNA polymerase II transcription initiation/nucleotide excision repair factor TFIIH, subunit TFB2	[K]Transcription;[L]Replication, recombination and repair
TRINITY_DN38521_c0_g1	KOG2683	Sirtuin 4 and related class II sirtuins (SIR2 family)	[B]Chromatin structure and dynamics;[K]Transcription
TRINITY_DN38681_c5_g1	KOG4177	Ankyrin	[M]Cell wall/membrane/envelope biogenesis
TRINITY_DN49578_c1_g1	KOG3947	Phosphoesterases	[R]General function prediction only
TRINITY_DN38317_c3_g1	KOG2432	Uncharacterized conserved protein	[S]Function unknown
TRINITY_DN3463_c0_g1	KOG1192	UDP-glucuronosyl and UDP-glucosyl transferase	[G]Carbohydrate transport and metabolism;[C]Energy production and conversion
TRINITY_DN50237_c14_g1	KOG3619	Adenylate/guanylate cyclase	[C]Energy production and conversion
TRINITY_DN51995_c0_g1	KOG3585	TBX2 and related T-box transcription factors	[K]Transcription
TRINITY_DN50859_c5_g1	KOG0266	WD40 repeat-containing protein	[R]General function prediction only
TRINITY_DN12656_c0_g2	KOG1577	Aldo/keto reductase family proteins	[R]General function prediction only
TRINITY_DN12656_c0_g1	KOG1577	Aldo/keto reductase family proteins	[R]General function prediction only
TRINITY_DN53256_c4_g1	KOG2462	C2H2-type Zn-finger protein	[K]Transcription
TRINITY_DN51597_c1_g1	KOG2092	Uncharacterized conserved protein	[S]Function unknown
TRINITY_DN43486_c0_g1	KOG3519	Invasion-inducing protein TIAM1/CDC24 and related RhoGEF GTPases	[T]Signal transduction mechanisms
TRINITY_DN42892_c1_g4	KOG0123	Polyadenylate-binding protein (RRM superfamily)	[A]RNA processing and modification;[J]Translation, ribosomal structure and biogenesis
TRINITY_DN42892_c1_g2	KOG1670	Translation initiation factor 4F, cap-binding subunit (eIF-4E) and related cap-binding proteins	[J]Translation, ribosomal structure and biogenesis
TRINITY_DN41425_c2_g1	KOG2462	C2H2-type Zn-finger protein	[K]Transcription
TRINITY_DN51101_c1_g1	KOG3850	Predicted membrane protein	[S]Function unknown
TRINITY_DN50260_c0_g3	KOG4289	Cadherin EGF LAG seven-pass G-type receptor	[T]Signal transduction mechanisms
TRINITY_DN50260_c0_g4	KOG3514	Neurexin III-alpha	[T]Signal transduction mechanisms
TRINITY_DN47836_c3_g1	KOG4579	Leucine-rich repeat (LRR) protein associated with apoptosis in muscle tissue	[R]General function prediction only
TRINITY_DN41093_c5_g2	KOG4340	Uncharacterized conserved protein	[S]Function unknown
TRINITY_DN44382_c1_g1	KOG3680	Uncharacterized conserved protein	[S]Function unknown
TRINITY_DN45384_c2_g1	KOG0068	D-3-phosphoglycerate dehydrogenase, D-isomer-specific 2-hydroxy acid dehydrogenase superfamily	[E]Amino acid transport and metabolism
TRINITY_DN43077_c4_g1	KOG1074	Transcriptional repressor SALM	[K]Transcription
TRINITY_DN43990_c2_g2	KOG4815	Muscular protein implicated in muscular dystrophy phenotype	[R]General function prediction only
TRINITY_DN43990_c2_g3	KOG4458	Nitric oxide synthase-binding protein, contains PTB domain	[T]Signal transduction mechanisms
TRINITY_DN46862_c0_g1	KOG1307	K+-dependent Ca2+/Na+ exchanger NCKX1 and related proteins	[P]Inorganic ion transport and metabolism;[T]Signal transduction mechanisms
TRINITY_DN35140_c0_g1	KOG2157	Predicted tubulin-tyrosine ligase	[O]Posttranslational modification, protein turnover, chaperones
TRINITY_DN51262_c1_g1	KOG3518	Putative guanine nucleotide exchange factor	[R]General function prediction only
TRINITY_DN51206_c2_g2	KOG3071	Fatty acyl-CoA elongase/Polyunsaturated fatty acid specific elongation enzyme	[I]Lipid transport and metabolism
TRINITY_DN47802_c6_g1	KOG2190	PolyC-binding proteins alphaCP-1 and related KH domain proteins	[A]RNA processing and modification;[R]General function prediction only
TRINITY_DN47034_c2_g1	KOG2737	Putative metallopeptidase	[R]General function prediction only
TRINITY_DN52914_c1_g1	KOG1052	Glutamate-gated kainate-type ion channel receptor subunit GluR5 and related subunits	[P]Inorganic ion transport and metabolism;[E]Amino acid transport and metabolism;[T]Signal transduction mechanisms
TRINITY_DN51199_c1_g3	KOG0578	p21-activated serine/threonine protein kinase	[T]Signal transduction mechanisms
TRINITY_DN52266_c3_g1	KOG2806	Chitinase	[G]Carbohydrate transport and metabolism
TRINITY_DN47466_c4_g1	KOG3513	Neural cell adhesion molecule L1	[T]Signal transduction mechanisms
TRINITY_DN46547_c4_g2	KOG0680	Actin-related protein - Arp6p	[Z]Cytoskeleton
TRINITY_DN53141_c1_g2	KOG3643	GABA receptor	[T]Signal transduction mechanisms
TRINITY_DN46963_c0_g1	KOG4219	G protein-coupled receptor	[T]Signal transduction mechanisms
TRINITY_DN38918_c0_g2	KOG3688	Cyclic GMP phosphodiesterase	[T]Signal transduction mechanisms
TRINITY_DN47295_c10_g3	KOG3882	Tetraspanin family integral membrane protein	[R]General function prediction only
TRINITY_DN52223_c1_g1	KOG0245	Kinesin-like protein	[Z]Cytoskeleton
TRINITY_DN52259_c4_g2	KOG1376	Alpha tubulin	[Z]Cytoskeleton
TRINITY_DN39727_c5_g2	KOG2433	Uncharacterized conserved protein	[S]Function unknown
TRINITY_DN50521_c2_g1	KOG1591	Prolyl 4-hydroxylase alpha subunit	[E]Amino acid transport and metabolism
TRINITY_DN43266_c0_g1	KOG0614	cGMP-dependent protein kinase	[T]Signal transduction mechanisms
TRINITY_DN48723_c1_g1	KOG4746	Small nuclear RNA activating complex (SNAPc), subunit SNAP43	[A]RNA processing and modification
TRINITY_DN52617_c4_g1	KOG2462	C2H2-type Zn-finger protein	[K]Transcription
TRINITY_DN46848_c0_g1	KOG2504	Monocarboxylate transporter	[G]Carbohydrate transport and metabolism
TRINITY_DN45924_c4_g2	KOG1287	Amino acid transporters	[E]Amino acid transport and metabolism
TRINITY_DN45924_c4_g1	KOG0460	Mitochondrial translation elongation factor Tu	[J]Translation, ribosomal structure and biogenesis
TRINITY_DN26507_c0_g1	KOG1973	Chromatin remodeling protein, contains PHD Zn-finger	[B]Chromatin structure and dynamics
TRINITY_DN45208_c3_g4	KOG2462	C2H2-type Zn-finger protein	[K]Transcription
TRINITY_DN45208_c3_g2	KOG2462	C2H2-type Zn-finger protein	[K]Transcription
TRINITY_DN52568_c3_g1	KOG2462	C2H2-type Zn-finger protein	[K]Transcription
TRINITY_DN52568_c3_g7	KOG2462	C2H2-type Zn-finger protein	[K]Transcription
TRINITY_DN51254_c1_g1	KOG3539	Spondins, extracellular matrix proteins	[W]Extracellular structures
TRINITY_DN50811_c0_g4	KOG0159	Cytochrome P450 CYP11/CYP12/CYP24/CYP27 subfamilies	[Q]Secondary metabolites biosynthesis, transport and catabolism
TRINITY_DN50811_c0_g5	KOG0159	Cytochrome P450 CYP11/CYP12/CYP24/CYP27 subfamilies	[Q]Secondary metabolites biosynthesis, transport and catabolism
TRINITY_DN50811_c0_g1	KOG0159	Cytochrome P450 CYP11/CYP12/CYP24/CYP27 subfamilies	[Q]Secondary metabolites biosynthesis, transport and catabolism
TRINITY_DN49160_c0_g3	KOG0204	Calcium transporting ATPase	[P]Inorganic ion transport and metabolism
TRINITY_DN46659_c5_g1	KOG4174	Uncharacterized conserved protein	[S]Function unknown
TRINITY_DN39951_c2_g3	KOG3882	Tetraspanin family integral membrane protein	[R]General function prediction only
TRINITY_DN17780_c0_g2	KOG4220	Muscarinic acetylcholine receptor	[T]Signal transduction mechanisms
TRINITY_DN44340_c5_g2	KOG4219	G protein-coupled receptor	[T]Signal transduction mechanisms
TRINITY_DN47090_c0_g2	KOG1836	Extracellular matrix glycoprotein Laminin subunits alpha and gamma	[W]Extracellular structures
TRINITY_DN40950_c2_g2	KOG3031	Protein required for biogenesis of the ribosomal 60S subunit	[J]Translation, ribosomal structure and biogenesis
TRINITY_DN47453_c2_g1	KOG2034	Vacuolar sorting protein PEP3/VPS18	[U]Intracellular trafficking, secretion, and vesicular transport
TRINITY_DN49020_c6_g1	KOG2549	Transcription initiation factor TFIID, subunit TAF6 (also component of histone acetyltransferase SAGA)	[K]Transcription
TRINITY_DN41115_c15_g1	KOG3968	Atrazine chlorohydrolase/guanine deaminase	[F]Nucleotide transport and metabolism;[Q]Secondary metabolites biosynthesis, transport and catabolism
TRINITY_DN40945_c1_g2	KOG0430	Xanthine dehydrogenase	[F]Nucleotide transport and metabolism
TRINITY_DN27964_c0_g1	KOG2650	Zinc carboxypeptidase	[S]Function unknown
TRINITY_DN40684_c4_g1	KOG2645	Type I phosphodiesterase/nucleotide pyrophosphatase	[R]General function prediction only
TRINITY_DN52804_c2_g1	KOG2983	Uncharacterized conserved protein	[S]Function unknown
TRINITY_DN46940_c3_g2	KOG3712	RFX family transcription factor	[K]Transcription
TRINITY_DN50525_c0_g1	KOG1678	60s ribosomal protein L15	[J]Translation, ribosomal structure and biogenesis
TRINITY_DN83001_c0_g1	KOG0044	Ca2+ sensor (EF-Hand superfamily)	[T]Signal transduction mechanisms
TRINITY_DN33529_c0_g1	KOG0160	Myosin class V heavy chain	[Z]Cytoskeleton
TRINITY_DN45574_c0_g1	KOG3530	FERM domain protein EHM2	[R]General function prediction only
TRINITY_DN46359_c2_g2	KOG3714	Meprin A metalloprotease	[O]Posttranslational modification, protein turnover, chaperones
TRINITY_DN46471_c2_g1	KOG2619	Fucosyltransferase	[G]Carbohydrate transport and metabolism;[E]Amino acid transport and metabolism
TRINITY_DN51651_c2_g1	KOG2779	N-myristoyl transferase	[I]Lipid transport and metabolism
TRINITY_DN44079_c5_g3	KOG1938	Protein with predicted involvement in meiosis (GSG1)	[D]Cell cycle control, cell division, chromosome partitioning
TRINITY_DN51614_c4_g1	KOG0583	Serine/threonine protein kinase	[T]Signal transduction mechanisms
TRINITY_DN45066_c0_g1	KOG1476	Beta-1,3-glucuronyltransferase B3GAT1/SQV-8	[O]Posttranslational modification, protein turnover, chaperones
TRINITY_DN40663_c6_g2	KOG4457	Uncharacterized conserved protein	[S]Function unknown
TRINITY_DN37392_c0_g1	KOG1855	Predicted RNA-binding protein	[R]General function prediction only
TRINITY_DN48046_c0_g1	KOG0484	Transcription factor PHOX2/ARIX, contains HOX domain	[K]Transcription
TRINITY_DN52078_c2_g1	KOG1062	Vesicle coat complex AP-1, gamma subunit	[U]Intracellular trafficking, secretion, and vesicular transport
TRINITY_DN37238_c0_g1	KOG4367	Predicted Zn-finger protein	[S]Function unknown
TRINITY_DN48146_c2_g2	KOG3762	Predicted transporter	[R]General function prediction only
TRINITY_DN45245_c1_g1	KOG1343	Histone deacetylase complex, catalytic component HDA1	[B]Chromatin structure and dynamics
TRINITY_DN51948_c2_g2	KOG3667	STAT protein	[K]Transcription;[T]Signal transduction mechanisms
TRINITY_DN42247_c5_g2	KOG2462	C2H2-type Zn-finger protein	[K]Transcription
TRINITY_DN42247_c5_g1	KOG3623	Homeobox transcription factor SIP1	[K]Transcription
TRINITY_DN52209_c1_g4	KOG0598	Ribosomal protein S6 kinase and related proteins	[R]General function prediction only;[T]Signal transduction mechanisms
TRINITY_DN45128_c1_g1	KOG3714	Meprin A metalloprotease	[O]Posttranslational modification, protein turnover, chaperones
TRINITY_DN48876_c0_g1	KOG1308	Hsp70-interacting protein Hip/Transient component of progesterone receptor complexes and an Hsp70-binding protein	[O]Posttranslational modification, protein turnover, chaperones;[T]Signal transduction mechanisms
TRINITY_DN48927_c0_g1	KOG1550	Extracellular protein SEL-1 and related proteins	[M]Cell wall/membrane/envelope biogenesis;[O]Posttranslational modification, protein turnover, chaperones;[T]Signal transduction mechanisms
TRINITY_DN49424_c0_g3	KOG3606	Cell polarity protein PAR6	[T]Signal transduction mechanisms
TRINITY_DN49023_c0_g1	KOG2248	3'-5' exonuclease	[L]Replication, recombination and repair
TRINITY_DN41747_c4_g5	KOG2908	26S proteasome regulatory complex, subunit RPN9/PSMD13	[O]Posttranslational modification, protein turnover, chaperones
TRINITY_DN42959_c2_g1	KOG3100	Uncharacterized conserved protein	[S]Function unknown
TRINITY_DN43105_c0_g2	KOG0137	Very-long-chain acyl-CoA dehydrogenase	[I]Lipid transport and metabolism
TRINITY_DN46300_c3_g1	KOG3773	Adiponutrin and related vesicular transport proteins; predicted alpha/beta hydrolase	[U]Intracellular trafficking, secretion, and vesicular transport
TRINITY_DN48294_c3_g1	KOG1710	MYND Zn-finger and ankyrin repeat protein	[R]General function prediction only
TRINITY_DN50244_c2_g1	KOG1952	Transcription factor NF-X1, contains NFX-type Zn2+-binding and R3H domains	[K]Transcription
TRINITY_DN39901_c6_g2	KOG4369	RTK signaling protein MASK/UNC-44	[T]Signal transduction mechanisms
TRINITY_DN27833_c0_g1	KOG2243	Ca2+ release channel (ryanodine receptor)	[T]Signal transduction mechanisms
TRINITY_DN45443_c0_g1	KOG1565	Gelatinase A and related matrix metalloproteases	[O]Posttranslational modification, protein turnover, chaperones;[W]Extracellular structures
TRINITY_DN40565_c5_g1	KOG0873	C-4 sterol methyl oxidase	[I]Lipid transport and metabolism
TRINITY_DN43949_c1_g3	KOG2723	Uncharacterized conserved protein, contains BTB/POZ domain	[R]General function prediction only
TRINITY_DN43898_c1_g1	KOG1556	26S proteasome regulatory complex, subunit RPN8/PSMD7	[O]Posttranslational modification, protein turnover, chaperones
TRINITY_DN42486_c2_g2	KOG1394	3-oxoacyl-(acyl-carrier-protein) synthase (I and II)	[I]Lipid transport and metabolism;[Q]Secondary metabolites biosynthesis, transport and catabolism
TRINITY_DN52513_c6_g2	KOG0809	SNARE protein TLG2/Syntaxin 16	[U]Intracellular trafficking, secretion, and vesicular transport
TRINITY_DN44098_c2_g1	KOG0203	Na+/K+ ATPase, alpha subunit	[P]Inorganic ion transport and metabolism
TRINITY_DN44883_c1_g8	KOG3623	Homeobox transcription factor SIP1	[K]Transcription
TRINITY_DN52358_c3_g2	KOG1823	DRIM (Down-regulated in metastasis)-like proteins	[V]Defense mechanisms
TRINITY_DN44883_c1_g4	KOG3623	Homeobox transcription factor SIP1	[K]Transcription
TRINITY_DN41108_c0_g1	KOG0101	Molecular chaperones HSP70/HSC70, HSP70 superfamily	[O]Posttranslational modification, protein turnover, chaperones
TRINITY_DN49457_c2_g1	KOG0517	Beta-spectrin	[Z]Cytoskeleton
TRINITY_DN44904_c2_g2	KOG1219	Uncharacterized conserved protein, contains laminin, cadherin and EGF domains	[T]Signal transduction mechanisms
TRINITY_DN45715_c5_g1	KOG4177	Ankyrin	[M]Cell wall/membrane/envelope biogenesis
TRINITY_DN42662_c0_g1	KOG4051	Uncharacterized conserved protein	[S]Function unknown
TRINITY_DN48004_c3_g1	KOG1366	Alpha-macroglobulin	[O]Posttranslational modification, protein turnover, chaperones
TRINITY_DN45319_c2_g1	KOG3587	Galectin, galactose-binding lectin	[W]Extracellular structures
TRINITY_DN40381_c2_g1	KOG2574	mRNA splicing factor PRP31	[A]RNA processing and modification
TRINITY_DN44400_c1_g2	KOG0178	20S proteasome, regulatory subunit alpha type PSMA4/PRE9	[O]Posttranslational modification, protein turnover, chaperones
TRINITY_DN43945_c5_g3	KOG2177	Predicted E3 ubiquitin ligase	[O]Posttranslational modification, protein turnover, chaperones
TRINITY_DN43095_c0_g1	KOG3398	Transcription factor MBF1	[K]Transcription
TRINITY_DN49317_c0_g5	KOG3110	Riboflavin kinase	[H]Coenzyme transport and metabolism
TRINITY_DN41422_c0_g1	KOG2860	Uncharacterized conserved protein, contains TraB domain	[T]Signal transduction mechanisms
TRINITY_DN49762_c3_g1	KOG2946	Uncharacterized conserved protein	[S]Function unknown
TRINITY_DN50151_c1_g3	KOG1948	Metalloproteinase-related collagenase pM5	[O]Posttranslational modification, protein turnover, chaperones
TRINITY_DN50151_c1_g1	KOG1896	mRNA cleavage and polyadenylation factor II complex, subunit CFT1 (CPSF subunit)	[A]RNA processing and modification
TRINITY_DN45057_c0_g1	KOG1141	Predicted histone methyl transferase	[B]Chromatin structure and dynamics
TRINITY_DN49147_c2_g1	KOG1595	CCCH-type Zn-finger protein	[R]General function prediction only
TRINITY_DN49147_c2_g3	KOG1610	Corticosteroid 11-beta-dehydrogenase and related short chain-type dehydrogenases	[Q]Secondary metabolites biosynthesis, transport and catabolism;[R]General function prediction only
TRINITY_DN38475_c0_g1	KOG2046	Calponin	[Z]Cytoskeleton
TRINITY_DN39462_c3_g2	KOG2177	Predicted E3 ubiquitin ligase	[O]Posttranslational modification, protein turnover, chaperones
TRINITY_DN46460_c0_g1	KOG2462	C2H2-type Zn-finger protein	[K]Transcription
TRINITY_DN40277_c2_g2	KOG3515	Predicted transmembrane protein of the immunoglobulin family of cell adhesion molecules	[R]General function prediction only
TRINITY_DN49171_c6_g1	KOG1046	Puromycin-sensitive aminopeptidase and related aminopeptidases	[E]Amino acid transport and metabolism;[O]Posttranslational modification, protein turnover, chaperones
TRINITY_DN44135_c2_g4	KOG2462	C2H2-type Zn-finger protein	[K]Transcription
TRINITY_DN44135_c2_g5	KOG2462	C2H2-type Zn-finger protein	[K]Transcription
TRINITY_DN44135_c2_g1	KOG2462	C2H2-type Zn-finger protein	[K]Transcription
TRINITY_DN44135_c2_g2	KOG2462	C2H2-type Zn-finger protein	[K]Transcription
TRINITY_DN44135_c2_g3	KOG2462	C2H2-type Zn-finger protein	[K]Transcription
TRINITY_DN41773_c0_g1	KOG4220	Muscarinic acetylcholine receptor	[T]Signal transduction mechanisms
TRINITY_DN52520_c6_g1	KOG2619	Fucosyltransferase	[G]Carbohydrate transport and metabolism;[E]Amino acid transport and metabolism
TRINITY_DN47159_c1_g2	KOG2281	Dipeptidyl aminopeptidases/acylaminoacyl-peptidases	[O]Posttranslational modification, protein turnover, chaperones
TRINITY_DN47159_c1_g1	KOG2281	Dipeptidyl aminopeptidases/acylaminoacyl-peptidases	[O]Posttranslational modification, protein turnover, chaperones
TRINITY_DN42449_c0_g1	KOG2624	Triglyceride lipase-cholesterol esterase	[I]Lipid transport and metabolism
TRINITY_DN45217_c2_g4	KOG1330	Sugar transporter/spinster transmembrane protein	[G]Carbohydrate transport and metabolism
TRINITY_DN41215_c1_g1	KOG1348	Asparaginyl peptidases	[O]Posttranslational modification, protein turnover, chaperones
TRINITY_DN50187_c0_g3	KOG1661	Protein-L-isoaspartate(D-aspartate) O-methyltransferase	[O]Posttranslational modification, protein turnover, chaperones
TRINITY_DN42261_c4_g1	KOG3022	Predicted ATPase, nucleotide-binding	[D]Cell cycle control, cell division, chromosome partitioning
TRINITY_DN45221_c6_g2	KOG1226	Integrin beta subunit (N-terminal portion of extracellular region)	[T]Signal transduction mechanisms;[W]Extracellular structures
TRINITY_DN21318_c0_g1	KOG3714	Meprin A metalloprotease	[O]Posttranslational modification, protein turnover, chaperones
TRINITY_DN39033_c5_g3	KOG3568	Dopamine beta-monooxygenase	[E]Amino acid transport and metabolism
TRINITY_DN39033_c5_g1	KOG3568	Dopamine beta-monooxygenase	[E]Amino acid transport and metabolism
TRINITY_DN40360_c8_g2	KOG4441	Proteins containing BTB/POZ and Kelch domains, involved in regulatory/signal transduction processes	[T]Signal transduction mechanisms;[R]General function prediction only
TRINITY_DN46536_c0_g1	KOG1370	S-adenosylhomocysteine hydrolase	[H]Coenzyme transport and metabolism
TRINITY_DN39420_c0_g1	KOG4228	Protein tyrosine phosphatase	[T]Signal transduction mechanisms
TRINITY_DN65054_c0_g1	KOG1238	Glucose dehydrogenase/choline dehydrogenase/mandelonitrile lyase (GMC oxidoreductase family)	[R]General function prediction only
TRINITY_DN49913_c6_g1	KOG3936	Nitroreductases	[C]Energy production and conversion
TRINITY_DN28382_c0_g2	KOG1226	Integrin beta subunit (N-terminal portion of extracellular region)	[T]Signal transduction mechanisms;[W]Extracellular structures
TRINITY_DN45188_c6_g1	KOG3787	Glutamate/aspartate and neutral amino acid transporters	[E]Amino acid transport and metabolism
TRINITY_DN51728_c2_g1	KOG3849	GDP-fucose protein O-fucosyltransferase	[O]Posttranslational modification, protein turnover, chaperones
TRINITY_DN36312_c0_g1	KOG4218	Nuclear hormone receptor betaFTZ-F1	[K]Transcription
TRINITY_DN53269_c11_g1	KOG0335	ATP-dependent RNA helicase	[A]RNA processing and modification
TRINITY_DN50739_c0_g1	KOG4350	Uncharacterized conserved protein, contains BTB/POZ domain	[R]General function prediction only
TRINITY_DN50739_c0_g2	KOG0653	Cyclin B and related kinase-activating proteins	[D]Cell cycle control, cell division, chromosome partitioning
TRINITY_DN43429_c3_g4	KOG1282	Serine carboxypeptidases (lysosomal cathepsin A)	[O]Posttranslational modification, protein turnover, chaperones;[E]Amino acid transport and metabolism
TRINITY_DN53197_c5_g2	KOG3037	Cell membrane glycoprotein	[R]General function prediction only
TRINITY_DN49521_c2_g1	KOG1092	Ypt/Rab-specific GTPase-activating protein GYP1	[U]Intracellular trafficking, secretion, and vesicular transport
TRINITY_DN49521_c2_g2	KOG1437	Fasciclin and related adhesion glycoproteins	[M]Cell wall/membrane/envelope biogenesis;[W]Extracellular structures
TRINITY_DN45650_c1_g1	KOG1814	Predicted E3 ubiquitin ligase	[O]Posttranslational modification, protein turnover, chaperones
TRINITY_DN47870_c3_g2	KOG2145	Cytoplasmic tryptophanyl-tRNA synthetase	[J]Translation, ribosomal structure and biogenesis
TRINITY_DN49721_c4_g1	KOG3777	Uncharacterized conserved protein	[S]Function unknown
TRINITY_DN50203_c4_g3	KOG1262	FAD-binding protein DIMINUTO	[R]General function prediction only
TRINITY_DN38647_c0_g1	KOG1249	Predicted GTPases	[R]General function prediction only
TRINITY_DN40791_c4_g2	KOG3577	Smoothened and related G-protein-coupled receptors	[T]Signal transduction mechanisms
TRINITY_DN37649_c0_g1	KOG1815	Predicted E3 ubiquitin ligase	[O]Posttranslational modification, protein turnover, chaperones
TRINITY_DN52562_c1_g2	KOG3637	Vitronectin receptor, alpha subunit	[W]Extracellular structures
TRINITY_DN52562_c1_g6	KOG4156	Claspin, protein mediating phosphorylation and activation of Chk1 protein kinase in the DNA replication checkpoint response	[D]Cell cycle control, cell division, chromosome partitioning;[T]Signal transduction mechanisms
TRINITY_DN53203_c0_g1	KOG3624	M13 family peptidase	[E]Amino acid transport and metabolism
TRINITY_DN71216_c0_g1	KOG0289	mRNA splicing factor	[R]General function prediction only
TRINITY_DN41423_c4_g2	KOG3985	Methylthioadenosine phosphorylase MTAP	[F]Nucleotide transport and metabolism
TRINITY_DN49652_c2_g1	KOG1800	Ferredoxin/adrenodoxin reductase	[F]Nucleotide transport and metabolism
TRINITY_DN48896_c3_g2	KOG1657	CCAAT-binding factor, subunit C (HAP5)	[K]Transcription
TRINITY_DN45705_c4_g2	KOG3091	Nuclear pore complex, p54 component (sc Nup57)	[Y]Nuclear structure;[U]Intracellular trafficking, secretion, and vesicular transport
TRINITY_DN48665_c2_g1	KOG3627	Trypsin	[E]Amino acid transport and metabolism
TRINITY_DN45705_c4_g1	KOG3091	Nuclear pore complex, p54 component (sc Nup57)	[Y]Nuclear structure;[U]Intracellular trafficking, secretion, and vesicular transport
TRINITY_DN40885_c0_g1	KOG2289	Rhomboid family proteins	[T]Signal transduction mechanisms
TRINITY_DN44515_c4_g2	KOG3525	Subtilisin-like proprotein convertase	[O]Posttranslational modification, protein turnover, chaperones
TRINITY_DN43971_c3_g8	KOG3430	Dynein light chain type 1	[Z]Cytoskeleton
TRINITY_DN38372_c0_g1	KOG3906	Tryptophan 2,3-dioxygenase	[E]Amino acid transport and metabolism
TRINITY_DN51419_c0_g4	KOG2856	Adaptor protein PACSIN	[T]Signal transduction mechanisms;[U]Intracellular trafficking, secretion, and vesicular transport;[Z]Cytoskeleton
TRINITY_DN41329_c3_g2	KOG0494	Transcription factor CHX10 and related HOX domain proteins	[R]General function prediction only
TRINITY_DN52196_c0_g2	KOG0095	GTPase Rab30, small G protein superfamily	[U]Intracellular trafficking, secretion, and vesicular transport
TRINITY_DN47105_c4_g2	KOG2521	Uncharacterized conserved protein	[S]Function unknown
TRINITY_DN25308_c0_g1	KOG3898	Transcription factor NeuroD and related HTH proteins	[K]Transcription
TRINITY_DN50134_c0_g3	KOG1619	Cytochrome b	[C]Energy production and conversion
TRINITY_DN50134_c0_g1	KOG1619	Cytochrome b	[C]Energy production and conversion
TRINITY_DN45451_c1_g1	KOG3660	Sodium-neurotransmitter symporter	[T]Signal transduction mechanisms
TRINITY_DN45451_c1_g2	KOG3659	Sodium-neurotransmitter symporter	[T]Signal transduction mechanisms
TRINITY_DN52295_c3_g1	KOG0093	GTPase Rab3, small G protein superfamily	[U]Intracellular trafficking, secretion, and vesicular transport
TRINITY_DN40787_c1_g1	KOG3815	Transcription factor Doublesex	[K]Transcription
TRINITY_DN49563_c3_g1	KOG2727	Rab3 GTPase-activating protein, non-catalytic subunit	[U]Intracellular trafficking, secretion, and vesicular transport
TRINITY_DN51385_c2_g2	KOG4560	Transcription factor IIIC box B binding (alpha) subunit	[K]Transcription
TRINITY_DN42743_c3_g1	KOG3386	Copper transporter	[P]Inorganic ion transport and metabolism
TRINITY_DN41105_c6_g1	KOG2462	C2H2-type Zn-finger protein	[K]Transcription
TRINITY_DN42241_c1_g3	KOG0266	WD40 repeat-containing protein	[R]General function prediction only
TRINITY_DN42241_c1_g2	KOG0739	AAA+-type ATPase	[O]Posttranslational modification, protein turnover, chaperones
TRINITY_DN47353_c0_g1	KOG2579	Ficolin and related extracellular proteins	[R]General function prediction only
TRINITY_DN40281_c2_g2	KOG0885	Peptidyl-prolyl cis-trans isomerase	[O]Posttranslational modification, protein turnover, chaperones
TRINITY_DN40281_c2_g1	KOG0984	Mitogen-activated protein kinase (MAPK) kinase MKK3/MKK6	[T]Signal transduction mechanisms
TRINITY_DN40281_c2_g6	KOG4640	Anaphase-promoting complex (APC), subunit 4	[D]Cell cycle control, cell division, chromosome partitioning;[O]Posttranslational modification, protein turnover, chaperones
TRINITY_DN51483_c3_g4	KOG1799	Dihydropyrimidine dehydrogenase	[F]Nucleotide transport and metabolism
TRINITY_DN43276_c9_g1	KOG0109	RNA-binding protein LARK, contains RRM and retroviral-type Zn-finger domains	[A]RNA processing and modification;[R]General function prediction only
TRINITY_DN38938_c5_g1	KOG0255	Synaptic vesicle transporter SVOP and related transporters (major facilitator superfamily)	[R]General function prediction only
TRINITY_DN46779_c2_g1	KOG2392	Serpin	[V]Defense mechanisms
TRINITY_DN39134_c4_g11	KOG2579	Ficolin and related extracellular proteins	[R]General function prediction only
TRINITY_DN51976_c5_g1	KOG0584	Serine/threonine protein kinase	[R]General function prediction only
TRINITY_DN38700_c5_g1	KOG0045	Cytosolic Ca2+-dependent cysteine protease (calpain), large subunit (EF-Hand protein superfamily)	[O]Posttranslational modification, protein turnover, chaperones;[T]Signal transduction mechanisms
TRINITY_DN47284_c6_g2	KOG3336	Predicted member of the intramitochondrial sorting protein family	[U]Intracellular trafficking, secretion, and vesicular transport
TRINITY_DN52301_c1_g4	KOG0101	Molecular chaperones HSP70/HSC70, HSP70 superfamily	[O]Posttranslational modification, protein turnover, chaperones
TRINITY_DN52301_c1_g1	KOG0101	Molecular chaperones HSP70/HSC70, HSP70 superfamily	[O]Posttranslational modification, protein turnover, chaperones
TRINITY_DN52301_c1_g3	KOG0101	Molecular chaperones HSP70/HSC70, HSP70 superfamily	[O]Posttranslational modification, protein turnover, chaperones
TRINITY_DN46951_c5_g1	KOG0279	G protein beta subunit-like protein	[T]Signal transduction mechanisms
TRINITY_DN40912_c0_g1	KOG1971	Lysyl hydroxylase	[O]Posttranslational modification, protein turnover, chaperones
TRINITY_DN49660_c2_g1	KOG2768	Translation initiation factor 2, beta subunit (eIF-2beta)	[J]Translation, ribosomal structure and biogenesis
TRINITY_DN28267_c0_g1	KOG2332	Ferritin	[P]Inorganic ion transport and metabolism
TRINITY_DN40849_c2_g3	KOG2446	Glucose-6-phosphate isomerase	[G]Carbohydrate transport and metabolism
TRINITY_DN68602_c0_g1	KOG4221	Receptor mediating netrin-dependent axon guidance	[T]Signal transduction mechanisms
TRINITY_DN37953_c0_g1	KOG3576	Ovo and related transcription factors	[K]Transcription
TRINITY_DN45707_c3_g1	KOG0653	Cyclin B and related kinase-activating proteins	[D]Cell cycle control, cell division, chromosome partitioning
TRINITY_DN46303_c3_g4	KOG0581	Mitogen-activated protein kinase kinase (MAP2K)	[T]Signal transduction mechanisms
TRINITY_DN42243_c2_g2	KOG3513	Neural cell adhesion molecule L1	[T]Signal transduction mechanisms
TRINITY_DN50632_c0_g2	KOG1900	Nuclear pore complex, Nup155 component (D Nup154, sc Nup157/Nup170)	[Y]Nuclear structure;[U]Intracellular trafficking, secretion, and vesicular transport
TRINITY_DN50632_c0_g4	KOG1900	Nuclear pore complex, Nup155 component (D Nup154, sc Nup157/Nup170)	[Y]Nuclear structure;[U]Intracellular trafficking, secretion, and vesicular transport
TRINITY_DN48698_c0_g1	KOG0352	ATP-dependent DNA helicase	[L]Replication, recombination and repair
TRINITY_DN39508_c7_g1	KOG2839	Diadenosine and diphosphoinositol polyphosphate phosphohydrolase	[T]Signal transduction mechanisms
TRINITY_DN52383_c0_g1	KOG4362	Transcriptional regulator BRCA1	[L]Replication, recombination and repair;[K]Transcription
TRINITY_DN40775_c1_g1	KOG3964	Phosphatidylglycerolphosphate synthase	[I]Lipid transport and metabolism
TRINITY_DN35476_c1_g2	KOG3700	Predicted acyltransferase	[R]General function prediction only
TRINITY_DN51747_c2_g3	KOG3652	Uncharacterized conserved protein	[S]Function unknown
TRINITY_DN47321_c0_g5	KOG2920	Predicted methyltransferase	[R]General function prediction only
TRINITY_DN46044_c2_g1	KOG3764	Vesicular amine transporter	[U]Intracellular trafficking, secretion, and vesicular transport
TRINITY_DN44546_c2_g1	KOG0254	Predicted transporter (major facilitator superfamily)	[R]General function prediction only
TRINITY_DN47231_c1_g1	KOG1030	Predicted Ca2+-dependent phospholipid-binding protein	[R]General function prediction only
TRINITY_DN45915_c2_g2	KOG0888	Nucleoside diphosphate kinase	[F]Nucleotide transport and metabolism
TRINITY_DN39920_c11_g1	KOG1444	Nucleotide-sugar transporter VRG4/SQV-7	[G]Carbohydrate transport and metabolism;[O]Posttranslational modification, protein turnover, chaperones;[U]Intracellular trafficking, secretion, and vesicular transport
TRINITY_DN65450_c0_g1	KOG1065	Maltase glucoamylase and related hydrolases, glycosyl hydrolase family 31	[G]Carbohydrate transport and metabolism
TRINITY_DN43832_c4_g1	KOG2462	C2H2-type Zn-finger protein	[K]Transcription
TRINITY_DN50695_c4_g2	KOG1093	Predicted protein kinase (contains TBC and RHOD domains)	[R]General function prediction only
TRINITY_DN48487_c3_g1	KOG1067	Predicted RNA-binding polyribonucleotide nucleotidyltransferase	[R]General function prediction only
TRINITY_DN38308_c0_g1	KOG2968	Predicted esterase of the alpha-beta hydrolase superfamily (Neuropathy target esterase), contains cAMP-binding domains	[R]General function prediction only
TRINITY_DN42368_c3_g1	KOG3205	Rho GDP-dissociation inhibitor	[T]Signal transduction mechanisms
TRINITY_DN48694_c2_g1	KOG1944	Peroxisomal membrane protein MPV17 and related proteins	[R]General function prediction only
TRINITY_DN48694_c2_g2	KOG0395	Ras-related GTPase	[R]General function prediction only
TRINITY_DN49527_c1_g2	KOG0563	Glucose-6-phosphate 1-dehydrogenase	[G]Carbohydrate transport and metabolism
TRINITY_DN49330_c3_g2	KOG3826	Na+/H+ antiporter	[P]Inorganic ion transport and metabolism
TRINITY_DN44929_c3_g1	KOG2824	Glutaredoxin-related protein	[O]Posttranslational modification, protein turnover, chaperones
TRINITY_DN53815_c0_g1	KOG0501	K+-channel KCNQ	[P]Inorganic ion transport and metabolism
TRINITY_DN49304_c2_g2	KOG3945	Uncharacterized conserved protein	[S]Function unknown
TRINITY_DN38201_c2_g2	KOG3900	Transforming growth factor beta, bone morphogenetic protein and related proteins	[T]Signal transduction mechanisms
TRINITY_DN45192_c3_g1	KOG3623	Homeobox transcription factor SIP1	[K]Transcription
TRINITY_DN48510_c4_g1	KOG3325	Membrane coat complex Retromer, subunit VPS29/PEP11	[U]Intracellular trafficking, secretion, and vesicular transport
TRINITY_DN43183_c6_g5	KOG2374	Uncharacterized conserved protein	[S]Function unknown
TRINITY_DN43681_c6_g1	KOG2326	DNA-binding subunit of a DNA-dependent protein kinase (Ku80 autoantigen)	[L]Replication, recombination and repair
TRINITY_DN36470_c0_g1	KOG3407	Uncharacterized conserved protein	[S]Function unknown
TRINITY_DN52637_c0_g1	KOG3627	Trypsin	[E]Amino acid transport and metabolism
TRINITY_DN48842_c2_g1	KOG3546	Collagens (type XV)	[W]Extracellular structures
TRINITY_DN36072_c0_g1	KOG1649	SWI-SNF chromatin remodeling complex, Snf5 subunit	[B]Chromatin structure and dynamics;[K]Transcription
TRINITY_DN40621_c5_g3	KOG1262	FAD-binding protein DIMINUTO	[R]General function prediction only
TRINITY_DN47812_c1_g1	KOG4177	Ankyrin	[M]Cell wall/membrane/envelope biogenesis
TRINITY_DN47812_c1_g9	KOG3108	Single-stranded DNA-binding replication protein A (RPA), medium (30 kD) subunit	[L]Replication, recombination and repair
TRINITY_DN46393_c8_g4	KOG1319	bHLHZip transcription factor BIGMAX	[K]Transcription
TRINITY_DN46393_c8_g2	KOG1319	bHLHZip transcription factor BIGMAX	[K]Transcription
TRINITY_DN40320_c2_g1	KOG3617	WD40 and TPR repeat-containing protein	[R]General function prediction only
TRINITY_DN40320_c2_g3	KOG2688	Transcription-associated recombination protein - Thp1p	[D]Cell cycle control, cell division, chromosome partitioning
TRINITY_DN45637_c1_g1	KOG3396	Glucosamine-phosphate N-acetyltransferase	[M]Cell wall/membrane/envelope biogenesis
TRINITY_DN46983_c0_g7	KOG3417	Ras1 guanine nucleotide exchange factor	[T]Signal transduction mechanisms
TRINITY_DN46983_c0_g6	KOG0943	Predicted ubiquitin-protein ligase/hyperplastic discs protein, HECT superfamily	[O]Posttranslational modification, protein turnover, chaperones
TRINITY_DN45710_c2_g1	KOG4001	Axonemal dynein light chain	[Z]Cytoskeleton
TRINITY_DN48063_c0_g3	KOG1179	Very long-chain acyl-CoA synthetase/fatty acid transporter	[I]Lipid transport and metabolism
TRINITY_DN47868_c0_g1	KOG1867	Ubiquitin-specific protease	[O]Posttranslational modification, protein turnover, chaperones
TRINITY_DN39423_c1_g2	KOG0524	Pyruvate dehydrogenase E1, beta subunit	[C]Energy production and conversion
TRINITY_DN41873_c5_g1	KOG0193	Serine/threonine protein kinase RAF	[T]Signal transduction mechanisms
TRINITY_DN40980_c9_g1	KOG2682	NAD-dependent histone deacetylases and class I sirtuins (SIR2 family)	[B]Chromatin structure and dynamics;[K]Transcription
TRINITY_DN47009_c0_g1	KOG0606	Microtubule-associated serine/threonine kinase and related proteins	[T]Signal transduction mechanisms;[R]General function prediction only
TRINITY_DN53367_c2_g1	KOG3939	Selenophosphate synthetase	[T]Signal transduction mechanisms
TRINITY_DN46161_c0_g3	KOG2099	Glycogen phosphorylase	[G]Carbohydrate transport and metabolism
TRINITY_DN48865_c1_g2	KOG4407	Predicted Rho GTPase-activating protein	[R]General function prediction only
TRINITY_DN34652_c0_g1	KOG0394	Ras-related GTPase	[R]General function prediction only
TRINITY_DN42840_c2_g1	KOG2816	Predicted transporter ADD1 (major facilitator superfamily)	[R]General function prediction only
TRINITY_DN46120_c2_g1	KOG2042	Ubiquitin fusion degradation protein-2	[O]Posttranslational modification, protein turnover, chaperones
TRINITY_DN49731_c0_g2	KOG0236	Sulfate/bicarbonate/oxalate exchanger SAT-1 and related transporters (SLC26 family)	[P]Inorganic ion transport and metabolism
TRINITY_DN51563_c2_g1	KOG2648	Diphthamide biosynthesis protein	[J]Translation, ribosomal structure and biogenesis
TRINITY_DN47983_c9_g2	KOG4031	Vesicle coat protein clathrin, light chain	[U]Intracellular trafficking, secretion, and vesicular transport
TRINITY_DN49411_c2_g2	KOG3765	Predicted glycosyltransferase	[G]Carbohydrate transport and metabolism
TRINITY_DN48777_c1_g1	KOG4636	Uncharacterized conserved protein with TLDc domain	[S]Function unknown
TRINITY_DN41168_c2_g1	KOG3623	Homeobox transcription factor SIP1	[K]Transcription
TRINITY_DN42313_c4_g2	KOG4241	Mitochondrial ribosomal protein L10	[J]Translation, ribosomal structure and biogenesis
TRINITY_DN42313_c4_g1	KOG3124	Pyrroline-5-carboxylate reductase	[E]Amino acid transport and metabolism
TRINITY_DN48970_c1_g1	KOG2726	Mitochondrial polypeptide chain release factor	[J]Translation, ribosomal structure and biogenesis
TRINITY_DN45743_c8_g1	KOG0249	LAR-interacting protein and related proteins	[R]General function prediction only
TRINITY_DN45743_c8_g2	KOG0249	LAR-interacting protein and related proteins	[R]General function prediction only
TRINITY_DN45467_c1_g2	KOG4134	DNA-dependent RNA polymerase I	[K]Transcription
TRINITY_DN16161_c0_g1	KOG4824	Apolipoprotein D/Lipocalin	[M]Cell wall/membrane/envelope biogenesis
TRINITY_DN46236_c0_g1	KOG1192	UDP-glucuronosyl and UDP-glucosyl transferase	[G]Carbohydrate transport and metabolism;[C]Energy production and conversion
TRINITY_DN39729_c0_g1	KOG0932	Guanine nucleotide exchange factor EFA6	[U]Intracellular trafficking, secretion, and vesicular transport
TRINITY_DN40787_c0_g1	KOG4441	Proteins containing BTB/POZ and Kelch domains, involved in regulatory/signal transduction processes	[T]Signal transduction mechanisms;[R]General function prediction only
TRINITY_DN52587_c2_g2	KOG1565	Gelatinase A and related matrix metalloproteases	[O]Posttranslational modification, protein turnover, chaperones;[W]Extracellular structures
TRINITY_DN50844_c4_g3	KOG4094	Uncharacterized conserved protein	[S]Function unknown
TRINITY_DN50844_c4_g1	KOG0987	DNA helicase PIF1/RRM3	[D]Cell cycle control, cell division, chromosome partitioning
TRINITY_DN50844_c4_g4	KOG0987	DNA helicase PIF1/RRM3	[D]Cell cycle control, cell division, chromosome partitioning
TRINITY_DN47110_c0_g1	KOG1052	Glutamate-gated kainate-type ion channel receptor subunit GluR5 and related subunits	[P]Inorganic ion transport and metabolism;[E]Amino acid transport and metabolism;[T]Signal transduction mechanisms
TRINITY_DN50233_c2_g1	KOG1753	40S ribosomal protein S16	[J]Translation, ribosomal structure and biogenesis
TRINITY_DN39120_c2_g4	KOG0785	Isocitrate dehydrogenase, alpha subunit	[E]Amino acid transport and metabolism
TRINITY_DN51233_c0_g3	KOG1159	NADP-dependent flavoprotein reductase	[C]Energy production and conversion
TRINITY_DN51233_c0_g5	KOG1499	Protein arginine N-methyltransferase PRMT1 and related enzymes	[O]Posttranslational modification, protein turnover, chaperones;[K]Transcription;[T]Signal transduction mechanisms
TRINITY_DN47573_c4_g3	KOG1187	Serine/threonine protein kinase	[T]Signal transduction mechanisms
TRINITY_DN49414_c4_g8	KOG0070	GTP-binding ADP-ribosylation factor Arf1	[U]Intracellular trafficking, secretion, and vesicular transport
TRINITY_DN52517_c2_g2	KOG3595	Dyneins, heavy chain	[Z]Cytoskeleton
TRINITY_DN41157_c1_g1	KOG2424	Protein involved in transcription start site selection	[K]Transcription
TRINITY_DN37892_c0_g1	KOG4586	CUB domain-containing protein	[R]General function prediction only
TRINITY_DN43909_c3_g2	KOG3626	Organic anion transporter	[Q]Secondary metabolites biosynthesis, transport and catabolism
TRINITY_DN51788_c0_g2	KOG3516	Neurexin IV	[T]Signal transduction mechanisms
TRINITY_DN41156_c0_g1	KOG4441	Proteins containing BTB/POZ and Kelch domains, involved in regulatory/signal transduction processes	[T]Signal transduction mechanisms;[R]General function prediction only
TRINITY_DN44554_c0_g1	KOG2151	Predicted transcriptional regulator	[K]Transcription;[D]Cell cycle control, cell division, chromosome partitioning;[R]General function prediction only
TRINITY_DN48307_c3_g1	KOG4217	Nuclear receptors of the nerve growth factor-induced protein B type	[K]Transcription
TRINITY_DN47125_c1_g1	KOG3513	Neural cell adhesion molecule L1	[T]Signal transduction mechanisms
TRINITY_DN50444_c4_g1	KOG3000	Microtubule-binding protein involved in cell cycle control	[D]Cell cycle control, cell division, chromosome partitioning;[Z]Cytoskeleton
TRINITY_DN44559_c1_g3	KOG0081	GTPase Rab27, small G protein superfamily	[U]Intracellular trafficking, secretion, and vesicular transport
TRINITY_DN44559_c1_g1	KOG2641	Predicted seven transmembrane receptor - rhodopsin family	[T]Signal transduction mechanisms
TRINITY_DN43198_c2_g1	KOG3576	Ovo and related transcription factors	[K]Transcription
TRINITY_DN50147_c6_g3	KOG0255	Synaptic vesicle transporter SVOP and related transporters (major facilitator superfamily)	[R]General function prediction only
TRINITY_DN49431_c5_g1	KOG4824	Apolipoprotein D/Lipocalin	[M]Cell wall/membrane/envelope biogenesis
TRINITY_DN50008_c2_g1	KOG3623	Homeobox transcription factor SIP1	[K]Transcription
TRINITY_DN51852_c4_g2	KOG0379	Kelch repeat-containing proteins	[R]General function prediction only
TRINITY_DN51512_c1_g1	KOG3689	Cyclic nucleotide phosphodiesterase	[T]Signal transduction mechanisms
TRINITY_DN52836_c5_g1	KOG0297	TNF receptor-associated factor	[T]Signal transduction mechanisms
TRINITY_DN42679_c1_g2	KOG1182	Branched chain alpha-keto acid dehydrogenase complex, alpha subunit	[C]Energy production and conversion
TRINITY_DN42679_c1_g3	KOG1583	UDP-N-acetylglucosamine transporter	[G]Carbohydrate transport and metabolism
TRINITY_DN45426_c0_g1	KOG2761	START domain-containing proteins involved in steroidogenesis/phosphatidylcholine transfer	[I]Lipid transport and metabolism
TRINITY_DN46575_c0_g1	KOG4702	Uncharacterized conserved protein	[S]Function unknown
TRINITY_DN41162_c2_g2	KOG1669	Predicted mRNA cap-binding protein related to eIF-4E	[J]Translation, ribosomal structure and biogenesis
TRINITY_DN41162_c2_g1	KOG0529	Protein geranylgeranyltransferase type II, alpha subunit	[O]Posttranslational modification, protein turnover, chaperones
TRINITY_DN62725_c0_g1	KOG0458	Elongation factor 1 alpha	[J]Translation, ribosomal structure and biogenesis
TRINITY_DN41897_c2_g1	KOG2075	Topoisomerase TOP1-interacting protein BTBD1	[S]Function unknown
TRINITY_DN42428_c1_g2	KOG0748	Predicted membrane proteins, contain hemolysin III domain	[R]General function prediction only;[T]Signal transduction mechanisms
TRINITY_DN40971_c0_g1	KOG1192	UDP-glucuronosyl and UDP-glucosyl transferase	[G]Carbohydrate transport and metabolism;[C]Energy production and conversion
TRINITY_DN47146_c4_g1	KOG2462	C2H2-type Zn-finger protein	[K]Transcription
TRINITY_DN50315_c1_g2	KOG0054	Multidrug resistance-associated protein/mitoxantrone resistance protein, ABC superfamily	[Q]Secondary metabolites biosynthesis, transport and catabolism
TRINITY_DN49335_c6_g1	KOG4194	Membrane glycoprotein LIG-1	[T]Signal transduction mechanisms
TRINITY_DN52035_c0_g1	KOG4609	Predicted phosphoglycerate mutase	[R]General function prediction only
TRINITY_DN52035_c0_g3	KOG4609	Predicted phosphoglycerate mutase	[R]General function prediction only
TRINITY_DN39608_c0_g1	KOG0865	Cyclophilin type peptidyl-prolyl cis-trans isomerase	[O]Posttranslational modification, protein turnover, chaperones
TRINITY_DN51611_c1_g3	KOG2680	DNA helicase TIP49, TBP-interacting protein	[K]Transcription
TRINITY_DN47171_c1_g1	KOG4243	Macrophage maturation-associated protein	[V]Defense mechanisms
TRINITY_DN43880_c2_g1	KOG1376	Alpha tubulin	[Z]Cytoskeleton
TRINITY_DN49500_c2_g1	KOG3216	Diamine acetyltransferase	[E]Amino acid transport and metabolism
TRINITY_DN51413_c1_g1	KOG2065	Gamma-tubulin ring complex protein	[Z]Cytoskeleton
TRINITY_DN50627_c0_g1	KOG2462	C2H2-type Zn-finger protein	[K]Transcription
TRINITY_DN44869_c2_g2	KOG1263	Multicopper oxidases	[Q]Secondary metabolites biosynthesis, transport and catabolism
TRINITY_DN40005_c7_g1	KOG0712	Molecular chaperone (DnaJ superfamily)	[O]Posttranslational modification, protein turnover, chaperones
TRINITY_DN40274_c2_g1	KOG3562	Forkhead/HNF-3-related transcription factor	[K]Transcription
TRINITY_DN43434_c2_g5	KOG0556	Aspartyl-tRNA synthetase	[J]Translation, ribosomal structure and biogenesis
TRINITY_DN43434_c2_g4	KOG1494	NAD-dependent malate dehydrogenase	[C]Energy production and conversion
TRINITY_DN50663_c2_g4	KOG2500	Uncharacterized conserved protein	[S]Function unknown
TRINITY_DN80510_c0_g1	KOG0320	Predicted E3 ubiquitin ligase	[O]Posttranslational modification, protein turnover, chaperones
TRINITY_DN51988_c4_g1	KOG4194	Membrane glycoprotein LIG-1	[T]Signal transduction mechanisms
TRINITY_DN45267_c1_g1	KOG1633	F-box protein JEMMA and related proteins with JmjC, PHD, F-box and LRR domains	[B]Chromatin structure and dynamics
TRINITY_DN45267_c1_g2	KOG0073	GTP-binding ADP-ribosylation factor-like protein ARL2	[U]Intracellular trafficking, secretion, and vesicular transport;[Z]Cytoskeleton
TRINITY_DN45267_c1_g6	KOG0073	GTP-binding ADP-ribosylation factor-like protein ARL2	[U]Intracellular trafficking, secretion, and vesicular transport;[Z]Cytoskeleton
TRINITY_DN53263_c4_g1	KOG1579	Homocysteine S-methyltransferase	[E]Amino acid transport and metabolism
TRINITY_DN49997_c4_g1	KOG1048	Neural adherens junction protein Plakophilin and related Armadillo repeat proteins	[T]Signal transduction mechanisms;[W]Extracellular structures
TRINITY_DN31315_c0_g1	KOG3847	Phospholipase A2 (platelet-activating factor acetylhydrolase in humans)	[I]Lipid transport and metabolism
TRINITY_DN90510_c0_g1	KOG3568	Dopamine beta-monooxygenase	[E]Amino acid transport and metabolism
TRINITY_DN40059_c8_g1	KOG2115	Vacuolar sorting protein VPS45	[U]Intracellular trafficking, secretion, and vesicular transport
TRINITY_DN39193_c1_g1	KOG2197	Ypt/Rab-specific GTPase-activating protein GYP7 and related proteins	[T]Signal transduction mechanisms
TRINITY_DN38007_c0_g1	KOG1637	Threonyl-tRNA synthetase	[J]Translation, ribosomal structure and biogenesis
TRINITY_DN36707_c0_g1	KOG4120	G/T mismatch-specific thymine DNA glycosylase	[L]Replication, recombination and repair
TRINITY_DN48762_c3_g3	KOG1332	Vesicle coat complex COPII, subunit SEC13	[U]Intracellular trafficking, secretion, and vesicular transport
TRINITY_DN40405_c3_g2	KOG3806	Predicted transcription factor	[K]Transcription
TRINITY_DN40405_c3_g1	KOG4189	Uncharacterized conserved protein	[S]Function unknown
TRINITY_DN27159_c0_g1	KOG1591	Prolyl 4-hydroxylase alpha subunit	[E]Amino acid transport and metabolism
TRINITY_DN43565_c1_g2	KOG2483	Upstream transcription factor 2/L-myc-2 protein	[K]Transcription
TRINITY_DN49311_c9_g4	KOG2462	C2H2-type Zn-finger protein	[K]Transcription
TRINITY_DN48463_c2_g3	KOG1176	Acyl-CoA synthetase	[I]Lipid transport and metabolism
TRINITY_DN40617_c11_g1	KOG3719	Carnitine O-acyltransferase CPT2/YAT1	[I]Lipid transport and metabolism
TRINITY_DN43074_c0_g1	KOG1172	Na+-independent Cl/HCO3 exchanger AE1 and related transporters (SLC4 family)	[P]Inorganic ion transport and metabolism
TRINITY_DN44178_c3_g3	KOG3213	Transcription factor IIB	[K]Transcription
TRINITY_DN44178_c3_g1	KOG3576	Ovo and related transcription factors	[K]Transcription
TRINITY_DN42402_c0_g1	KOG4189	Uncharacterized conserved protein	[S]Function unknown
TRINITY_DN42561_c2_g1	KOG2462	C2H2-type Zn-finger protein	[K]Transcription
TRINITY_DN42561_c2_g2	KOG2462	C2H2-type Zn-finger protein	[K]Transcription
TRINITY_DN50307_c1_g1	KOG1366	Alpha-macroglobulin	[O]Posttranslational modification, protein turnover, chaperones
TRINITY_DN50307_c1_g2	KOG2339	Uncharacterized conserved protein	[S]Function unknown
TRINITY_DN45250_c4_g5	KOG1587	Cytoplasmic dynein intermediate chain	[Z]Cytoskeleton
TRINITY_DN41355_c0_g1	KOG0032	Ca2+/calmodulin-dependent protein kinase, EF-Hand protein superfamily	[T]Signal transduction mechanisms
TRINITY_DN46718_c1_g3	KOG2243	Ca2+ release channel (ryanodine receptor)	[T]Signal transduction mechanisms
TRINITY_DN41507_c7_g1	KOG2806	Chitinase	[G]Carbohydrate transport and metabolism
TRINITY_DN43107_c1_g1	KOG0907	Thioredoxin	[O]Posttranslational modification, protein turnover, chaperones
TRINITY_DN47763_c2_g2	KOG3189	Phosphomannomutase	[I]Lipid transport and metabolism
TRINITY_DN46437_c2_g1	KOG2462	C2H2-type Zn-finger protein	[K]Transcription
TRINITY_DN48225_c3_g1	KOG3607	Meltrins, fertilins and related Zn-dependent metalloproteinases of the ADAMs family	[O]Posttranslational modification, protein turnover, chaperones
TRINITY_DN52027_c5_g2	KOG3457	Sec61 protein translocation complex, beta subunit	[O]Posttranslational modification, protein turnover, chaperones
TRINITY_DN51421_c5_g1	KOG0111	Cyclophilin-type peptidyl-prolyl cis-trans isomerase	[O]Posttranslational modification, protein turnover, chaperones
TRINITY_DN48665_c6_g1	KOG2462	C2H2-type Zn-finger protein	[K]Transcription
TRINITY_DN67830_c0_g1	KOG0156	Cytochrome P450 CYP2 subfamily	[Q]Secondary metabolites biosynthesis, transport and catabolism
TRINITY_DN42859_c2_g1	KOG3642	GABA receptor	[T]Signal transduction mechanisms
TRINITY_DN48916_c4_g1	KOG3486	40S ribosomal protein S21	[J]Translation, ribosomal structure and biogenesis
TRINITY_DN45244_c1_g1	KOG1167	Serine/threonine protein kinase of the CDC7 subfamily involved in DNA synthesis, repair and recombination	[L]Replication, recombination and repair
TRINITY_DN42655_c4_g1	KOG1499	Protein arginine N-methyltransferase PRMT1 and related enzymes	[O]Posttranslational modification, protein turnover, chaperones;[K]Transcription;[T]Signal transduction mechanisms
TRINITY_DN38849_c0_g1	KOG3515	Predicted transmembrane protein of the immunoglobulin family of cell adhesion molecules	[R]General function prediction only
TRINITY_DN51823_c0_g3	KOG2323	Pyruvate kinase	[G]Carbohydrate transport and metabolism
TRINITY_DN50159_c8_g1	KOG0730	AAA+-type ATPase	[O]Posttranslational modification, protein turnover, chaperones
TRINITY_DN49848_c4_g1	KOG4231	Intracellular membrane-bound Ca2+-independent phospholipase A2	[I]Lipid transport and metabolism
TRINITY_DN52804_c3_g1	KOG3123	Diphthine synthase	[J]Translation, ribosomal structure and biogenesis
TRINITY_DN42175_c6_g6	KOG4768	Mitochondrial mRNA maturase	[A]RNA processing and modification
TRINITY_DN53111_c4_g2	KOG1584	Sulfotransferase	[R]General function prediction only
TRINITY_DN39501_c2_g1	KOG1189	Global transcriptional regulator, cell division control protein	[E]Amino acid transport and metabolism
TRINITY_DN51077_c0_g6	KOG0987	DNA helicase PIF1/RRM3	[D]Cell cycle control, cell division, chromosome partitioning
TRINITY_DN51973_c1_g1	KOG4436	Predicted GTPase activator NB4S/EVI5 (contains TBC domain)/Calmodulin-binding protein Pollux (contains PTB and TBC domains)	[R]General function prediction only
TRINITY_DN18738_c0_g1	KOG0488	Transcription factor BarH and related HOX domain proteins	[R]General function prediction only
TRINITY_DN39600_c2_g3	KOG0652	26S proteasome regulatory complex, ATPase RPT5	[O]Posttranslational modification, protein turnover, chaperones
TRINITY_DN39600_c2_g2	KOG0393	Ras-related small GTPase, Rho type	[R]General function prediction only
TRINITY_DN39600_c2_g4	KOG0812	SNARE protein SED5/Syntaxin 5	[U]Intracellular trafficking, secretion, and vesicular transport
TRINITY_DN50901_c0_g1	KOG3597	Proteoglycan	[R]General function prediction only
TRINITY_DN46115_c0_g3	KOG0484	Transcription factor PHOX2/ARIX, contains HOX domain	[K]Transcription
TRINITY_DN45289_c1_g1	KOG3783	Uncharacterized conserved protein	[S]Function unknown
TRINITY_DN46250_c3_g2	KOG1364	Predicted ubiquitin regulatory protein, contains UAS and UBX domains	[O]Posttranslational modification, protein turnover, chaperones
TRINITY_DN46250_c3_g4	KOG0938	Adaptor complexes medium subunit family	[U]Intracellular trafficking, secretion, and vesicular transport
TRINITY_DN51976_c4_g1	KOG1221	Acyl-CoA reductase	[I]Lipid transport and metabolism
TRINITY_DN43773_c1_g3	KOG3169	RNA polymerase II transcriptional regulation mediator	[K]Transcription
TRINITY_DN71693_c0_g1	KOG1867	Ubiquitin-specific protease	[O]Posttranslational modification, protein turnover, chaperones
TRINITY_DN48584_c0_g5	KOG0520	Uncharacterized conserved protein, contains IPT/TIG domain	[S]Function unknown
TRINITY_DN48506_c2_g3	KOG0266	WD40 repeat-containing protein	[R]General function prediction only
TRINITY_DN50485_c0_g2	KOG3623	Homeobox transcription factor SIP1	[K]Transcription
TRINITY_DN45955_c1_g1	KOG3625	Alpha amylase	[G]Carbohydrate transport and metabolism
TRINITY_DN36345_c0_g2	KOG3453	Cytochrome c	[C]Energy production and conversion
TRINITY_DN36388_c0_g1	KOG4586	CUB domain-containing protein	[R]General function prediction only
TRINITY_DN50317_c5_g4	KOG2462	C2H2-type Zn-finger protein	[K]Transcription
TRINITY_DN41656_c7_g4	KOG1304	Amino acid transporters	[E]Amino acid transport and metabolism
TRINITY_DN52601_c1_g1	KOG2108	3'-5' DNA helicase	[L]Replication, recombination and repair
TRINITY_DN38234_c0_g1	KOG4177	Ankyrin	[M]Cell wall/membrane/envelope biogenesis
TRINITY_DN49789_c5_g2	KOG2760	Vacuolar sorting protein VPS36	[U]Intracellular trafficking, secretion, and vesicular transport
TRINITY_DN44810_c4_g1	KOG2324	Prolyl-tRNA synthetase	[J]Translation, ribosomal structure and biogenesis
TRINITY_DN42600_c0_g1	KOG1169	Diacylglycerol kinase	[I]Lipid transport and metabolism;[T]Signal transduction mechanisms
TRINITY_DN46105_c1_g2	KOG4212	RNA-binding protein hnRNP-M	[A]RNA processing and modification
TRINITY_DN44616_c0_g1	KOG4185	Predicted E3 ubiquitin ligase	[O]Posttranslational modification, protein turnover, chaperones
TRINITY_DN44237_c1_g1	KOG4356	Uncharacterized conserved protein	[S]Function unknown
TRINITY_DN48527_c1_g1	KOG1829	Uncharacterized conserved protein, contains C1, PH and RUN domains	[T]Signal transduction mechanisms
TRINITY_DN47089_c4_g1	KOG4100	Uncharacterized conserved protein	[S]Function unknown
TRINITY_DN47523_c0_g1	KOG1966	Sodium/hydrogen exchanger protein	[P]Inorganic ion transport and metabolism
TRINITY_DN46365_c6_g1	KOG4441	Proteins containing BTB/POZ and Kelch domains, involved in regulatory/signal transduction processes	[T]Signal transduction mechanisms;[R]General function prediction only
TRINITY_DN52554_c2_g2	KOG1218	Proteins containing Ca2+-binding EGF-like domains	[T]Signal transduction mechanisms
TRINITY_DN34773_c0_g1	KOG1756	Histone 2A	[B]Chromatin structure and dynamics
TRINITY_DN52347_c7_g1	KOG0554	Asparaginyl-tRNA synthetase (mitochondrial)	[J]Translation, ribosomal structure and biogenesis
TRINITY_DN48561_c4_g2	KOG4349	Uncharacterized conserved protein	[S]Function unknown
TRINITY_DN51369_c7_g1	KOG4194	Membrane glycoprotein LIG-1	[T]Signal transduction mechanisms
TRINITY_DN46056_c1_g2	KOG0865	Cyclophilin type peptidyl-prolyl cis-trans isomerase	[O]Posttranslational modification, protein turnover, chaperones
TRINITY_DN46926_c3_g3	KOG1930	Focal adhesion protein Tensin, contains PTB domain	[T]Signal transduction mechanisms;[Z]Cytoskeleton
TRINITY_DN48968_c0_g1	KOG0307	Vesicle coat complex COPII, subunit SEC31	[U]Intracellular trafficking, secretion, and vesicular transport
TRINITY_DN40400_c1_g5	KOG3689	Cyclic nucleotide phosphodiesterase	[T]Signal transduction mechanisms
TRINITY_DN52757_c2_g1	KOG3573	Caspase, apoptotic cysteine protease	[D]Cell cycle control, cell division, chromosome partitioning
TRINITY_DN48051_c4_g2	KOG3004	Meiotic chromosome segregation protein	[D]Cell cycle control, cell division, chromosome partitioning
TRINITY_DN51179_c2_g7	KOG1654	Microtubule-associated anchor protein involved in autophagy and membrane trafficking	[Z]Cytoskeleton
TRINITY_DN52631_c1_g1	KOG1822	Uncharacterized conserved protein	[S]Function unknown
TRINITY_DN52113_c0_g1	KOG1269	SAM-dependent methyltransferases	[I]Lipid transport and metabolism;[R]General function prediction only
TRINITY_DN49743_c5_g1	KOG3107	Predicted haloacid dehalogenase-like hydrolase (eyes absent)	[R]General function prediction only
TRINITY_DN46382_c1_g1	KOG4286	Dystrophin-like protein	[N]Cell motility;[T]Signal transduction mechanisms;[Z]Cytoskeleton
TRINITY_DN48233_c0_g5	KOG1366	Alpha-macroglobulin	[O]Posttranslational modification, protein turnover, chaperones
TRINITY_DN48233_c0_g3	KOG1366	Alpha-macroglobulin	[O]Posttranslational modification, protein turnover, chaperones
TRINITY_DN48233_c0_g1	KOG2957	Vacuolar H+-ATPase V0 sector, subunit d	[C]Energy production and conversion
TRINITY_DN50171_c3_g2	KOG1130	Predicted G-alpha GTPase interaction protein, contains GoLoco domain	[T]Signal transduction mechanisms
TRINITY_DN41100_c3_g5	KOG2462	C2H2-type Zn-finger protein	[K]Transcription
TRINITY_DN46735_c0_g1	KOG2478	Putative RNA polymerase II regulator	[K]Transcription
TRINITY_DN47707_c2_g1	KOG0864	Ran-binding protein RANBP1 and related RanBD domain proteins	[U]Intracellular trafficking, secretion, and vesicular transport
TRINITY_DN48588_c2_g1	KOG1028	Ca2+-dependent phospholipid-binding protein Synaptotagmin, required for synaptic vesicle and secretory granule exocytosis	[T]Signal transduction mechanisms;[U]Intracellular trafficking, secretion, and vesicular transport
TRINITY_DN44949_c4_g1	KOG1731	FAD-dependent sulfhydryl oxidase/quiescin and related proteins	[D]Cell cycle control, cell division, chromosome partitioning
TRINITY_DN44801_c0_g3	KOG4092	Mitochondrial F1F0-ATP synthase, subunit f	[C]Energy production and conversion
TRINITY_DN44801_c0_g1	KOG2239	Transcription factor containing NAC and TS-N domains	[K]Transcription
TRINITY_DN44801_c0_g4	KOG2239	Transcription factor containing NAC and TS-N domains	[K]Transcription
TRINITY_DN49698_c5_g1	KOG0713	Molecular chaperone (DnaJ superfamily)	[O]Posttranslational modification, protein turnover, chaperones
TRINITY_DN38295_c0_g2	KOG4619	Uncharacterized conserved protein	[S]Function unknown
TRINITY_DN44111_c5_g2	KOG3913	Wnt family of developmental regulators	[T]Signal transduction mechanisms
TRINITY_DN40296_c5_g3	KOG1496	Malate dehydrogenase	[C]Energy production and conversion
TRINITY_DN44601_c4_g1	KOG0946	ER-Golgi vesicle-tethering protein p115	[U]Intracellular trafficking, secretion, and vesicular transport
TRINITY_DN47197_c3_g1	KOG3623	Homeobox transcription factor SIP1	[K]Transcription
TRINITY_DN43967_c0_g1	KOG1915	Cell cycle control protein (crooked neck)	[D]Cell cycle control, cell division, chromosome partitioning
TRINITY_DN51193_c3_g1	KOG1215	Low-density lipoprotein receptors containing Ca2+-binding EGF-like domains	[T]Signal transduction mechanisms
TRINITY_DN41912_c0_g1	KOG0521	Putative GTPase activating proteins (GAPs)	[T]Signal transduction mechanisms
TRINITY_DN49318_c4_g1	KOG3005	GIY-YIG type nuclease	[R]General function prediction only
TRINITY_DN45263_c3_g2	KOG3992	Uncharacterized conserved protein	[S]Function unknown
TRINITY_DN23034_c0_g1	KOG4194	Membrane glycoprotein LIG-1	[T]Signal transduction mechanisms
TRINITY_DN51697_c0_g2	KOG0783	Uncharacterized conserved protein, contains ankyrin and BTB/POZ domains	[S]Function unknown
TRINITY_DN46619_c2_g2	KOG3005	GIY-YIG type nuclease	[R]General function prediction only
TRINITY_DN45717_c0_g2	KOG3627	Trypsin	[E]Amino acid transport and metabolism
TRINITY_DN44925_c2_g1	KOG1026	Nerve growth factor receptor TRKA and related tyrosine kinases	[T]Signal transduction mechanisms;[U]Intracellular trafficking, secretion, and vesicular transport
TRINITY_DN49995_c2_g1	KOG0862	Synaptobrevin/VAMP-like protein SEC22	[U]Intracellular trafficking, secretion, and vesicular transport
TRINITY_DN46152_c4_g2	KOG4406	CDC42 Rho GTPase-activating protein	[T]Signal transduction mechanisms;[Z]Cytoskeleton
TRINITY_DN49633_c2_g1	KOG0330	ATP-dependent RNA helicase	[A]RNA processing and modification
TRINITY_DN42846_c4_g12	KOG2462	C2H2-type Zn-finger protein	[K]Transcription
TRINITY_DN48833_c6_g6	KOG3124	Pyrroline-5-carboxylate reductase	[E]Amino acid transport and metabolism
TRINITY_DN48833_c6_g1	KOG1190	Polypyrimidine tract-binding protein	[A]RNA processing and modification
TRINITY_DN43749_c0_g1	KOG0255	Synaptic vesicle transporter SVOP and related transporters (major facilitator superfamily)	[R]General function prediction only
TRINITY_DN50611_c3_g1	KOG2687	Spindle pole body protein, contains UNC-84 domain	[D]Cell cycle control, cell division, chromosome partitioning
TRINITY_DN52759_c0_g1	KOG0682	Ammonia permease	[P]Inorganic ion transport and metabolism
TRINITY_DN43351_c8_g3	KOG0255	Synaptic vesicle transporter SVOP and related transporters (major facilitator superfamily)	[R]General function prediction only
TRINITY_DN51711_c3_g1	KOG3613	Dopey and related predicted leucine zipper transcription factors	[K]Transcription
TRINITY_DN44878_c0_g1	KOG2691	RNA polymerase II subunit 9	[K]Transcription
TRINITY_DN40808_c0_g4	KOG1375	Beta tubulin	[Z]Cytoskeleton
TRINITY_DN44815_c3_g1	KOG3513	Neural cell adhesion molecule L1	[T]Signal transduction mechanisms
TRINITY_DN44815_c3_g3	KOG4222	Axon guidance receptor Dscam	[T]Signal transduction mechanisms
TRINITY_DN54171_c0_g1	KOG4219	G protein-coupled receptor	[T]Signal transduction mechanisms
TRINITY_DN50009_c5_g1	KOG2618	Uncharacterized conserved protein	[S]Function unknown
TRINITY_DN51927_c4_g1	KOG1610	Corticosteroid 11-beta-dehydrogenase and related short chain-type dehydrogenases	[Q]Secondary metabolites biosynthesis, transport and catabolism;[R]General function prediction only
TRINITY_DN51927_c4_g2	KOG1610	Corticosteroid 11-beta-dehydrogenase and related short chain-type dehydrogenases	[Q]Secondary metabolites biosynthesis, transport and catabolism;[R]General function prediction only
TRINITY_DN65001_c0_g1	KOG3623	Homeobox transcription factor SIP1	[K]Transcription
TRINITY_DN41980_c2_g3	KOG2519	5'-3' exonuclease	[L]Replication, recombination and repair
TRINITY_DN47492_c3_g3	KOG4084	Transmembrane protein	[R]General function prediction only
TRINITY_DN61704_c0_g1	KOG0196	Tyrosine kinase, EPH (ephrin) receptor family	[T]Signal transduction mechanisms
TRINITY_DN17445_c0_g1	KOG4499	Ca2+-binding protein Regucalcin/SMP30	[P]Inorganic ion transport and metabolism;[T]Signal transduction mechanisms
TRINITY_DN42787_c4_g2	KOG2335	tRNA-dihydrouridine synthase	[J]Translation, ribosomal structure and biogenesis
TRINITY_DN44592_c2_g1	KOG1436	Dihydroorotate dehydrogenase	[F]Nucleotide transport and metabolism
TRINITY_DN50479_c8_g3	KOG3916	UDP-Gal:glucosylceramide beta-1,4-galactosyltransferase	[G]Carbohydrate transport and metabolism
TRINITY_DN40258_c2_g5	KOG0349	Putative DEAD-box RNA helicase DDX1	[A]RNA processing and modification
TRINITY_DN44867_c8_g1	KOG2462	C2H2-type Zn-finger protein	[K]Transcription
TRINITY_DN42923_c1_g1	KOG1427	Uncharacterized conserved protein, contains RCC1 domain	[S]Function unknown
TRINITY_DN41222_c2_g1	KOG4804	Predicted membrane protein	[R]General function prediction only
TRINITY_DN49985_c1_g2	KOG0804	Cytoplasmic Zn-finger protein BRAP2 (BRCA1 associated protein)	[R]General function prediction only
TRINITY_DN44875_c0_g1	KOG2039	Transcriptional coactivator p100	[K]Transcription
TRINITY_DN42722_c2_g3	KOG3149	Transcription initiation factor IIF, auxiliary subunit	[K]Transcription
TRINITY_DN52259_c3_g2	KOG1376	Alpha tubulin	[Z]Cytoskeleton
TRINITY_DN51919_c1_g1	KOG4289	Cadherin EGF LAG seven-pass G-type receptor	[T]Signal transduction mechanisms
TRINITY_DN51919_c1_g3	KOG4289	Cadherin EGF LAG seven-pass G-type receptor	[T]Signal transduction mechanisms
TRINITY_DN51919_c1_g5	KOG4289	Cadherin EGF LAG seven-pass G-type receptor	[T]Signal transduction mechanisms
TRINITY_DN55050_c0_g1	KOG0746	60S ribosomal protein L3 and related proteins	[J]Translation, ribosomal structure and biogenesis
TRINITY_DN61995_c0_g1	KOG1366	Alpha-macroglobulin	[O]Posttranslational modification, protein turnover, chaperones
TRINITY_DN50777_c4_g1	KOG1536	Biotin holocarboxylase synthetase/biotin-protein ligase	[H]Coenzyme transport and metabolism
TRINITY_DN49720_c4_g1	KOG0791	Protein tyrosine phosphatase, contains fn3 domain	[T]Signal transduction mechanisms
TRINITY_DN50999_c10_g1	KOG4741	Uncharacterized conserved protein	[S]Function unknown
TRINITY_DN40105_c3_g1	KOG1090	Predicted dual-specificity phosphatase	[R]General function prediction only
TRINITY_DN50419_c5_g2	KOG0265	U5 snRNP-specific protein-like factor and related proteins	[A]RNA processing and modification
TRINITY_DN41925_c4_g3	KOG4404	Tandem pore domain K+ channel TASK3/THIK-1	[P]Inorganic ion transport and metabolism
TRINITY_DN83859_c0_g1	KOG1870	Ubiquitin C-terminal hydrolase	[O]Posttranslational modification, protein turnover, chaperones
TRINITY_DN47103_c10_g1	KOG2462	C2H2-type Zn-finger protein	[K]Transcription
TRINITY_DN41612_c0_g1	KOG4238	Bifunctional ATP sulfurylase/adenosine 5'-phosphosulfate kinase	[F]Nucleotide transport and metabolism
TRINITY_DN50401_c2_g1	KOG1026	Nerve growth factor receptor TRKA and related tyrosine kinases	[T]Signal transduction mechanisms;[U]Intracellular trafficking, secretion, and vesicular transport
TRINITY_DN49685_c3_g1	KOG4006	Anti-proliferation factor BTG1/TOB	[T]Signal transduction mechanisms;[R]General function prediction only
TRINITY_DN46994_c0_g2	KOG0200	Fibroblast/platelet-derived growth factor receptor and related receptor tyrosine kinases	[T]Signal transduction mechanisms
TRINITY_DN46994_c0_g1	KOG0200	Fibroblast/platelet-derived growth factor receptor and related receptor tyrosine kinases	[T]Signal transduction mechanisms
TRINITY_DN43354_c2_g1	KOG2170	ATPase of the AAA+ superfamily	[R]General function prediction only
TRINITY_DN42784_c1_g3	KOG1602	Cis-prenyltransferase	[I]Lipid transport and metabolism
TRINITY_DN48728_c2_g1	KOG2075	Topoisomerase TOP1-interacting protein BTBD1	[S]Function unknown
TRINITY_DN8246_c0_g1	KOG1052	Glutamate-gated kainate-type ion channel receptor subunit GluR5 and related subunits	[P]Inorganic ion transport and metabolism;[E]Amino acid transport and metabolism;[T]Signal transduction mechanisms
TRINITY_DN43428_c4_g3	KOG4253	Tryptophan-rich basic nuclear protein	[R]General function prediction only
TRINITY_DN49947_c2_g1	KOG3623	Homeobox transcription factor SIP1	[K]Transcription
TRINITY_DN44968_c0_g1	KOG0071	GTP-binding ADP-ribosylation factor Arf6 (dArf3)	[U]Intracellular trafficking, secretion, and vesicular transport
TRINITY_DN44968_c0_g2	KOG0834	CDK9 kinase-activating protein cyclin T	[D]Cell cycle control, cell division, chromosome partitioning
TRINITY_DN42487_c0_g1	KOG1215	Low-density lipoprotein receptors containing Ca2+-binding EGF-like domains	[T]Signal transduction mechanisms
TRINITY_DN48848_c0_g1	KOG3772	M-phase inducer phosphatase	[D]Cell cycle control, cell division, chromosome partitioning
TRINITY_DN40308_c2_g2	KOG0527	HMG-box transcription factor	[K]Transcription
TRINITY_DN48481_c1_g1	KOG2058	Ypt/Rab GTPase activating protein	[U]Intracellular trafficking, secretion, and vesicular transport
TRINITY_DN46864_c7_g1	KOG0147	Transcriptional coactivator CAPER (RRM superfamily)	[K]Transcription
TRINITY_DN75819_c0_g1	KOG2450	Aldehyde dehydrogenase	[C]Energy production and conversion
TRINITY_DN46731_c2_g1	KOG0611	Predicted serine/threonine protein kinase	[R]General function prediction only
TRINITY_DN42266_c1_g1	KOG1097	Adenine deaminase/adenosine deaminase	[F]Nucleotide transport and metabolism
TRINITY_DN42916_c2_g7	KOG2303	Predicted NAD synthase, contains CN hydrolase domain	[H]Coenzyme transport and metabolism;[R]General function prediction only
TRINITY_DN47071_c1_g5	KOG3071	Fatty acyl-CoA elongase/Polyunsaturated fatty acid specific elongation enzyme	[I]Lipid transport and metabolism
TRINITY_DN47071_c1_g4	KOG3071	Fatty acyl-CoA elongase/Polyunsaturated fatty acid specific elongation enzyme	[I]Lipid transport and metabolism
TRINITY_DN47071_c1_g3	KOG3071	Fatty acyl-CoA elongase/Polyunsaturated fatty acid specific elongation enzyme	[I]Lipid transport and metabolism
TRINITY_DN30783_c0_g1	KOG3686	Rap1-GTPase-activating protein (Rap1GAP)	[T]Signal transduction mechanisms
TRINITY_DN95654_c0_g1	KOG3627	Trypsin	[E]Amino acid transport and metabolism
TRINITY_DN47183_c8_g1	KOG3623	Homeobox transcription factor SIP1	[K]Transcription
TRINITY_DN43863_c5_g5	KOG1513	Nuclear helicase MOP-3/SNO (DEAD-box superfamily)	[K]Transcription;[T]Signal transduction mechanisms
TRINITY_DN47968_c1_g1	KOG2649	Zinc carboxypeptidase	[R]General function prediction only
TRINITY_DN43531_c0_g1	KOG3976	Mitochondrial F1F0-ATP synthase, subunit b/ATP4	[C]Energy production and conversion
TRINITY_DN51984_c1_g1	KOG2462	C2H2-type Zn-finger protein	[K]Transcription
TRINITY_DN44344_c4_g3	KOG2004	Mitochondrial ATP-dependent protease PIM1/LON	[O]Posttranslational modification, protein turnover, chaperones
TRINITY_DN53334_c5_g3	KOG0443	Actin regulatory proteins (gelsolin/villin family)	[Z]Cytoskeleton
TRINITY_DN53334_c5_g1	KOG0443	Actin regulatory proteins (gelsolin/villin family)	[Z]Cytoskeleton
TRINITY_DN40415_c0_g2	KOG3627	Trypsin	[E]Amino acid transport and metabolism
TRINITY_DN42749_c3_g4	KOG2204	Mannosyl-oligosaccharide alpha-1,2-mannosidase and related glycosyl hydrolases	[G]Carbohydrate transport and metabolism
TRINITY_DN40091_c3_g1	KOG1217	Fibrillins and related proteins containing Ca2+-binding EGF-like domains	[T]Signal transduction mechanisms
TRINITY_DN48426_c0_g3	KOG2462	C2H2-type Zn-finger protein	[K]Transcription
TRINITY_DN48426_c0_g2	KOG2462	C2H2-type Zn-finger protein	[K]Transcription
TRINITY_DN48426_c0_g1	KOG2462	C2H2-type Zn-finger protein	[K]Transcription
TRINITY_DN45109_c5_g2	KOG2724	Nuclear pore complex component NPAP60L/NUP50	[U]Intracellular trafficking, secretion, and vesicular transport
TRINITY_DN51008_c1_g1	KOG2087	Glycoprotein hormone receptor	[T]Signal transduction mechanisms
TRINITY_DN50411_c3_g1	KOG3416	Predicted nucleic acid binding protein	[R]General function prediction only
TRINITY_DN45042_c2_g4	KOG3905	Dynein light intermediate chain	[N]Cell motility
TRINITY_DN48254_c2_g7	KOG0459	Polypeptide release factor 3	[J]Translation, ribosomal structure and biogenesis
TRINITY_DN48345_c0_g3	KOG3065	SNAP-25 (synaptosome-associated protein) component of SNARE complex	[U]Intracellular trafficking, secretion, and vesicular transport
TRINITY_DN78684_c0_g1	KOG3513	Neural cell adhesion molecule L1	[T]Signal transduction mechanisms
TRINITY_DN48871_c2_g2	KOG1780	Small Nuclear ribonucleoprotein G	[A]RNA processing and modification
TRINITY_DN51186_c0_g1	KOG4081	Dynein light chain	[N]Cell motility
TRINITY_DN50820_c0_g1	KOG0102	Molecular chaperones mortalin/PBP74/GRP75, HSP70 superfamily	[O]Posttranslational modification, protein turnover, chaperones
TRINITY_DN43437_c2_g1	KOG1583	UDP-N-acetylglucosamine transporter	[G]Carbohydrate transport and metabolism
TRINITY_DN40436_c0_g2	KOG0959	N-arginine dibasic convertase NRD1 and related Zn2+-dependent endopeptidases, insulinase superfamily	[O]Posttranslational modification, protein turnover, chaperones
TRINITY_DN90705_c0_g1	KOG3623	Homeobox transcription factor SIP1	[K]Transcription
TRINITY_DN48142_c4_g1	KOG2819	Uncharacterized conserved protein	[S]Function unknown
TRINITY_DN78338_c0_g1	KOG0255	Synaptic vesicle transporter SVOP and related transporters (major facilitator superfamily)	[R]General function prediction only
TRINITY_DN53088_c6_g2	KOG1366	Alpha-macroglobulin	[O]Posttranslational modification, protein turnover, chaperones
TRINITY_DN38967_c1_g2	KOG1727	Microtubule-binding protein (translationally controlled tumor protein)	[D]Cell cycle control, cell division, chromosome partitioning;[Z]Cytoskeleton
TRINITY_DN67934_c0_g1	KOG4681	Uncharacterized conserved protein	[S]Function unknown
TRINITY_DN41788_c9_g1	KOG4410	5-formyltetrahydrofolate cyclo-ligase	[H]Coenzyme transport and metabolism
TRINITY_DN44253_c0_g2	KOG3806	Predicted transcription factor	[K]Transcription
TRINITY_DN41399_c0_g1	KOG3623	Homeobox transcription factor SIP1	[K]Transcription
TRINITY_DN50278_c2_g1	KOG4292	Cubilin, multiligand receptor mediating cobalamin absorption	[H]Coenzyme transport and metabolism
TRINITY_DN47612_c8_g1	KOG4207	Predicted splicing factor, SR protein superfamily	[A]RNA processing and modification
TRINITY_DN52456_c0_g3	KOG4822	Predicted nuclear membrane protein involved in mRNA transport and sex determination via splicing modulation	[A]RNA processing and modification;[T]Signal transduction mechanisms
TRINITY_DN52456_c0_g2	KOG1074	Transcriptional repressor SALM	[K]Transcription
TRINITY_DN51673_c0_g2	KOG2740	Clathrin-associated protein medium chain	[U]Intracellular trafficking, secretion, and vesicular transport
TRINITY_DN40875_c4_g2	KOG4254	Phytoene desaturase	[H]Coenzyme transport and metabolism
TRINITY_DN44667_c4_g1	KOG3146	Dolichyl pyrophosphate phosphatase and related acid phosphatases	[I]Lipid transport and metabolism
TRINITY_DN77902_c0_g1	KOG1399	Flavin-containing monooxygenase	[Q]Secondary metabolites biosynthesis, transport and catabolism
TRINITY_DN48588_c5_g2	KOG1403	Predicted alanine-glyoxylate aminotransferase	[R]General function prediction only
TRINITY_DN39241_c3_g1	KOG1056	Glutamate-gated metabotropic ion channel receptor subunit GRM2 and related subunits, G-protein coupled receptor superfamily	[P]Inorganic ion transport and metabolism;[T]Signal transduction mechanisms
TRINITY_DN40615_c0_g1	KOG0546	HSP90 co-chaperone CPR7/Cyclophilin	[O]Posttranslational modification, protein turnover, chaperones
TRINITY_DN39241_c3_g2	KOG1056	Glutamate-gated metabotropic ion channel receptor subunit GRM2 and related subunits, G-protein coupled receptor superfamily	[P]Inorganic ion transport and metabolism;[T]Signal transduction mechanisms
TRINITY_DN42684_c0_g2	KOG3545	Olfactomedin and related extracellular matrix glycoproteins	[W]Extracellular structures
TRINITY_DN62923_c0_g1	KOG0161	Myosin class II heavy chain	[Z]Cytoskeleton
TRINITY_DN43106_c2_g1	KOG3513	Neural cell adhesion molecule L1	[T]Signal transduction mechanisms
TRINITY_DN43024_c1_g1	KOG4577	Transcription factor LIM3, contains LIM and HOX domains	[K]Transcription
TRINITY_DN48638_c1_g1	KOG2001	Gamma-tubulin complex, DGRIP84/SPC97 component	[Z]Cytoskeleton
TRINITY_DN49004_c0_g4	KOG4220	Muscarinic acetylcholine receptor	[T]Signal transduction mechanisms
TRINITY_DN89455_c0_g1	KOG3939	Selenophosphate synthetase	[T]Signal transduction mechanisms
TRINITY_DN45141_c0_g5	KOG3623	Homeobox transcription factor SIP1	[K]Transcription
TRINITY_DN46150_c2_g5	KOG3623	Homeobox transcription factor SIP1	[K]Transcription
TRINITY_DN46150_c2_g4	KOG2462	C2H2-type Zn-finger protein	[K]Transcription
TRINITY_DN46150_c2_g1	KOG1074	Transcriptional repressor SALM	[K]Transcription
TRINITY_DN46150_c2_g3	KOG2462	C2H2-type Zn-finger protein	[K]Transcription
TRINITY_DN46529_c5_g1	KOG4298	CAP-binding protein complex interacting protein 2	[A]RNA processing and modification
TRINITY_DN46529_c5_g3	KOG4298	CAP-binding protein complex interacting protein 2	[A]RNA processing and modification
TRINITY_DN46529_c5_g4	KOG4298	CAP-binding protein complex interacting protein 2	[A]RNA processing and modification
TRINITY_DN41486_c6_g1	KOG1592	Asparaginase	[E]Amino acid transport and metabolism
TRINITY_DN42102_c1_g2	KOG0696	Serine/threonine protein kinase	[T]Signal transduction mechanisms
TRINITY_DN44199_c7_g1	KOG3390	General control of amino-acid synthesis 5-like 1	[K]Transcription
TRINITY_DN50872_c0_g1	KOG2157	Predicted tubulin-tyrosine ligase	[O]Posttranslational modification, protein turnover, chaperones
TRINITY_DN5726_c0_g1	KOG3676	Ca2+-permeable cation channel OSM-9 and related channels (OTRPC family)	[P]Inorganic ion transport and metabolism;[T]Signal transduction mechanisms
TRINITY_DN43557_c2_g1	KOG3513	Neural cell adhesion molecule L1	[T]Signal transduction mechanisms
TRINITY_DN39086_c2_g5	KOG3623	Homeobox transcription factor SIP1	[K]Transcription
TRINITY_DN49312_c5_g1	KOG4082	Uncharacterized conserved protein	[S]Function unknown
TRINITY_DN47991_c2_g1	KOG1212	Amidases	[J]Translation, ribosomal structure and biogenesis;[I]Lipid transport and metabolism;[T]Signal transduction mechanisms
TRINITY_DN51230_c1_g3	KOG4331	Polytopic membrane protein Prominin	[R]General function prediction only
TRINITY_DN51230_c1_g2	KOG0266	WD40 repeat-containing protein	[R]General function prediction only
TRINITY_DN41568_c0_g1	KOG4424	Predicted Rho/Rac guanine nucleotide exchange factor/faciogenital dysplasia protein 3	[T]Signal transduction mechanisms
TRINITY_DN46391_c6_g1	KOG2577	Transcription factor E2F/dimerization partner (TDP)	[K]Transcription
TRINITY_DN47732_c1_g3	KOG4441	Proteins containing BTB/POZ and Kelch domains, involved in regulatory/signal transduction processes	[T]Signal transduction mechanisms;[R]General function prediction only
TRINITY_DN43504_c9_g1	KOG1323	Serine/threonine phosphatase	[T]Signal transduction mechanisms
TRINITY_DN47732_c1_g5	KOG2462	C2H2-type Zn-finger protein	[K]Transcription
TRINITY_DN29476_c0_g1	KOG1954	Endocytosis/signaling protein EHD1	[T]Signal transduction mechanisms;[U]Intracellular trafficking, secretion, and vesicular transport
TRINITY_DN51817_c4_g1	KOG4220	Muscarinic acetylcholine receptor	[T]Signal transduction mechanisms
TRINITY_DN39599_c0_g1	KOG4177	Ankyrin	[M]Cell wall/membrane/envelope biogenesis
TRINITY_DN38931_c5_g1	KOG0867	Glutathione S-transferase	[O]Posttranslational modification, protein turnover, chaperones
TRINITY_DN49117_c2_g1	KOG1293	Proteins containing armadillo/beta-catenin-like repeat	[R]General function prediction only
TRINITY_DN33755_c0_g1	KOG3513	Neural cell adhesion molecule L1	[T]Signal transduction mechanisms
TRINITY_DN46918_c2_g1	KOG2754	Oligosaccharyltransferase, beta subunit	[O]Posttranslational modification, protein turnover, chaperones
TRINITY_DN18931_c0_g1	KOG0509	Ankyrin repeat and DHHC-type Zn-finger domain containing proteins	[R]General function prediction only
TRINITY_DN50211_c1_g2	KOG1114	Tripeptidyl peptidase II	[O]Posttranslational modification, protein turnover, chaperones
TRINITY_DN13233_c0_g1	KOG0197	Tyrosine kinases	[T]Signal transduction mechanisms
TRINITY_DN45843_c3_g2	KOG2462	C2H2-type Zn-finger protein	[K]Transcription
TRINITY_DN45843_c3_g3	KOG2462	C2H2-type Zn-finger protein	[K]Transcription
TRINITY_DN45843_c3_g1	KOG2462	C2H2-type Zn-finger protein	[K]Transcription
TRINITY_DN45843_c3_g4	KOG2462	C2H2-type Zn-finger protein	[K]Transcription
TRINITY_DN45843_c3_g5	KOG2462	C2H2-type Zn-finger protein	[K]Transcription
TRINITY_DN42351_c0_g5	KOG3035	Isoamyl acetate-hydrolyzing esterase	[I]Lipid transport and metabolism
TRINITY_DN42296_c0_g1	KOG0145	RNA-binding protein ELAV/HU (RRM superfamily)	[A]RNA processing and modification
TRINITY_DN49738_c4_g2	KOG1413	N-acetylglucosaminyltransferase I	[G]Carbohydrate transport and metabolism
TRINITY_DN43632_c0_g3	KOG3937	mRNA splicing factor	[A]RNA processing and modification
TRINITY_DN45026_c1_g2	KOG0136	Acyl-CoA oxidase	[I]Lipid transport and metabolism
TRINITY_DN45026_c1_g1	KOG0136	Acyl-CoA oxidase	[I]Lipid transport and metabolism
TRINITY_DN42510_c1_g6	KOG0683	Glutamine synthetase	[E]Amino acid transport and metabolism
TRINITY_DN42510_c1_g1	KOG0683	Glutamine synthetase	[E]Amino acid transport and metabolism
TRINITY_DN45795_c1_g5	KOG2462	C2H2-type Zn-finger protein	[K]Transcription
TRINITY_DN42656_c2_g5	KOG1643	Triosephosphate isomerase	[G]Carbohydrate transport and metabolism
TRINITY_DN42656_c2_g1	KOG1446	Histone H3 (Lys4) methyltransferase complex and RNA cleavage factor II complex, subunit SWD2	[A]RNA processing and modification;[B]Chromatin structure and dynamics;[O]Posttranslational modification, protein turnover, chaperones
TRINITY_DN47620_c1_g6	KOG1756	Histone 2A	[B]Chromatin structure and dynamics
TRINITY_DN39900_c2_g2	KOG0611	Predicted serine/threonine protein kinase	[R]General function prediction only
TRINITY_DN41735_c2_g3	KOG0236	Sulfate/bicarbonate/oxalate exchanger SAT-1 and related transporters (SLC26 family)	[P]Inorganic ion transport and metabolism
TRINITY_DN41735_c2_g2	KOG3715	LST7 amino acid permease Golgi transport protein	[U]Intracellular trafficking, secretion, and vesicular transport;[E]Amino acid transport and metabolism
TRINITY_DN41735_c2_g9	KOG4810	Uncharacterized conserved protein	[S]Function unknown
TRINITY_DN41579_c4_g1	KOG4256	Kinetochore component	[D]Cell cycle control, cell division, chromosome partitioning
TRINITY_DN51290_c3_g4	KOG2667	COPII vesicle protein	[U]Intracellular trafficking, secretion, and vesicular transport
TRINITY_DN39165_c8_g1	KOG1376	Alpha tubulin	[Z]Cytoskeleton
TRINITY_DN54169_c0_g1	KOG4289	Cadherin EGF LAG seven-pass G-type receptor	[T]Signal transduction mechanisms
TRINITY_DN38956_c8_g1	KOG3527	Erythrocyte membrane protein 4.1 and related proteins of the ERM family	[R]General function prediction only
TRINITY_DN39978_c3_g2	KOG0698	Serine/threonine protein phosphatase	[T]Signal transduction mechanisms
TRINITY_DN47769_c0_g1	KOG2408	Peroxidase/oxygenase	[R]General function prediction only
TRINITY_DN47733_c2_g5	KOG0963	Transcription factor/CCAAT displacement protein CDP1	[K]Transcription
TRINITY_DN42483_c6_g1	KOG2748	Uncharacterized conserved protein, contains chromo domain	[B]Chromatin structure and dynamics
TRINITY_DN50932_c1_g1	KOG1237	H+/oligopeptide symporter	[E]Amino acid transport and metabolism
TRINITY_DN49247_c3_g2	KOG0854	Alkyl hydroperoxide reductase, thiol specific antioxidant and related enzymes	[O]Posttranslational modification, protein turnover, chaperones
TRINITY_DN50977_c8_g1	KOG1413	N-acetylglucosaminyltransferase I	[G]Carbohydrate transport and metabolism
TRINITY_DN48770_c0_g1	KOG3541	Predicted guanine nucleotide exchange factor	[T]Signal transduction mechanisms
TRINITY_DN47365_c1_g2	KOG3553	Tax interaction protein TIP1	[M]Cell wall/membrane/envelope biogenesis
TRINITY_DN91895_c0_g1	KOG4178	Soluble epoxide hydrolase	[I]Lipid transport and metabolism
TRINITY_DN48090_c1_g1	KOG0464	Elongation factor G	[J]Translation, ribosomal structure and biogenesis
TRINITY_DN41721_c2_g1	KOG0395	Ras-related GTPase	[R]General function prediction only
TRINITY_DN47850_c4_g1	KOG3083	Prohibitin	[O]Posttranslational modification, protein turnover, chaperones
TRINITY_DN43038_c4_g2	KOG1208	Dehydrogenases with different specificities (related to short-chain alcohol dehydrogenases)	[Q]Secondary metabolites biosynthesis, transport and catabolism
TRINITY_DN43038_c4_g5	KOG3626	Organic anion transporter	[Q]Secondary metabolites biosynthesis, transport and catabolism
TRINITY_DN49117_c1_g1	KOG0818	GTPase-activating proteins of the GIT family	[T]Signal transduction mechanisms
TRINITY_DN49848_c4_g2	KOG3836	HLH transcription factor EBF/Olf-1 and related DNA binding proteins	[K]Transcription
TRINITY_DN42356_c7_g2	KOG1238	Glucose dehydrogenase/choline dehydrogenase/mandelonitrile lyase (GMC oxidoreductase family)	[R]General function prediction only
TRINITY_DN52520_c1_g1	KOG0081	GTPase Rab27, small G protein superfamily	[U]Intracellular trafficking, secretion, and vesicular transport
TRINITY_DN49432_c3_g3	KOG0279	G protein beta subunit-like protein	[T]Signal transduction mechanisms
TRINITY_DN49432_c3_g1	KOG0279	G protein beta subunit-like protein	[T]Signal transduction mechanisms
TRINITY_DN43483_c3_g1	KOG3657	Mitochondrial DNA polymerase gamma, catalytic subunit	[L]Replication, recombination and repair
TRINITY_DN37664_c0_g1	KOG2837	Protein containing a U1-type Zn-finger and implicated in RNA splicing or processing	[A]RNA processing and modification
TRINITY_DN37442_c0_g1	KOG4335	FERM domain-containing protein KRIT1	[T]Signal transduction mechanisms
TRINITY_DN39081_c2_g1	KOG4177	Ankyrin	[M]Cell wall/membrane/envelope biogenesis
TRINITY_DN15053_c0_g1	KOG0101	Molecular chaperones HSP70/HSC70, HSP70 superfamily	[O]Posttranslational modification, protein turnover, chaperones
TRINITY_DN42587_c4_g4	KOG0835	Cyclin L	[R]General function prediction only
TRINITY_DN35840_c0_g1	KOG0661	MAPK related serine/threonine protein kinase	[T]Signal transduction mechanisms
TRINITY_DN40578_c0_g2	KOG3074	Transcriptional regulator of the PUR family, single-stranded-DNA-binding	[K]Transcription
TRINITY_DN40578_c0_g1	KOG1525	Sister chromatid cohesion complex Cohesin, subunit PDS5	[D]Cell cycle control, cell division, chromosome partitioning
TRINITY_DN39055_c2_g2	KOG3079	Uridylate kinase/adenylate kinase	[F]Nucleotide transport and metabolism
TRINITY_DN20086_c0_g1	KOG1028	Ca2+-dependent phospholipid-binding protein Synaptotagmin, required for synaptic vesicle and secretory granule exocytosis	[T]Signal transduction mechanisms;[U]Intracellular trafficking, secretion, and vesicular transport
TRINITY_DN42404_c1_g2	KOG0598	Ribosomal protein S6 kinase and related proteins	[R]General function prediction only;[T]Signal transduction mechanisms
TRINITY_DN41758_c3_g1	KOG2042	Ubiquitin fusion degradation protein-2	[O]Posttranslational modification, protein turnover, chaperones
TRINITY_DN51642_c1_g6	KOG2462	C2H2-type Zn-finger protein	[K]Transcription
TRINITY_DN51642_c1_g7	KOG3576	Ovo and related transcription factors	[K]Transcription
TRINITY_DN51642_c1_g1	KOG2462	C2H2-type Zn-finger protein	[K]Transcription
TRINITY_DN40837_c5_g1	KOG3487	TRAPP 20 K subunit	[U]Intracellular trafficking, secretion, and vesicular transport
TRINITY_DN52389_c2_g3	KOG1325	Lysophospholipase	[I]Lipid transport and metabolism
TRINITY_DN50097_c0_g1	KOG0847	Transcription factor, contains HOX domain	[K]Transcription
TRINITY_DN53136_c1_g1	KOG2968	Predicted esterase of the alpha-beta hydrolase superfamily (Neuropathy target esterase), contains cAMP-binding domains	[R]General function prediction only
TRINITY_DN43015_c6_g1	KOG0254	Predicted transporter (major facilitator superfamily)	[R]General function prediction only
TRINITY_DN44066_c4_g2	KOG0077	Vesicle coat complex COPII, GTPase subunit SAR1	[U]Intracellular trafficking, secretion, and vesicular transport
TRINITY_DN52381_c3_g1	KOG2586	Pyridoxamine-phosphate oxidase	[H]Coenzyme transport and metabolism
TRINITY_DN49473_c2_g1	KOG1194	Predicted DNA-binding protein, contains Myb-like, SANT and ELM2 domains	[K]Transcription
TRINITY_DN43880_c3_g1	KOG1376	Alpha tubulin	[Z]Cytoskeleton
TRINITY_DN43680_c3_g2	KOG4507	Uncharacterized conserved protein, contains TPR repeats	[S]Function unknown
TRINITY_DN41065_c4_g1	KOG0238	3-Methylcrotonyl-CoA carboxylase, biotin-containing subunit/Propionyl-CoA carboxylase, alpha chain/Acetyl-CoA carboxylase, biotin carboxylase subunit	[I]Lipid transport and metabolism;[E]Amino acid transport and metabolism
TRINITY_DN47848_c1_g1	KOG2207	Predicted 3'-5' exonuclease	[L]Replication, recombination and repair
TRINITY_DN38757_c0_g1	KOG2277	S-M checkpoint control protein CID1 and related nucleotidyltransferases	[D]Cell cycle control, cell division, chromosome partitioning
TRINITY_DN40065_c1_g3	KOG1392	Acetyl-CoA acetyltransferase	[I]Lipid transport and metabolism
TRINITY_DN45340_c0_g1	KOG4221	Receptor mediating netrin-dependent axon guidance	[T]Signal transduction mechanisms
TRINITY_DN52858_c3_g3	KOG1110	Putative steroid membrane receptor Hpr6.6/25-Dx	[R]General function prediction only
TRINITY_DN46929_c0_g1	KOG0940	Ubiquitin protein ligase RSP5/NEDD4	[O]Posttranslational modification, protein turnover, chaperones
TRINITY_DN52525_c4_g1	KOG4388	Hormone-sensitive lipase HSL	[I]Lipid transport and metabolism
TRINITY_DN48366_c0_g1	KOG2392	Serpin	[V]Defense mechanisms
TRINITY_DN48630_c1_g1	KOG1268	Glucosamine 6-phosphate synthetases, contain amidotransferase and phosphosugar isomerase domains	[M]Cell wall/membrane/envelope biogenesis
TRINITY_DN46726_c7_g1	KOG0820	Ribosomal RNA adenine dimethylase	[A]RNA processing and modification
TRINITY_DN43233_c0_g2	KOG1076	Translation initiation factor 3, subunit c (eIF-3c)	[J]Translation, ribosomal structure and biogenesis
TRINITY_DN19932_c0_g1	KOG2440	Pyrophosphate-dependent phosphofructo-1-kinase	[G]Carbohydrate transport and metabolism
TRINITY_DN52214_c6_g1	KOG0667	Dual-specificity tyrosine-phosphorylation regulated kinase	[R]General function prediction only
TRINITY_DN46349_c1_g1	KOG0156	Cytochrome P450 CYP2 subfamily	[Q]Secondary metabolites biosynthesis, transport and catabolism
TRINITY_DN46668_c0_g1	KOG1543	Cysteine proteinase Cathepsin L	[O]Posttranslational modification, protein turnover, chaperones
TRINITY_DN46668_c0_g3	KOG1543	Cysteine proteinase Cathepsin L	[O]Posttranslational modification, protein turnover, chaperones
TRINITY_DN46668_c0_g2	KOG1543	Cysteine proteinase Cathepsin L	[O]Posttranslational modification, protein turnover, chaperones
TRINITY_DN51678_c0_g3	KOG4220	Muscarinic acetylcholine receptor	[T]Signal transduction mechanisms
TRINITY_DN51678_c0_g1	KOG4220	Muscarinic acetylcholine receptor	[T]Signal transduction mechanisms
TRINITY_DN48778_c1_g1	KOG2887	Membrane protein involved in ER to Golgi transport	[U]Intracellular trafficking, secretion, and vesicular transport
TRINITY_DN47419_c1_g2	KOG2462	C2H2-type Zn-finger protein	[K]Transcription
TRINITY_DN44736_c10_g1	KOG4621	Uncharacterized conserved protein	[S]Function unknown
TRINITY_DN51257_c6_g2	KOG4589	Cell division protein FtsJ	[D]Cell cycle control, cell division, chromosome partitioning
TRINITY_DN52295_c4_g2	KOG1222	Kinesin associated protein KAP	[U]Intracellular trafficking, secretion, and vesicular transport
TRINITY_DN51066_c4_g5	KOG0381	HMG box-containing protein	[R]General function prediction only
TRINITY_DN45175_c2_g1	KOG0987	DNA helicase PIF1/RRM3	[D]Cell cycle control, cell division, chromosome partitioning
TRINITY_DN44751_c0_g1	KOG0374	Serine/threonine specific protein phosphatase PP1, catalytic subunit	[T]Signal transduction mechanisms;[R]General function prediction only
TRINITY_DN51487_c1_g4	KOG0667	Dual-specificity tyrosine-phosphorylation regulated kinase	[R]General function prediction only
TRINITY_DN38069_c0_g1	KOG0029	Amine oxidase	[Q]Secondary metabolites biosynthesis, transport and catabolism
TRINITY_DN48982_c3_g1	KOG1802	RNA helicase nonsense mRNA reducing factor (pNORF1)	[A]RNA processing and modification
TRINITY_DN39994_c6_g1	KOG0296	Angio-associated migratory cell protein (contains WD40 repeats)	[S]Function unknown
TRINITY_DN51267_c6_g1	KOG0708	Membrane-associated guanylate kinase MAGUK (contains PDZ, SH3, HOOK and GUK domains)	[F]Nucleotide transport and metabolism
TRINITY_DN53085_c2_g1	KOG2195	Transferrin receptor and related proteins containing the protease-associated (PA) domain	[O]Posttranslational modification, protein turnover, chaperones;[P]Inorganic ion transport and metabolism;[R]General function prediction only
TRINITY_DN53085_c2_g2	KOG2195	Transferrin receptor and related proteins containing the protease-associated (PA) domain	[O]Posttranslational modification, protein turnover, chaperones;[P]Inorganic ion transport and metabolism;[R]General function prediction only
TRINITY_DN48857_c0_g1	KOG2462	C2H2-type Zn-finger protein	[K]Transcription
TRINITY_DN51122_c4_g1	KOG4190	Uncharacterized conserved protein	[S]Function unknown
TRINITY_DN52573_c1_g1	KOG1326	Membrane-associated protein FER-1 and related ferlins, contain multiple C2 domains	[M]Cell wall/membrane/envelope biogenesis
TRINITY_DN48438_c0_g3	KOG3637	Vitronectin receptor, alpha subunit	[W]Extracellular structures
TRINITY_DN40336_c5_g1	KOG1191	Mitochondrial GTPase	[J]Translation, ribosomal structure and biogenesis
TRINITY_DN50076_c4_g1	KOG4643	Uncharacterized coiled-coil protein	[S]Function unknown
TRINITY_DN44795_c0_g2	KOG3968	Atrazine chlorohydrolase/guanine deaminase	[F]Nucleotide transport and metabolism;[Q]Secondary metabolites biosynthesis, transport and catabolism
TRINITY_DN32508_c0_g1	KOG1668	Elongation factor 1 beta/delta chain	[K]Transcription
TRINITY_DN53273_c9_g1	KOG0701	dsRNA-specific nuclease Dicer and related ribonucleases	[A]RNA processing and modification
TRINITY_DN51154_c2_g1	KOG2212	Alpha-amylase	[G]Carbohydrate transport and metabolism
TRINITY_DN50451_c0_g1	KOG0438	Mitochondrial/chloroplast ribosomal protein L2	[J]Translation, ribosomal structure and biogenesis
TRINITY_DN50451_c0_g3	KOG1580	UDP-galactose transporter related protein	[G]Carbohydrate transport and metabolism
TRINITY_DN51886_c5_g6	KOG3419	Mitochondrial/chloroplast ribosomal protein S16	[J]Translation, ribosomal structure and biogenesis
TRINITY_DN47736_c8_g1	KOG0754	Mitochondrial oxodicarboxylate carrier protein	[C]Energy production and conversion
TRINITY_DN40332_c7_g2	KOG2944	Glyoxalase	[G]Carbohydrate transport and metabolism
TRINITY_DN39270_c0_g1	KOG3149	Transcription initiation factor IIF, auxiliary subunit	[K]Transcription
TRINITY_DN41683_c6_g2	KOG3070	Predicted RNA-binding protein containing PIN domain and invovled in translation or RNA processing	[J]Translation, ribosomal structure and biogenesis
TRINITY_DN48915_c4_g4	KOG0609	Calcium/calmodulin-dependent serine protein kinase/membrane-associated guanylate kinase	[T]Signal transduction mechanisms
TRINITY_DN40191_c7_g1	KOG0987	DNA helicase PIF1/RRM3	[D]Cell cycle control, cell division, chromosome partitioning
TRINITY_DN43289_c5_g1	KOG0044	Ca2+ sensor (EF-Hand superfamily)	[T]Signal transduction mechanisms
TRINITY_DN48424_c0_g1	KOG0445	Actin regulatory protein supervillin (gelsolin/villin family)	[Z]Cytoskeleton
TRINITY_DN49159_c11_g2	KOG1807	Helicases	[L]Replication, recombination and repair
TRINITY_DN40704_c2_g1	KOG0509	Ankyrin repeat and DHHC-type Zn-finger domain containing proteins	[R]General function prediction only
TRINITY_DN50112_c7_g1	KOG3716	Carnitine O-acyltransferase CPTI	[I]Lipid transport and metabolism
TRINITY_DN40189_c1_g1	KOG4336	TBP-associated transcription factor Prodos	[K]Transcription
TRINITY_DN39216_c4_g4	KOG0869	CCAAT-binding factor, subunit A (HAP3)	[K]Transcription
TRINITY_DN39216_c4_g3	KOG0869	CCAAT-binding factor, subunit A (HAP3)	[K]Transcription
TRINITY_DN41213_c9_g1	KOG2462	C2H2-type Zn-finger protein	[K]Transcription
TRINITY_DN41213_c9_g3	KOG2462	C2H2-type Zn-finger protein	[K]Transcription
TRINITY_DN40131_c1_g1	KOG4237	Extracellular matrix protein slit, contains leucine-rich and EGF-like repeats	[W]Extracellular structures;[T]Signal transduction mechanisms
TRINITY_DN49151_c4_g1	KOG2782	Putative SAM dependent methyltransferases	[R]General function prediction only
TRINITY_DN48651_c0_g1	KOG4177	Ankyrin	[M]Cell wall/membrane/envelope biogenesis
TRINITY_DN48259_c0_g3	KOG0841	Multifunctional chaperone (14-3-3 family)	[O]Posttranslational modification, protein turnover, chaperones
TRINITY_DN48259_c0_g2	KOG0841	Multifunctional chaperone (14-3-3 family)	[O]Posttranslational modification, protein turnover, chaperones
TRINITY_DN49840_c8_g1	KOG0496	Beta-galactosidase	[G]Carbohydrate transport and metabolism
TRINITY_DN39004_c2_g1	KOG2462	C2H2-type Zn-finger protein	[K]Transcription
TRINITY_DN39004_c2_g4	KOG2462	C2H2-type Zn-finger protein	[K]Transcription
TRINITY_DN39004_c2_g7	KOG2462	C2H2-type Zn-finger protein	[K]Transcription
TRINITY_DN39004_c2_g6	KOG2462	C2H2-type Zn-finger protein	[K]Transcription
TRINITY_DN39004_c2_g9	KOG3623	Homeobox transcription factor SIP1	[K]Transcription
TRINITY_DN39004_c2_g8	KOG2462	C2H2-type Zn-finger protein	[K]Transcription
TRINITY_DN49853_c5_g1	KOG3818	DNA polymerase epsilon, subunit B	[L]Replication, recombination and repair
TRINITY_DN46245_c3_g4	KOG3916	UDP-Gal:glucosylceramide beta-1,4-galactosyltransferase	[G]Carbohydrate transport and metabolism
TRINITY_DN47123_c0_g1	KOG0625	Phosphoglucomutase	[G]Carbohydrate transport and metabolism
TRINITY_DN47792_c10_g1	KOG3941	Intermediate in Toll signal transduction pathway (ECSIT)	[T]Signal transduction mechanisms
TRINITY_DN41213_c1_g1	KOG2462	C2H2-type Zn-finger protein	[K]Transcription
TRINITY_DN40795_c1_g1	KOG1892	Actin filament-binding protein Afadin	[Z]Cytoskeleton
TRINITY_DN44004_c3_g1	KOG1361	Predicted hydrolase involved in interstrand cross-link repair	[L]Replication, recombination and repair
TRINITY_DN41010_c6_g1	KOG1564	DNA repair protein RHP57	[L]Replication, recombination and repair
TRINITY_DN41730_c2_g1	KOG0384	Chromodomain-helicase DNA-binding protein	[K]Transcription
TRINITY_DN29019_c0_g1	KOG0200	Fibroblast/platelet-derived growth factor receptor and related receptor tyrosine kinases	[T]Signal transduction mechanisms
TRINITY_DN45367_c2_g1	KOG3962	Predicted actin-bundling protein	[Z]Cytoskeleton
TRINITY_DN52602_c3_g2	KOG1703	Adaptor protein Enigma and related PDZ-LIM proteins	[T]Signal transduction mechanisms;[Z]Cytoskeleton
TRINITY_DN35337_c0_g1	KOG1074	Transcriptional repressor SALM	[K]Transcription
TRINITY_DN47789_c1_g2	KOG0960	Mitochondrial processing peptidase, beta subunit, and related enzymes (insulinase superfamily)	[O]Posttranslational modification, protein turnover, chaperones
TRINITY_DN45016_c2_g2	KOG1441	Glucose-6-phosphate/phosphate and phosphoenolpyruvate/phosphate antiporter	[G]Carbohydrate transport and metabolism;[E]Amino acid transport and metabolism
TRINITY_DN45016_c2_g1	KOG2150	CCR4-NOT transcriptional regulation complex, NOT5 subunit	[K]Transcription
TRINITY_DN39466_c0_g1	KOG2898	Predicted phosphate acyltransferase, contains PlsC domain	[I]Lipid transport and metabolism
TRINITY_DN44242_c3_g3	KOG1681	Enoyl-CoA isomerase	[I]Lipid transport and metabolism
TRINITY_DN53087_c0_g2	KOG1215	Low-density lipoprotein receptors containing Ca2+-binding EGF-like domains	[T]Signal transduction mechanisms
TRINITY_DN43216_c4_g1	KOG3006	Transthyretin and related proteins	[I]Lipid transport and metabolism
TRINITY_DN57111_c0_g1	KOG2504	Monocarboxylate transporter	[G]Carbohydrate transport and metabolism
TRINITY_DN45005_c7_g1	KOG3627	Trypsin	[E]Amino acid transport and metabolism
TRINITY_DN38950_c1_g1	KOG1273	WD40 repeat protein	[R]General function prediction only
TRINITY_DN50450_c4_g1	KOG3010	Methyltransferase	[R]General function prediction only
TRINITY_DN41468_c0_g1	KOG3162	Mitochondrial/chloroplast ribosomal protein S18	[J]Translation, ribosomal structure and biogenesis
TRINITY_DN44841_c1_g3	KOG1430	C-3 sterol dehydrogenase/3-beta-hydroxysteroid dehydrogenase and related dehydrogenases	[I]Lipid transport and metabolism;[E]Amino acid transport and metabolism
TRINITY_DN40232_c2_g1	KOG0782	Predicted diacylglycerol kinase	[T]Signal transduction mechanisms
TRINITY_DN52162_c2_g1	KOG1052	Glutamate-gated kainate-type ion channel receptor subunit GluR5 and related subunits	[P]Inorganic ion transport and metabolism;[E]Amino acid transport and metabolism;[T]Signal transduction mechanisms
TRINITY_DN53369_c5_g1	KOG4663	Cytochrome b	[C]Energy production and conversion
TRINITY_DN53369_c5_g8	KOG4845	NADH dehydrogenase, subunit 4	[C]Energy production and conversion
TRINITY_DN46265_c0_g1	KOG2413	Xaa-Pro aminopeptidase	[E]Amino acid transport and metabolism
TRINITY_DN47853_c0_g4	KOG3718	Carnitine O-acyltransferase CROT	[I]Lipid transport and metabolism
TRINITY_DN38593_c0_g1	KOG3804	Transcription factor NERF and related proteins, contain ETS domain	[K]Transcription
TRINITY_DN50394_c0_g1	KOG0085	G protein subunit Galphaq/Galphay, small G protein superfamily	[T]Signal transduction mechanisms
TRINITY_DN27909_c0_g1	KOG1543	Cysteine proteinase Cathepsin L	[O]Posttranslational modification, protein turnover, chaperones
TRINITY_DN49654_c4_g3	KOG2524	Cobyrinic acid a,c-diamide synthase	[H]Coenzyme transport and metabolism
TRINITY_DN43639_c0_g1	KOG3589	G protein signaling regulators	[T]Signal transduction mechanisms
TRINITY_DN80016_c0_g1	KOG0044	Ca2+ sensor (EF-Hand superfamily)	[T]Signal transduction mechanisms
TRINITY_DN53364_c3_g1	KOG0939	E3 ubiquitin-protein ligase/Putative upstream regulatory element binding protein	[O]Posttranslational modification, protein turnover, chaperones;[K]Transcription
TRINITY_DN42269_c1_g4	KOG4219	G protein-coupled receptor	[T]Signal transduction mechanisms
TRINITY_DN42269_c1_g2	KOG4219	G protein-coupled receptor	[T]Signal transduction mechanisms
TRINITY_DN43056_c0_g6	KOG2462	C2H2-type Zn-finger protein	[K]Transcription
TRINITY_DN71303_c0_g1	KOG1575	Voltage-gated shaker-like K+ channel, subunit beta/KCNAB	[C]Energy production and conversion
TRINITY_DN38548_c6_g2	KOG2585	Uncharacterized conserved protein	[S]Function unknown
TRINITY_DN38548_c6_g1	KOG1052	Glutamate-gated kainate-type ion channel receptor subunit GluR5 and related subunits	[P]Inorganic ion transport and metabolism;[E]Amino acid transport and metabolism;[T]Signal transduction mechanisms
TRINITY_DN43055_c0_g1	KOG3513	Neural cell adhesion molecule L1	[T]Signal transduction mechanisms
TRINITY_DN46016_c0_g1	KOG3677	RNA polymerase I-associated factor - PAF67	[J]Translation, ribosomal structure and biogenesis;[K]Transcription
TRINITY_DN38448_c5_g8	KOG4431	Uncharacterized protein, induced by hypoxia	[R]General function prediction only
TRINITY_DN43246_c1_g1	KOG0888	Nucleoside diphosphate kinase	[F]Nucleotide transport and metabolism
TRINITY_DN45663_c3_g6	KOG2462	C2H2-type Zn-finger protein	[K]Transcription
TRINITY_DN45663_c3_g7	KOG2462	C2H2-type Zn-finger protein	[K]Transcription
TRINITY_DN45663_c3_g4	KOG2462	C2H2-type Zn-finger protein	[K]Transcription
TRINITY_DN45663_c3_g5	KOG2462	C2H2-type Zn-finger protein	[K]Transcription
TRINITY_DN45663_c3_g2	KOG2462	C2H2-type Zn-finger protein	[K]Transcription
TRINITY_DN45663_c3_g3	KOG2462	C2H2-type Zn-finger protein	[K]Transcription
TRINITY_DN45663_c3_g1	KOG2462	C2H2-type Zn-finger protein	[K]Transcription
TRINITY_DN34357_c0_g1	KOG2579	Ficolin and related extracellular proteins	[R]General function prediction only
TRINITY_DN45179_c1_g11	KOG1262	FAD-binding protein DIMINUTO	[R]General function prediction only
TRINITY_DN52592_c0_g1	KOG4285	Mitotic phosphoprotein	[D]Cell cycle control, cell division, chromosome partitioning
TRINITY_DN46631_c1_g1	KOG4469	Uncharacterized conserved protein	[S]Function unknown
TRINITY_DN41786_c6_g7	KOG0377	Protein serine/threonine phosphatase RDGC/PPEF, contains STphosphatase and EF-hand domains	[T]Signal transduction mechanisms
TRINITY_DN53419_c12_g1	KOG1053	Glutamate-gated NMDA-type ion channel receptor subunit GRIN2A and related subunits	[P]Inorganic ion transport and metabolism;[E]Amino acid transport and metabolism;[T]Signal transduction mechanisms
TRINITY_DN48136_c1_g5	KOG3637	Vitronectin receptor, alpha subunit	[W]Extracellular structures
TRINITY_DN42853_c6_g2	KOG0602	Neutral trehalase	[G]Carbohydrate transport and metabolism
TRINITY_DN42975_c0_g9	KOG2462	C2H2-type Zn-finger protein	[K]Transcription
TRINITY_DN9816_c0_g1	KOG1516	Carboxylesterase and related proteins	[R]General function prediction only
TRINITY_DN44886_c4_g2	KOG2458	Endoplasmic reticulum protein EP58, contains filamin rod domain and KDEL motif	[R]General function prediction only
TRINITY_DN39997_c3_g1	KOG2655	Septin family protein (P-loop GTPase)	[D]Cell cycle control, cell division, chromosome partitioning;[Z]Cytoskeleton;[U]Intracellular trafficking, secretion, and vesicular transport
TRINITY_DN51094_c2_g1	KOG4582	Uncharacterized conserved protein, contains ZZ-type Zn-finger	[R]General function prediction only
TRINITY_DN40897_c0_g2	KOG1287	Amino acid transporters	[E]Amino acid transport and metabolism
TRINITY_DN40897_c0_g1	KOG1287	Amino acid transporters	[E]Amino acid transport and metabolism
TRINITY_DN47499_c3_g12	KOG2324	Prolyl-tRNA synthetase	[J]Translation, ribosomal structure and biogenesis
TRINITY_DN49865_c6_g3	KOG3439	Protein conjugation factor involved in autophagy	[O]Posttranslational modification, protein turnover, chaperones
TRINITY_DN43135_c0_g3	KOG2940	Predicted methyltransferase	[R]General function prediction only
TRINITY_DN43135_c0_g2	KOG2940	Predicted methyltransferase	[R]General function prediction only
TRINITY_DN52245_c2_g1	KOG3751	Growth factor receptor-bound proteins (GRB7, GRB10, GRB14)	[T]Signal transduction mechanisms
TRINITY_DN43135_c0_g5	KOG2940	Predicted methyltransferase	[R]General function prediction only
TRINITY_DN43135_c0_g4	KOG2940	Predicted methyltransferase	[R]General function prediction only
TRINITY_DN39992_c4_g2	KOG2207	Predicted 3'-5' exonuclease	[L]Replication, recombination and repair
TRINITY_DN49195_c2_g1	KOG4219	G protein-coupled receptor	[T]Signal transduction mechanisms
TRINITY_DN40414_c6_g4	KOG3234	Acetyltransferase, (GNAT) family	[R]General function prediction only
TRINITY_DN51560_c2_g2	KOG4178	Soluble epoxide hydrolase	[I]Lipid transport and metabolism
TRINITY_DN43014_c0_g1	KOG2451	Aldehyde dehydrogenase	[C]Energy production and conversion
TRINITY_DN68408_c0_g1	KOG2157	Predicted tubulin-tyrosine ligase	[O]Posttranslational modification, protein turnover, chaperones
TRINITY_DN47528_c1_g5	KOG2926	Malonyl-CoA:ACP transacylase	[I]Lipid transport and metabolism
TRINITY_DN47528_c1_g2	KOG2926	Malonyl-CoA:ACP transacylase	[I]Lipid transport and metabolism
TRINITY_DN44716_c0_g1	KOG0841	Multifunctional chaperone (14-3-3 family)	[O]Posttranslational modification, protein turnover, chaperones
TRINITY_DN92126_c0_g1	KOG3540	Beta amyloid precursor protein	[R]General function prediction only
TRINITY_DN53036_c1_g1	KOG1366	Alpha-macroglobulin	[O]Posttranslational modification, protein turnover, chaperones
TRINITY_DN52857_c2_g1	KOG3105	DNA-binding centromere protein B (CENP-B)	[B]Chromatin structure and dynamics;[D]Cell cycle control, cell division, chromosome partitioning
TRINITY_DN75120_c0_g1	KOG0148	Apoptosis-promoting RNA-binding protein TIA-1/TIAR (RRM superfamily)	[A]RNA processing and modification;[J]Translation, ribosomal structure and biogenesis
TRINITY_DN47141_c0_g1	KOG4360	Uncharacterized coiled coil protein	[S]Function unknown
TRINITY_DN40842_c3_g3	KOG1074	Transcriptional repressor SALM	[K]Transcription
TRINITY_DN46680_c2_g1	KOG3781	Dystroglycan	[W]Extracellular structures
TRINITY_DN39711_c6_g5	KOG4502	Predicted membrane protein	[S]Function unknown
TRINITY_DN51714_c3_g2	KOG4441	Proteins containing BTB/POZ and Kelch domains, involved in regulatory/signal transduction processes	[T]Signal transduction mechanisms;[R]General function prediction only
TRINITY_DN50884_c4_g4	KOG1809	Vacuolar protein sorting-associated protein	[U]Intracellular trafficking, secretion, and vesicular transport
TRINITY_DN50310_c0_g1	KOG0380	Sterol O-acyltransferase/Diacylglycerol O-acyltransferase	[I]Lipid transport and metabolism
TRINITY_DN54986_c0_g1	KOG3820	Aromatic amino acid hydroxylase	[E]Amino acid transport and metabolism
TRINITY_DN48812_c1_g1	KOG1101	Apoptosis inhibitor IAP1 and related BIR domain proteins	[D]Cell cycle control, cell division, chromosome partitioning;[R]General function prediction only
TRINITY_DN48812_c1_g2	KOG1101	Apoptosis inhibitor IAP1 and related BIR domain proteins	[D]Cell cycle control, cell division, chromosome partitioning;[R]General function prediction only
TRINITY_DN50005_c1_g1	KOG3577	Smoothened and related G-protein-coupled receptors	[T]Signal transduction mechanisms
TRINITY_DN39785_c1_g1	KOG0286	G-protein beta subunit	[R]General function prediction only
TRINITY_DN40988_c3_g2	KOG0639	Transducin-like enhancer of split protein (contains WD40 repeats)	[B]Chromatin structure and dynamics
TRINITY_DN45645_c6_g1	KOG4235	Mitochondrial thymidine kinase 2/deoxyguanosine kinase	[F]Nucleotide transport and metabolism
TRINITY_DN47668_c5_g1	KOG0941	E3 ubiquitin protein ligase	[O]Posttranslational modification, protein turnover, chaperones
TRINITY_DN47694_c4_g3	KOG1976	Inositol polyphosphate 5-phosphatase, type I	[I]Lipid transport and metabolism
TRINITY_DN49598_c6_g3	KOG3922	Sulfotransferases	[O]Posttranslational modification, protein turnover, chaperones
TRINITY_DN52343_c2_g2	KOG4289	Cadherin EGF LAG seven-pass G-type receptor	[T]Signal transduction mechanisms
TRINITY_DN52343_c2_g1	KOG4289	Cadherin EGF LAG seven-pass G-type receptor	[T]Signal transduction mechanisms
TRINITY_DN40975_c1_g1	KOG2462	C2H2-type Zn-finger protein	[K]Transcription
TRINITY_DN44957_c0_g1	KOG3554	Histone deacetylase complex, MTA1 component	[B]Chromatin structure and dynamics
TRINITY_DN49906_c0_g1	KOG1958	Glycosyl hydrolase, family 38 - alpha-mannosidase	[G]Carbohydrate transport and metabolism
TRINITY_DN49379_c0_g1	KOG4161	Methyl-CpG binding transcription regulators	[K]Transcription;[B]Chromatin structure and dynamics
TRINITY_DN45198_c2_g2	KOG1591	Prolyl 4-hydroxylase alpha subunit	[E]Amino acid transport and metabolism
TRINITY_DN39403_c11_g1	KOG2332	Ferritin	[P]Inorganic ion transport and metabolism
TRINITY_DN42260_c5_g4	KOG2462	C2H2-type Zn-finger protein	[K]Transcription
TRINITY_DN42260_c5_g2	KOG2462	C2H2-type Zn-finger protein	[K]Transcription
TRINITY_DN42260_c5_g3	KOG1370	S-adenosylhomocysteine hydrolase	[H]Coenzyme transport and metabolism
TRINITY_DN42260_c5_g1	KOG2296	Integral membrane protein	[R]General function prediction only
TRINITY_DN51308_c3_g1	KOG2593	Transcription initiation factor IIE, alpha subunit	[K]Transcription
TRINITY_DN46555_c6_g3	KOG4086	Transcriptional regulator SOH1	[K]Transcription;[L]Replication, recombination and repair
TRINITY_DN40988_c4_g3	KOG0070	GTP-binding ADP-ribosylation factor Arf1	[U]Intracellular trafficking, secretion, and vesicular transport
TRINITY_DN40988_c4_g1	KOG3738	Predicted polypeptide N-acetylgalactosaminyltransferase	[O]Posttranslational modification, protein turnover, chaperones
TRINITY_DN40328_c4_g1	KOG1716	Dual specificity phosphatase	[V]Defense mechanisms
TRINITY_DN44223_c4_g1	KOG0802	E3 ubiquitin ligase	[O]Posttranslational modification, protein turnover, chaperones
TRINITY_DN51305_c0_g1	KOG0573	Asparagine synthase	[E]Amino acid transport and metabolism
TRINITY_DN48668_c8_g1	KOG3513	Neural cell adhesion molecule L1	[T]Signal transduction mechanisms
TRINITY_DN60867_c0_g1	KOG4219	G protein-coupled receptor	[T]Signal transduction mechanisms
TRINITY_DN43342_c3_g2	KOG2462	C2H2-type Zn-finger protein	[K]Transcription
TRINITY_DN51811_c3_g1	KOG4722	Zn-finger protein	[R]General function prediction only
TRINITY_DN42221_c0_g1	KOG0825	PHD Zn-finger protein	[R]General function prediction only
TRINITY_DN51901_c1_g1	KOG4441	Proteins containing BTB/POZ and Kelch domains, involved in regulatory/signal transduction processes	[T]Signal transduction mechanisms;[R]General function prediction only
TRINITY_DN48222_c2_g1	KOG1601	GATA-4/5/6 transcription factors	[K]Transcription
TRINITY_DN51133_c1_g1	KOG4324	Guanine nucleotide exchange factor	[U]Intracellular trafficking, secretion, and vesicular transport
TRINITY_DN51133_c1_g2	KOG1090	Predicted dual-specificity phosphatase	[R]General function prediction only
TRINITY_DN49702_c5_g1	KOG2275	Aminoacylase ACY1 and related metalloexopeptidases	[E]Amino acid transport and metabolism
TRINITY_DN44387_c0_g3	KOG2799	Succinyl-CoA synthetase, beta subunit	[C]Energy production and conversion
TRINITY_DN38540_c0_g1	KOG1695	Glutathione S-transferase	[O]Posttranslational modification, protein turnover, chaperones
TRINITY_DN47965_c2_g1	KOG3467	Histone H4	[B]Chromatin structure and dynamics
TRINITY_DN39266_c5_g7	KOG0908	Thioredoxin-like protein	[O]Posttranslational modification, protein turnover, chaperones
TRINITY_DN40562_c5_g1	KOG1413	N-acetylglucosaminyltransferase I	[G]Carbohydrate transport and metabolism
TRINITY_DN46780_c4_g1	KOG2462	C2H2-type Zn-finger protein	[K]Transcription
TRINITY_DN47397_c2_g1	KOG2638	UDP-glucose pyrophosphorylase	[G]Carbohydrate transport and metabolism
TRINITY_DN44303_c3_g1	KOG0430	Xanthine dehydrogenase	[F]Nucleotide transport and metabolism
TRINITY_DN47364_c1_g1	KOG3611	Semaphorins	[T]Signal transduction mechanisms
TRINITY_DN47364_c1_g2	KOG2483	Upstream transcription factor 2/L-myc-2 protein	[K]Transcription
TRINITY_DN52166_c0_g1	KOG3971	SAP-90/PSD-95 associated protein-related protein (Vulcan)	[T]Signal transduction mechanisms
TRINITY_DN52138_c2_g1	KOG2452	Formyltetrahydrofolate dehydrogenase	[F]Nucleotide transport and metabolism
TRINITY_DN43683_c3_g5	KOG1723	60s ribosomal protein L30 isolog	[J]Translation, ribosomal structure and biogenesis
TRINITY_DN43683_c3_g8	KOG3064	RNA-binding nuclear protein (MAK16) containing a distinct C4 Zn-finger	[A]RNA processing and modification
TRINITY_DN51270_c4_g1	KOG0629	Glutamate decarboxylase and related proteins	[E]Amino acid transport and metabolism
TRINITY_DN39378_c4_g1	KOG1292	Xanthine/uracil transporters	[F]Nucleotide transport and metabolism
TRINITY_DN42098_c2_g1	KOG1327	Copine	[T]Signal transduction mechanisms
TRINITY_DN52523_c1_g1	KOG0190	Protein disulfide isomerase (prolyl 4-hydroxylase beta subunit)	[O]Posttranslational modification, protein turnover, chaperones
TRINITY_DN44225_c3_g3	KOG0783	Uncharacterized conserved protein, contains ankyrin and BTB/POZ domains	[S]Function unknown
TRINITY_DN44225_c3_g2	KOG0783	Uncharacterized conserved protein, contains ankyrin and BTB/POZ domains	[S]Function unknown
TRINITY_DN49240_c6_g1	KOG0196	Tyrosine kinase, EPH (ephrin) receptor family	[T]Signal transduction mechanisms
TRINITY_DN48893_c2_g1	KOG3846	L-kynurenine hydrolase	[E]Amino acid transport and metabolism
TRINITY_DN40883_c7_g1	KOG0758	Mitochondrial carnitine-acylcarnitine carrier protein	[C]Energy production and conversion
TRINITY_DN48649_c0_g1	KOG3940	Uncharacterized conserved protein	[S]Function unknown
TRINITY_DN48649_c0_g2	KOG2462	C2H2-type Zn-finger protein	[K]Transcription
TRINITY_DN1967_c0_g1	KOG1217	Fibrillins and related proteins containing Ca2+-binding EGF-like domains	[T]Signal transduction mechanisms
TRINITY_DN1967_c0_g2	KOG1217	Fibrillins and related proteins containing Ca2+-binding EGF-like domains	[T]Signal transduction mechanisms
TRINITY_DN49918_c3_g4	KOG3304	Surfeit family protein 5	[R]General function prediction only
TRINITY_DN43154_c1_g2	KOG0734	AAA+-type ATPase containing the peptidase M41 domain	[O]Posttranslational modification, protein turnover, chaperones
TRINITY_DN46617_c2_g2	KOG3561	Aryl-hydrocarbon receptor nuclear translocator	[K]Transcription
TRINITY_DN51894_c1_g4	KOG3516	Neurexin IV	[T]Signal transduction mechanisms
TRINITY_DN85793_c0_g1	KOG1558	Fe2+/Zn2+ regulated transporter	[P]Inorganic ion transport and metabolism
TRINITY_DN7368_c0_g1	KOG1809	Vacuolar protein sorting-associated protein	[U]Intracellular trafficking, secretion, and vesicular transport
TRINITY_DN40165_c3_g2	KOG3595	Dyneins, heavy chain	[Z]Cytoskeleton
TRINITY_DN41494_c4_g2	KOG4181	Uncharacterized conserved protein	[S]Function unknown
TRINITY_DN41494_c4_g1	KOG4441	Proteins containing BTB/POZ and Kelch domains, involved in regulatory/signal transduction processes	[T]Signal transduction mechanisms;[R]General function prediction only
TRINITY_DN52669_c1_g1	KOG0937	Adaptor complexes medium subunit family	[U]Intracellular trafficking, secretion, and vesicular transport
TRINITY_DN29710_c0_g1	KOG4185	Predicted E3 ubiquitin ligase	[O]Posttranslational modification, protein turnover, chaperones
TRINITY_DN40435_c0_g3	KOG0281	Beta-TrCP (transducin repeats containing)/Slimb proteins	[S]Function unknown
TRINITY_DN44977_c2_g1	KOG1028	Ca2+-dependent phospholipid-binding protein Synaptotagmin, required for synaptic vesicle and secretory granule exocytosis	[T]Signal transduction mechanisms;[U]Intracellular trafficking, secretion, and vesicular transport
TRINITY_DN44467_c2_g1	KOG0739	AAA+-type ATPase	[O]Posttranslational modification, protein turnover, chaperones
TRINITY_DN44467_c2_g2	KOG1479	Nucleoside transporter	[F]Nucleotide transport and metabolism
TRINITY_DN44793_c4_g6	KOG0139	Short-chain acyl-CoA dehydrogenase	[I]Lipid transport and metabolism
TRINITY_DN44499_c0_g1	KOG0350	DEAD-box ATP-dependent RNA helicase	[A]RNA processing and modification
TRINITY_DN41350_c2_g1	KOG3448	Predicted snRNP core protein	[A]RNA processing and modification
TRINITY_DN40757_c4_g2	KOG4625	Notch signaling protein Neuralized, Nuez domain	[T]Signal transduction mechanisms
TRINITY_DN45018_c6_g1	KOG4289	Cadherin EGF LAG seven-pass G-type receptor	[T]Signal transduction mechanisms
TRINITY_DN50012_c3_g1	KOG2841	Structure-specific endonuclease ERCC1-XPF, ERCC1 component	[L]Replication, recombination and repair
TRINITY_DN48347_c0_g2	KOG1651	Glutathione peroxidase	[O]Posttranslational modification, protein turnover, chaperones
TRINITY_DN40394_c2_g1	KOG3576	Ovo and related transcription factors	[K]Transcription
TRINITY_DN44931_c2_g3	KOG3546	Collagens (type XV)	[W]Extracellular structures
TRINITY_DN44931_c2_g4	KOG1152	Signal transduction serine/threonine kinase with PAS/PAC sensor domain	[T]Signal transduction mechanisms
TRINITY_DN86605_c0_g1	KOG0052	Translation elongation factor EF-1 alpha/Tu	[J]Translation, ribosomal structure and biogenesis
TRINITY_DN44939_c3_g1	KOG1393	Hydroxymethylglutaryl-CoA synthase	[I]Lipid transport and metabolism
TRINITY_DN47707_c1_g1	KOG0244	Kinesin-like protein	[Z]Cytoskeleton
TRINITY_DN40799_c1_g5	KOG1700	Regulatory protein MLP and related LIM proteins	[T]Signal transduction mechanisms;[Z]Cytoskeleton
TRINITY_DN51140_c4_g1	KOG2392	Serpin	[V]Defense mechanisms
TRINITY_DN50625_c3_g4	KOG2462	C2H2-type Zn-finger protein	[K]Transcription
TRINITY_DN50625_c3_g5	KOG2462	C2H2-type Zn-finger protein	[K]Transcription
TRINITY_DN50625_c3_g2	KOG2462	C2H2-type Zn-finger protein	[K]Transcription
TRINITY_DN50625_c3_g1	KOG3576	Ovo and related transcription factors	[K]Transcription
TRINITY_DN42228_c2_g2	KOG1164	Casein kinase (serine/threonine/tyrosine protein kinase)	[T]Signal transduction mechanisms
TRINITY_DN40008_c2_g3	KOG3623	Homeobox transcription factor SIP1	[K]Transcription
TRINITY_DN49123_c6_g3	KOG0507	CASK-interacting adaptor protein (caskin) and related proteins with ankyrin repeats and SAM domain	[T]Signal transduction mechanisms
TRINITY_DN44550_c2_g1	KOG3703	Heparan sulfate N-deacetylase/N-sulfotransferase	[O]Posttranslational modification, protein turnover, chaperones
TRINITY_DN39786_c2_g1	KOG0203	Na+/K+ ATPase, alpha subunit	[P]Inorganic ion transport and metabolism
TRINITY_DN39786_c2_g2	KOG3879	Predicted membrane protein	[S]Function unknown
TRINITY_DN45639_c2_g1	KOG1417	Homogentisate 1,2-dioxygenase	[E]Amino acid transport and metabolism
TRINITY_DN47873_c0_g1	KOG0192	Tyrosine kinase specific for activated (GTP-bound) p21cdc42Hs	[T]Signal transduction mechanisms
TRINITY_DN91149_c0_g1	KOG0045	Cytosolic Ca2+-dependent cysteine protease (calpain), large subunit (EF-Hand protein superfamily)	[O]Posttranslational modification, protein turnover, chaperones;[T]Signal transduction mechanisms
TRINITY_DN39802_c4_g1	KOG4033	Uncharacterized conserved protein	[S]Function unknown
TRINITY_DN48739_c7_g1	KOG2211	Predicted Golgi transport complex 1 protein	[U]Intracellular trafficking, secretion, and vesicular transport
TRINITY_DN45346_c1_g5	KOG3013	Exosomal 3'-5' exoribonuclease complex, subunit Rrp4	[A]RNA processing and modification
TRINITY_DN45346_c1_g1	KOG1054	Glutamate-gated AMPA-type ion channel receptor subunit GluR2 and related subunits	[P]Inorganic ion transport and metabolism;[E]Amino acid transport and metabolism;[T]Signal transduction mechanisms
TRINITY_DN44959_c0_g6	KOG2671	Putative RNA methylase	[L]Replication, recombination and repair
TRINITY_DN37111_c0_g1	KOG3820	Aromatic amino acid hydroxylase	[E]Amino acid transport and metabolism
TRINITY_DN47704_c1_g1	KOG4214	Myotrophin and similar proteins	[K]Transcription
TRINITY_DN69302_c0_g1	KOG1543	Cysteine proteinase Cathepsin L	[O]Posttranslational modification, protein turnover, chaperones
TRINITY_DN40292_c2_g1	KOG4220	Muscarinic acetylcholine receptor	[T]Signal transduction mechanisms
TRINITY_DN38623_c0_g1	KOG1207	Diacetyl reductase/L-xylulose reductase	[Q]Secondary metabolites biosynthesis, transport and catabolism
TRINITY_DN51223_c0_g3	KOG3861	Sensory cilia assembly protein	[W]Extracellular structures
TRINITY_DN49580_c2_g1	KOG2462	C2H2-type Zn-finger protein	[K]Transcription
TRINITY_DN48597_c2_g1	KOG3563	Forkhead/HNF-3-related transcription factor	[K]Transcription
TRINITY_DN39149_c4_g3	KOG2270	Serine/threonine protein kinase involved in cell cycle control	[T]Signal transduction mechanisms;[D]Cell cycle control, cell division, chromosome partitioning
TRINITY_DN39149_c4_g1	KOG2341	TATA box binding protein (TBP)-associated factor, RNA polymerase II	[K]Transcription
TRINITY_DN45995_c0_g1	KOG0751	Mitochondrial aspartate/glutamate carrier protein Aralar/Citrin (contains EF-hand Ca2+-binding domains)	[C]Energy production and conversion
TRINITY_DN52025_c0_g1	KOG3549	Syntrophins (type gamma)	[W]Extracellular structures
TRINITY_DN37690_c0_g1	KOG4222	Axon guidance receptor Dscam	[T]Signal transduction mechanisms
TRINITY_DN53308_c0_g1	KOG2462	C2H2-type Zn-finger protein	[K]Transcription
TRINITY_DN44261_c1_g1	KOG2512	Beta-tubulin folding cofactor C	[O]Posttranslational modification, protein turnover, chaperones
TRINITY_DN44261_c1_g5	KOG2512	Beta-tubulin folding cofactor C	[O]Posttranslational modification, protein turnover, chaperones
TRINITY_DN43113_c1_g1	KOG1239	Inner membrane protein translocase involved in respiratory chain assembly	[O]Posttranslational modification, protein turnover, chaperones;[U]Intracellular trafficking, secretion, and vesicular transport
TRINITY_DN43113_c1_g2	KOG1239	Inner membrane protein translocase involved in respiratory chain assembly	[O]Posttranslational modification, protein turnover, chaperones;[U]Intracellular trafficking, secretion, and vesicular transport
TRINITY_DN45430_c1_g1	KOG2462	C2H2-type Zn-finger protein	[K]Transcription
TRINITY_DN47721_c0_g1	KOG2891	Surface glycoprotein	[R]General function prediction only
TRINITY_DN52404_c2_g3	KOG0331	ATP-dependent RNA helicase	[A]RNA processing and modification
TRINITY_DN52404_c2_g4	KOG0331	ATP-dependent RNA helicase	[A]RNA processing and modification
TRINITY_DN50519_c3_g1	KOG3577	Smoothened and related G-protein-coupled receptors	[T]Signal transduction mechanisms
TRINITY_DN40453_c1_g2	KOG3297	DNA-directed RNA polymerase subunit E'	[K]Transcription
TRINITY_DN47171_c4_g1	KOG0607	MAP kinase-interacting kinase and related serine/threonine protein kinases	[T]Signal transduction mechanisms
TRINITY_DN42151_c4_g1	KOG1198	Zinc-binding oxidoreductase	[C]Energy production and conversion;[R]General function prediction only
TRINITY_DN53044_c3_g2	KOG1899	LAR transmembrane tyrosine phosphatase-interacting protein liprin	[R]General function prediction only
TRINITY_DN49292_c0_g1	KOG1587	Cytoplasmic dynein intermediate chain	[Z]Cytoskeleton
TRINITY_DN43980_c2_g1	KOG2289	Rhomboid family proteins	[T]Signal transduction mechanisms
TRINITY_DN45388_c6_g2	KOG3707	Uncharacterized conserved protein	[S]Function unknown
TRINITY_DN47236_c4_g3	KOG3173	Predicted Zn-finger protein	[R]General function prediction only
TRINITY_DN42323_c5_g2	KOG4221	Receptor mediating netrin-dependent axon guidance	[T]Signal transduction mechanisms
TRINITY_DN44935_c0_g1	KOG1100	Predicted E3 ubiquitin ligase	[O]Posttranslational modification, protein turnover, chaperones
TRINITY_DN41622_c5_g1	KOG3623	Homeobox transcription factor SIP1	[K]Transcription
TRINITY_DN46298_c3_g1	KOG3860	Acyltransferase required for palmitoylation of Hedgehog (Hh) family of secreted signaling proteins	[T]Signal transduction mechanisms
TRINITY_DN41852_c4_g1	KOG3352	Cytochrome c oxidase, subunit Vb/COX4	[C]Energy production and conversion
TRINITY_DN21210_c0_g1	KOG3900	Transforming growth factor beta, bone morphogenetic protein and related proteins	[T]Signal transduction mechanisms
TRINITY_DN44098_c4_g2	KOG0203	Na+/K+ ATPase, alpha subunit	[P]Inorganic ion transport and metabolism
TRINITY_DN45753_c5_g2	KOG1777	Putative Zn-finger protein	[R]General function prediction only
TRINITY_DN46893_c1_g1	KOG1300	Vesicle trafficking protein Sec1	[U]Intracellular trafficking, secretion, and vesicular transport
TRINITY_DN49009_c5_g1	KOG1712	Adenine phosphoribosyl transferases	[F]Nucleotide transport and metabolism
TRINITY_DN44050_c8_g3	KOG0086	GTPase Rab4, small G protein superfamily	[U]Intracellular trafficking, secretion, and vesicular transport
TRINITY_DN42435_c3_g2	KOG1052	Glutamate-gated kainate-type ion channel receptor subunit GluR5 and related subunits	[P]Inorganic ion transport and metabolism;[E]Amino acid transport and metabolism;[T]Signal transduction mechanisms
TRINITY_DN42435_c3_g3	KOG2172	Uncharacterized conserved protein	[S]Function unknown
TRINITY_DN54274_c0_g1	KOG3642	GABA receptor	[T]Signal transduction mechanisms
TRINITY_DN49497_c3_g2	KOG3303	Predicted alpha-helical protein, potentially involved in replication/repair	[L]Replication, recombination and repair
TRINITY_DN86711_c0_g1	KOG1011	Neurotransmitter release regulator, UNC-13	[T]Signal transduction mechanisms;[U]Intracellular trafficking, secretion, and vesicular transport
TRINITY_DN42225_c4_g2	KOG0886	40S ribosomal protein S2	[J]Translation, ribosomal structure and biogenesis
TRINITY_DN44725_c2_g1	KOG0540	3-Methylcrotonyl-CoA carboxylase, non-biotin containing subunit/Acetyl-CoA carboxylase carboxyl transferase, subunit beta	[E]Amino acid transport and metabolism;[I]Lipid transport and metabolism
TRINITY_DN26470_c0_g2	KOG4221	Receptor mediating netrin-dependent axon guidance	[T]Signal transduction mechanisms
TRINITY_DN40124_c4_g3	KOG3446	NADH:ubiquinone oxidoreductase NDUFA2/B8 subunit	[C]Energy production and conversion
TRINITY_DN14784_c0_g1	KOG3803	Transcription factor containing C2HC type Zn finger	[K]Transcription
TRINITY_DN43636_c6_g3	KOG1616	Protein involved in Snf1 protein kinase complex assembly	[G]Carbohydrate transport and metabolism
TRINITY_DN41874_c1_g3	KOG0276	Vesicle coat complex COPI, beta' subunit	[U]Intracellular trafficking, secretion, and vesicular transport
TRINITY_DN39749_c2_g3	KOG2462	C2H2-type Zn-finger protein	[K]Transcription
TRINITY_DN46595_c2_g1	KOG2541	Palmitoyl protein thioesterase	[I]Lipid transport and metabolism;[O]Posttranslational modification, protein turnover, chaperones
TRINITY_DN53209_c1_g1	KOG0858	Predicted membrane protein	[S]Function unknown
TRINITY_DN51204_c2_g2	KOG0039	Ferric reductase, NADH/NADPH oxidase and related proteins	[P]Inorganic ion transport and metabolism;[Q]Secondary metabolites biosynthesis, transport and catabolism
TRINITY_DN67560_c0_g1	KOG0101	Molecular chaperones HSP70/HSC70, HSP70 superfamily	[O]Posttranslational modification, protein turnover, chaperones
TRINITY_DN39438_c7_g3	KOG0553	TPR repeat-containing protein	[R]General function prediction only
TRINITY_DN42860_c0_g1	KOG0579	Ste20-like serine/threonine protein kinase	[T]Signal transduction mechanisms
TRINITY_DN43279_c5_g2	KOG0397	60S ribosomal protein L11	[J]Translation, ribosomal structure and biogenesis
TRINITY_DN44941_c0_g6	KOG1612	Exosomal 3'-5' exoribonuclease complex, subunit Rrp42	[J]Translation, ribosomal structure and biogenesis
TRINITY_DN50010_c1_g4	KOG1636	DNA polymerase delta processivity factor (proliferating cell nuclear antigen)	[L]Replication, recombination and repair
TRINITY_DN49286_c1_g2	KOG1879	UDP-glucose:glycoprotein glucosyltransferase	[G]Carbohydrate transport and metabolism
TRINITY_DN40168_c2_g1	KOG1991	Nuclear transport receptor RANBP7/RANBP8 (importin beta superfamily)	[Y]Nuclear structure;[U]Intracellular trafficking, secretion, and vesicular transport
TRINITY_DN47514_c0_g1	KOG3645	Acetylcholine receptor	[T]Signal transduction mechanisms
TRINITY_DN47514_c0_g2	KOG0819	Annexin	[U]Intracellular trafficking, secretion, and vesicular transport
TRINITY_DN47251_c1_g3	KOG3623	Homeobox transcription factor SIP1	[K]Transcription
TRINITY_DN92137_c0_g1	KOG3006	Transthyretin and related proteins	[I]Lipid transport and metabolism
TRINITY_DN47035_c3_g2	KOG1140	N-end rule pathway, recognition component UBR1	[O]Posttranslational modification, protein turnover, chaperones
TRINITY_DN44481_c0_g1	KOG0054	Multidrug resistance-associated protein/mitoxantrone resistance protein, ABC superfamily	[Q]Secondary metabolites biosynthesis, transport and catabolism
TRINITY_DN48327_c2_g8	KOG0111	Cyclophilin-type peptidyl-prolyl cis-trans isomerase	[O]Posttranslational modification, protein turnover, chaperones
TRINITY_DN48327_c2_g2	KOG0401	Translation initiation factor 4F, ribosome/mRNA-bridging subunit (eIF-4G)	[J]Translation, ribosomal structure and biogenesis
TRINITY_DN43936_c0_g1	KOG1610	Corticosteroid 11-beta-dehydrogenase and related short chain-type dehydrogenases	[Q]Secondary metabolites biosynthesis, transport and catabolism;[R]General function prediction only
TRINITY_DN50166_c0_g3	KOG3432	Vacuolar H+-ATPase V1 sector, subunit F	[C]Energy production and conversion
TRINITY_DN50166_c0_g2	KOG3432	Vacuolar H+-ATPase V1 sector, subunit F	[C]Energy production and conversion
TRINITY_DN48151_c0_g1	KOG1084	Transcription factor TCF20	[K]Transcription
TRINITY_DN40490_c4_g3	KOG2332	Ferritin	[P]Inorganic ion transport and metabolism
TRINITY_DN46001_c1_g1	KOG1413	N-acetylglucosaminyltransferase I	[G]Carbohydrate transport and metabolism
TRINITY_DN44955_c0_g2	KOG2077	JNK/SAPK-associated protein-1	[T]Signal transduction mechanisms
TRINITY_DN46547_c3_g1	KOG4123	Putative alpha 1,2 mannosyltransferase	[G]Carbohydrate transport and metabolism
TRINITY_DN51215_c1_g2	KOG1476	Beta-1,3-glucuronyltransferase B3GAT1/SQV-8	[O]Posttranslational modification, protein turnover, chaperones
TRINITY_DN48055_c2_g1	KOG3513	Neural cell adhesion molecule L1	[T]Signal transduction mechanisms
TRINITY_DN48768_c0_g2	KOG4441	Proteins containing BTB/POZ and Kelch domains, involved in regulatory/signal transduction processes	[T]Signal transduction mechanisms;[R]General function prediction only
TRINITY_DN17911_c0_g1	KOG2931	Differentiation-related gene 1 protein (NDR1 protein), related proteins	[S]Function unknown
TRINITY_DN51945_c3_g1	KOG0463	GTP-binding protein GP-1	[R]General function prediction only
TRINITY_DN51895_c3_g1	KOG3513	Neural cell adhesion molecule L1	[T]Signal transduction mechanisms
TRINITY_DN52917_c2_g1	KOG3627	Trypsin	[E]Amino acid transport and metabolism
TRINITY_DN50821_c3_g2	KOG2289	Rhomboid family proteins	[T]Signal transduction mechanisms
TRINITY_DN45673_c0_g1	KOG2450	Aldehyde dehydrogenase	[C]Energy production and conversion
TRINITY_DN86342_c0_g1	KOG1543	Cysteine proteinase Cathepsin L	[O]Posttranslational modification, protein turnover, chaperones
TRINITY_DN41509_c6_g1	KOG3762	Predicted transporter	[R]General function prediction only
TRINITY_DN49581_c1_g5	KOG1699	O-acetyltransferase	[R]General function prediction only
TRINITY_DN40094_c1_g6	KOG0553	TPR repeat-containing protein	[R]General function prediction only
TRINITY_DN50578_c0_g3	KOG1510	RNA polymerase II holoenzyme and mediator subcomplex, subunit SURB7/SRB7	[K]Transcription
TRINITY_DN46768_c1_g1	KOG0864	Ran-binding protein RANBP1 and related RanBD domain proteins	[U]Intracellular trafficking, secretion, and vesicular transport
TRINITY_DN48997_c5_g1	KOG2582	COP9 signalosome, subunit CSN3	[O]Posttranslational modification, protein turnover, chaperones;[T]Signal transduction mechanisms
TRINITY_DN40114_c0_g1	KOG1052	Glutamate-gated kainate-type ion channel receptor subunit GluR5 and related subunits	[P]Inorganic ion transport and metabolism;[E]Amino acid transport and metabolism;[T]Signal transduction mechanisms
TRINITY_DN51623_c5_g3	KOG1815	Predicted E3 ubiquitin ligase	[O]Posttranslational modification, protein turnover, chaperones
TRINITY_DN46886_c3_g1	KOG0158	Cytochrome P450 CYP3/CYP5/CYP6/CYP9 subfamilies	[Q]Secondary metabolites biosynthesis, transport and catabolism
TRINITY_DN41894_c6_g1	KOG1074	Transcriptional repressor SALM	[K]Transcription
TRINITY_DN41894_c6_g2	KOG3623	Homeobox transcription factor SIP1	[K]Transcription
TRINITY_DN37848_c0_g1	KOG2408	Peroxidase/oxygenase	[R]General function prediction only
TRINITY_DN52736_c2_g2	KOG4300	Predicted methyltransferase	[R]General function prediction only
TRINITY_DN48209_c1_g1	KOG3526	Subtilisin-like proprotein convertase	[O]Posttranslational modification, protein turnover, chaperones
TRINITY_DN48505_c1_g1	KOG4341	F-box protein containing LRR	[R]General function prediction only
TRINITY_DN46059_c2_g3	KOG3867	Sulfatase	[R]General function prediction only
TRINITY_DN58410_c0_g1	KOG4220	Muscarinic acetylcholine receptor	[T]Signal transduction mechanisms
TRINITY_DN47129_c0_g1	KOG1577	Aldo/keto reductase family proteins	[R]General function prediction only
TRINITY_DN34141_c0_g1	KOG0441	Cu2+/Zn2+ superoxide dismutase SOD1	[P]Inorganic ion transport and metabolism
TRINITY_DN46279_c0_g1	KOG0049	Transcription factor, Myb superfamily	[K]Transcription
TRINITY_DN42119_c4_g1	KOG3912	Predicted integral membrane protein	[R]General function prediction only
TRINITY_DN45365_c1_g3	KOG2816	Predicted transporter ADD1 (major facilitator superfamily)	[R]General function prediction only
TRINITY_DN40773_c3_g3	KOG1145	Mitochondrial translation initiation factor 2 (IF-2; GTPase)	[J]Translation, ribosomal structure and biogenesis
TRINITY_DN40773_c3_g1	KOG3525	Subtilisin-like proprotein convertase	[O]Posttranslational modification, protein turnover, chaperones
TRINITY_DN42233_c3_g1	KOG0468	U5 snRNP-specific protein	[J]Translation, ribosomal structure and biogenesis
TRINITY_DN48139_c1_g6	KOG0058	Peptide exporter, ABC superfamily	[U]Intracellular trafficking, secretion, and vesicular transport
TRINITY_DN29917_c1_g1	KOG0245	Kinesin-like protein	[Z]Cytoskeleton
TRINITY_DN29917_c1_g2	KOG0241	Kinesin-like protein	[Z]Cytoskeleton
TRINITY_DN44765_c4_g1	KOG4824	Apolipoprotein D/Lipocalin	[M]Cell wall/membrane/envelope biogenesis
TRINITY_DN50525_c1_g1	KOG2458	Endoplasmic reticulum protein EP58, contains filamin rod domain and KDEL motif	[R]General function prediction only
TRINITY_DN50606_c0_g1	KOG3701	TGFbeta receptor signaling protein SMAD and related proteins	[T]Signal transduction mechanisms;[K]Transcription
TRINITY_DN46850_c2_g1	KOG1353	F0F1-type ATP synthase, alpha subunit	[C]Energy production and conversion
TRINITY_DN45701_c3_g2	KOG3145	Cystine transporter Cystinosin	[E]Amino acid transport and metabolism
TRINITY_DN67870_c0_g1	KOG3913	Wnt family of developmental regulators	[T]Signal transduction mechanisms
TRINITY_DN42353_c2_g1	KOG3736	Polypeptide N-acetylgalactosaminyltransferase	[O]Posttranslational modification, protein turnover, chaperones
TRINITY_DN83155_c0_g1	KOG1415	Ubiquitin C-terminal hydrolase UCHL1	[O]Posttranslational modification, protein turnover, chaperones
TRINITY_DN45428_c5_g1	KOG3623	Homeobox transcription factor SIP1	[K]Transcription
TRINITY_DN45428_c5_g3	KOG2462	C2H2-type Zn-finger protein	[K]Transcription
TRINITY_DN45428_c5_g2	KOG2462	C2H2-type Zn-finger protein	[K]Transcription
TRINITY_DN47590_c0_g4	KOG1133	Helicase of the DEAD superfamily	[L]Replication, recombination and repair
TRINITY_DN47590_c0_g1	KOG1133	Helicase of the DEAD superfamily	[L]Replication, recombination and repair
TRINITY_DN49868_c0_g4	KOG0941	E3 ubiquitin protein ligase	[O]Posttranslational modification, protein turnover, chaperones
TRINITY_DN42466_c2_g2	KOG1036	Mitotic spindle checkpoint protein BUB3, WD repeat superfamily	[D]Cell cycle control, cell division, chromosome partitioning
TRINITY_DN49890_c0_g1	KOG1818	Membrane trafficking and cell signaling protein HRS, contains VHS and FYVE domains	[T]Signal transduction mechanisms;[U]Intracellular trafficking, secretion, and vesicular transport
TRINITY_DN33880_c0_g2	KOG4194	Membrane glycoprotein LIG-1	[T]Signal transduction mechanisms
TRINITY_DN43605_c1_g1	KOG3513	Neural cell adhesion molecule L1	[T]Signal transduction mechanisms
TRINITY_DN47286_c5_g2	KOG0768	Mitochondrial carrier protein PET8	[C]Energy production and conversion
TRINITY_DN46059_c2_g4	KOG3867	Sulfatase	[R]General function prediction only
TRINITY_DN46217_c1_g1	KOG2704	Predicted membrane protein	[S]Function unknown
TRINITY_DN45787_c5_g1	KOG0488	Transcription factor BarH and related HOX domain proteins	[R]General function prediction only
TRINITY_DN42979_c3_g1	KOG4339	RPEL repeat-containing protein	[R]General function prediction only
TRINITY_DN45608_c1_g1	KOG2870	NADH:ubiquinone oxidoreductase, NDUFS2/49 kDa subunit	[C]Energy production and conversion
TRINITY_DN47335_c6_g1	KOG1360	5-aminolevulinate synthase	[H]Coenzyme transport and metabolism
TRINITY_DN68144_c0_g1	KOG3700	Predicted acyltransferase	[R]General function prediction only
TRINITY_DN39615_c2_g3	KOG1054	Glutamate-gated AMPA-type ion channel receptor subunit GluR2 and related subunits	[P]Inorganic ion transport and metabolism;[E]Amino acid transport and metabolism;[T]Signal transduction mechanisms
TRINITY_DN39615_c2_g2	KOG1052	Glutamate-gated kainate-type ion channel receptor subunit GluR5 and related subunits	[P]Inorganic ion transport and metabolism;[E]Amino acid transport and metabolism;[T]Signal transduction mechanisms
TRINITY_DN48802_c0_g1	KOG1215	Low-density lipoprotein receptors containing Ca2+-binding EGF-like domains	[T]Signal transduction mechanisms
TRINITY_DN31844_c0_g1	KOG0161	Myosin class II heavy chain	[Z]Cytoskeleton
TRINITY_DN77340_c0_g1	KOG1172	Na+-independent Cl/HCO3 exchanger AE1 and related transporters (SLC4 family)	[P]Inorganic ion transport and metabolism
TRINITY_DN42323_c4_g1	KOG1610	Corticosteroid 11-beta-dehydrogenase and related short chain-type dehydrogenases	[Q]Secondary metabolites biosynthesis, transport and catabolism;[R]General function prediction only
TRINITY_DN38376_c3_g3	KOG4001	Axonemal dynein light chain	[Z]Cytoskeleton
TRINITY_DN38376_c3_g5	KOG4655	U3 small nucleolar ribonucleoprotein (snoRNP) component	[A]RNA processing and modification
TRINITY_DN50058_c3_g1	KOG4127	Renal dipeptidase	[O]Posttranslational modification, protein turnover, chaperones
TRINITY_DN50058_c3_g2	KOG4127	Renal dipeptidase	[O]Posttranslational modification, protein turnover, chaperones
TRINITY_DN51065_c6_g1	KOG3020	TatD-related DNase	[L]Replication, recombination and repair
TRINITY_DN49591_c3_g1	KOG2570	SWI/SNF transcription activation complex subunit	[B]Chromatin structure and dynamics;[K]Transcription
TRINITY_DN47926_c4_g1	KOG1958	Glycosyl hydrolase, family 38 - alpha-mannosidase	[G]Carbohydrate transport and metabolism
TRINITY_DN50843_c2_g1	KOG1610	Corticosteroid 11-beta-dehydrogenase and related short chain-type dehydrogenases	[Q]Secondary metabolites biosynthesis, transport and catabolism;[R]General function prediction only
TRINITY_DN47470_c6_g1	KOG2349	Na+:iodide/myo-inositol/multivitamin symporters	[P]Inorganic ion transport and metabolism
TRINITY_DN49357_c9_g1	KOG1046	Puromycin-sensitive aminopeptidase and related aminopeptidases	[E]Amino acid transport and metabolism;[O]Posttranslational modification, protein turnover, chaperones
TRINITY_DN49658_c1_g2	KOG2462	C2H2-type Zn-finger protein	[K]Transcription
TRINITY_DN49658_c1_g3	KOG2462	C2H2-type Zn-finger protein	[K]Transcription
TRINITY_DN49658_c1_g1	KOG2462	C2H2-type Zn-finger protein	[K]Transcription
TRINITY_DN49658_c1_g4	KOG2462	C2H2-type Zn-finger protein	[K]Transcription
TRINITY_DN84761_c0_g1	KOG3513	Neural cell adhesion molecule L1	[T]Signal transduction mechanisms
TRINITY_DN44589_c5_g2	KOG1511	Mevalonate kinase MVK/ERG12	[I]Lipid transport and metabolism
TRINITY_DN52060_c1_g2	KOG1359	Glycine C-acetyltransferase/2-amino-3-ketobutyrate-CoA ligase	[E]Amino acid transport and metabolism
TRINITY_DN52544_c1_g2	KOG0831	Acyl-CoA:diacylglycerol acyltransferase (DGAT)	[I]Lipid transport and metabolism
TRINITY_DN40384_c5_g1	KOG2462	C2H2-type Zn-finger protein	[K]Transcription
TRINITY_DN44636_c2_g1	KOG4301	Beta-dystrobrevin	[Z]Cytoskeleton
TRINITY_DN53349_c3_g1	KOG1954	Endocytosis/signaling protein EHD1	[T]Signal transduction mechanisms;[U]Intracellular trafficking, secretion, and vesicular transport
TRINITY_DN42443_c9_g4	KOG3461	CDGSH-type Zn-finger containing protein	[R]General function prediction only
TRINITY_DN52553_c1_g2	KOG3770	Acid sphingomyelinase and PHM5 phosphate metabolism protein	[I]Lipid transport and metabolism
TRINITY_DN52553_c1_g3	KOG4664	Cytochrome oxidase subunit III and related proteins	[C]Energy production and conversion
TRINITY_DN48134_c5_g1	KOG3806	Predicted transcription factor	[K]Transcription
TRINITY_DN48134_c5_g2	KOG0287	Postreplication repair protein RAD18	[L]Replication, recombination and repair
TRINITY_DN47177_c1_g10	KOG3576	Ovo and related transcription factors	[K]Transcription
TRINITY_DN52129_c0_g2	KOG1034	Transcriptional repressor EED/ESC/FIE, required for transcriptional silencing, WD repeat superfamily	[K]Transcription
TRINITY_DN52129_c0_g1	KOG1034	Transcriptional repressor EED/ESC/FIE, required for transcriptional silencing, WD repeat superfamily	[K]Transcription
TRINITY_DN43167_c9_g1	KOG1208	Dehydrogenases with different specificities (related to short-chain alcohol dehydrogenases)	[Q]Secondary metabolites biosynthesis, transport and catabolism
TRINITY_DN51757_c6_g1	KOG4628	Predicted E3 ubiquitin ligase	[O]Posttranslational modification, protein turnover, chaperones
TRINITY_DN40668_c0_g2	KOG2621	Prohibitins and stomatins of the PID superfamily	[C]Energy production and conversion
TRINITY_DN42538_c7_g1	KOG3298	DNA-directed RNA polymerase subunit E'	[K]Transcription
TRINITY_DN87332_c0_g1	KOG1172	Na+-independent Cl/HCO3 exchanger AE1 and related transporters (SLC4 family)	[P]Inorganic ion transport and metabolism
TRINITY_DN23411_c1_g1	KOG0101	Molecular chaperones HSP70/HSC70, HSP70 superfamily	[O]Posttranslational modification, protein turnover, chaperones
TRINITY_DN42878_c8_g1	KOG3942	MIF4G domain-containing protein	[J]Translation, ribosomal structure and biogenesis
TRINITY_DN48117_c0_g1	KOG1840	Kinesin light chain	[Z]Cytoskeleton
TRINITY_DN44400_c0_g6	KOG2462	C2H2-type Zn-finger protein	[K]Transcription
TRINITY_DN44400_c0_g3	KOG2462	C2H2-type Zn-finger protein	[K]Transcription
TRINITY_DN44400_c0_g2	KOG2462	C2H2-type Zn-finger protein	[K]Transcription
TRINITY_DN39123_c0_g3	KOG2764	Putative transcriptional regulator DJ-1	[R]General function prediction only;[V]Defense mechanisms
TRINITY_DN39123_c0_g2	KOG0032	Ca2+/calmodulin-dependent protein kinase, EF-Hand protein superfamily	[T]Signal transduction mechanisms
TRINITY_DN39123_c0_g1	KOG3608	Zn finger proteins	[R]General function prediction only
TRINITY_DN45502_c2_g1	KOG4039	Serine/threonine kinase TIP30/CC3	[T]Signal transduction mechanisms
TRINITY_DN40887_c1_g7	KOG2462	C2H2-type Zn-finger protein	[K]Transcription
TRINITY_DN40887_c1_g5	KOG2462	C2H2-type Zn-finger protein	[K]Transcription
TRINITY_DN40887_c1_g2	KOG2462	C2H2-type Zn-finger protein	[K]Transcription
TRINITY_DN42599_c1_g1	KOG2871	Uncharacterized conserved protein	[S]Function unknown
TRINITY_DN26506_c0_g2	KOG3515	Predicted transmembrane protein of the immunoglobulin family of cell adhesion molecules	[R]General function prediction only
TRINITY_DN47611_c0_g5	KOG0203	Na+/K+ ATPase, alpha subunit	[P]Inorganic ion transport and metabolism
TRINITY_DN47611_c0_g2	KOG2408	Peroxidase/oxygenase	[R]General function prediction only
TRINITY_DN49661_c4_g1	KOG4437	ATP-dependent DNA ligase III	[L]Replication, recombination and repair
TRINITY_DN49666_c2_g1	KOG1022	Acetylglucosaminyltransferase EXT2/exostosin 2	[G]Carbohydrate transport and metabolism;[M]Cell wall/membrane/envelope biogenesis;[W]Extracellular structures
TRINITY_DN48185_c1_g1	KOG1176	Acyl-CoA synthetase	[I]Lipid transport and metabolism
TRINITY_DN50825_c1_g1	KOG1875	Thyroid hormone receptor-associated coactivator complex component (TRAP170)	[K]Transcription
TRINITY_DN47388_c3_g1	KOG1248	Uncharacterized conserved protein	[S]Function unknown
TRINITY_DN47388_c3_g3	KOG1149	Glutamyl-tRNA synthetase (mitochondrial)	[J]Translation, ribosomal structure and biogenesis
TRINITY_DN42863_c1_g11	KOG2117	Uncharacterized conserved protein	[S]Function unknown
TRINITY_DN48688_c1_g2	KOG3810	Micronutrient transporters (folate transporter family)	[H]Coenzyme transport and metabolism
TRINITY_DN48688_c1_g5	KOG3810	Micronutrient transporters (folate transporter family)	[H]Coenzyme transport and metabolism
TRINITY_DN52898_c2_g1	KOG0123	Polyadenylate-binding protein (RRM superfamily)	[A]RNA processing and modification;[J]Translation, ribosomal structure and biogenesis
TRINITY_DN49709_c2_g2	KOG3101	Esterase D	[R]General function prediction only
TRINITY_DN44572_c1_g2	KOG2287	Galactosyltransferases	[G]Carbohydrate transport and metabolism
TRINITY_DN48854_c3_g1	KOG4276	Predicted hormone receptor interactor	[R]General function prediction only
TRINITY_DN48854_c3_g3	KOG0713	Molecular chaperone (DnaJ superfamily)	[O]Posttranslational modification, protein turnover, chaperones
TRINITY_DN46603_c4_g3	KOG1310	WD40 repeat protein	[R]General function prediction only
TRINITY_DN48194_c7_g1	KOG3589	G protein signaling regulators	[T]Signal transduction mechanisms
TRINITY_DN49559_c6_g2	KOG0187	40S ribosomal protein S17	[J]Translation, ribosomal structure and biogenesis
TRINITY_DN52639_c0_g2	KOG3622	Uncharacterized conserved protein	[S]Function unknown
TRINITY_DN9217_c0_g1	KOG2332	Ferritin	[P]Inorganic ion transport and metabolism
TRINITY_DN40966_c4_g2	KOG3754	Gamma-glutamylcysteine synthetase	[H]Coenzyme transport and metabolism
TRINITY_DN42644_c2_g1	KOG2052	Activin A type IB receptor, serine/threonine protein kinase	[T]Signal transduction mechanisms
TRINITY_DN42644_c2_g3	KOG0951	RNA helicase BRR2, DEAD-box superfamily	[A]RNA processing and modification
TRINITY_DN41041_c1_g1	KOG3513	Neural cell adhesion molecule L1	[T]Signal transduction mechanisms
TRINITY_DN42863_c1_g7	KOG3327	Thymidylate kinase/adenylate kinase	[F]Nucleotide transport and metabolism
TRINITY_DN51674_c0_g2	KOG1226	Integrin beta subunit (N-terminal portion of extracellular region)	[T]Signal transduction mechanisms;[W]Extracellular structures
TRINITY_DN51674_c0_g3	KOG1226	Integrin beta subunit (N-terminal portion of extracellular region)	[T]Signal transduction mechanisms;[W]Extracellular structures
TRINITY_DN53417_c12_g1	KOG4296	Epithelin/granulin	[T]Signal transduction mechanisms
TRINITY_DN42565_c5_g1	KOG0481	DNA replication licensing factor, MCM5 component	[L]Replication, recombination and repair
TRINITY_DN50190_c5_g1	KOG0371	Serine/threonine protein phosphatase 2A, catalytic subunit	[T]Signal transduction mechanisms
TRINITY_DN48505_c0_g1	KOG2477	Uncharacterized conserved protein	[S]Function unknown
TRINITY_DN43912_c1_g1	KOG3071	Fatty acyl-CoA elongase/Polyunsaturated fatty acid specific elongation enzyme	[I]Lipid transport and metabolism
TRINITY_DN43912_c1_g3	KOG3071	Fatty acyl-CoA elongase/Polyunsaturated fatty acid specific elongation enzyme	[I]Lipid transport and metabolism
TRINITY_DN39626_c0_g1	KOG0254	Predicted transporter (major facilitator superfamily)	[R]General function prediction only
TRINITY_DN41274_c3_g6	KOG0822	Protein kinase inhibitor	[D]Cell cycle control, cell division, chromosome partitioning
TRINITY_DN46535_c2_g2	KOG4566	Cytokine-inducible SH2 protein	[T]Signal transduction mechanisms
TRINITY_DN46535_c2_g1	KOG3096	Spliceosome-associated coiled-coil protein	[S]Function unknown
TRINITY_DN52734_c1_g1	KOG4127	Renal dipeptidase	[O]Posttranslational modification, protein turnover, chaperones
TRINITY_DN45650_c0_g2	KOG1226	Integrin beta subunit (N-terminal portion of extracellular region)	[T]Signal transduction mechanisms;[W]Extracellular structures
TRINITY_DN31131_c0_g1	KOG0255	Synaptic vesicle transporter SVOP and related transporters (major facilitator superfamily)	[R]General function prediction only
TRINITY_DN52254_c0_g2	KOG1978	DNA mismatch repair protein - MLH2/PMS1/Pms2 family	[L]Replication, recombination and repair
TRINITY_DN52843_c3_g1	KOG4441	Proteins containing BTB/POZ and Kelch domains, involved in regulatory/signal transduction processes	[T]Signal transduction mechanisms;[R]General function prediction only
TRINITY_DN47496_c1_g1	KOG0266	WD40 repeat-containing protein	[R]General function prediction only
TRINITY_DN52015_c1_g1	KOG0978	E3 ubiquitin ligase involved in syntaxin degradation	[O]Posttranslational modification, protein turnover, chaperones
TRINITY_DN46310_c0_g1	KOG0959	N-arginine dibasic convertase NRD1 and related Zn2+-dependent endopeptidases, insulinase superfamily	[O]Posttranslational modification, protein turnover, chaperones
TRINITY_DN87498_c0_g1	KOG2322	N-methyl-D-aspartate receptor glutamate-binding subunit	[T]Signal transduction mechanisms
TRINITY_DN39603_c5_g2	KOG1651	Glutathione peroxidase	[O]Posttranslational modification, protein turnover, chaperones
TRINITY_DN23278_c0_g1	KOG1219	Uncharacterized conserved protein, contains laminin, cadherin and EGF domains	[T]Signal transduction mechanisms
TRINITY_DN52761_c0_g7	KOG0492	Transcription factor MSH, contains HOX domain	[R]General function prediction only
TRINITY_DN52186_c3_g2	KOG3441	Mitochondrial ribosomal protein L14	[J]Translation, ribosomal structure and biogenesis
TRINITY_DN50260_c0_g1	KOG4289	Cadherin EGF LAG seven-pass G-type receptor	[T]Signal transduction mechanisms
TRINITY_DN50564_c2_g1	KOG3308	Uncharacterized protein of the uridine kinase family	[F]Nucleotide transport and metabolism
TRINITY_DN32118_c0_g2	KOG3627	Trypsin	[E]Amino acid transport and metabolism
TRINITY_DN46286_c7_g1	KOG3182	Predicted cation transporter	[P]Inorganic ion transport and metabolism
TRINITY_DN52459_c5_g3	KOG0589	Serine/threonine protein kinase	[R]General function prediction only
TRINITY_DN52459_c5_g2	KOG3955	Heparan sulfate 6-O-sulfotransferase	[M]Cell wall/membrane/envelope biogenesis;[G]Carbohydrate transport and metabolism
TRINITY_DN1046_c0_g1	KOG2041	WD40 repeat protein	[R]General function prediction only
TRINITY_DN43151_c0_g3	KOG2462	C2H2-type Zn-finger protein	[K]Transcription
TRINITY_DN43151_c0_g5	KOG2462	C2H2-type Zn-finger protein	[K]Transcription
TRINITY_DN43676_c4_g1	KOG3588	Chondroitin synthase 1	[G]Carbohydrate transport and metabolism
TRINITY_DN13198_c0_g1	KOG2157	Predicted tubulin-tyrosine ligase	[O]Posttranslational modification, protein turnover, chaperones
TRINITY_DN43148_c3_g1	KOG2413	Xaa-Pro aminopeptidase	[E]Amino acid transport and metabolism
TRINITY_DN50057_c1_g4	KOG3853	Inositol monophosphatase	[T]Signal transduction mechanisms
TRINITY_DN48495_c1_g1	KOG1854	Mitochondrial inner membrane protein (mitofilin)	[M]Cell wall/membrane/envelope biogenesis
TRINITY_DN50118_c0_g1	KOG0530	Protein farnesyltransferase, alpha subunit/protein geranylgeranyltransferase type I, alpha subunit	[O]Posttranslational modification, protein turnover, chaperones
TRINITY_DN50118_c0_g2	KOG1552	Predicted alpha/beta hydrolase	[R]General function prediction only
TRINITY_DN51132_c2_g1	KOG0191	Thioredoxin/protein disulfide isomerase	[O]Posttranslational modification, protein turnover, chaperones
TRINITY_DN47113_c5_g1	KOG2806	Chitinase	[G]Carbohydrate transport and metabolism
TRINITY_DN48976_c4_g1	KOG3627	Trypsin	[E]Amino acid transport and metabolism
TRINITY_DN48976_c4_g2	KOG3627	Trypsin	[E]Amino acid transport and metabolism
TRINITY_DN50090_c3_g3	KOG0617	Ras suppressor protein (contains leucine-rich repeats)	[T]Signal transduction mechanisms
TRINITY_DN47437_c4_g4	KOG4157	beta-1,6-N-acetylglucosaminyltransferase, contains WSC domain	[G]Carbohydrate transport and metabolism;[O]Posttranslational modification, protein turnover, chaperones
TRINITY_DN47437_c4_g1	KOG4157	beta-1,6-N-acetylglucosaminyltransferase, contains WSC domain	[G]Carbohydrate transport and metabolism;[O]Posttranslational modification, protein turnover, chaperones
TRINITY_DN87621_c0_g1	KOG0898	40S ribosomal protein S15	[J]Translation, ribosomal structure and biogenesis
TRINITY_DN44048_c2_g1	KOG3608	Zn finger proteins	[R]General function prediction only
TRINITY_DN44048_c2_g2	KOG2569	G protein-coupled seven transmembrane receptor	[T]Signal transduction mechanisms
TRINITY_DN13198_c0_g2	KOG2157	Predicted tubulin-tyrosine ligase	[O]Posttranslational modification, protein turnover, chaperones
TRINITY_DN43786_c1_g1	KOG2462	C2H2-type Zn-finger protein	[K]Transcription
TRINITY_DN45285_c2_g4	KOG2283	Clathrin coat dissociation kinase GAK/PTEN/Auxilin and related tyrosine phosphatases	[T]Signal transduction mechanisms;[R]General function prediction only
TRINITY_DN46694_c0_g1	KOG1989	ARK protein kinase family	[T]Signal transduction mechanisms
TRINITY_DN43183_c7_g2	KOG3983	Golgi protein	[U]Intracellular trafficking, secretion, and vesicular transport
TRINITY_DN53063_c2_g1	KOG3733	Mucolipidin and related proteins (TRML subfamily of transient receptor potential proteins)	[P]Inorganic ion transport and metabolism
TRINITY_DN52605_c1_g1	KOG3115	Methyltransferase-like protein	[R]General function prediction only
TRINITY_DN52578_c6_g1	KOG4830	Predicted sugar transporter	[G]Carbohydrate transport and metabolism
TRINITY_DN41750_c0_g4	KOG4040	NADH:ubiquinone oxidoreductase, NDUFB8/ASHI subunit	[C]Energy production and conversion
TRINITY_DN23385_c0_g1	KOG0471	Alpha-amylase	[G]Carbohydrate transport and metabolism
TRINITY_DN38979_c4_g4	KOG1586	Protein required for fusion of vesicles in vesicular transport, alpha-SNAP	[U]Intracellular trafficking, secretion, and vesicular transport
TRINITY_DN45837_c2_g2	KOG2781	U3 small nucleolar ribonucleoprotein (snoRNP) component	[A]RNA processing and modification
TRINITY_DN51256_c2_g5	KOG3605	Beta amyloid precursor-binding protein	[R]General function prediction only
TRINITY_DN51256_c2_g2	KOG3605	Beta amyloid precursor-binding protein	[R]General function prediction only
TRINITY_DN41333_c6_g2	KOG2587	RNA polymerase III (C) subunit	[K]Transcription
TRINITY_DN39889_c2_g2	KOG0113	U1 small nuclear ribonucleoprotein (RRM superfamily)	[A]RNA processing and modification
TRINITY_DN42949_c1_g2	KOG1232	Proteins containing the FAD binding domain	[C]Energy production and conversion
TRINITY_DN50493_c5_g2	KOG1095	Protein tyrosine kinase	[T]Signal transduction mechanisms
TRINITY_DN50324_c3_g1	KOG4220	Muscarinic acetylcholine receptor	[T]Signal transduction mechanisms
TRINITY_DN51052_c4_g3	KOG2121	Predicted metal-dependent hydrolase (beta-lactamase superfamily)	[R]General function prediction only
TRINITY_DN47038_c0_g1	KOG0426	Ubiquitin-protein ligase	[O]Posttranslational modification, protein turnover, chaperones
TRINITY_DN39815_c2_g2	KOG0395	Ras-related GTPase	[R]General function prediction only
TRINITY_DN52799_c2_g1	KOG0542	Predicted exonuclease	[L]Replication, recombination and repair
TRINITY_DN42243_c3_g1	KOG3980	RNA 3'-terminal phosphate cyclase	[A]RNA processing and modification
TRINITY_DN47211_c3_g1	KOG0628	Aromatic-L-amino-acid/L-histidine decarboxylase	[E]Amino acid transport and metabolism
TRINITY_DN46572_c4_g1	KOG1817	Ribonuclease	[A]RNA processing and modification
TRINITY_DN49393_c2_g3	KOG0689	Guanine nucleotide exchange factor for Rho and Rac GTPases	[T]Signal transduction mechanisms
TRINITY_DN45476_c0_g2	KOG4209	Splicing factor RNPS1, SR protein superfamily	[A]RNA processing and modification
TRINITY_DN38659_c0_g1	KOG3549	Syntrophins (type gamma)	[W]Extracellular structures
TRINITY_DN41535_c1_g3	KOG0085	G protein subunit Galphaq/Galphay, small G protein superfamily	[T]Signal transduction mechanisms
TRINITY_DN41535_c1_g1	KOG0085	G protein subunit Galphaq/Galphay, small G protein superfamily	[T]Signal transduction mechanisms
TRINITY_DN38766_c0_g2	KOG4079	Putative mitochondrial ribosomal protein mRpS25	[J]Translation, ribosomal structure and biogenesis
TRINITY_DN38766_c0_g1	KOG4079	Putative mitochondrial ribosomal protein mRpS25	[J]Translation, ribosomal structure and biogenesis
TRINITY_DN41462_c4_g3	KOG0784	Isocitrate dehydrogenase, gamma subunit	[E]Amino acid transport and metabolism
TRINITY_DN46209_c0_g1	KOG1270	Methyltransferases	[H]Coenzyme transport and metabolism
TRINITY_DN48054_c4_g1	KOG1082	Histone H3 (Lys9) methyltransferase SUV39H1/Clr4, required for transcriptional silencing	[B]Chromatin structure and dynamics;[K]Transcription
TRINITY_DN46057_c2_g1	KOG0254	Predicted transporter (major facilitator superfamily)	[R]General function prediction only
TRINITY_DN50168_c2_g3	KOG1217	Fibrillins and related proteins containing Ca2+-binding EGF-like domains	[T]Signal transduction mechanisms
TRINITY_DN51030_c0_g1	KOG2311	NAD/FAD-utilizing protein possibly involved in translation	[J]Translation, ribosomal structure and biogenesis
TRINITY_DN47982_c1_g5	KOG4300	Predicted methyltransferase	[R]General function prediction only
TRINITY_DN44192_c2_g2	KOG2462	C2H2-type Zn-finger protein	[K]Transcription
TRINITY_DN39413_c3_g6	KOG4020	Protein DRE2, required for cell viability	[S]Function unknown
TRINITY_DN48952_c2_g5	KOG2462	C2H2-type Zn-finger protein	[K]Transcription
TRINITY_DN52933_c1_g2	KOG0998	Synaptic vesicle protein EHS-1 and related EH domain proteins	[T]Signal transduction mechanisms;[U]Intracellular trafficking, secretion, and vesicular transport
TRINITY_DN53307_c2_g1	KOG1028	Ca2+-dependent phospholipid-binding protein Synaptotagmin, required for synaptic vesicle and secretory granule exocytosis	[T]Signal transduction mechanisms;[U]Intracellular trafficking, secretion, and vesicular transport
TRINITY_DN90298_c0_g1	KOG1215	Low-density lipoprotein receptors containing Ca2+-binding EGF-like domains	[T]Signal transduction mechanisms
TRINITY_DN47569_c12_g1	KOG3345	Uncharacterized conserved protein	[S]Function unknown
TRINITY_DN48849_c4_g1	KOG4585	Predicted transposase	[L]Replication, recombination and repair
TRINITY_DN48895_c0_g1	KOG3578	Uncharacterized conserved protein	[S]Function unknown
TRINITY_DN48895_c0_g3	KOG1942	DNA helicase, TBP-interacting protein	[L]Replication, recombination and repair
TRINITY_DN45749_c3_g2	KOG1921	Endonuclease III	[L]Replication, recombination and repair
TRINITY_DN44077_c3_g1	KOG1635	Peptide methionine sulfoxide reductase	[O]Posttranslational modification, protein turnover, chaperones
TRINITY_DN44077_c3_g2	KOG0070	GTP-binding ADP-ribosylation factor Arf1	[U]Intracellular trafficking, secretion, and vesicular transport
TRINITY_DN49993_c1_g1	KOG0767	Mitochondrial phosphate carrier protein	[C]Energy production and conversion
TRINITY_DN51060_c3_g1	KOG3822	Succinyl-CoA:alpha-ketoacid-CoA transferase	[C]Energy production and conversion
TRINITY_DN52363_c1_g1	KOG3513	Neural cell adhesion molecule L1	[T]Signal transduction mechanisms
TRINITY_DN52363_c1_g3	KOG0952	DNA/RNA helicase MER3/SLH1, DEAD-box superfamily	[A]RNA processing and modification
TRINITY_DN50565_c1_g1	KOG1095	Protein tyrosine kinase	[T]Signal transduction mechanisms
TRINITY_DN12966_c0_g1	KOG4228	Protein tyrosine phosphatase	[T]Signal transduction mechanisms
TRINITY_DN49470_c1_g1	KOG3376	Uncharacterized conserved protein	[S]Function unknown
TRINITY_DN49470_c1_g4	KOG2042	Ubiquitin fusion degradation protein-2	[O]Posttranslational modification, protein turnover, chaperones
TRINITY_DN44244_c0_g1	KOG2665	Predicted FAD-dependent oxidoreductase	[S]Function unknown
TRINITY_DN43071_c5_g1	KOG2335	tRNA-dihydrouridine synthase	[J]Translation, ribosomal structure and biogenesis
TRINITY_DN61758_c0_g1	KOG2446	Glucose-6-phosphate isomerase	[G]Carbohydrate transport and metabolism
TRINITY_DN47546_c1_g1	KOG2462	C2H2-type Zn-finger protein	[K]Transcription
TRINITY_DN45005_c8_g1	KOG3881	Uncharacterized conserved protein	[S]Function unknown
TRINITY_DN50408_c1_g1	KOG1734	Predicted RING-containing E3 ubiquitin ligase	[O]Posttranslational modification, protein turnover, chaperones
TRINITY_DN50408_c1_g2	KOG3675	Dipeptidyl peptidase III	[R]General function prediction only
TRINITY_DN41179_c4_g7	KOG0656	G1/S-specific cyclin D	[D]Cell cycle control, cell division, chromosome partitioning
TRINITY_DN38611_c0_g1	KOG2990	C2C2-type Zn-finger protein	[S]Function unknown
TRINITY_DN49050_c1_g2	KOG2462	C2H2-type Zn-finger protein	[K]Transcription
TRINITY_DN48598_c0_g1	KOG0618	Serine/threonine phosphatase 2C containing leucine-rich repeats, similar to SCN circadian oscillatory protein (SCOP)	[T]Signal transduction mechanisms
TRINITY_DN16840_c0_g1	KOG3644	Ligand-gated ion channel	[T]Signal transduction mechanisms
TRINITY_DN38995_c0_g1	KOG0509	Ankyrin repeat and DHHC-type Zn-finger domain containing proteins	[R]General function prediction only
TRINITY_DN41071_c1_g2	KOG3469	Cytochrome c oxidase, subunit VIa/COX13	[C]Energy production and conversion
TRINITY_DN47489_c2_g1	KOG1385	Nucleoside phosphatase	[F]Nucleotide transport and metabolism
TRINITY_DN40711_c3_g4	KOG2353	L-type voltage-dependent Ca2+ channel, alpha2/delta subunit	[P]Inorganic ion transport and metabolism;[T]Signal transduction mechanisms
TRINITY_DN40711_c3_g3	KOG2353	L-type voltage-dependent Ca2+ channel, alpha2/delta subunit	[P]Inorganic ion transport and metabolism;[T]Signal transduction mechanisms
TRINITY_DN40711_c3_g2	KOG1197	Predicted quinone oxidoreductase	[C]Energy production and conversion;[R]General function prediction only
TRINITY_DN45713_c1_g5	KOG2392	Serpin	[V]Defense mechanisms
TRINITY_DN42451_c2_g3	KOG3166	60S ribosomal protein L7A	[J]Translation, ribosomal structure and biogenesis
TRINITY_DN53293_c1_g1	KOG2053	Mitochondrial inheritance and actin cytoskeleton organization protein	[Z]Cytoskeleton
TRINITY_DN50008_c1_g1	KOG2462	C2H2-type Zn-finger protein	[K]Transcription
TRINITY_DN42561_c4_g1	KOG0673	Thymidylate synthase	[F]Nucleotide transport and metabolism
TRINITY_DN50425_c1_g2	KOG3929	Uncharacterized conserved protein	[S]Function unknown
TRINITY_DN50425_c1_g1	KOG3929	Uncharacterized conserved protein	[S]Function unknown
TRINITY_DN46353_c4_g1	KOG2669	Regulator of nuclear mRNA	[A]RNA processing and modification
TRINITY_DN53138_c7_g1	KOG1770	Translation initiation factor 1 (eIF-1/SUI1)	[J]Translation, ribosomal structure and biogenesis
TRINITY_DN49493_c0_g7	KOG2947	Carbohydrate kinase	[G]Carbohydrate transport and metabolism
TRINITY_DN49493_c0_g8	KOG2947	Carbohydrate kinase	[G]Carbohydrate transport and metabolism
TRINITY_DN49493_c0_g9	KOG2947	Carbohydrate kinase	[G]Carbohydrate transport and metabolism
TRINITY_DN52194_c5_g1	KOG2991	Splicing regulator	[A]RNA processing and modification
TRINITY_DN23826_c0_g1	KOG4222	Axon guidance receptor Dscam	[T]Signal transduction mechanisms
TRINITY_DN40917_c0_g1	KOG3614	Ca2+/Mg2+-permeable cation channels (LTRPC family)	[P]Inorganic ion transport and metabolism;[T]Signal transduction mechanisms
TRINITY_DN42190_c12_g1	KOG4316	Uncharacterized conserved protein	[S]Function unknown
TRINITY_DN44491_c3_g8	KOG3644	Ligand-gated ion channel	[T]Signal transduction mechanisms
TRINITY_DN38940_c0_g1	KOG2083	Na+/K+ symporter	[P]Inorganic ion transport and metabolism
TRINITY_DN43993_c4_g1	KOG2462	C2H2-type Zn-finger protein	[K]Transcription
TRINITY_DN49900_c1_g2	KOG0696	Serine/threonine protein kinase	[T]Signal transduction mechanisms
TRINITY_DN49308_c5_g1	KOG2884	26S proteasome regulatory complex, subunit RPN10/PSMD4	[O]Posttranslational modification, protein turnover, chaperones
TRINITY_DN45601_c2_g1	KOG1456	Heterogeneous nuclear ribonucleoprotein L (contains RRM repeats)	[A]RNA processing and modification
TRINITY_DN49600_c3_g1	KOG2494	C3H1-type Zn-finger protein	[K]Transcription
TRINITY_DN48665_c4_g1	KOG3623	Homeobox transcription factor SIP1	[K]Transcription
TRINITY_DN42154_c4_g1	KOG4221	Receptor mediating netrin-dependent axon guidance	[T]Signal transduction mechanisms
TRINITY_DN43081_c4_g4	KOG4355	Predicted Fe-S oxidoreductase	[R]General function prediction only
TRINITY_DN48765_c0_g2	KOG0373	Serine/threonine specific protein phosphatase involved in cell cycle control, PP2A-related	[D]Cell cycle control, cell division, chromosome partitioning;[T]Signal transduction mechanisms
TRINITY_DN37519_c0_g1	KOG3900	Transforming growth factor beta, bone morphogenetic protein and related proteins	[T]Signal transduction mechanisms
TRINITY_DN51287_c4_g1	KOG2120	SCF ubiquitin ligase, Skp2 component	[O]Posttranslational modification, protein turnover, chaperones
TRINITY_DN46286_c6_g3	KOG2462	C2H2-type Zn-finger protein	[K]Transcription
TRINITY_DN46286_c6_g2	KOG2462	C2H2-type Zn-finger protein	[K]Transcription
TRINITY_DN48987_c3_g1	KOG2972	Uncharacterized conserved protein	[S]Function unknown
TRINITY_DN45901_c4_g1	KOG2450	Aldehyde dehydrogenase	[C]Energy production and conversion
TRINITY_DN1898_c0_g1	KOG2349	Na+:iodide/myo-inositol/multivitamin symporters	[P]Inorganic ion transport and metabolism
TRINITY_DN45194_c2_g2	KOG3526	Subtilisin-like proprotein convertase	[O]Posttranslational modification, protein turnover, chaperones
TRINITY_DN45779_c6_g1	KOG3129	26S proteasome regulatory complex, subunit PSMD9	[O]Posttranslational modification, protein turnover, chaperones
TRINITY_DN41596_c4_g2	KOG2243	Ca2+ release channel (ryanodine receptor)	[T]Signal transduction mechanisms
TRINITY_DN48937_c3_g5	KOG3208	SNARE protein GS28	[U]Intracellular trafficking, secretion, and vesicular transport
TRINITY_DN53125_c1_g1	KOG3596	Uncharacterized conserved protein	[S]Function unknown
TRINITY_DN39752_c1_g1	KOG3702	Nuclear polyadenylated RNA binding protein	[A]RNA processing and modification
TRINITY_DN51682_c1_g2	KOG1046	Puromycin-sensitive aminopeptidase and related aminopeptidases	[E]Amino acid transport and metabolism;[O]Posttranslational modification, protein turnover, chaperones
TRINITY_DN51682_c1_g1	KOG1046	Puromycin-sensitive aminopeptidase and related aminopeptidases	[E]Amino acid transport and metabolism;[O]Posttranslational modification, protein turnover, chaperones
TRINITY_DN39809_c6_g1	KOG2317	Putative translation initiation inhibitor UK114/IBM1	[J]Translation, ribosomal structure and biogenesis
TRINITY_DN48066_c0_g1	KOG3800	Predicted E3 ubiquitin ligase containing RING finger, subunit of transcription/repair factor TFIIH and CDK-activating kinase assembly factor	[O]Posttranslational modification, protein turnover, chaperones
TRINITY_DN39752_c2_g2	KOG0011	Nucleotide excision repair factor NEF2, RAD23 component	[L]Replication, recombination and repair
TRINITY_DN39752_c2_g1	KOG0011	Nucleotide excision repair factor NEF2, RAD23 component	[L]Replication, recombination and repair
TRINITY_DN38907_c2_g1	KOG4289	Cadherin EGF LAG seven-pass G-type receptor	[T]Signal transduction mechanisms
TRINITY_DN39752_c2_g4	KOG0478	DNA replication licensing factor, MCM4 component	[L]Replication, recombination and repair
TRINITY_DN50435_c0_g1	KOG4508	Uncharacterized conserved protein	[S]Function unknown
TRINITY_DN47843_c1_g2	KOG2869	Meiotic cell division protein Pelota/DOM34	[J]Translation, ribosomal structure and biogenesis
TRINITY_DN47843_c1_g1	KOG0833	Cytidine deaminase	[F]Nucleotide transport and metabolism
TRINITY_DN43674_c1_g3	KOG1600	Fatty acid desaturase	[I]Lipid transport and metabolism
TRINITY_DN41098_c2_g1	KOG2563	Permease of the major facilitator superfamily	[R]General function prediction only
TRINITY_DN51607_c1_g2	KOG0314	Predicted E3 ubiquitin ligase	[O]Posttranslational modification, protein turnover, chaperones
TRINITY_DN38270_c0_g1	KOG4440	NMDA selective glutamate-gated ion channel receptor subunit GRIN1	[P]Inorganic ion transport and metabolism;[E]Amino acid transport and metabolism;[T]Signal transduction mechanisms
TRINITY_DN36359_c0_g3	KOG1130	Predicted G-alpha GTPase interaction protein, contains GoLoco domain	[T]Signal transduction mechanisms
TRINITY_DN36359_c0_g2	KOG1130	Predicted G-alpha GTPase interaction protein, contains GoLoco domain	[T]Signal transduction mechanisms
TRINITY_DN36359_c0_g1	KOG1130	Predicted G-alpha GTPase interaction protein, contains GoLoco domain	[T]Signal transduction mechanisms
TRINITY_DN46495_c4_g1	KOG3627	Trypsin	[E]Amino acid transport and metabolism
TRINITY_DN41593_c2_g1	KOG3627	Trypsin	[E]Amino acid transport and metabolism
TRINITY_DN48643_c2_g1	KOG2300	Uncharacterized conserved protein	[S]Function unknown
TRINITY_DN43593_c4_g1	KOG0676	Actin and related proteins	[Z]Cytoskeleton
TRINITY_DN52823_c0_g2	KOG3674	FtsJ-like RNA methyltransferase	[A]RNA processing and modification
TRINITY_DN50337_c1_g1	KOG2408	Peroxidase/oxygenase	[R]General function prediction only
TRINITY_DN46461_c1_g5	KOG4776	Uncharacterized conserved protein BCNT	[S]Function unknown
TRINITY_DN43669_c4_g1	KOG2473	RNA polymerase III transcription factor (TF)IIIC subunit	[K]Transcription
TRINITY_DN43493_c3_g2	KOG0198	MEKK and related serine/threonine protein kinases	[T]Signal transduction mechanisms
TRINITY_DN43493_c3_g1	KOG0920	ATP-dependent RNA helicase A	[A]RNA processing and modification
TRINITY_DN50074_c0_g1	KOG3753	Circadian clock protein period	[T]Signal transduction mechanisms
TRINITY_DN39172_c0_g1	KOG2301	Voltage-gated Ca2+ channels, alpha1 subunits	[P]Inorganic ion transport and metabolism;[T]Signal transduction mechanisms
TRINITY_DN96759_c0_g1	KOG0498	K+-channel ERG and related proteins, contain PAS/PAC sensor domain	[P]Inorganic ion transport and metabolism;[T]Signal transduction mechanisms
TRINITY_DN45385_c4_g4	KOG3387	60S ribosomal protein 15.5kD/SNU13, NHP2/L7A family (includes ribonuclease P subunit p38), involved in splicing	[A]RNA processing and modification;[J]Translation, ribosomal structure and biogenesis
TRINITY_DN39801_c0_g1	KOG2976	Protein involved in autophagy and nutrient starvation	[O]Posttranslational modification, protein turnover, chaperones
TRINITY_DN11135_c0_g1	KOG3576	Ovo and related transcription factors	[K]Transcription
TRINITY_DN42388_c4_g2	KOG0776	Geranylgeranyl pyrophosphate synthase/Polyprenyl synthetase	[H]Coenzyme transport and metabolism
TRINITY_DN42153_c2_g3	KOG1780	Small Nuclear ribonucleoprotein G	[A]RNA processing and modification
TRINITY_DN84224_c0_g1	KOG0203	Na+/K+ ATPase, alpha subunit	[P]Inorganic ion transport and metabolism
TRINITY_DN48724_c5_g1	KOG0889	Histone acetyltransferase SAGA, TRRAP/TRA1 component, PI-3 kinase superfamily	[T]Signal transduction mechanisms;[B]Chromatin structure and dynamics;[L]Replication, recombination and repair;[D]Cell cycle control, cell division, chromosome partitioning
TRINITY_DN88060_c0_g1	KOG2408	Peroxidase/oxygenase	[R]General function prediction only
TRINITY_DN41427_c2_g1	KOG0760	Mitochondrial carrier protein MRS3/4	[C]Energy production and conversion
TRINITY_DN46806_c3_g3	KOG0503	Asparaginase	[E]Amino acid transport and metabolism
TRINITY_DN46806_c3_g1	KOG0101	Molecular chaperones HSP70/HSC70, HSP70 superfamily	[O]Posttranslational modification, protein turnover, chaperones
TRINITY_DN46806_c3_g7	KOG0436	Methionyl-tRNA synthetase	[J]Translation, ribosomal structure and biogenesis
TRINITY_DN37232_c0_g1	KOG3767	Sideroflexin	[R]General function prediction only
TRINITY_DN47896_c2_g1	KOG1591	Prolyl 4-hydroxylase alpha subunit	[E]Amino acid transport and metabolism
TRINITY_DN52905_c1_g7	KOG2042	Ubiquitin fusion degradation protein-2	[O]Posttranslational modification, protein turnover, chaperones
TRINITY_DN52905_c1_g2	KOG2042	Ubiquitin fusion degradation protein-2	[O]Posttranslational modification, protein turnover, chaperones
TRINITY_DN40517_c2_g1	KOG2462	C2H2-type Zn-finger protein	[K]Transcription
TRINITY_DN43929_c0_g1	KOG2462	C2H2-type Zn-finger protein	[K]Transcription
TRINITY_DN45398_c0_g1	KOG3009	Predicted carbohydrate kinase, contains PfkB domain	[R]General function prediction only
TRINITY_DN45381_c0_g3	KOG1020	Sister chromatid cohesion protein SCC2/Nipped-B	[B]Chromatin structure and dynamics;[D]Cell cycle control, cell division, chromosome partitioning;[L]Replication, recombination and repair
TRINITY_DN16692_c0_g1	KOG1718	Dual specificity phosphatase	[V]Defense mechanisms
TRINITY_DN37201_c0_g1	KOG4194	Membrane glycoprotein LIG-1	[T]Signal transduction mechanisms
TRINITY_DN49772_c1_g2	KOG3576	Ovo and related transcription factors	[K]Transcription
TRINITY_DN49772_c1_g1	KOG3623	Homeobox transcription factor SIP1	[K]Transcription
TRINITY_DN47384_c0_g2	KOG1812	Predicted E3 ubiquitin ligase	[O]Posttranslational modification, protein turnover, chaperones
TRINITY_DN50392_c5_g3	KOG2462	C2H2-type Zn-finger protein	[K]Transcription
TRINITY_DN50392_c5_g2	KOG2462	C2H2-type Zn-finger protein	[K]Transcription
TRINITY_DN50392_c5_g1	KOG3576	Ovo and related transcription factors	[K]Transcription
TRINITY_DN47410_c2_g2	KOG3627	Trypsin	[E]Amino acid transport and metabolism
TRINITY_DN47410_c2_g1	KOG1488	Translational repressor Pumilio/PUF3 and related RNA-binding proteins (Puf superfamily)	[J]Translation, ribosomal structure and biogenesis
TRINITY_DN48121_c2_g1	KOG1682	Enoyl-CoA isomerase	[I]Lipid transport and metabolism
TRINITY_DN56834_c0_g1	KOG3513	Neural cell adhesion molecule L1	[T]Signal transduction mechanisms
TRINITY_DN39940_c0_g1	KOG3713	Voltage-gated K+ channel KCNB/KCNC	[P]Inorganic ion transport and metabolism
TRINITY_DN47392_c2_g2	KOG4194	Membrane glycoprotein LIG-1	[T]Signal transduction mechanisms
TRINITY_DN40926_c5_g3	KOG0159	Cytochrome P450 CYP11/CYP12/CYP24/CYP27 subfamilies	[Q]Secondary metabolites biosynthesis, transport and catabolism
TRINITY_DN40926_c5_g2	KOG0156	Cytochrome P450 CYP2 subfamily	[Q]Secondary metabolites biosynthesis, transport and catabolism
TRINITY_DN43392_c0_g2	KOG2462	C2H2-type Zn-finger protein	[K]Transcription
TRINITY_DN38835_c3_g1	KOG3466	NADH:ubiquinone oxidoreductase, NDUFB9/B22 subunit	[C]Energy production and conversion
TRINITY_DN44105_c0_g9	KOG1376	Alpha tubulin	[Z]Cytoskeleton
TRINITY_DN44105_c0_g8	KOG1376	Alpha tubulin	[Z]Cytoskeleton
TRINITY_DN44105_c0_g7	KOG1376	Alpha tubulin	[Z]Cytoskeleton
TRINITY_DN44105_c0_g6	KOG1376	Alpha tubulin	[Z]Cytoskeleton
TRINITY_DN44105_c0_g5	KOG1376	Alpha tubulin	[Z]Cytoskeleton
TRINITY_DN44105_c0_g4	KOG1376	Alpha tubulin	[Z]Cytoskeleton
TRINITY_DN44105_c0_g2	KOG1376	Alpha tubulin	[Z]Cytoskeleton
TRINITY_DN45168_c0_g1	KOG2233	Alpha-N-acetylglucosaminidase	[U]Intracellular trafficking, secretion, and vesicular transport
TRINITY_DN50816_c4_g1	KOG1447	GTP-specific succinyl-CoA synthetase, beta subunit	[C]Energy production and conversion
TRINITY_DN60863_c0_g1	KOG3929	Uncharacterized conserved protein	[S]Function unknown
TRINITY_DN39075_c9_g2	KOG2292	Oligosaccharyltransferase, STT3 subunit	[O]Posttranslational modification, protein turnover, chaperones
TRINITY_DN44892_c1_g1	KOG0140	Medium-chain acyl-CoA dehydrogenase	[I]Lipid transport and metabolism
TRINITY_DN45873_c0_g2	KOG1115	Ceramide kinase	[I]Lipid transport and metabolism;[T]Signal transduction mechanisms
TRINITY_DN49339_c0_g3	KOG3828	Uncharacterized conserved protein	[S]Function unknown
TRINITY_DN45267_c0_g1	KOG3765	Predicted glycosyltransferase	[G]Carbohydrate transport and metabolism
TRINITY_DN45731_c0_g1	KOG1683	Hydroxyacyl-CoA dehydrogenase/enoyl-CoA hydratase	[I]Lipid transport and metabolism
TRINITY_DN43497_c1_g1	KOG2563	Permease of the major facilitator superfamily	[R]General function prediction only
TRINITY_DN48310_c0_g1	KOG2048	WD40 repeat protein	[R]General function prediction only
TRINITY_DN40848_c4_g1	KOG2462	C2H2-type Zn-finger protein	[K]Transcription
TRINITY_DN40603_c1_g2	KOG0379	Kelch repeat-containing proteins	[R]General function prediction only
TRINITY_DN40920_c0_g1	KOG3660	Sodium-neurotransmitter symporter	[T]Signal transduction mechanisms
TRINITY_DN52034_c0_g1	KOG1056	Glutamate-gated metabotropic ion channel receptor subunit GRM2 and related subunits, G-protein coupled receptor superfamily	[P]Inorganic ion transport and metabolism;[T]Signal transduction mechanisms
TRINITY_DN52034_c0_g3	KOG0589	Serine/threonine protein kinase	[R]General function prediction only
TRINITY_DN39504_c5_g2	KOG2088	Predicted lipase/calmodulin-binding heat-shock protein	[I]Lipid transport and metabolism;[O]Posttranslational modification, protein turnover, chaperones;[T]Signal transduction mechanisms
TRINITY_DN45673_c1_g1	KOG0245	Kinesin-like protein	[Z]Cytoskeleton
TRINITY_DN36369_c1_g2	KOG2753	Uncharacterized conserved protein, contains PCI domain	[R]General function prediction only
TRINITY_DN43266_c0_g3	KOG0531	Protein phosphatase 1, regulatory subunit, and related proteins	[T]Signal transduction mechanisms
TRINITY_DN46915_c5_g1	KOG0293	WD40 repeat-containing protein	[S]Function unknown
TRINITY_DN43723_c1_g2	KOG1628	40S ribosomal protein S3A	[J]Translation, ribosomal structure and biogenesis
TRINITY_DN44612_c1_g6	KOG0327	Translation initiation factor 4F, helicase subunit (eIF-4A) and related helicases	[J]Translation, ribosomal structure and biogenesis
TRINITY_DN44413_c0_g1	KOG3187	Protein tyrosine phosphatase-like protein PTPLA (contains Pro instead of catalytic Arg)	[R]General function prediction only
TRINITY_DN48072_c1_g3	KOG4626	O-linked N-acetylglucosamine transferase OGT	[G]Carbohydrate transport and metabolism;[O]Posttranslational modification, protein turnover, chaperones;[T]Signal transduction mechanisms
TRINITY_DN48072_c1_g2	KOG4626	O-linked N-acetylglucosamine transferase OGT	[G]Carbohydrate transport and metabolism;[O]Posttranslational modification, protein turnover, chaperones;[T]Signal transduction mechanisms
TRINITY_DN48072_c1_g1	KOG4626	O-linked N-acetylglucosamine transferase OGT	[G]Carbohydrate transport and metabolism;[O]Posttranslational modification, protein turnover, chaperones;[T]Signal transduction mechanisms
TRINITY_DN52023_c0_g1	KOG0740	AAA+-type ATPase	[O]Posttranslational modification, protein turnover, chaperones
TRINITY_DN43827_c1_g1	KOG3547	Bestrophin (Best vitelliform macular dystrophy-associated protein)	[R]General function prediction only
TRINITY_DN42692_c1_g1	KOG0266	WD40 repeat-containing protein	[R]General function prediction only
TRINITY_DN50926_c0_g5	KOG1243	Protein kinase	[R]General function prediction only
TRINITY_DN50926_c0_g3	KOG1596	Fibrillarin and related nucleolar RNA-binding proteins	[A]RNA processing and modification
TRINITY_DN31054_c0_g1	KOG3305	Uncharacterized conserved protein	[S]Function unknown
TRINITY_DN44971_c2_g1	KOG4564	Adenylate cyclase-coupled calcitonin receptor	[T]Signal transduction mechanisms
TRINITY_DN45298_c0_g3	KOG2462	C2H2-type Zn-finger protein	[K]Transcription
TRINITY_DN48001_c6_g1	KOG2177	Predicted E3 ubiquitin ligase	[O]Posttranslational modification, protein turnover, chaperones
TRINITY_DN49186_c0_g1	KOG3520	Predicted guanine nucleotide exchange factor	[T]Signal transduction mechanisms
TRINITY_DN47314_c2_g1	KOG2331	Predicted glycosylhydrolase	[R]General function prediction only
TRINITY_DN42163_c0_g1	KOG3563	Forkhead/HNF-3-related transcription factor	[K]Transcription
TRINITY_DN42156_c2_g1	KOG2180	Late Golgi protein sorting complex, subunit Vps53	[U]Intracellular trafficking, secretion, and vesicular transport
TRINITY_DN52091_c1_g3	KOG1963	WD40 repeat protein	[R]General function prediction only
TRINITY_DN48394_c1_g1	KOG3624	M13 family peptidase	[E]Amino acid transport and metabolism
TRINITY_DN38786_c2_g1	KOG3198	Signal recognition particle, subunit Srp19	[U]Intracellular trafficking, secretion, and vesicular transport
TRINITY_DN42688_c0_g1	KOG0201	Serine/threonine protein kinase	[T]Signal transduction mechanisms
TRINITY_DN49663_c4_g2	KOG3530	FERM domain protein EHM2	[R]General function prediction only
TRINITY_DN53010_c1_g5	KOG2462	C2H2-type Zn-finger protein	[K]Transcription
TRINITY_DN52755_c1_g1	KOG3218	RNA polymerase, 25-kDa subunit (common to polymerases I, II and III)	[K]Transcription
TRINITY_DN44112_c9_g1	KOG4313	Thiamine pyrophosphokinase	[F]Nucleotide transport and metabolism
TRINITY_DN93639_c0_g1	KOG0203	Na+/K+ ATPase, alpha subunit	[P]Inorganic ion transport and metabolism
TRINITY_DN44769_c3_g4	KOG4194	Membrane glycoprotein LIG-1	[T]Signal transduction mechanisms
TRINITY_DN83000_c0_g1	KOG3855	Monooxygenase involved in coenzyme Q (ubiquinone) biosynthesis	[H]Coenzyme transport and metabolism;[C]Energy production and conversion
TRINITY_DN48809_c9_g1	KOG3022	Predicted ATPase, nucleotide-binding	[D]Cell cycle control, cell division, chromosome partitioning
TRINITY_DN47554_c0_g1	KOG2229	Protein required for actin cytoskeleton organization and cell cycle progression	[D]Cell cycle control, cell division, chromosome partitioning;[Z]Cytoskeleton
TRINITY_DN43569_c5_g7	KOG4171	Adenylate/guanylate kinase	[F]Nucleotide transport and metabolism
TRINITY_DN43569_c5_g2	KOG2597	Predicted aminopeptidase of the M17 family	[R]General function prediction only
TRINITY_DN43569_c5_g1	KOG3653	Transforming growth factor beta/activin receptor subfamily of serine/threonine kinases	[T]Signal transduction mechanisms
TRINITY_DN39730_c3_g2	KOG4793	Three prime repair exonuclease	[L]Replication, recombination and repair
TRINITY_DN45444_c5_g1	KOG1030	Predicted Ca2+-dependent phospholipid-binding protein	[R]General function prediction only
TRINITY_DN49176_c2_g1	KOG2793	Putative N2,N2-dimethylguanosine tRNA methyltransferase	[A]RNA processing and modification
TRINITY_DN49828_c5_g1	KOG4325	Uncharacterized conserved protein	[S]Function unknown
TRINITY_DN49079_c0_g1	KOG0446	Vacuolar sorting protein VPS1, dynamin, and related proteins	[U]Intracellular trafficking, secretion, and vesicular transport;[R]General function prediction only
TRINITY_DN44407_c4_g1	KOG1367	3-phosphoglycerate kinase	[G]Carbohydrate transport and metabolism
TRINITY_DN49044_c1_g1	KOG1027	Serine/threonine protein kinase and endoribonuclease ERN1/IRE1, sensor of the unfolded protein response pathway	[T]Signal transduction mechanisms
TRINITY_DN39896_c0_g1	KOG1608	Protein transporter of the TRAM (translocating chain-associating membrane) superfamily	[U]Intracellular trafficking, secretion, and vesicular transport
TRINITY_DN38002_c1_g1	KOG0274	Cdc4 and related F-box and WD-40 proteins	[R]General function prediction only
TRINITY_DN45171_c3_g1	KOG0557	Dihydrolipoamide acetyltransferase	[C]Energy production and conversion
TRINITY_DN43023_c0_g1	KOG2841	Structure-specific endonuclease ERCC1-XPF, ERCC1 component	[L]Replication, recombination and repair
TRINITY_DN40647_c1_g2	KOG3193	K+ channel subunit	[P]Inorganic ion transport and metabolism
TRINITY_DN49810_c4_g1	KOG3788	Predicted divalent cation transporter	[P]Inorganic ion transport and metabolism
TRINITY_DN40339_c10_g1	KOG1327	Copine	[T]Signal transduction mechanisms
TRINITY_DN52323_c5_g2	KOG0287	Postreplication repair protein RAD18	[L]Replication, recombination and repair
TRINITY_DN41458_c4_g1	KOG2579	Ficolin and related extracellular proteins	[R]General function prediction only
TRINITY_DN44292_c7_g3	KOG3623	Homeobox transcription factor SIP1	[K]Transcription
TRINITY_DN52722_c6_g1	KOG0817	Acyl-CoA-binding protein	[I]Lipid transport and metabolism
TRINITY_DN27101_c0_g1	KOG3627	Trypsin	[E]Amino acid transport and metabolism
TRINITY_DN40639_c2_g5	KOG1205	Predicted dehydrogenase	[Q]Secondary metabolites biosynthesis, transport and catabolism
TRINITY_DN47166_c11_g1	KOG1360	5-aminolevulinate synthase	[H]Coenzyme transport and metabolism
TRINITY_DN46442_c2_g1	KOG4670	Uncharacterized conserved membrane protein	[S]Function unknown
TRINITY_DN46410_c9_g2	KOG0203	Na+/K+ ATPase, alpha subunit	[P]Inorganic ion transport and metabolism
TRINITY_DN51369_c6_g1	KOG3714	Meprin A metalloprotease	[O]Posttranslational modification, protein turnover, chaperones
TRINITY_DN51651_c1_g1	KOG0206	P-type ATPase	[R]General function prediction only
TRINITY_DN42203_c2_g1	KOG0200	Fibroblast/platelet-derived growth factor receptor and related receptor tyrosine kinases	[T]Signal transduction mechanisms
TRINITY_DN30971_c0_g1	KOG0395	Ras-related GTPase	[R]General function prediction only
TRINITY_DN49297_c4_g3	KOG2246	Galactosyltransferases	[G]Carbohydrate transport and metabolism
TRINITY_DN49297_c4_g1	KOG0856	Predicted pilin-like transcription factor	[O]Posttranslational modification, protein turnover, chaperones
TRINITY_DN52424_c5_g1	KOG3623	Homeobox transcription factor SIP1	[K]Transcription
TRINITY_DN52424_c5_g3	KOG2462	C2H2-type Zn-finger protein	[K]Transcription
TRINITY_DN52424_c5_g2	KOG2462	C2H2-type Zn-finger protein	[K]Transcription
TRINITY_DN52424_c5_g5	KOG2462	C2H2-type Zn-finger protein	[K]Transcription
TRINITY_DN52424_c5_g4	KOG2462	C2H2-type Zn-finger protein	[K]Transcription
TRINITY_DN52424_c5_g6	KOG2462	C2H2-type Zn-finger protein	[K]Transcription
TRINITY_DN52424_c5_g9	KOG2462	C2H2-type Zn-finger protein	[K]Transcription
TRINITY_DN47514_c0_g4	KOG1881	Anion exchanger adaptor protein Kanadaptin, contains FHA domain	[R]General function prediction only
TRINITY_DN21848_c0_g1	KOG3913	Wnt family of developmental regulators	[T]Signal transduction mechanisms
TRINITY_DN41889_c0_g1	KOG1543	Cysteine proteinase Cathepsin L	[O]Posttranslational modification, protein turnover, chaperones
TRINITY_DN42139_c1_g3	KOG3128	Uncharacterized conserved protein	[S]Function unknown
TRINITY_DN42139_c1_g2	KOG2832	TFIIF-interacting CTD phosphatase, including NLI-interacting factor (involved in RNA polymerase II regulation)	[K]Transcription
TRINITY_DN42545_c0_g1	KOG3762	Predicted transporter	[R]General function prediction only
TRINITY_DN48588_c3_g1	KOG0135	Pristanoyl-CoA/acyl-CoA oxidase	[I]Lipid transport and metabolism;[Q]Secondary metabolites biosynthesis, transport and catabolism
TRINITY_DN33720_c0_g1	KOG3765	Predicted glycosyltransferase	[G]Carbohydrate transport and metabolism
TRINITY_DN47197_c2_g5	KOG2462	C2H2-type Zn-finger protein	[K]Transcription
TRINITY_DN47197_c2_g4	KOG0544	FKBP-type peptidyl-prolyl cis-trans isomerase	[O]Posttranslational modification, protein turnover, chaperones
TRINITY_DN47197_c2_g6	KOG1074	Transcriptional repressor SALM	[K]Transcription
TRINITY_DN47197_c2_g1	KOG2462	C2H2-type Zn-finger protein	[K]Transcription
TRINITY_DN47197_c2_g3	KOG2462	C2H2-type Zn-finger protein	[K]Transcription
TRINITY_DN47197_c2_g2	KOG0544	FKBP-type peptidyl-prolyl cis-trans isomerase	[O]Posttranslational modification, protein turnover, chaperones
TRINITY_DN50720_c1_g1	KOG3323	D-Tyr-tRNA (Tyr) deacylase	[J]Translation, ribosomal structure and biogenesis
TRINITY_DN35258_c0_g1	KOG0266	WD40 repeat-containing protein	[R]General function prediction only
TRINITY_DN40277_c4_g1	KOG1886	BAH domain proteins	[K]Transcription
TRINITY_DN51319_c2_g1	KOG1716	Dual specificity phosphatase	[V]Defense mechanisms
TRINITY_DN50176_c5_g1	KOG4171	Adenylate/guanylate kinase	[F]Nucleotide transport and metabolism
TRINITY_DN50176_c5_g4	KOG4171	Adenylate/guanylate kinase	[F]Nucleotide transport and metabolism
TRINITY_DN47703_c2_g5	KOG4510	Permease of the drug/metabolite transporter (DMT) superfamily	[R]General function prediction only
TRINITY_DN47703_c2_g6	KOG0677	Actin-related protein Arp2/3 complex, subunit Arp2	[Z]Cytoskeleton
TRINITY_DN47703_c2_g2	KOG0677	Actin-related protein Arp2/3 complex, subunit Arp2	[Z]Cytoskeleton
TRINITY_DN41538_c6_g5	KOG3627	Trypsin	[E]Amino acid transport and metabolism
TRINITY_DN48234_c3_g2	KOG1208	Dehydrogenases with different specificities (related to short-chain alcohol dehydrogenases)	[Q]Secondary metabolites biosynthesis, transport and catabolism
TRINITY_DN39386_c10_g1	KOG1006	Mitogen-activated protein kinase (MAPK) kinase MKK4	[T]Signal transduction mechanisms
TRINITY_DN40484_c2_g2	KOG1453	Chimaerin and related Rho GTPase activating proteins	[T]Signal transduction mechanisms
TRINITY_DN41812_c6_g1	KOG2112	Lysophospholipase	[I]Lipid transport and metabolism
TRINITY_DN40090_c3_g1	KOG2894	Uncharacterized conserved protein XAP-5	[S]Function unknown
TRINITY_DN44924_c0_g2	KOG3714	Meprin A metalloprotease	[O]Posttranslational modification, protein turnover, chaperones
TRINITY_DN45198_c1_g1	KOG1329	Phospholipase D1	[I]Lipid transport and metabolism
TRINITY_DN39599_c0_g2	KOG0510	Ankyrin repeat protein	[R]General function prediction only
TRINITY_DN50049_c4_g1	KOG3866	DNA-binding protein of the nucleobindin family	[R]General function prediction only
TRINITY_DN41870_c1_g3	KOG1621	1D-myo-inositol-triphosphate 3-kinase A	[I]Lipid transport and metabolism
TRINITY_DN47607_c3_g1	KOG1287	Amino acid transporters	[E]Amino acid transport and metabolism
TRINITY_DN82269_c0_g1	KOG4222	Axon guidance receptor Dscam	[T]Signal transduction mechanisms
TRINITY_DN93303_c0_g1	KOG0587	Traf2- and Nck-interacting kinase and related germinal center kinase (GCK) family protein kinases	[T]Signal transduction mechanisms
TRINITY_DN45292_c7_g5	KOG1358	Serine palmitoyltransferase	[O]Posttranslational modification, protein turnover, chaperones
TRINITY_DN45292_c7_g9	KOG1358	Serine palmitoyltransferase	[O]Posttranslational modification, protein turnover, chaperones
TRINITY_DN47031_c2_g1	KOG3324	Mitochondrial import inner membrane translocase, subunit TIM23	[U]Intracellular trafficking, secretion, and vesicular transport
TRINITY_DN51036_c0_g1	KOG1451	Oligophrenin-1 and related Rho GTPase-activating proteins	[T]Signal transduction mechanisms
TRINITY_DN51036_c0_g4	KOG1451	Oligophrenin-1 and related Rho GTPase-activating proteins	[T]Signal transduction mechanisms
TRINITY_DN40817_c3_g2	KOG0540	3-Methylcrotonyl-CoA carboxylase, non-biotin containing subunit/Acetyl-CoA carboxylase carboxyl transferase, subunit beta	[E]Amino acid transport and metabolism;[I]Lipid transport and metabolism
TRINITY_DN51866_c1_g2	KOG1219	Uncharacterized conserved protein, contains laminin, cadherin and EGF domains	[T]Signal transduction mechanisms
TRINITY_DN47400_c2_g1	KOG1957	DNA topoisomerase III beta	[L]Replication, recombination and repair
TRINITY_DN39650_c1_g1	KOG1944	Peroxisomal membrane protein MPV17 and related proteins	[R]General function prediction only
TRINITY_DN39319_c0_g1	KOG3093	5-formyltetrahydrofolate cyclo-ligase	[H]Coenzyme transport and metabolism
TRINITY_DN39398_c4_g2	KOG1618	Predicted phosphatase	[R]General function prediction only
TRINITY_DN20325_c0_g1	KOG1054	Glutamate-gated AMPA-type ion channel receptor subunit GluR2 and related subunits	[P]Inorganic ion transport and metabolism;[E]Amino acid transport and metabolism;[T]Signal transduction mechanisms
TRINITY_DN39603_c3_g1	KOG1651	Glutathione peroxidase	[O]Posttranslational modification, protein turnover, chaperones
TRINITY_DN39603_c3_g5	KOG1651	Glutathione peroxidase	[O]Posttranslational modification, protein turnover, chaperones
TRINITY_DN41550_c6_g1	KOG4014	Uncharacterized conserved protein (contains TPR repeat)	[S]Function unknown
TRINITY_DN44106_c0_g3	KOG1402	Ornithine aminotransferase	[E]Amino acid transport and metabolism
TRINITY_DN50803_c2_g3	KOG0285	Pleiotropic regulator 1	[A]RNA processing and modification
TRINITY_DN84579_c0_g1	KOG0038	Ca2+-binding kinase interacting protein (KIP) (EF-Hand protein superfamily)	[R]General function prediction only
TRINITY_DN45560_c1_g1	KOG4625	Notch signaling protein Neuralized, Nuez domain	[T]Signal transduction mechanisms
TRINITY_DN37699_c0_g1	KOG1071	Mitochondrial translation elongation factor EF-Tsmt, catalyzes nucleotide exchange on EF-Tumt	[J]Translation, ribosomal structure and biogenesis
TRINITY_DN48034_c4_g1	KOG0925	mRNA splicing factor ATP-dependent RNA helicase	[A]RNA processing and modification
TRINITY_DN45137_c1_g1	KOG3224	Uncharacterized conserved protein	[S]Function unknown
TRINITY_DN40790_c0_g1	KOG0191	Thioredoxin/protein disulfide isomerase	[O]Posttranslational modification, protein turnover, chaperones
TRINITY_DN43447_c1_g1	KOG3863	bZIP transcription factor NRF1	[K]Transcription
TRINITY_DN51514_c4_g1	KOG1079	Transcriptional repressor EZH1	[K]Transcription
TRINITY_DN39928_c4_g1	KOG1399	Flavin-containing monooxygenase	[Q]Secondary metabolites biosynthesis, transport and catabolism
TRINITY_DN36465_c0_g1	KOG2246	Galactosyltransferases	[G]Carbohydrate transport and metabolism
TRINITY_DN47609_c3_g5	KOG4557	Origin recognition complex, subunit 6	[L]Replication, recombination and repair
TRINITY_DN47609_c3_g1	KOG1085	Predicted methyltransferase (contains a SET domain)	[R]General function prediction only
TRINITY_DN47853_c0_g2	KOG0270	WD40 repeat-containing protein	[S]Function unknown
TRINITY_DN47853_c0_g1	KOG3718	Carnitine O-acyltransferase CROT	[I]Lipid transport and metabolism
TRINITY_DN52411_c4_g2	KOG4226	Adaptor protein NCK/Dock, contains SH2 and SH3 domains	[T]Signal transduction mechanisms
TRINITY_DN44486_c0_g1	KOG2462	C2H2-type Zn-finger protein	[K]Transcription
TRINITY_DN42526_c3_g1	KOG1441	Glucose-6-phosphate/phosphate and phosphoenolpyruvate/phosphate antiporter	[G]Carbohydrate transport and metabolism;[E]Amino acid transport and metabolism
TRINITY_DN46974_c2_g2	KOG2467	Glycine/serine hydroxymethyltransferase	[E]Amino acid transport and metabolism
TRINITY_DN50630_c2_g1	KOG0511	Ankyrin repeat protein	[R]General function prediction only
TRINITY_DN46489_c3_g1	KOG1558	Fe2+/Zn2+ regulated transporter	[P]Inorganic ion transport and metabolism
TRINITY_DN48236_c0_g3	KOG1086	Cytosolic sorting protein/ADP-ribosylation factor effector GGA	[U]Intracellular trafficking, secretion, and vesicular transport
TRINITY_DN44935_c5_g2	KOG4541	Nuclear transport receptor exportin 4 (importin beta superfamily)	[Y]Nuclear structure;[U]Intracellular trafficking, secretion, and vesicular transport
TRINITY_DN43210_c9_g2	KOG3767	Sideroflexin	[R]General function prediction only
TRINITY_DN39711_c6_g4	KOG3928	Mitochondrial ribosome small subunit component, mediator of apoptosis DAP3	[J]Translation, ribosomal structure and biogenesis
TRINITY_DN39711_c6_g2	KOG2363	Protein subunit of nuclear ribonuclease P (RNase P)	[J]Translation, ribosomal structure and biogenesis
TRINITY_DN49258_c6_g2	KOG3629	Guanine-nucleotide releasing factor	[T]Signal transduction mechanisms
TRINITY_DN47149_c5_g2	KOG3584	cAMP response element binding protein and related transcription factors	[K]Transcription
TRINITY_DN39843_c0_g2	KOG0489	Transcription factor zerknullt and related HOX domain proteins	[R]General function prediction only
TRINITY_DN18743_c0_g1	KOG3624	M13 family peptidase	[E]Amino acid transport and metabolism
TRINITY_DN37310_c0_g1	KOG3627	Trypsin	[E]Amino acid transport and metabolism
TRINITY_DN38103_c0_g1	KOG3335	Predicted coiled-coil protein	[R]General function prediction only
TRINITY_DN41210_c4_g1	KOG1984	Vesicle coat complex COPII, subunit SFB3	[U]Intracellular trafficking, secretion, and vesicular transport
TRINITY_DN41210_c4_g3	KOG1274	WD40 repeat protein	[R]General function prediction only
TRINITY_DN46999_c3_g1	KOG3431	Apoptosis-related protein/predicted DNA-binding protein	[D]Cell cycle control, cell division, chromosome partitioning
TRINITY_DN47862_c0_g1	KOG2319	Vacuolar assembly/sorting protein VPS9	[U]Intracellular trafficking, secretion, and vesicular transport
TRINITY_DN38923_c1_g3	KOG2532	Permease of the major facilitator superfamily	[G]Carbohydrate transport and metabolism
TRINITY_DN39972_c0_g1	KOG2645	Type I phosphodiesterase/nucleotide pyrophosphatase	[R]General function prediction only
TRINITY_DN40697_c0_g1	KOG1864	Ubiquitin-specific protease	[O]Posttranslational modification, protein turnover, chaperones
TRINITY_DN50528_c0_g1	KOG0413	Uncharacterized conserved protein related to condensin complex subunit 1	[S]Function unknown
TRINITY_DN45983_c0_g6	KOG0125	Ataxin 2-binding protein (RRM superfamily)	[R]General function prediction only
TRINITY_DN45983_c0_g3	KOG0125	Ataxin 2-binding protein (RRM superfamily)	[R]General function prediction only
TRINITY_DN53302_c2_g1	KOG3513	Neural cell adhesion molecule L1	[T]Signal transduction mechanisms
TRINITY_DN52793_c4_g1	KOG0266	WD40 repeat-containing protein	[R]General function prediction only
TRINITY_DN43205_c1_g1	KOG2773	Apoptosis antagonizing transcription factor/protein transport protein	[K]Transcription;[U]Intracellular trafficking, secretion, and vesicular transport
TRINITY_DN50953_c0_g1	KOG0050	mRNA splicing protein CDC5 (Myb superfamily)	[A]RNA processing and modification;[D]Cell cycle control, cell division, chromosome partitioning
TRINITY_DN46829_c3_g3	KOG3478	Prefoldin subunit 6, KE2 family	[O]Posttranslational modification, protein turnover, chaperones
TRINITY_DN51386_c3_g1	KOG3623	Homeobox transcription factor SIP1	[K]Transcription
TRINITY_DN51386_c3_g2	KOG2462	C2H2-type Zn-finger protein	[K]Transcription
TRINITY_DN42855_c5_g3	KOG4615	Uncharacterized conserved protein	[S]Function unknown
TRINITY_DN44409_c2_g1	KOG2763	Acyl-CoA thioesterase	[I]Lipid transport and metabolism
TRINITY_DN50864_c3_g1	KOG2816	Predicted transporter ADD1 (major facilitator superfamily)	[R]General function prediction only
TRINITY_DN52056_c2_g1	KOG3778	Uncharacterized conserved protein	[S]Function unknown
TRINITY_DN47916_c3_g1	KOG2164	Predicted E3 ubiquitin ligase	[O]Posttranslational modification, protein turnover, chaperones
TRINITY_DN38717_c8_g1	KOG1029	Endocytic adaptor protein intersectin	[T]Signal transduction mechanisms;[U]Intracellular trafficking, secretion, and vesicular transport
TRINITY_DN42799_c2_g3	KOG2408	Peroxidase/oxygenase	[R]General function prediction only
TRINITY_DN73942_c0_g1	KOG0203	Na+/K+ ATPase, alpha subunit	[P]Inorganic ion transport and metabolism
TRINITY_DN44757_c0_g1	KOG4178	Soluble epoxide hydrolase	[I]Lipid transport and metabolism
TRINITY_DN29427_c0_g1	KOG0161	Myosin class II heavy chain	[Z]Cytoskeleton
TRINITY_DN50771_c0_g3	KOG0002	60s ribosomal protein L39	[J]Translation, ribosomal structure and biogenesis
TRINITY_DN50444_c4_g2	KOG0177	20S proteasome, regulatory subunit beta type PSMB2/PRE1	[O]Posttranslational modification, protein turnover, chaperones
TRINITY_DN51596_c3_g1	KOG2801	Probable Rab-GAPs	[U]Intracellular trafficking, secretion, and vesicular transport
TRINITY_DN52489_c9_g1	KOG2450	Aldehyde dehydrogenase	[C]Energy production and conversion
TRINITY_DN47863_c2_g2	KOG4328	WD40 protein	[S]Function unknown
TRINITY_DN47863_c2_g4	KOG1769	Ubiquitin-like proteins	[O]Posttranslational modification, protein turnover, chaperones
TRINITY_DN45746_c0_g4	KOG3193	K+ channel subunit	[P]Inorganic ion transport and metabolism
TRINITY_DN52203_c1_g6	KOG3623	Homeobox transcription factor SIP1	[K]Transcription
TRINITY_DN52203_c1_g2	KOG2462	C2H2-type Zn-finger protein	[K]Transcription
TRINITY_DN52203_c1_g3	KOG2462	C2H2-type Zn-finger protein	[K]Transcription
TRINITY_DN40514_c4_g1	KOG3114	Uncharacterized conserved protein	[S]Function unknown
TRINITY_DN40514_c4_g3	KOG2771	Subunit of tRNA-specific adenosine-34 deaminase	[A]RNA processing and modification
TRINITY_DN42870_c4_g1	KOG0379	Kelch repeat-containing proteins	[R]General function prediction only
TRINITY_DN51575_c2_g1	KOG4254	Phytoene desaturase	[H]Coenzyme transport and metabolism
TRINITY_DN41295_c5_g6	KOG3789	Nitrogen permease regulator NLRG/NPR2	[P]Inorganic ion transport and metabolism
TRINITY_DN41295_c5_g5	KOG3789	Nitrogen permease regulator NLRG/NPR2	[P]Inorganic ion transport and metabolism
TRINITY_DN10451_c0_g1	KOG1238	Glucose dehydrogenase/choline dehydrogenase/mandelonitrile lyase (GMC oxidoreductase family)	[R]General function prediction only
TRINITY_DN42226_c5_g3	KOG2670	Enolase	[G]Carbohydrate transport and metabolism
TRINITY_DN51707_c3_g3	KOG2085	Serine/threonine protein phosphatase 2A, regulatory subunit	[T]Signal transduction mechanisms
TRINITY_DN44589_c5_g1	KOG2575	Glucosyltransferase - Alg6p	[G]Carbohydrate transport and metabolism;[E]Amino acid transport and metabolism
TRINITY_DN41791_c1_g2	KOG0153	Predicted RNA-binding protein (RRM superfamily)	[R]General function prediction only
TRINITY_DN41791_c1_g1	KOG0427	Ubiquitin conjugating enzyme	[O]Posttranslational modification, protein turnover, chaperones
TRINITY_DN47160_c2_g2	KOG0648	Predicted NUDIX hydrolase FGF-2 and related proteins	[T]Signal transduction mechanisms
TRINITY_DN47160_c2_g1	KOG0648	Predicted NUDIX hydrolase FGF-2 and related proteins	[T]Signal transduction mechanisms
TRINITY_DN53415_c6_g1	KOG0119	Splicing factor 1/branch point binding protein (RRM superfamily)	[A]RNA processing and modification
[truncated: 8,521 more rows]
