# Supplementary material for: Comparative transcriptomic analysis of the different developmental stages of ovary in red swamp crayfish Procambarus clarkii
Source: BMC Genomics. 2021 Mar 21;22:199. doi: 10.1186/s12864-021-07537-x (PMC7981885; doi:10.1186/s12864-021-07537-x)
Supplement: Supplementary file 8 — Additional file 8. [file 12864_2021_7537_MOESM8_ESM.xlsx]

## Sheet: Title Page
Comparative transcriptomic analysis of the different developmental stages of ovary in red swamp crayfish Procambarus clarkii Yizhi Zhong1, Wenbin Zhao1, Zhangsheng Tang1, Liming Huang1, Xiangxing Zhu2, Xiang Liang3, Aifen Yan2, Zhifa Lu1, Yanling Yu1, Dongsheng Tang2, Dapeng Wang1,* and Zhuanling Lu1,* 1Guangxi Academy of Fishery Sciences/Guangxi Key Laboratory of Aquatic Genetic Breeding and Hea…

## Sheet: pathway2gene
Comparative transcriptomic analysis of the different developmental stages of ovary in red swamp crayfish Procambarus clarkii
Yizhi Zhong, Wenbin Zhao, Zhangsheng Tang, Liming Huang, Xiangxing Zhu, Xiang Liang, Aifen Yan, Zhifa Lu, Yanling Yu, Dongsheng Tang, Dapeng Wang, Zhuanling Lu
#Pathway ID	Pathway	Number	GeneID
ko04151	PI3K-Akt signaling pathway	135	TRINITY_DN44652_c1_g2,TRINITY_DN45923_c0_g1,TRINITY_DN40466_c1_g1,TRINITY_DN31952_c0_g1,TRINITY_DN46303_c3_g4,TRINITY_DN34927_c0_g1,TRINITY_DN41249_c4_g1,TRINITY_DN46116_c2_g1,TRINITY_DN92405_c0_g1,TRINITY_DN52010_c0_g1,TRINITY_DN53020_c2_g2,TRINITY_DN44716_c0_g1,TRINITY_DN48105_c1_g2,TRINITY_DN45165_c1_g1,TRINITY_DN44826_c4_g2,TRINITY_DN41401_c0_g2,TRINITY_DN48977_c3_g5,TRINITY_DN52695_c0_g1,TRI…
ko04144	Endocytosis	134	TRINITY_DN44988_c1_g1,TRINITY_DN50915_c3_g1,TRINITY_DN48079_c1_g1,TRINITY_DN52933_c1_g2,TRINITY_DN47528_c1_g1,TRINITY_DN48540_c7_g2,TRINITY_DN40978_c9_g3,TRINITY_DN41406_c3_g1,TRINITY_DN52850_c3_g3,TRINITY_DN51661_c0_g1,TRINITY_DN49804_c3_g3,TRINITY_DN44968_c0_g1,TRINITY_DN50987_c3_g2,TRINITY_DN47386_c1_g4,TRINITY_DN44982_c2_g1,TRINITY_DN41566_c0_g3,TRINITY_DN43078_c6_g1,TRINITY_DN41401_c0_g2,TRI…
ko00230	Purine metabolism	134	TRINITY_DN43235_c1_g3,TRINITY_DN45495_c2_g1,TRINITY_DN39846_c2_g1,TRINITY_DN50177_c2_g2,TRINITY_DN39600_c1_g2,TRINITY_DN41643_c0_g12,TRINITY_DN42538_c7_g1,TRINITY_DN51018_c5_g1,TRINITY_DN45958_c2_g1,TRINITY_DN44878_c0_g1,TRINITY_DN37565_c0_g1,TRINITY_DN42139_c1_g3,TRINITY_DN42162_c1_g2,TRINITY_DN41115_c15_g1,TRINITY_DN90755_c0_g1,TRINITY_DN43951_c5_g4,TRINITY_DN47675_c3_g1,TRINITY_DN46983_c0_g2,T…
ko03013	RNA transport	124	TRINITY_DN39451_c4_g1,TRINITY_DN41536_c2_g3,TRINITY_DN43830_c3_g2,TRINITY_DN44057_c0_g5,TRINITY_DN46768_c1_g1,TRINITY_DN42457_c2_g1,TRINITY_DN50249_c1_g1,TRINITY_DN48228_c3_g1,TRINITY_DN48554_c0_g3,TRINITY_DN40769_c3_g3,TRINITY_DN44127_c1_g1,TRINITY_DN45705_c4_g1,TRINITY_DN52052_c1_g1,TRINITY_DN47674_c5_g10,TRINITY_DN47001_c9_g1,TRINITY_DN49853_c5_g4,TRINITY_DN49301_c2_g2,TRINITY_DN46052_c2_g1,TR…
ko04141	Protein processing in endoplasmic reticulum	118	TRINITY_DN42807_c0_g1,TRINITY_DN45871_c1_g2,TRINITY_DN43455_c1_g1,TRINITY_DN48673_c4_g3,TRINITY_DN51739_c2_g1,TRINITY_DN45428_c6_g2,TRINITY_DN49662_c0_g2,TRINITY_DN47337_c1_g1,TRINITY_DN51458_c1_g7,TRINITY_DN44620_c6_g4,TRINITY_DN47386_c1_g1,TRINITY_DN49491_c5_g2,TRINITY_DN39896_c0_g1,TRINITY_DN43826_c1_g4,TRINITY_DN50321_c3_g1,TRINITY_DN50015_c1_g1,TRINITY_DN48969_c1_g2,TRINITY_DN41794_c4_g1,TRI…
ko04024	cAMP signaling pathway	116	TRINITY_DN55898_c0_g1,TRINITY_DN45495_c2_g1,TRINITY_DN40785_c1_g1,TRINITY_DN44899_c1_g2,TRINITY_DN50206_c2_g1,TRINITY_DN42498_c3_g1,TRINITY_DN55298_c0_g1,TRINITY_DN45874_c3_g3,TRINITY_DN46739_c2_g2,TRINITY_DN49160_c0_g3,TRINITY_DN33229_c0_g1,TRINITY_DN52395_c2_g1,TRINITY_DN90755_c0_g1,TRINITY_DN39016_c2_g9,TRINITY_DN42147_c1_g4,TRINITY_DN46247_c4_g1,TRINITY_DN46303_c3_g4,TRINITY_DN32996_c0_g1,TRI…
ko03040	Spliceosome	115	TRINITY_DN49973_c1_g1,TRINITY_DN45624_c3_g1,TRINITY_DN47641_c1_g2,TRINITY_DN42686_c2_g4,TRINITY_DN63065_c0_g1,TRINITY_DN41768_c1_g1,TRINITY_DN45716_c1_g1,TRINITY_DN47776_c3_g1,TRINITY_DN50249_c1_g1,TRINITY_DN49804_c3_g1,TRINITY_DN48038_c3_g1,TRINITY_DN47980_c0_g3,TRINITY_DN50885_c0_g2,TRINITY_DN43161_c0_g1,TRINITY_DN49039_c1_g3,TRINITY_DN43536_c5_g2,TRINITY_DN49490_c6_g1,TRINITY_DN40480_c0_g5,TRI…
ko04142	Lysosome	114	TRINITY_DN48370_c0_g1,TRINITY_DN42625_c2_g2,TRINITY_DN52521_c8_g1,TRINITY_DN47200_c0_g1,TRINITY_DN47414_c4_g1,TRINITY_DN48236_c0_g3,TRINITY_DN50133_c0_g5,TRINITY_DN51304_c1_g1,TRINITY_DN45701_c3_g2,TRINITY_DN46132_c7_g2,TRINITY_DN47923_c1_g2,TRINITY_DN44469_c0_g1,TRINITY_DN46810_c1_g3,TRINITY_DN40692_c3_g1,TRINITY_DN46620_c6_g1,TRINITY_DN49409_c2_g4,TRINITY_DN43641_c1_g4,TRINITY_DN35023_c0_g1,TRI…
ko04510	Focal adhesion	112	TRINITY_DN40027_c2_g1,TRINITY_DN51199_c1_g3,TRINITY_DN46303_c3_g4,TRINITY_DN50206_c2_g1,TRINITY_DN41249_c4_g1,TRINITY_DN92405_c0_g1,TRINITY_DN52010_c0_g1,TRINITY_DN53020_c2_g2,TRINITY_DN48460_c0_g1,TRINITY_DN45165_c1_g1,TRINITY_DN52478_c1_g1,TRINITY_DN46983_c0_g7,TRINITY_DN51891_c2_g1,TRINITY_DN48433_c1_g1,TRINITY_DN43078_c6_g1,TRINITY_DN41401_c0_g2,TRINITY_DN48977_c3_g5,TRINITY_DN52695_c0_g1,TRI…
ko03010	Ribosome	111	TRINITY_DN49358_c5_g1,TRINITY_DN39236_c7_g1,TRINITY_DN43941_c2_g2,TRINITY_DN48762_c2_g1,TRINITY_DN52241_c0_g1,TRINITY_DN49049_c0_g3,TRINITY_DN50525_c0_g1,TRINITY_DN52186_c3_g2,TRINITY_DN44338_c1_g1,TRINITY_DN41392_c0_g1,TRINITY_DN51921_c0_g8,TRINITY_DN46906_c0_g2,TRINITY_DN50233_c2_g1,TRINITY_DN44407_c7_g1,TRINITY_DN44877_c0_g4,TRINITY_DN44407_c7_g4,TRINITY_DN47190_c3_g1,TRINITY_DN53060_c4_g2,TRI…
ko04120	Ubiquitin mediated proteolysis	106	TRINITY_DN52173_c5_g1,TRINITY_DN45464_c0_g1,TRINITY_DN39600_c2_g2,TRINITY_DN42923_c2_g1,TRINITY_DN43780_c2_g2,TRINITY_DN46983_c0_g6,TRINITY_DN38572_c0_g2,TRINITY_DN46111_c3_g1,TRINITY_DN43301_c1_g2,TRINITY_DN39074_c2_g2,TRINITY_DN47522_c7_g1,TRINITY_DN49722_c1_g1,TRINITY_DN43828_c3_g2,TRINITY_DN40435_c0_g3,TRINITY_DN51458_c1_g7,TRINITY_DN41430_c2_g2,TRINITY_DN46647_c3_g2,TRINITY_DN44620_c6_g4,TRI…
ko04010	MAPK signaling pathway	101	TRINITY_DN47420_c4_g1,TRINITY_DN51273_c3_g3,TRINITY_DN44532_c4_g1,TRINITY_DN46116_c2_g1,TRINITY_DN49963_c0_g1,TRINITY_DN49646_c2_g1,TRINITY_DN51891_c2_g1,TRINITY_DN44982_c2_g1,TRINITY_DN26982_c0_g1,TRINITY_DN42147_c1_g4,TRINITY_DN47870_c3_g1,TRINITY_DN44831_c1_g1,TRINITY_DN44439_c3_g1,TRINITY_DN53208_c0_g1,TRINITY_DN49697_c5_g4,TRINITY_DN43826_c1_g4,TRINITY_DN51188_c4_g2,TRINITY_DN69432_c0_g1,TRI…
ko04015	Rap1 signaling pathway	101	TRINITY_DN55898_c0_g1,TRINITY_DN45495_c2_g1,TRINITY_DN44240_c0_g4,TRINITY_DN46303_c3_g4,TRINITY_DN42498_c3_g1,TRINITY_DN44150_c2_g1,TRINITY_DN53020_c2_g2,TRINITY_DN47330_c1_g3,TRINITY_DN34927_c0_g1,TRINITY_DN52395_c2_g1,TRINITY_DN46983_c0_g7,TRINITY_DN48433_c1_g1,TRINITY_DN47459_c4_g1,TRINITY_DN41401_c0_g2,TRINITY_DN51965_c1_g2,TRINITY_DN52695_c0_g1,TRINITY_DN49697_c5_g4,TRINITY_DN51188_c4_g2,TRI…
ko04014	Ras signaling pathway	101	TRINITY_DN40027_c2_g1,TRINITY_DN51199_c1_g3,TRINITY_DN55898_c0_g1,TRINITY_DN44240_c0_g4,TRINITY_DN48749_c0_g1,TRINITY_DN42498_c3_g1,TRINITY_DN46116_c2_g1,TRINITY_DN34927_c0_g1,TRINITY_DN52395_c2_g1,TRINITY_DN49985_c1_g2,TRINITY_DN51891_c2_g1,TRINITY_DN49616_c9_g2,TRINITY_DN47459_c4_g1,TRINITY_DN50656_c2_g1,TRINITY_DN41401_c0_g2,TRINITY_DN42147_c1_g4,TRINITY_DN46247_c4_g1,TRINITY_DN41195_c3_g2,TRI…
ko00190	Oxidative phosphorylation	99	TRINITY_DN46303_c3_g3,TRINITY_DN53238_c3_g1,TRINITY_DN43190_c3_g1,TRINITY_DN45608_c1_g1,TRINITY_DN40424_c4_g1,TRINITY_DN51764_c1_g4,TRINITY_DN46772_c4_g1,TRINITY_DN94759_c0_g1,TRINITY_DN37083_c0_g1,TRINITY_DN46049_c2_g4,TRINITY_DN42736_c1_g1,TRINITY_DN44923_c0_g2,TRINITY_DN41211_c2_g1,TRINITY_DN42930_c0_g1,TRINITY_DN45261_c0_g3,TRINITY_DN43641_c1_g1,TRINITY_DN41071_c1_g2,TRINITY_DN43277_c0_g1,TRI…
ko01200	Carbon metabolism	94	TRINITY_DN72906_c0_g1,TRINITY_DN52392_c1_g1,TRINITY_DN48829_c1_g5,TRINITY_DN45981_c0_g1,TRINITY_DN50588_c0_g2,TRINITY_DN40058_c2_g1,TRINITY_DN43464_c0_g1,TRINITY_DN39350_c7_g1,TRINITY_DN90317_c0_g1,TRINITY_DN44568_c0_g2,TRINITY_DN49045_c0_g1,TRINITY_DN17445_c0_g1,TRINITY_DN49039_c1_g1,TRINITY_DN48823_c3_g1,TRINITY_DN49834_c2_g2,TRINITY_DN49834_c2_g1,TRINITY_DN40480_c0_g4,TRINITY_DN51260_c2_g2,TRI…
ko04150	mTOR signaling pathway	88	TRINITY_DN52426_c5_g1,TRINITY_DN44532_c4_g1,TRINITY_DN45973_c1_g2,TRINITY_DN35537_c0_g1,TRINITY_DN50303_c1_g1,TRINITY_DN38731_c0_g1,TRINITY_DN41202_c3_g1,TRINITY_DN49050_c1_g1,TRINITY_DN49634_c5_g2,TRINITY_DN46303_c3_g4,TRINITY_DN39031_c1_g3,TRINITY_DN44111_c5_g2,TRINITY_DN54481_c0_g1,TRINITY_DN44923_c0_g1,TRINITY_DN41735_c2_g2,TRINITY_DN48031_c0_g2,TRINITY_DN40140_c0_g2,TRINITY_DN42744_c2_g1,TRI…
ko04810	Regulation of actin cytoskeleton	88	TRINITY_DN51199_c1_g3,TRINITY_DN47420_c4_g1,TRINITY_DN46303_c3_g4,TRINITY_DN50206_c2_g1,TRINITY_DN48540_c7_g2,TRINITY_DN41249_c4_g1,TRINITY_DN40978_c9_g3,TRINITY_DN44150_c2_g1,TRINITY_DN53020_c2_g2,TRINITY_DN48460_c0_g1,TRINITY_DN45165_c1_g1,TRINITY_DN48115_c1_g1,TRINITY_DN43315_c1_g1,TRINITY_DN42147_c1_g4,TRINITY_DN44831_c1_g1,TRINITY_DN49697_c5_g4,TRINITY_DN51991_c1_g2,TRINITY_DN51188_c4_g2,TRI…
ko04921	Oxytocin signaling pathway	85	TRINITY_DN51314_c1_g2,TRINITY_DN47111_c1_g1,TRINITY_DN45495_c2_g1,TRINITY_DN44751_c0_g1,TRINITY_DN51004_c1_g1,TRINITY_DN38738_c4_g4,TRINITY_DN50206_c2_g1,TRINITY_DN42498_c3_g1,TRINITY_DN43938_c0_g6,TRINITY_DN52584_c3_g1,TRINITY_DN47354_c2_g3,TRINITY_DN45719_c0_g1,TRINITY_DN45032_c0_g2,TRINITY_DN43938_c0_g1,TRINITY_DN44170_c0_g1,TRINITY_DN47172_c3_g3,TRINITY_DN72772_c0_g1,TRINITY_DN39263_c2_g2,TRI…
ko00240	Pyrimidine metabolism	84	TRINITY_DN45064_c7_g3,TRINITY_DN43235_c1_g3,TRINITY_DN49637_c1_g1,TRINITY_DN45733_c2_g1,TRINITY_DN39846_c2_g1,TRINITY_DN50177_c2_g2,TRINITY_DN41350_c4_g4,TRINITY_DN41643_c0_g12,TRINITY_DN45645_c6_g1,TRINITY_DN51483_c3_g1,TRINITY_DN49314_c1_g1,TRINITY_DN42863_c1_g7,TRINITY_DN50110_c1_g1,TRINITY_DN49333_c3_g2,TRINITY_DN48296_c3_g1,TRINITY_DN44150_c2_g2,TRINITY_DN51527_c0_g2,TRINITY_DN44878_c0_g1,TR…
ko04022	cGMP - PKG signaling pathway	83	TRINITY_DN51314_c1_g2,TRINITY_DN44240_c0_g4,TRINITY_DN48408_c0_g1,TRINITY_DN47111_c1_g1,TRINITY_DN46596_c6_g2,TRINITY_DN44751_c0_g1,TRINITY_DN43266_c0_g1,TRINITY_DN51004_c1_g1,TRINITY_DN46303_c3_g4,TRINITY_DN50206_c2_g1,TRINITY_DN42498_c3_g1,TRINITY_DN52343_c4_g3,TRINITY_DN46508_c4_g4,TRINITY_DN52584_c3_g1,TRINITY_DN51593_c2_g1,TRINITY_DN48957_c1_g1,TRINITY_DN48368_c2_g1,TRINITY_DN45845_c4_g3,TRI…
ko04020	Calcium signaling pathway	82	TRINITY_DN51314_c1_g2,TRINITY_DN44825_c0_g1,TRINITY_DN46529_c5_g1,TRINITY_DN45495_c2_g1,TRINITY_DN52360_c0_g1,TRINITY_DN51004_c1_g1,TRINITY_DN50832_c4_g1,TRINITY_DN42498_c3_g1,TRINITY_DN46133_c4_g1,TRINITY_DN48368_c2_g1,TRINITY_DN46038_c1_g3,TRINITY_DN45874_c3_g3,TRINITY_DN46038_c1_g1,TRINITY_DN52395_c2_g1,TRINITY_DN41870_c1_g3,TRINITY_DN44170_c0_g1,TRINITY_DN90380_c0_g1,TRINITY_DN47330_c1_g3,TRI…
ko04210	Apoptosis	80	TRINITY_DN41089_c8_g3,TRINITY_DN47111_c1_g1,TRINITY_DN44899_c1_g2,TRINITY_DN43831_c1_g3,TRINITY_DN41123_c2_g3,TRINITY_DN51004_c1_g1,TRINITY_DN47172_c3_g3,TRINITY_DN86342_c0_g1,TRINITY_DN41123_c2_g4,TRINITY_DN42625_c2_g2,TRINITY_DN48673_c4_g3,TRINITY_DN52259_c6_g1,TRINITY_DN49313_c0_g1,TRINITY_DN53380_c8_g1,TRINITY_DN44021_c4_g2,TRINITY_DN45309_c1_g4,TRINITY_DN43780_c2_g2,TRINITY_DN40089_c4_g1,TRI…
ko04013	MAPK signaling pathway - fly	80	TRINITY_DN51273_c3_g3,TRINITY_DN40027_c2_g1,TRINITY_DN47934_c1_g6,TRINITY_DN48313_c3_g1,TRINITY_DN49670_c0_g1,TRINITY_DN40604_c0_g5,TRINITY_DN42147_c1_g11,TRINITY_DN46303_c3_g4,TRINITY_DN42847_c7_g2,TRINITY_DN51588_c0_g1,TRINITY_DN47090_c0_g1,TRINITY_DN44150_c2_g1,TRINITY_DN38299_c0_g1,TRINITY_DN44021_c4_g2,TRINITY_DN48259_c0_g2,TRINITY_DN39386_c10_g1,TRINITY_DN44491_c4_g1,TRINITY_DN40405_c3_g2,T…
ko04145	Phagosome	80	TRINITY_DN47619_c4_g1,TRINITY_DN46524_c0_g2,TRINITY_DN49890_c0_g1,TRINITY_DN52296_c0_g2,TRINITY_DN41123_c2_g3,TRINITY_DN31952_c0_g1,TRINITY_DN45136_c1_g1,TRINITY_DN41123_c2_g4,TRINITY_DN46259_c0_g2,TRINITY_DN48270_c2_g3,TRINITY_DN43455_c1_g1,TRINITY_DN52259_c6_g1,TRINITY_DN40808_c0_g3,TRINITY_DN52234_c5_g1,TRINITY_DN47195_c0_g3,TRINITY_DN46790_c1_g1,TRINITY_DN39137_c0_g1,TRINITY_DN51508_c1_g1,TRI…
ko04360	Axon guidance	79	TRINITY_DN44825_c0_g1,TRINITY_DN51199_c1_g3,TRINITY_DN51319_c2_g1,TRINITY_DN49295_c0_g2,TRINITY_DN43569_c5_g1,TRINITY_DN40720_c6_g1,TRINITY_DN46291_c2_g2,TRINITY_DN42102_c1_g2,TRINITY_DN50206_c2_g1,TRINITY_DN43291_c1_g3,TRINITY_DN50556_c3_g1,TRINITY_DN52584_c3_g1,TRINITY_DN47111_c1_g1,TRINITY_DN74092_c0_g1,TRINITY_DN48368_c2_g1,TRINITY_DN47738_c4_g2,TRINITY_DN41125_c8_g1,TRINITY_DN44322_c2_g1,TRI…
ko04080	Neuroactive ligand-receptor interaction	79	TRINITY_DN48038_c6_g1,TRINITY_DN55898_c0_g1,TRINITY_DN42305_c2_g1,TRINITY_DN48292_c5_g2,TRINITY_DN51800_c2_g1,TRINITY_DN53419_c12_g1,TRINITY_DN51239_c5_g1,TRINITY_DN47443_c0_g2,TRINITY_DN43278_c0_g1,TRINITY_DN50659_c2_g3,TRINITY_DN7550_c0_g1,TRINITY_DN34283_c0_g4,TRINITY_DN31961_c0_g1,TRINITY_DN44340_c5_g2,TRINITY_DN51008_c1_g1,TRINITY_DN46038_c1_g3,TRINITY_DN46038_c1_g1,TRINITY_DN47274_c0_g2,TRI…
ko04072	Phospholipase D signaling pathway	77	TRINITY_DN51314_c1_g2,TRINITY_DN44825_c0_g1,TRINITY_DN47111_c1_g1,TRINITY_DN46596_c6_g2,TRINITY_DN48105_c1_g2,TRINITY_DN40027_c2_g1,TRINITY_DN46107_c2_g1,TRINITY_DN39073_c0_g1,TRINITY_DN46508_c4_g4,TRINITY_DN52584_c3_g1,TRINITY_DN48694_c2_g2,TRINITY_DN40978_c9_g3,TRINITY_DN40983_c0_g1,TRINITY_DN52440_c0_g1,TRINITY_DN43368_c2_g1,TRINITY_DN44170_c0_g1,TRINITY_DN68339_c0_g1,TRINITY_DN49883_c0_g1,TRI…
ko04110	Cell cycle	76	TRINITY_DN39802_c6_g1,TRINITY_DN40281_c2_g6,TRINITY_DN51974_c0_g1,TRINITY_DN49237_c1_g1,TRINITY_DN43446_c0_g1,TRINITY_DN47423_c0_g2,TRINITY_DN50217_c1_g1,TRINITY_DN38277_c0_g1,TRINITY_DN43291_c1_g3,TRINITY_DN39096_c5_g1,TRINITY_DN45244_c1_g1,TRINITY_DN48259_c0_g2,TRINITY_DN51447_c0_g2,TRINITY_DN52010_c0_g2,TRINITY_DN46111_c3_g1,TRINITY_DN42457_c2_g3,TRINITY_DN48848_c0_g1,TRINITY_DN39752_c2_g4,TRI…
ko03008	Ribosome biogenesis in eukaryotes	76	TRINITY_DN49514_c1_g1,TRINITY_DN42567_c3_g2,TRINITY_DN48310_c0_g1,TRINITY_DN45132_c2_g3,TRINITY_DN47934_c1_g1,TRINITY_DN45837_c2_g2,TRINITY_DN41719_c4_g2,TRINITY_DN46636_c1_g2,TRINITY_DN43397_c1_g2,TRINITY_DN49601_c4_g1,TRINITY_DN40093_c2_g2,TRINITY_DN39451_c4_g1,TRINITY_DN42959_c2_g1,TRINITY_DN53388_c13_g2,TRINITY_DN46047_c2_g1,TRINITY_DN44290_c3_g1,TRINITY_DN47934_c1_g6,TRINITY_DN38252_c0_g1,TR…
ko04910	Insulin signaling pathway	75	TRINITY_DN40027_c2_g1,TRINITY_DN48408_c0_g1,TRINITY_DN47111_c1_g1,TRINITY_DN46596_c6_g2,TRINITY_DN48105_c1_g2,TRINITY_DN47934_c1_g2,TRINITY_DN46535_c2_g2,TRINITY_DN51569_c4_g1,TRINITY_DN42105_c3_g2,TRINITY_DN46303_c3_g4,TRINITY_DN42847_c7_g2,TRINITY_DN42498_c3_g1,TRINITY_DN42892_c1_g2,TRINITY_DN46508_c4_g4,TRINITY_DN49405_c0_g2,TRINITY_DN45032_c0_g2,TRINITY_DN49313_c0_g1,TRINITY_DN43938_c0_g1,TRI…
ko04152	AMPK signaling pathway	73	TRINITY_DN50915_c3_g1,TRINITY_DN48408_c0_g1,TRINITY_DN47111_c1_g1,TRINITY_DN51974_c0_g1,TRINITY_DN46596_c6_g2,TRINITY_DN44240_c0_g3,TRINITY_DN44240_c0_g4,TRINITY_DN44652_c1_g2,TRINITY_DN50001_c2_g1,TRINITY_DN45973_c1_g2,TRINITY_DN43938_c0_g6,TRINITY_DN39205_c1_g4,TRINITY_DN45719_c0_g1,TRINITY_DN51253_c3_g1,TRINITY_DN43938_c0_g1,TRINITY_DN49883_c0_g1,TRINITY_DN49631_c2_g2,TRINITY_DN41966_c1_g3,TRI…
ko04261	Adrenergic signaling in cardiomyocytes	71	TRINITY_DN51314_c1_g2,TRINITY_DN51707_c3_g3,TRINITY_DN46992_c1_g1,TRINITY_DN44652_c1_g2,TRINITY_DN44751_c0_g1,TRINITY_DN50766_c0_g1,TRINITY_DN38738_c4_g4,TRINITY_DN42498_c3_g1,TRINITY_DN46508_c4_g4,TRINITY_DN47111_c1_g1,TRINITY_DN55298_c0_g1,TRINITY_DN45874_c3_g3,TRINITY_DN44170_c0_g1,TRINITY_DN49900_c1_g2,TRINITY_DN45495_c2_g1,TRINITY_DN47330_c1_g3,TRINITY_DN48680_c2_g1,TRINITY_DN49496_c1_g2,TRI…
ko03015	mRNA surveillance pathway	69	TRINITY_DN52528_c1_g1,TRINITY_DN39019_c1_g1,TRINITY_DN44652_c1_g2,TRINITY_DN41662_c5_g3,TRINITY_DN44751_c0_g1,TRINITY_DN40202_c3_g1,TRINITY_DN39451_c4_g1,TRINITY_DN44909_c1_g1,TRINITY_DN46510_c5_g1,TRINITY_DN50249_c1_g1,TRINITY_DN48833_c6_g4,TRINITY_DN46014_c0_g6,TRINITY_DN44574_c4_g2,TRINITY_DN42183_c1_g3,TRINITY_DN48982_c3_g1,TRINITY_DN41693_c2_g3,TRINITY_DN49463_c2_g1,TRINITY_DN42457_c2_g1,TRI…
ko04310	Wnt signaling pathway	69	TRINITY_DN51314_c1_g2,TRINITY_DN42635_c3_g3,TRINITY_DN47423_c0_g2,TRINITY_DN40044_c3_g1,TRINITY_DN44664_c4_g2,TRINITY_DN43291_c1_g3,TRINITY_DN52584_c3_g1,TRINITY_DN46916_c3_g1,TRINITY_DN78055_c0_g1,TRINITY_DN39081_c3_g1,TRINITY_DN55298_c0_g1,TRINITY_DN49073_c2_g1,TRINITY_DN44491_c4_g1,TRINITY_DN46739_c2_g2,TRINITY_DN39074_c2_g2,TRINITY_DN40335_c0_g1,TRINITY_DN40838_c0_g1,TRINITY_DN49900_c1_g2,TRI…
ko04114	Oocyte meiosis	68	TRINITY_DN45495_c2_g1,TRINITY_DN44240_c0_g3,TRINITY_DN44751_c0_g1,TRINITY_DN40281_c2_g6,TRINITY_DN51004_c1_g1,TRINITY_DN44532_c4_g1,TRINITY_DN38277_c0_g1,TRINITY_DN42498_c3_g1,TRINITY_DN51993_c4_g1,TRINITY_DN51593_c2_g1,TRINITY_DN55298_c0_g1,TRINITY_DN48259_c0_g2,TRINITY_DN42860_c0_g1,TRINITY_DN51373_c2_g1,TRINITY_DN44594_c2_g1,TRINITY_DN44170_c0_g1,TRINITY_DN44716_c0_g1,TRINITY_DN48626_c0_g1,TRI…
ko04146	Peroxisome	68	TRINITY_DN44197_c2_g1,TRINITY_DN45026_c1_g2,TRINITY_DN44776_c0_g1,TRINITY_DN49132_c2_g1,TRINITY_DN43851_c1_g2,TRINITY_DN38775_c0_g1,TRINITY_DN78679_c0_g1,TRINITY_DN51312_c2_g1,TRINITY_DN42797_c2_g1,TRINITY_DN44589_c5_g2,TRINITY_DN53156_c8_g4,TRINITY_DN48694_c2_g1,TRINITY_DN41575_c0_g1,TRINITY_DN45004_c4_g1,TRINITY_DN51014_c4_g1,TRINITY_DN48293_c3_g1,TRINITY_DN41521_c3_g1,TRINITY_DN50296_c5_g1,TRI…
ko04972	Pancreatic secretion	67	TRINITY_DN51314_c1_g2,TRINITY_DN50915_c3_g1,TRINITY_DN45495_c2_g1,TRINITY_DN47537_c0_g1,TRINITY_DN46829_c3_g1,TRINITY_DN49160_c0_g3,TRINITY_DN37537_c1_g1,TRINITY_DN42877_c1_g1,TRINITY_DN43263_c2_g1,TRINITY_DN50659_c2_g3,TRINITY_DN48287_c1_g1,TRINITY_DN52584_c3_g1,TRINITY_DN51593_c2_g1,TRINITY_DN44340_c5_g2,TRINITY_DN44170_c0_g1,TRINITY_DN48380_c3_g2,TRINITY_DN58410_c0_g1,TRINITY_DN65752_c0_g1,TRI…
ko01230	Biosynthesis of amino acids	66	TRINITY_DN72906_c0_g1,TRINITY_DN52392_c1_g1,TRINITY_DN48829_c1_g5,TRINITY_DN47279_c3_g6,TRINITY_DN49045_c0_g1,TRINITY_DN42510_c0_g1,TRINITY_DN40058_c2_g1,TRINITY_DN45501_c1_g1,TRINITY_DN39120_c2_g4,TRINITY_DN52607_c3_g1,TRINITY_DN37925_c0_g1,TRINITY_DN39350_c7_g1,TRINITY_DN48834_c1_g1,TRINITY_DN51051_c1_g1,TRINITY_DN48015_c3_g1,TRINITY_DN46974_c2_g2,TRINITY_DN48986_c4_g2,TRINITY_DN49702_c5_g1,TRI…
ko04071	Sphingolipid signaling pathway	66	TRINITY_DN51314_c1_g2,TRINITY_DN51707_c3_g3,TRINITY_DN44652_c1_g2,TRINITY_DN49071_c0_g4,TRINITY_DN50766_c0_g1,TRINITY_DN39073_c0_g1,TRINITY_DN50206_c2_g1,TRINITY_DN42588_c0_g1,TRINITY_DN46508_c4_g4,TRINITY_DN52584_c3_g1,TRINITY_DN42587_c3_g1,TRINITY_DN40983_c0_g1,TRINITY_DN52440_c0_g1,TRINITY_DN49313_c0_g1,TRINITY_DN43826_c1_g4,TRINITY_DN44491_c4_g1,TRINITY_DN41621_c1_g3,TRINITY_DN47111_c1_g1,TRI…
ko04270	Vascular smooth muscle contraction	66	TRINITY_DN51314_c1_g2,TRINITY_DN45495_c2_g1,TRINITY_DN44751_c0_g1,TRINITY_DN43266_c0_g1,TRINITY_DN51004_c1_g1,TRINITY_DN48749_c0_g1,TRINITY_DN50206_c2_g1,TRINITY_DN42498_c3_g1,TRINITY_DN52343_c4_g3,TRINITY_DN52584_c3_g1,TRINITY_DN51593_c2_g1,TRINITY_DN46739_c2_g1,TRINITY_DN46038_c1_g3,TRINITY_DN46038_c1_g1,TRINITY_DN44170_c0_g1,TRINITY_DN72772_c0_g1,TRINITY_DN65752_c0_g1,TRINITY_DN48358_c1_g2,TRI…
ko04728	Dopaminergic synapse	65	TRINITY_DN51314_c1_g2,TRINITY_DN55898_c0_g1,TRINITY_DN44652_c1_g2,TRINITY_DN47149_c5_g2,TRINITY_DN38262_c0_g1,TRINITY_DN37714_c0_g1,TRINITY_DN43291_c1_g3,TRINITY_DN40531_c8_g1,TRINITY_DN46508_c4_g4,TRINITY_DN51593_c2_g1,TRINITY_DN50190_c5_g1,TRINITY_DN55298_c0_g1,TRINITY_DN38744_c0_g1,TRINITY_DN51707_c3_g3,TRINITY_DN45571_c0_g2,TRINITY_DN44491_c4_g1,TRINITY_DN41535_c1_g1,TRINITY_DN83910_c0_g1,TRI…
ko04390	Hippo signaling pathway	65	TRINITY_DN51267_c6_g1,TRINITY_DN41192_c0_g1,TRINITY_DN44652_c1_g2,TRINITY_DN43569_c5_g1,TRINITY_DN47934_c1_g2,TRINITY_DN42142_c4_g1,TRINITY_DN47423_c0_g2,TRINITY_DN51573_c0_g2,TRINITY_DN43291_c1_g3,TRINITY_DN43661_c1_g1,TRINITY_DN35537_c0_g1,TRINITY_DN49073_c2_g1,TRINITY_DN48259_c0_g2,TRINITY_DN50545_c2_g5,TRINITY_DN51568_c1_g1,TRINITY_DN42635_c3_g3,TRINITY_DN46065_c1_g1,TRINITY_DN46065_c1_g3,TRI…
ko00564	Glycerophospholipid metabolism	64	TRINITY_DN51720_c1_g1,TRINITY_DN52145_c2_g2,TRINITY_DN46217_c1_g1,TRINITY_DN48749_c0_g1,TRINITY_DN38614_c1_g4,TRINITY_DN43368_c2_g1,TRINITY_DN42507_c4_g1,TRINITY_DN51432_c0_g1,TRINITY_DN52440_c0_g1,TRINITY_DN47189_c2_g1,TRINITY_DN41621_c1_g4,TRINITY_DN47664_c0_g1,TRINITY_DN41521_c3_g1,TRINITY_DN68339_c0_g1,TRINITY_DN38261_c0_g1,TRINITY_DN47200_c0_g1,TRINITY_DN40775_c1_g1,TRINITY_DN63244_c0_g1,TRI…
ko04919	Thyroid hormone signaling pathway	64	TRINITY_DN51314_c1_g2,TRINITY_DN44825_c0_g1,TRINITY_DN47111_c1_g1,TRINITY_DN38726_c0_g3,TRINITY_DN49313_c0_g1,TRINITY_DN48105_c1_g2,TRINITY_DN47423_c0_g2,TRINITY_DN41244_c4_g1,TRINITY_DN46303_c3_g4,TRINITY_DN43291_c1_g3,TRINITY_DN46508_c4_g4,TRINITY_DN46739_c2_g2,TRINITY_DN46002_c2_g1,TRINITY_DN87328_c0_g1,TRINITY_DN49716_c0_g1,TRINITY_DN47172_c3_g3,TRINITY_DN49631_c2_g2,TRINITY_DN39263_c2_g2,TRI…
ko04724	Glutamatergic synapse	63	TRINITY_DN51314_c1_g2,TRINITY_DN55898_c0_g1,TRINITY_DN45495_c2_g1,TRINITY_DN53419_c12_g1,TRINITY_DN42510_c0_g1,TRINITY_DN31922_c0_g1,TRINITY_DN39073_c0_g1,TRINITY_DN52682_c1_g2,TRINITY_DN38923_c1_g3,TRINITY_DN51593_c2_g1,TRINITY_DN52440_c0_g1,TRINITY_DN38744_c0_g1,TRINITY_DN44170_c0_g1,TRINITY_DN32527_c0_g1,TRINITY_DN90380_c0_g1,TRINITY_DN65752_c0_g1,TRINITY_DN48358_c1_g2,TRINITY_DN76093_c0_g1,TR…
ko04068	FoxO signaling pathway	62	TRINITY_DN44240_c0_g4,TRINITY_DN48408_c0_g1,TRINITY_DN47111_c1_g1,TRINITY_DN46596_c6_g2,TRINITY_DN44240_c0_g3,TRINITY_DN46303_c3_g4,TRINITY_DN42797_c2_g1,TRINITY_DN46508_c4_g4,TRINITY_DN44491_c4_g1,TRINITY_DN49865_c6_g3,TRINITY_DN49313_c0_g1,TRINITY_DN43938_c0_g1,TRINITY_DN48136_c1_g1,TRINITY_DN54481_c0_g1,TRINITY_DN46739_c2_g2,TRINITY_DN32527_c0_g1,TRINITY_DN39140_c0_g3,TRINITY_DN25174_c0_g1,TRI…
ko04611	Platelet activation	62	TRINITY_DN51314_c1_g2,TRINITY_DN45923_c0_g1,TRINITY_DN47111_c1_g1,TRINITY_DN45495_c2_g1,TRINITY_DN47934_c1_g2,TRINITY_DN43266_c0_g1,TRINITY_DN50766_c0_g1,TRINITY_DN50206_c2_g1,TRINITY_DN54157_c0_g1,TRINITY_DN46508_c4_g4,TRINITY_DN52584_c3_g1,TRINITY_DN51593_c2_g1,TRINITY_DN40983_c0_g1,TRINITY_DN44170_c0_g1,TRINITY_DN53020_c2_g2,TRINITY_DN47702_c0_g2,TRINITY_DN65752_c0_g1,TRINITY_DN48358_c1_g2,TRI…
ko04111	Cell cycle - yeast	61	TRINITY_DN39802_c6_g1,TRINITY_DN51491_c1_g1,TRINITY_DN51750_c1_g1,TRINITY_DN48607_c1_g1,TRINITY_DN52155_c2_g3,TRINITY_DN42480_c7_g1,TRINITY_DN48270_c2_g1,TRINITY_DN45244_c1_g1,TRINITY_DN39096_c5_g1,TRINITY_DN52010_c0_g2,TRINITY_DN46111_c3_g1,TRINITY_DN51373_c2_g1,TRINITY_DN44652_c1_g2,TRINITY_DN47935_c4_g4,TRINITY_DN47272_c3_g1,TRINITY_DN51801_c6_g1,TRINITY_DN37714_c0_g1,TRINITY_DN46289_c0_g1,TRI…
ko04911	Insulin secretion	61	TRINITY_DN51314_c1_g2,TRINITY_DN51923_c4_g2,TRINITY_DN38726_c0_g3,TRINITY_DN45495_c2_g1,TRINITY_DN38726_c0_g1,TRINITY_DN47149_c5_g2,TRINITY_DN53115_c1_g3,TRINITY_DN39109_c3_g2,TRINITY_DN51593_c2_g1,TRINITY_DN37769_c0_g1,TRINITY_DN55298_c0_g1,TRINITY_DN87328_c0_g1,TRINITY_DN45874_c3_g3,TRINITY_DN44170_c0_g1,TRINITY_DN40530_c0_g2,TRINITY_DN31949_c0_g2,TRINITY_DN58410_c0_g1,TRINITY_DN48680_c2_g1,TRI…
ko04912	GnRH signaling pathway	60	TRINITY_DN51314_c1_g2,TRINITY_DN50032_c0_g2,TRINITY_DN48313_c3_g1,TRINITY_DN45495_c2_g1,TRINITY_DN51800_c2_g1,TRINITY_DN39745_c3_g5,TRINITY_DN51273_c3_g3,TRINITY_DN39073_c0_g1,TRINITY_DN42498_c3_g1,TRINITY_DN40927_c0_g2,TRINITY_DN51593_c2_g1,TRINITY_DN55298_c0_g1,TRINITY_DN44170_c0_g1,TRINITY_DN44491_c4_g1,TRINITY_DN52587_c2_g2,TRINITY_DN39140_c0_g3,TRINITY_DN48358_c1_g2,TRINITY_DN45003_c2_g1,TRI…
ko04062	Chemokine signaling pathway	59	TRINITY_DN51314_c1_g2,TRINITY_DN40027_c2_g1,TRINITY_DN47111_c1_g1,TRINITY_DN45495_c2_g1,TRINITY_DN39745_c3_g5,TRINITY_DN50766_c0_g1,TRINITY_DN44899_c1_g2,TRINITY_DN50206_c2_g1,TRINITY_DN43291_c1_g3,TRINITY_DN46508_c4_g4,TRINITY_DN52584_c3_g1,TRINITY_DN51593_c2_g1,TRINITY_DN51948_c2_g2,TRINITY_DN40886_c3_g1,TRINITY_DN38744_c0_g1,TRINITY_DN48168_c0_g1,TRINITY_DN51509_c2_g1,TRINITY_DN44170_c0_g1,TRI…
ko04211	Longevity regulating pathway - mammal	59	TRINITY_DN42744_c2_g1,TRINITY_DN48408_c0_g1,TRINITY_DN47111_c1_g1,TRINITY_DN45495_c2_g1,TRINITY_DN44240_c0_g3,TRINITY_DN44240_c0_g4,TRINITY_DN43938_c0_g1,TRINITY_DN50001_c2_g1,TRINITY_DN42797_c2_g1,TRINITY_DN43938_c0_g6,TRINITY_DN51593_c2_g1,TRINITY_DN51527_c0_g3,TRINITY_DN46768_c1_g2,TRINITY_DN44170_c0_g1,TRINITY_DN47172_c3_g3,TRINITY_DN49631_c2_g2,TRINITY_DN46596_c6_g2,TRINITY_DN48358_c1_g2,TRI…
ko04722	Neurotrophin signaling pathway	57	TRINITY_DN44825_c0_g1,TRINITY_DN48408_c0_g1,TRINITY_DN47111_c1_g1,TRINITY_DN40027_c2_g1,TRINITY_DN39745_c3_g5,TRINITY_DN44532_c4_g1,TRINITY_DN42847_c7_g2,TRINITY_DN42498_c3_g1,TRINITY_DN46508_c4_g4,TRINITY_DN52584_c3_g1,TRINITY_DN42587_c3_g1,TRINITY_DN55298_c0_g1,TRINITY_DN49313_c0_g1,TRINITY_DN42693_c3_g1,TRINITY_DN44491_c4_g1,TRINITY_DN44716_c0_g1,TRINITY_DN39140_c0_g3,TRINITY_DN39896_c1_g1,TRI…
ko03018	RNA degradation	57	TRINITY_DN51531_c1_g3,TRINITY_DN52511_c4_g1,TRINITY_DN47941_c0_g2,TRINITY_DN49601_c4_g1,TRINITY_DN43094_c0_g2,TRINITY_DN46047_c2_g1,TRINITY_DN51758_c6_g1,TRINITY_DN47431_c2_g3,TRINITY_DN41350_c2_g1,TRINITY_DN41780_c2_g3,TRINITY_DN41282_c4_g2,TRINITY_DN39136_c5_g1,TRINITY_DN41768_c1_g1,TRINITY_DN49455_c0_g3,TRINITY_DN48432_c4_g3,TRINITY_DN45346_c1_g2,TRINITY_DN46721_c5_g8,TRINITY_DN48738_c1_g3,TRI…
ko04713	Circadian entrainment	56	TRINITY_DN51314_c1_g2,TRINITY_DN55898_c0_g1,TRINITY_DN45495_c2_g1,TRINITY_DN47149_c5_g2,TRINITY_DN43266_c0_g1,TRINITY_DN51004_c1_g1,TRINITY_DN42498_c3_g1,TRINITY_DN51593_c2_g1,TRINITY_DN55298_c0_g1,TRINITY_DN38744_c0_g1,TRINITY_DN44170_c0_g1,TRINITY_DN50074_c0_g1,TRINITY_DN72772_c0_g1,TRINITY_DN65752_c0_g1,TRINITY_DN48358_c1_g2,TRINITY_DN76093_c0_g1,TRINITY_DN45003_c2_g1,TRINITY_DN3249_c0_g1,TRIN…
ko04915	Estrogen signaling pathway	56	TRINITY_DN51314_c1_g2,TRINITY_DN40027_c2_g1,TRINITY_DN47111_c1_g1,TRINITY_DN45495_c2_g1,TRINITY_DN47149_c5_g2,TRINITY_DN39745_c3_g5,TRINITY_DN51004_c1_g1,TRINITY_DN47172_c3_g3,TRINITY_DN42498_c3_g1,TRINITY_DN46508_c4_g4,TRINITY_DN51593_c2_g1,TRINITY_DN44170_c0_g1,TRINITY_DN50159_c10_g1,TRINITY_DN39140_c0_g3,TRINITY_DN48358_c1_g2,TRINITY_DN51812_c2_g1,TRINITY_DN45003_c2_g1,TRINITY_DN52811_c0_g2,TR…
ko04066	HIF-1 signaling pathway	56	TRINITY_DN72906_c0_g1,TRINITY_DN44240_c0_g4,TRINITY_DN47111_c1_g1,TRINITY_DN38726_c0_g3,TRINITY_DN46596_c6_g2,TRINITY_DN38726_c0_g1,TRINITY_DN44825_c0_g1,TRINITY_DN39134_c4_g11,TRINITY_DN46303_c3_g4,TRINITY_DN42892_c1_g2,TRINITY_DN49967_c3_g1,TRINITY_DN55298_c0_g1,TRINITY_DN87328_c0_g1,TRINITY_DN49716_c0_g1,TRINITY_DN50815_c0_g1,TRINITY_DN47171_c4_g1,TRINITY_DN46739_c2_g2,TRINITY_DN34927_c0_g1,TR…
ko04212	Longevity regulating pathway - worm	55	TRINITY_DN44240_c0_g4,TRINITY_DN48408_c0_g1,TRINITY_DN40281_c2_g1,TRINITY_DN46596_c6_g2,TRINITY_DN47641_c1_g2,TRINITY_DN42797_c2_g1,TRINITY_DN48322_c0_g2,TRINITY_DN46508_c4_g4,TRINITY_DN48500_c10_g2,TRINITY_DN49716_c0_g1,TRINITY_DN48259_c0_g2,TRINITY_DN40825_c2_g1,TRINITY_DN44491_c4_g1,TRINITY_DN47172_c3_g3,TRINITY_DN46768_c1_g2,TRINITY_DN41278_c3_g1,TRINITY_DN41202_c3_g1,TRINITY_DN46349_c1_g1,TR…
ko04530	Tight junction	55	TRINITY_DN45642_c0_g1,TRINITY_DN44652_c1_g2,TRINITY_DN47934_c1_g2,TRINITY_DN39745_c3_g5,TRINITY_DN51964_c2_g2,TRINITY_DN51681_c0_g1,TRINITY_DN51573_c0_g2,TRINITY_DN46508_c4_g4,TRINITY_DN52584_c3_g1,TRINITY_DN48694_c2_g2,TRINITY_DN78055_c0_g1,TRINITY_DN52453_c0_g1,TRINITY_DN49190_c0_g1,TRINITY_DN50766_c0_g1,TRINITY_DN47487_c3_g5,TRINITY_DN47518_c5_g1,TRINITY_DN49900_c1_g2,TRINITY_DN38471_c0_g1,TRI…
ko04725	Cholinergic synapse	54	TRINITY_DN51314_c1_g2,TRINITY_DN47111_c1_g1,TRINITY_DN45495_c2_g1,TRINITY_DN47149_c5_g2,TRINITY_DN51004_c1_g1,TRINITY_DN46303_c3_g4,TRINITY_DN46508_c4_g4,TRINITY_DN51593_c2_g1,TRINITY_DN40983_c0_g1,TRINITY_DN55298_c0_g1,TRINITY_DN38744_c0_g1,TRINITY_DN44170_c0_g1,TRINITY_DN47664_c0_g1,TRINITY_DN58410_c0_g1,TRINITY_DN48358_c1_g2,TRINITY_DN76093_c0_g1,TRINITY_DN39172_c0_g1,TRINITY_DN52811_c0_g2,TRI…
ko04070	Phosphatidylinositol signaling system	54	TRINITY_DN51314_c1_g2,TRINITY_DN44825_c0_g1,TRINITY_DN47111_c1_g1,TRINITY_DN47694_c4_g3,TRINITY_DN51049_c3_g1,TRINITY_DN47736_c7_g1,TRINITY_DN51004_c1_g1,TRINITY_DN50104_c1_g1,TRINITY_DN44247_c0_g1,TRINITY_DN50441_c10_g4,TRINITY_DN40978_c9_g3,TRINITY_DN50342_c1_g1,TRINITY_DN50441_c10_g2,TRINITY_DN68339_c0_g1,TRINITY_DN41870_c1_g3,TRINITY_DN43983_c7_g1,TRINITY_DN42728_c4_g1,TRINITY_DN48990_c2_g1,T…
ko04970	Salivary secretion	54	TRINITY_DN51314_c1_g2,TRINITY_DN48984_c5_g4,TRINITY_DN45495_c2_g1,TRINITY_DN50346_c5_g3,TRINITY_DN43266_c0_g1,TRINITY_DN46829_c3_g1,TRINITY_DN51004_c1_g1,TRINITY_DN37537_c1_g1,TRINITY_DN42498_c3_g1,TRINITY_DN48287_c1_g1,TRINITY_DN51593_c2_g1,TRINITY_DN44170_c0_g1,TRINITY_DN5726_c0_g1,TRINITY_DN40530_c0_g2,TRINITY_DN72772_c0_g1,TRINITY_DN49160_c0_g3,TRINITY_DN48358_c1_g2,TRINITY_DN52659_c2_g1,TRIN…
ko04922	Glucagon signaling pathway	53	TRINITY_DN51314_c1_g2,TRINITY_DN41832_c0_g2,TRINITY_DN51923_c4_g2,TRINITY_DN38726_c0_g3,TRINITY_DN41966_c1_g3,TRINITY_DN38726_c0_g1,TRINITY_DN47149_c5_g2,TRINITY_DN51004_c1_g1,TRINITY_DN42498_c3_g1,TRINITY_DN43938_c0_g6,TRINITY_DN48368_c2_g1,TRINITY_DN87328_c0_g1,TRINITY_DN43938_c0_g1,TRINITY_DN44170_c0_g1,TRINITY_DN65752_c0_g1,TRINITY_DN48358_c1_g2,TRINITY_DN88281_c0_g1,TRINITY_DN44137_c3_g1,TRI…
ko04726	Serotonergic synapse	53	TRINITY_DN51314_c1_g2,TRINITY_DN43632_c0_g4,TRINITY_DN51004_c1_g1,TRINITY_DN46303_c3_g4,TRINITY_DN42847_c7_g2,TRINITY_DN44081_c5_g2,TRINITY_DN51593_c2_g1,TRINITY_DN39736_c1_g4,TRINITY_DN38744_c0_g1,TRINITY_DN38262_c0_g1,TRINITY_DN41661_c0_g1,TRINITY_DN41278_c3_g1,TRINITY_DN65752_c0_g1,TRINITY_DN76093_c0_g1,TRINITY_DN45003_c2_g1,TRINITY_DN46349_c1_g1,TRINITY_DN38526_c0_g2,TRINITY_DN52811_c0_g2,TRI…
ko04550	Signaling pathways regulating pluripotency of stem cells	53	TRINITY_DN51266_c0_g1,TRINITY_DN47111_c1_g1,TRINITY_DN42635_c3_g3,TRINITY_DN43569_c5_g1,TRINITY_DN40466_c1_g1,TRINITY_DN47423_c0_g2,TRINITY_DN24965_c0_g3,TRINITY_DN43291_c1_g3,TRINITY_DN46508_c4_g4,TRINITY_DN41429_c4_g1,TRINITY_DN35537_c0_g1,TRINITY_DN49073_c2_g1,TRINITY_DN51642_c1_g12,TRINITY_DN44923_c0_g1,TRINITY_DN47483_c1_g5,TRINITY_DN43024_c1_g1,TRINITY_DN44240_c0_g3,TRINITY_DN52128_c1_g2,TR…
ko04925	Aldosterone synthesis and secretion	52	TRINITY_DN51314_c1_g2,TRINITY_DN45495_c2_g1,TRINITY_DN47149_c5_g2,TRINITY_DN44088_c5_g3,TRINITY_DN42498_c3_g1,TRINITY_DN46459_c3_g1,TRINITY_DN39504_c5_g2,TRINITY_DN55298_c0_g1,TRINITY_DN44170_c0_g1,TRINITY_DN65752_c0_g1,TRINITY_DN48358_c1_g2,TRINITY_DN601_c0_g1,TRINITY_DN45003_c2_g1,TRINITY_DN49900_c1_g2,TRINITY_DN88281_c0_g1,TRINITY_DN90755_c0_g1,TRINITY_DN47330_c1_g3,TRINITY_DN47330_c1_g1,TRINI…
ko04750	Inflammatory mediator regulation of TRP channels	52	TRINITY_DN51314_c1_g2,TRINITY_DN44825_c0_g1,TRINITY_DN47111_c1_g1,TRINITY_DN45495_c2_g1,TRINITY_DN44751_c0_g1,TRINITY_DN39745_c3_g5,TRINITY_DN51004_c1_g1,TRINITY_DN42498_c3_g1,TRINITY_DN51593_c2_g1,TRINITY_DN55298_c0_g1,TRINITY_DN44170_c0_g1,TRINITY_DN41278_c3_g1,TRINITY_DN44491_c4_g1,TRINITY_DN48292_c5_g2,TRINITY_DN65752_c0_g1,TRINITY_DN48358_c1_g2,TRINITY_DN45003_c2_g1,TRINITY_DN46349_c1_g1,TRI…
ko00520	Amino sugar and nucleotide sugar metabolism	51	TRINITY_DN48486_c2_g1,TRINITY_DN50392_c6_g1,TRINITY_DN46977_c2_g1,TRINITY_DN47397_c2_g1,TRINITY_DN50716_c1_g4,TRINITY_DN42070_c2_g2,TRINITY_DN51906_c0_g1,TRINITY_DN37787_c0_g1,TRINITY_DN39490_c5_g1,TRINITY_DN63521_c0_g1,TRINITY_DN96127_c0_g1,TRINITY_DN48630_c1_g1,TRINITY_DN48973_c2_g2,TRINITY_DN47763_c2_g2,TRINITY_DN46570_c1_g1,TRINITY_DN47414_c4_g1,TRINITY_DN44587_c4_g1,TRINITY_DN44500_c0_g1,TRI…
ko04391	Hippo signaling pathway -fly	51	TRINITY_DN51267_c6_g1,TRINITY_DN44652_c1_g2,TRINITY_DN47934_c1_g2,TRINITY_DN47423_c0_g2,TRINITY_DN43983_c6_g1,TRINITY_DN50168_c2_g3,TRINITY_DN47615_c4_g1,TRINITY_DN39081_c3_g1,TRINITY_DN40806_c8_g1,TRINITY_DN48259_c0_g2,TRINITY_DN53881_c0_g1,TRINITY_DN44491_c4_g1,TRINITY_DN54169_c0_g1,TRINITY_DN49019_c0_g3,TRINITY_DN46065_c1_g1,TRINITY_DN46065_c1_g3,TRINITY_DN49190_c0_g1,TRINITY_DN44716_c0_g1,TRI…
ko04974	Protein digestion and absorption	51	TRINITY_DN87284_c0_g1,TRINITY_DN52426_c5_g1,TRINITY_DN42877_c1_g1,TRINITY_DN50659_c2_g3,TRINITY_DN52367_c0_g2,TRINITY_DN48614_c4_g1,TRINITY_DN45732_c0_g2,TRINITY_DN51086_c8_g1,TRINITY_DN51369_c6_g1,TRINITY_DN50473_c2_g1,TRINITY_DN24104_c0_g1,TRINITY_DN47262_c3_g1,TRINITY_DN49993_c2_g2,TRINITY_DN91877_c0_g1,TRINITY_DN38090_c0_g1,TRINITY_DN50813_c7_g1,TRINITY_DN48576_c5_g1,TRINITY_DN53229_c0_g1,TRI…
ko04214	Apoptosis - fly	50	TRINITY_DN47845_c4_g2,TRINITY_DN45687_c1_g1,TRINITY_DN51820_c0_g1,TRINITY_DN43983_c6_g1,TRINITY_DN42847_c7_g2,TRINITY_DN48673_c4_g3,TRINITY_DN46397_c0_g1,TRINITY_DN47090_c0_g1,TRINITY_DN41962_c1_g4,TRINITY_DN44021_c4_g2,TRINITY_DN53380_c8_g1,TRINITY_DN44491_c4_g1,TRINITY_DN51188_c4_g2,TRINITY_DN36345_c0_g1,TRINITY_DN51446_c4_g5,TRINITY_DN48500_c10_g2,TRINITY_DN51031_c1_g1,TRINITY_DN45409_c7_g1,TR…
ko04520	Adherens junction	49	TRINITY_DN44240_c0_g4,TRINITY_DN51648_c1_g3,TRINITY_DN46596_c6_g2,TRINITY_DN44652_c1_g1,TRINITY_DN40466_c1_g1,TRINITY_DN51594_c0_g4,TRINITY_DN51573_c0_g2,TRINITY_DN43661_c1_g1,TRINITY_DN52584_c3_g1,TRINITY_DN78055_c0_g1,TRINITY_DN40983_c0_g1,TRINITY_DN46739_c2_g2,TRINITY_DN49190_c0_g1,TRINITY_DN42357_c5_g1,TRINITY_DN47373_c5_g5,TRINITY_DN43397_c1_g2,TRINITY_DN43397_c1_g3,TRINITY_DN48670_c0_g1,TRI…
ko04113	Meiosis - yeast	49	TRINITY_DN39802_c6_g1,TRINITY_DN52155_c2_g3,TRINITY_DN44751_c0_g1,TRINITY_DN48607_c1_g1,TRINITY_DN42480_c7_g1,TRINITY_DN45244_c1_g1,TRINITY_DN52010_c0_g2,TRINITY_DN47517_c0_g1,TRINITY_DN51373_c2_g1,TRINITY_DN46111_c3_g1,TRINITY_DN42885_c0_g1,TRINITY_DN51801_c6_g1,TRINITY_DN41450_c4_g1,TRINITY_DN40927_c0_g2,TRINITY_DN47935_c4_g4,TRINITY_DN40281_c2_g6,TRINITY_DN50357_c0_g3,TRINITY_DN49524_c2_g1,TRI…
ko04914	Progesterone-mediated oocyte maturation	49	TRINITY_DN47111_c1_g1,TRINITY_DN51974_c0_g1,TRINITY_DN45495_c2_g1,TRINITY_DN44240_c0_g3,TRINITY_DN50766_c0_g1,TRINITY_DN44532_c4_g1,TRINITY_DN44594_c2_g1,TRINITY_DN46508_c4_g4,TRINITY_DN51593_c2_g1,TRINITY_DN39096_c5_g1,TRINITY_DN48848_c0_g1,TRINITY_DN44491_c4_g1,TRINITY_DN44170_c0_g1,TRINITY_DN43446_c0_g1,TRINITY_DN48626_c0_g1,TRINITY_DN48358_c1_g2,TRINITY_DN51812_c2_g1,TRINITY_DN45003_c2_g1,TRI…
ko00480	Glutathione metabolism	47	TRINITY_DN52185_c6_g1,TRINITY_DN41072_c0_g1,TRINITY_DN38931_c5_g1,TRINITY_DN41643_c0_g12,TRINITY_DN51629_c0_g1,TRINITY_DN46609_c7_g1,TRINITY_DN53156_c8_g4,TRINITY_DN41840_c2_g2,TRINITY_DN39603_c3_g1,TRINITY_DN43614_c2_g1,TRINITY_DN42183_c1_g1,TRINITY_DN39603_c3_g5,TRINITY_DN50515_c2_g2,TRINITY_DN41459_c2_g1,TRINITY_DN39109_c4_g1,TRINITY_DN43929_c2_g1,TRINITY_DN38540_c0_g1,TRINITY_DN51682_c1_g1,TR…
ko04916	Melanogenesis	47	TRINITY_DN51314_c1_g2,TRINITY_DN42635_c3_g3,TRINITY_DN47149_c5_g2,TRINITY_DN46303_c3_g4,TRINITY_DN43291_c1_g3,TRINITY_DN51593_c2_g1,TRINITY_DN55298_c0_g1,TRINITY_DN49073_c2_g1,TRINITY_DN44170_c0_g1,TRINITY_DN46739_c2_g2,TRINITY_DN45495_c2_g1,TRINITY_DN65752_c0_g1,TRINITY_DN48358_c1_g2,TRINITY_DN45003_c2_g1,TRINITY_DN52811_c0_g2,TRINITY_DN88281_c0_g1,TRINITY_DN40748_c0_g1,TRINITY_DN47330_c1_g3,TRI…
ko03460	Fanconi anemia pathway	46	TRINITY_DN38531_c10_g1,TRINITY_DN49242_c6_g2,TRINITY_DN48365_c0_g1,TRINITY_DN35968_c0_g1,TRINITY_DN51985_c1_g3,TRINITY_DN42649_c3_g1,TRINITY_DN51921_c0_g5,TRINITY_DN46607_c0_g1,TRINITY_DN38572_c0_g2,TRINITY_DN52037_c1_g1,TRINITY_DN43023_c0_g1,TRINITY_DN47734_c0_g1,TRINITY_DN49488_c4_g1,TRINITY_DN48868_c0_g5,TRINITY_DN49222_c3_g1,TRINITY_DN42086_c3_g1,TRINITY_DN49937_c0_g1,TRINITY_DN52224_c3_g2,TR…
ko04540	Gap junction	46	TRINITY_DN51314_c1_g2,TRINITY_DN45495_c2_g1,TRINITY_DN43266_c0_g1,TRINITY_DN51004_c1_g1,TRINITY_DN46303_c3_g4,TRINITY_DN52259_c6_g1,TRINITY_DN40808_c0_g3,TRINITY_DN44170_c0_g1,TRINITY_DN45571_c0_g2,TRINITY_DN90380_c0_g1,TRINITY_DN39140_c0_g3,TRINITY_DN48358_c1_g2,TRINITY_DN45003_c2_g1,TRINITY_DN38526_c0_g2,TRINITY_DN49900_c1_g2,TRINITY_DN40927_c0_g2,TRINITY_DN88527_c0_g1,TRINITY_DN47330_c1_g3,TRI…
ko00500	Starch and sucrose metabolism	46	TRINITY_DN45418_c1_g1,TRINITY_DN41966_c1_g3,TRINITY_DN64505_c0_g1,TRINITY_DN47202_c0_g4,TRINITY_DN44718_c3_g1,TRINITY_DN33505_c0_g1,TRINITY_DN53064_c4_g2,TRINITY_DN50385_c1_g2,TRINITY_DN50947_c1_g2,TRINITY_DN47144_c1_g1,TRINITY_DN43118_c0_g1,TRINITY_DN44718_c3_g2,TRINITY_DN42468_c0_g6,TRINITY_DN47144_c1_g3,TRINITY_DN41075_c3_g1,TRINITY_DN50882_c1_g1,TRINITY_DN47661_c1_g1,TRINITY_DN51253_c3_g1,TRI…
ko04512	ECM-receptor interaction	45	TRINITY_DN49830_c0_g1,TRINITY_DN45923_c0_g1,TRINITY_DN47712_c1_g2,TRINITY_DN47198_c5_g2,TRINITY_DN51894_c1_g4,TRINITY_DN54157_c0_g1,TRINITY_DN44216_c2_g2,TRINITY_DN41249_c4_g1,TRINITY_DN43874_c0_g1,TRINITY_DN47090_c0_g2,TRINITY_DN92405_c0_g1,TRINITY_DN52010_c0_g1,TRINITY_DN50119_c6_g2,TRINITY_DN50036_c1_g1,TRINITY_DN45221_c6_g2,TRINITY_DN41728_c3_g1,TRINITY_DN45165_c1_g1,TRINITY_DN48136_c1_g5,TRI…
ko01212	Fatty acid metabolism	45	TRINITY_DN42770_c4_g1,TRINITY_DN42486_c2_g2,TRINITY_DN43528_c1_g4,TRINITY_DN43043_c2_g1,TRINITY_DN39838_c4_g1,TRINITY_DN45044_c4_g2,TRINITY_DN47528_c1_g2,TRINITY_DN43658_c4_g1,TRINITY_DN49904_c2_g1,TRINITY_DN43674_c1_g3,TRINITY_DN49964_c1_g3,TRINITY_DN41575_c0_g1,TRINITY_DN44776_c0_g1,TRINITY_DN45313_c2_g2,TRINITY_DN52908_c1_g2,TRINITY_DN48717_c2_g1,TRINITY_DN46595_c2_g1,TRINITY_DN40065_c1_g3,TRI…
ko00010	Glycolysis / Gluconeogenesis	45	TRINITY_DN72906_c0_g1,TRINITY_DN45337_c2_g3,TRINITY_DN45981_c0_g1,TRINITY_DN51481_c5_g1,TRINITY_DN46013_c0_g2,TRINITY_DN52496_c5_g1,TRINITY_DN39350_c7_g1,TRINITY_DN51253_c3_g1,TRINITY_DN45719_c0_g2,TRINITY_DN41966_c1_g3,TRINITY_DN44136_c0_g3,TRINITY_DN44137_c3_g1,TRINITY_DN43118_c0_g1,TRINITY_DN53210_c3_g2,TRINITY_DN47129_c0_g1,TRINITY_DN41075_c3_g1,TRINITY_DN47812_c1_g3,TRINITY_DN40849_c2_g3,TRI…
ko04213	Longevity regulating pathway - multiple species	45	TRINITY_DN44240_c0_g4,TRINITY_DN48408_c0_g1,TRINITY_DN47111_c1_g1,TRINITY_DN45495_c2_g1,TRINITY_DN44240_c0_g3,TRINITY_DN35662_c0_g2,TRINITY_DN43938_c0_g1,TRINITY_DN42797_c2_g1,TRINITY_DN43938_c0_g6,TRINITY_DN51593_c2_g1,TRINITY_DN46768_c1_g2,TRINITY_DN44170_c0_g1,TRINITY_DN39801_c0_g1,TRINITY_DN47517_c0_g1,TRINITY_DN46596_c6_g2,TRINITY_DN48358_c1_g2,TRINITY_DN46806_c3_g1,TRINITY_DN39896_c1_g1,TRI…
ko04723	Retrograde endocannabinoid signaling	45	TRINITY_DN51314_c1_g2,TRINITY_DN45495_c2_g1,TRINITY_DN44088_c5_g3,TRINITY_DN39504_c5_g2,TRINITY_DN38744_c0_g1,TRINITY_DN44170_c0_g1,TRINITY_DN44491_c4_g1,TRINITY_DN90380_c0_g1,TRINITY_DN35735_c0_g1,TRINITY_DN48358_c1_g2,TRINITY_DN76093_c0_g1,TRINITY_DN39172_c0_g1,TRINITY_DN49900_c1_g2,TRINITY_DN40927_c0_g2,TRINITY_DN47330_c1_g1,TRINITY_DN50766_c0_g1,TRINITY_DN88527_c0_g1,TRINITY_DN41535_c1_g1,TRI…
ko00561	Glycerolipid metabolism	44	TRINITY_DN45510_c1_g7,TRINITY_DN46107_c2_g1,TRINITY_DN46217_c1_g1,TRINITY_DN47129_c0_g1,TRINITY_DN43263_c2_g1,TRINITY_DN52496_c5_g1,TRINITY_DN43368_c2_g1,TRINITY_DN43805_c4_g2,TRINITY_DN52489_c9_g1,TRINITY_DN68339_c0_g1,TRINITY_DN47705_c3_g1,TRINITY_DN63244_c0_g1,TRINITY_DN51320_c1_g1,TRINITY_DN40314_c5_g2,TRINITY_DN49474_c6_g3,TRINITY_DN38561_c3_g2,TRINITY_DN38561_c3_g1,TRINITY_DN41176_c1_g1,TRI…
ko04924	Renin secretion	44	TRINITY_DN51314_c1_g2,TRINITY_DN48292_c5_g2,TRINITY_DN47149_c5_g2,TRINITY_DN47537_c0_g1,TRINITY_DN51004_c1_g1,TRINITY_DN42498_c3_g1,TRINITY_DN42625_c2_g2,TRINITY_DN51593_c2_g1,TRINITY_DN51297_c2_g1,TRINITY_DN48368_c2_g1,TRINITY_DN51297_c2_g2,TRINITY_DN43222_c1_g3,TRINITY_DN65752_c0_g1,TRINITY_DN45003_c2_g1,TRINITY_DN45852_c1_g1,TRINITY_DN40927_c0_g2,TRINITY_DN49935_c10_g1,TRINITY_DN90755_c0_g1,TR…
ko04727	GABAergic synapse	43	TRINITY_DN45495_c2_g1,TRINITY_DN42510_c0_g1,TRINITY_DN50766_c0_g1,TRINITY_DN45304_c1_g5,TRINITY_DN51593_c2_g1,TRINITY_DN45304_c1_g1,TRINITY_DN38744_c0_g1,TRINITY_DN44170_c0_g1,TRINITY_DN48358_c1_g2,TRINITY_DN76093_c0_g1,TRINITY_DN45003_c2_g1,TRINITY_DN49900_c1_g2,TRINITY_DN74471_c0_g1,TRINITY_DN45167_c3_g1,TRINITY_DN47330_c1_g3,TRINITY_DN47330_c1_g1,TRINITY_DN47702_c0_g2,TRINITY_DN39016_c2_g9,TRI…
ko00562	Inositol phosphate metabolism	43	TRINITY_DN51314_c1_g2,TRINITY_DN44825_c0_g1,TRINITY_DN47694_c4_g3,TRINITY_DN51049_c3_g1,TRINITY_DN50104_c1_g1,TRINITY_DN44247_c0_g1,TRINITY_DN40978_c9_g3,TRINITY_DN50342_c1_g1,TRINITY_DN45904_c2_g2,TRINITY_DN41870_c1_g3,TRINITY_DN43983_c7_g1,TRINITY_DN48990_c2_g1,TRINITY_DN48990_c2_g3,TRINITY_DN52395_c2_g1,TRINITY_DN50057_c1_g4,TRINITY_DN50878_c4_g1,TRINITY_DN49069_c1_g3,TRINITY_DN42373_c3_g1,TRI…
ko04670	Leukocyte transendothelial migration	43	TRINITY_DN44825_c0_g1,TRINITY_DN47111_c1_g1,TRINITY_DN45923_c0_g1,TRINITY_DN51573_c0_g2,TRINITY_DN50206_c2_g1,TRINITY_DN52584_c3_g1,TRINITY_DN40795_c1_g1,TRINITY_DN40886_c3_g1,TRINITY_DN57396_c0_g1,TRINITY_DN49384_c3_g1,TRINITY_DN45221_c6_g2,TRINITY_DN48680_c2_g1,TRINITY_DN47317_c4_g1,TRINITY_DN47373_c5_g5,TRINITY_DN49900_c1_g2,TRINITY_DN44311_c0_g1,TRINITY_DN48460_c0_g1,TRINITY_DN50122_c2_g2,TRI…
ko04918	Thyroid hormone synthesis	43	TRINITY_DN51314_c1_g2,TRINITY_DN50340_c2_g1,TRINITY_DN45495_c2_g1,TRINITY_DN47149_c5_g2,TRINITY_DN43591_c0_g1,TRINITY_DN51004_c1_g1,TRINITY_DN39603_c3_g1,TRINITY_DN51593_c2_g1,TRINITY_DN39603_c3_g5,TRINITY_DN45693_c1_g8,TRINITY_DN44170_c0_g1,TRINITY_DN49913_c6_g1,TRINITY_DN43515_c4_g4,TRINITY_DN65752_c0_g1,TRINITY_DN48358_c1_g2,TRINITY_DN45003_c2_g1,TRINITY_DN92137_c0_g1,TRINITY_DN49900_c1_g2,TRI…
ko04260	Cardiac muscle contraction	42	TRINITY_DN42955_c4_g1,TRINITY_DN41852_c4_g1,TRINITY_DN40711_c3_g4,TRINITY_DN52553_c1_g3,TRINITY_DN36480_c0_g2,TRINITY_DN47230_c3_g2,TRINITY_DN36480_c0_g1,TRINITY_DN53238_c3_g1,TRINITY_DN52028_c1_g2,TRINITY_DN3249_c0_g1,TRINITY_DN40942_c2_g1,TRINITY_DN47385_c2_g2,TRINITY_DN94776_c0_g1,TRINITY_DN42044_c3_g2,TRINITY_DN80739_c0_g1,TRINITY_DN51114_c1_g1,TRINITY_DN36243_c0_g1,TRINITY_DN31844_c0_g1,TRIN…
ko04976	Bile secretion	41	TRINITY_DN41539_c10_g1,TRINITY_DN38726_c0_g3,TRINITY_DN45495_c2_g1,TRINITY_DN38726_c0_g1,TRINITY_DN38755_c0_g1,TRINITY_DN46829_c3_g1,TRINITY_DN44481_c0_g1,TRINITY_DN51593_c2_g1,TRINITY_DN87328_c0_g1,TRINITY_DN45635_c4_g1,TRINITY_DN44170_c0_g1,TRINITY_DN50872_c0_g2,TRINITY_DN65752_c0_g1,TRINITY_DN48358_c1_g2,TRINITY_DN601_c0_g1,TRINITY_DN45003_c2_g1,TRINITY_DN49464_c3_g1,TRINITY_DN48671_c3_g1,TRIN…
ko04012	ErbB signaling pathway	41	TRINITY_DN44825_c0_g1,TRINITY_DN51199_c1_g3,TRINITY_DN47111_c1_g1,TRINITY_DN40027_c2_g1,TRINITY_DN43315_c1_g1,TRINITY_DN46303_c3_g4,TRINITY_DN42847_c7_g2,TRINITY_DN43291_c1_g3,TRINITY_DN52411_c4_g2,TRINITY_DN46508_c4_g4,TRINITY_DN51948_c2_g2,TRINITY_DN55298_c0_g1,TRINITY_DN44491_c4_g1,TRINITY_DN51188_c4_g2,TRINITY_DN49384_c3_g1,TRINITY_DN39140_c0_g3,TRINITY_DN44907_c1_g1,TRINITY_DN49900_c1_g2,TRI…
ko00310	Lysine degradation	41	TRINITY_DN43658_c4_g1,TRINITY_DN45817_c2_g1,TRINITY_DN39838_c4_g1,TRINITY_DN50588_c0_g2,TRINITY_DN52496_c5_g1,TRINITY_DN45360_c3_g1,TRINITY_DN43776_c2_g2,TRINITY_DN43204_c3_g2,TRINITY_DN48834_c1_g1,TRINITY_DN39897_c0_g1,TRINITY_DN52453_c0_g1,TRINITY_DN40912_c0_g1,TRINITY_DN50217_c1_g2,TRINITY_DN51593_c3_g1,TRINITY_DN45057_c0_g1,TRINITY_DN45523_c3_g1,TRINITY_DN49732_c0_g1,TRINITY_DN42616_c7_g1,TRI…
ko00510	N-Glycan biosynthesis	41	TRINITY_DN49442_c6_g1,TRINITY_DN52434_c6_g1,TRINITY_DN44589_c5_g1,TRINITY_DN49906_c0_g1,TRINITY_DN45686_c2_g2,TRINITY_DN44266_c6_g2,TRINITY_DN46061_c3_g1,TRINITY_DN49573_c5_g1,TRINITY_DN44064_c0_g1,TRINITY_DN44817_c1_g1,TRINITY_DN48113_c3_g1,TRINITY_DN44620_c7_g1,TRINITY_DN43068_c1_g1,TRINITY_DN51440_c0_g3,TRINITY_DN39081_c3_g3,TRINITY_DN51972_c1_g1,TRINITY_DN46227_c2_g6,TRINITY_DN45049_c4_g5,TRI…
ko00970	Aminoacyl-tRNA biosynthesis	40	TRINITY_DN49806_c1_g4,TRINITY_DN49973_c2_g1,TRINITY_DN45161_c0_g1,TRINITY_DN48674_c0_g1,TRINITY_DN42542_c4_g1,TRINITY_DN50368_c2_g1,TRINITY_DN45926_c5_g1,TRINITY_DN50692_c4_g3,TRINITY_DN42220_c1_g1,TRINITY_DN43046_c3_g4,TRINITY_DN46806_c3_g7,TRINITY_DN41705_c4_g1,TRINITY_DN50939_c1_g4,TRINITY_DN42478_c3_g1,TRINITY_DN47388_c3_g3,TRINITY_DN42852_c6_g2,TRINITY_DN45783_c3_g2,TRINITY_DN47458_c7_g4,TRI…
ko00260	Glycine, serine and threonine metabolism	40	TRINITY_DN38634_c0_g1,TRINITY_DN51841_c2_g1,TRINITY_DN49474_c6_g3,TRINITY_DN40058_c2_g1,TRINITY_DN37925_c0_g1,TRINITY_DN47636_c0_g1,TRINITY_DN39008_c0_g1,TRINITY_DN33249_c0_g1,TRINITY_DN46974_c2_g2,TRINITY_DN52660_c3_g1,TRINITY_DN46217_c0_g5,TRINITY_DN50959_c2_g1,TRINITY_DN45384_c2_g1,TRINITY_DN48640_c5_g1,TRINITY_DN40333_c4_g1,TRINITY_DN50513_c0_g1,TRINITY_DN45279_c4_g1,TRINITY_DN44136_c0_g3,TRI…
ko00513	Various types of N-glycan biosynthesis	40	TRINITY_DN52434_c6_g1,TRINITY_DN49289_c3_g1,TRINITY_DN49906_c0_g1,TRINITY_DN45686_c2_g2,TRINITY_DN44266_c6_g2,TRINITY_DN46061_c3_g1,TRINITY_DN52520_c6_g1,TRINITY_DN51440_c0_g3,TRINITY_DN44064_c0_g1,TRINITY_DN44817_c1_g1,TRINITY_DN48113_c3_g1,TRINITY_DN44620_c7_g1,TRINITY_DN47414_c4_g1,TRINITY_DN51972_c1_g1,TRINITY_DN46227_c2_g6,TRINITY_DN42155_c6_g1,TRINITY_DN45049_c4_g5,TRINITY_DN40551_c3_g1,TRI…
ko04666	Fc gamma R-mediated phagocytosis	39	TRINITY_DN44825_c0_g1,TRINITY_DN47111_c1_g1,TRINITY_DN46107_c2_g1,TRINITY_DN39745_c3_g5,TRINITY_DN39073_c0_g1,TRINITY_DN46508_c4_g4,TRINITY_DN48540_c7_g2,TRINITY_DN40978_c9_g3,TRINITY_DN52440_c0_g1,TRINITY_DN49624_c1_g1,TRINITY_DN45142_c2_g2,TRINITY_DN42357_c5_g1,TRINITY_DN63244_c0_g1,TRINITY_DN49900_c1_g2,TRINITY_DN52682_c1_g2,TRINITY_DN48115_c1_g1,TRINITY_DN41915_c3_g4,TRINITY_DN44816_c0_g1,TRI…
ko04971	Gastric acid secretion	39	TRINITY_DN51314_c1_g2,TRINITY_DN40730_c1_g1,TRINITY_DN45495_c2_g1,TRINITY_DN40949_c2_g3,TRINITY_DN51004_c1_g1,TRINITY_DN42498_c3_g1,TRINITY_DN51593_c2_g1,TRINITY_DN55298_c0_g1,TRINITY_DN44170_c0_g1,TRINITY_DN58410_c0_g1,TRINITY_DN48358_c1_g2,TRINITY_DN45003_c2_g1,TRINITY_DN49900_c1_g2,TRINITY_DN88281_c0_g1,TRINITY_DN38090_c0_g1,TRINITY_DN47330_c1_g3,TRINITY_DN47330_c1_g1,TRINITY_DN41535_c1_g1,TRI…
ko00280	Valine, leucine and isoleucine degradation	39	TRINITY_DN43658_c4_g1,TRINITY_DN44939_c3_g1,TRINITY_DN39838_c4_g1,TRINITY_DN43354_c1_g1,TRINITY_DN50204_c1_g3,TRINITY_DN49904_c2_g1,TRINITY_DN52496_c5_g1,TRINITY_DN40332_c7_g2,TRINITY_DN49512_c4_g1,TRINITY_DN44136_c0_g3,TRINITY_DN44892_c1_g1,TRINITY_DN41065_c4_g1,TRINITY_DN43606_c6_g3,TRINITY_DN45167_c3_g1,TRINITY_DN43664_c0_g2,TRINITY_DN40817_c3_g2,TRINITY_DN40065_c1_g3,TRINITY_DN44793_c4_g6,TRI…
ko00590	Arachidonic acid metabolism	38	TRINITY_DN76405_c0_g1,TRINITY_DN52051_c0_g3,TRINITY_DN40229_c3_g3,TRINITY_DN47279_c3_g1,TRINITY_DN48749_c0_g1,TRINITY_DN51629_c0_g1,TRINITY_DN41840_c2_g2,TRINITY_DN39603_c3_g1,TRINITY_DN39603_c3_g5,TRINITY_DN41459_c2_g1,TRINITY_DN41278_c3_g1,TRINITY_DN38540_c0_g1,TRINITY_DN46687_c1_g1,TRINITY_DN38250_c1_g2,TRINITY_DN46349_c1_g1,TRINITY_DN38250_c1_g1,TRINITY_DN46988_c0_g1,TRINITY_DN44580_c1_g3,TRI…
ko03420	Nucleotide excision repair	37	TRINITY_DN45064_c7_g3,TRINITY_DN45920_c0_g3,TRINITY_DN43567_c4_g4,TRINITY_DN42673_c0_g1,TRINITY_DN41350_c4_g4,TRINITY_DN50045_c9_g2,TRINITY_DN35968_c0_g1,TRINITY_DN40049_c0_g1,TRINITY_DN45958_c2_g1,TRINITY_DN52274_c4_g1,TRINITY_DN49242_c6_g2,TRINITY_DN47856_c1_g2,TRINITY_DN44860_c5_g2,TRINITY_DN39752_c2_g1,TRINITY_DN43023_c0_g1,TRINITY_DN51626_c1_g3,TRINITY_DN44620_c6_g4,TRINITY_DN47812_c1_g9,TRI…
ko00600	Sphingolipid metabolism	37	TRINITY_DN52297_c0_g1,TRINITY_DN48370_c0_g1,TRINITY_DN52553_c1_g2,TRINITY_DN46596_c5_g1,TRINITY_DN45873_c0_g2,TRINITY_DN51083_c0_g2,TRINITY_DN41621_c1_g3,TRINITY_DN47227_c0_g1,TRINITY_DN45142_c2_g2,TRINITY_DN54921_c0_g1,TRINITY_DN63244_c0_g1,TRINITY_DN42588_c0_g1,TRINITY_DN49652_c3_g2,TRINITY_DN46107_c2_g1,TRINITY_DN42386_c0_g1,TRINITY_DN22088_c0_g1,TRINITY_DN44000_c5_g1,TRINITY_DN50027_c2_g1,TRI…
ko00983	Drug metabolism - other enzymes	36	TRINITY_DN44180_c3_g1,TRINITY_DN52649_c7_g1,TRINITY_DN45645_c6_g1,TRINITY_DN49314_c1_g1,TRINITY_DN42863_c1_g7,TRINITY_DN49333_c3_g2,TRINITY_DN41939_c1_g1,TRINITY_DN53064_c4_g2,TRINITY_DN42909_c5_g3,TRINITY_DN50947_c1_g2,TRINITY_DN51320_c1_g2,TRINITY_DN42468_c0_g6,TRINITY_DN43599_c0_g4,TRINITY_DN47661_c1_g1,TRINITY_DN52403_c3_g1,TRINITY_DN47831_c2_g1,TRINITY_DN41630_c2_g1,TRINITY_DN78679_c0_g1,TRI…
ko04721	Synaptic vesicle cycle	36	TRINITY_DN46259_c0_g2,TRINITY_DN45304_c1_g5,TRINITY_DN45304_c1_g1,TRINITY_DN38262_c0_g1,TRINITY_DN46790_c1_g1,TRINITY_DN40530_c0_g2,TRINITY_DN46463_c6_g1,TRINITY_DN48567_c2_g1,TRINITY_DN48233_c0_g1,TRINITY_DN51887_c3_g1,TRINITY_DN75284_c0_g1,TRINITY_DN50166_c0_g2,TRINITY_DN50874_c1_g2,TRINITY_DN38979_c4_g4,TRINITY_DN46374_c1_g2,TRINITY_DN64368_c0_g1,TRINITY_DN45715_c8_g1,TRINITY_DN38923_c1_g3,TRI…
ko04668	TNF signaling pathway	36	TRINITY_DN47111_c1_g1,TRINITY_DN47149_c5_g2,TRINITY_DN76228_c0_g1,TRINITY_DN44899_c1_g2,TRINITY_DN43780_c2_g2,TRINITY_DN46508_c4_g4,TRINITY_DN46992_c1_g1,TRINITY_DN53380_c8_g1,TRINITY_DN52587_c2_g2,TRINITY_DN44491_c4_g1,TRINITY_DN45091_c1_g3,TRINITY_DN45409_c7_g1,TRINITY_DN40281_c2_g1,TRINITY_DN85331_c0_g1,TRINITY_DN53097_c2_g1,TRINITY_DN52035_c0_g3,TRINITY_DN40089_c4_g1,TRINITY_DN52757_c2_g1,TRI…
ko00330	Arginine and proline metabolism	35	TRINITY_DN79296_c0_g1,TRINITY_DN44447_c4_g2,TRINITY_DN44900_c2_g1,TRINITY_DN46609_c7_g1,TRINITY_DN52496_c5_g1,TRINITY_DN43614_c2_g1,TRINITY_DN37618_c0_g1,TRINITY_DN52660_c3_g1,TRINITY_DN47645_c1_g1,TRINITY_DN48497_c4_g1,TRINITY_DN41723_c4_g1,TRINITY_DN38962_c8_g1,TRINITY_DN44727_c1_g2,TRINITY_DN51826_c5_g2,TRINITY_DN51998_c3_g1,TRINITY_DN50950_c7_g2,TRINITY_DN52489_c9_g1,TRINITY_DN42313_c4_g1,TRI…
ko03030	DNA replication	35	TRINITY_DN45064_c7_g3,TRINITY_DN50177_c2_g2,TRINITY_DN39802_c6_g1,TRINITY_DN39026_c7_g2,TRINITY_DN35968_c0_g1,TRINITY_DN40049_c0_g1,TRINITY_DN45958_c2_g1,TRINITY_DN52274_c4_g1,TRINITY_DN39752_c2_g4,TRINITY_DN51626_c1_g3,TRINITY_DN47935_c4_g4,TRINITY_DN40854_c6_g2,TRINITY_DN41350_c4_g4,TRINITY_DN51426_c2_g2,TRINITY_DN39052_c1_g3,TRINITY_DN50397_c1_g2,TRINITY_DN49853_c5_g1,TRINITY_DN43408_c2_g3,TRI…
ko04720	Long-term potentiation	35	TRINITY_DN51314_c1_g2,TRINITY_DN55898_c0_g1,TRINITY_DN45495_c2_g1,TRINITY_DN44751_c0_g1,TRINITY_DN45381_c0_g1,TRINITY_DN44532_c4_g1,TRINITY_DN42847_c7_g2,TRINITY_DN42498_c3_g1,TRINITY_DN55298_c0_g1,TRINITY_DN90380_c0_g1,TRINITY_DN49900_c1_g2,TRINITY_DN88281_c0_g1,TRINITY_DN51255_c2_g1,TRINITY_DN49646_c2_g1,TRINITY_DN88527_c0_g1,TRINITY_DN41535_c1_g1,TRINITY_DN47459_c4_g1,TRINITY_DN39016_c2_g9,TRI…
ko00514	Other types of O-glycan biosynthesis	35	TRINITY_DN45066_c0_g1,TRINITY_DN45966_c0_g1,TRINITY_DN48961_c1_g1,TRINITY_DN43971_c3_g4,TRINITY_DN46454_c2_g3,TRINITY_DN43776_c2_g2,TRINITY_DN38529_c9_g1,TRINITY_DN39571_c0_g1,TRINITY_DN48208_c1_g5,TRINITY_DN46102_c1_g1,TRINITY_DN44838_c0_g1,TRINITY_DN50785_c4_g5,TRINITY_DN41001_c1_g1,TRINITY_DN52012_c4_g1,TRINITY_DN51215_c1_g2,TRINITY_DN44997_c2_g3,TRINITY_DN43022_c2_g1,TRINITY_DN44579_c0_g2,TRI…
ko04115	p53 signaling pathway	35	TRINITY_DN42744_c2_g1,TRINITY_DN48105_c1_g2,TRINITY_DN44768_c3_g2,TRINITY_DN51921_c0_g5,TRINITY_DN42605_c1_g1,TRINITY_DN42587_c3_g1,TRINITY_DN49631_c2_g2,TRINITY_DN36345_c0_g1,TRINITY_DN44816_c0_g2,TRINITY_DN51093_c2_g1,TRINITY_DN51031_c1_g1,TRINITY_DN49069_c1_g3,TRINITY_DN39876_c3_g3,TRINITY_DN46647_c3_g2,TRINITY_DN53097_c2_g1,TRINITY_DN43951_c5_g4,TRINITY_DN39074_c2_g2,TRINITY_DN44352_c0_g1,TRI…
ko04624	Toll and Imd signaling pathway	35	TRINITY_DN47392_c2_g2,TRINITY_DN38327_c0_g1,TRINITY_DN48313_c3_g1,TRINITY_DN51273_c3_g3,TRINITY_DN44899_c1_g2,TRINITY_DN43780_c2_g2,TRINITY_DN47232_c2_g1,TRINITY_DN40435_c0_g3,TRINITY_DN42547_c2_g2,TRINITY_DN44491_c4_g1,TRINITY_DN84470_c0_g1,TRINITY_DN48502_c3_g4,TRINITY_DN49801_c0_g1,TRINITY_DN45409_c7_g1,TRINITY_DN51458_c1_g7,TRINITY_DN85331_c0_g1,TRINITY_DN51227_c1_g2,TRINITY_DN53097_c2_g1,TRI…
ko03022	Basal transcription factors	34	TRINITY_DN43567_c4_g4,TRINITY_DN42673_c0_g1,TRINITY_DN39691_c0_g5,TRINITY_DN50193_c0_g1,TRINITY_DN51600_c1_g1,TRINITY_DN39691_c0_g2,TRINITY_DN45632_c4_g2,TRINITY_DN47921_c3_g1,TRINITY_DN51308_c3_g1,TRINITY_DN47856_c1_g2,TRINITY_DN48252_c6_g1,TRINITY_DN44860_c5_g2,TRINITY_DN49020_c6_g1,TRINITY_DN38160_c0_g1,TRINITY_DN39662_c1_g1,TRINITY_DN39149_c4_g1,TRINITY_DN52182_c9_g4,TRINITY_DN43320_c4_g2,TRI…
ko04514	Cell adhesion molecules (CAMs)	34	TRINITY_DN48386_c0_g3,TRINITY_DN45923_c0_g1,TRINITY_DN17887_c0_g1,TRINITY_DN48439_c0_g1,TRINITY_DN41249_c4_g1,TRINITY_DN44264_c3_g1,TRINITY_DN45986_c1_g1,TRINITY_DN45221_c6_g2,TRINITY_DN49370_c1_g2,TRINITY_DN43046_c3_g3,TRINITY_DN45165_c1_g1,TRINITY_DN48614_c2_g1,TRINITY_DN51518_c1_g2,TRINITY_DN48136_c1_g5,TRINITY_DN50188_c0_g3,TRINITY_DN94402_c0_g1,TRINITY_DN46200_c0_g1,TRINITY_DN42154_c4_g1,TRI…
ko00270	Cysteine and methionine metabolism	34	TRINITY_DN42260_c5_g3,TRINITY_DN51841_c2_g1,TRINITY_DN40058_c2_g1,TRINITY_DN47915_c2_g1,TRINITY_DN46536_c0_g1,TRINITY_DN33249_c0_g1,TRINITY_DN48986_c4_g1,TRINITY_DN48986_c4_g2,TRINITY_DN48279_c3_g1,TRINITY_DN41866_c1_g1,TRINITY_DN40461_c5_g2,TRINITY_DN44841_c1_g3,TRINITY_DN42858_c5_g6,TRINITY_DN50746_c0_g1,TRINITY_DN46889_c5_g2,TRINITY_DN51481_c5_g1,TRINITY_DN53263_c4_g1,TRINITY_DN53263_c4_g3,TRI…
ko03050	Proteasome	34	TRINITY_DN53197_c5_g1,TRINITY_DN53197_c5_g2,TRINITY_DN41747_c4_g5,TRINITY_DN51072_c2_g2,TRINITY_DN39600_c2_g3,TRINITY_DN48638_c0_g1,TRINITY_DN48888_c10_g2,TRINITY_DN46826_c3_g1,TRINITY_DN48610_c2_g2,TRINITY_DN40571_c3_g4,TRINITY_DN41130_c2_g2,TRINITY_DN46809_c3_g2,TRINITY_DN48272_c3_g5,TRINITY_DN50058_c2_g2,TRINITY_DN44400_c1_g2,TRINITY_DN43898_c1_g1,TRINITY_DN52596_c9_g4,TRINITY_DN38146_c0_g1,TR…
ko04660	T cell receptor signaling pathway	34	TRINITY_DN44825_c0_g1,TRINITY_DN51199_c1_g3,TRINITY_DN47111_c1_g1,TRINITY_DN51267_c6_g1,TRINITY_DN43315_c1_g1,TRINITY_DN46303_c3_g4,TRINITY_DN43291_c1_g3,TRINITY_DN46508_c4_g4,TRINITY_DN52584_c3_g1,TRINITY_DN40983_c0_g1,TRINITY_DN48368_c2_g1,TRINITY_DN49313_c0_g1,TRINITY_DN39140_c0_g3,TRINITY_DN52411_c4_g2,TRINITY_DN45409_c7_g1,TRINITY_DN44258_c0_g1,TRINITY_DN49646_c2_g1,TRINITY_DN40089_c4_g1,TRI…
ko04350	TGF-beta signaling pathway	34	TRINITY_DN43569_c5_g1,TRINITY_DN47423_c0_g2,TRINITY_DN50206_c2_g1,TRINITY_DN40005_c6_g1,TRINITY_DN41429_c4_g1,TRINITY_DN50221_c2_g1,TRINITY_DN46391_c6_g1,TRINITY_DN55582_c0_g1,TRINITY_DN42457_c2_g3,TRINITY_DN38201_c2_g2,TRINITY_DN44907_c1_g1,TRINITY_DN40573_c3_g2,TRINITY_DN44620_c6_g4,TRINITY_DN49160_c0_g4,TRINITY_DN34844_c0_g1,TRINITY_DN45752_c0_g3,TRINITY_DN49019_c0_g3,TRINITY_DN47831_c4_g1,TRI…
ko00071	Fatty acid degradation	33	TRINITY_DN43658_c4_g1,TRINITY_DN39838_c4_g1,TRINITY_DN45731_c0_g1,TRINITY_DN40604_c0_g3,TRINITY_DN52496_c5_g1,TRINITY_DN49964_c1_g3,TRINITY_DN44776_c0_g1,TRINITY_DN48717_c2_g1,TRINITY_DN43664_c0_g2,TRINITY_DN52489_c9_g1,TRINITY_DN40065_c1_g3,TRINITY_DN44793_c4_g6,TRINITY_DN42733_c1_g4,TRINITY_DN48905_c4_g2,TRINITY_DN51296_c7_g1,TRINITY_DN51807_c0_g1,TRINITY_DN51007_c2_g2,TRINITY_DN52580_c2_g1,TRI…
ko03320	PPAR signaling pathway	33	TRINITY_DN42810_c2_g3,TRINITY_DN51885_c10_g2,TRINITY_DN48063_c0_g3,TRINITY_DN49964_c1_g3,TRINITY_DN44776_c0_g1,TRINITY_DN49313_c0_g1,TRINITY_DN49884_c1_g1,TRINITY_DN48717_c2_g1,TRINITY_DN49509_c1_g3,TRINITY_DN40297_c1_g1,TRINITY_DN43674_c1_g3,TRINITY_DN43679_c1_g1,TRINITY_DN42733_c1_g4,TRINITY_DN48905_c4_g2,TRINITY_DN40297_c0_g1,TRINITY_DN43554_c6_g1,TRINITY_DN52580_c2_g1,TRINITY_DN51807_c0_g1,TR…
ko04923	Regulation of lipolysis in adipocyte	33	TRINITY_DN44240_c0_g4,TRINITY_DN48408_c0_g1,TRINITY_DN47111_c1_g1,TRINITY_DN45495_c2_g1,TRINITY_DN43591_c0_g1,TRINITY_DN43266_c0_g1,TRINITY_DN46508_c4_g4,TRINITY_DN43805_c4_g2,TRINITY_DN51593_c2_g1,TRINITY_DN44170_c0_g1,TRINITY_DN46596_c6_g2,TRINITY_DN65752_c0_g1,TRINITY_DN48358_c1_g2,TRINITY_DN45003_c2_g1,TRINITY_DN40927_c0_g2,TRINITY_DN90755_c0_g1,TRINITY_DN47330_c1_g3,TRINITY_DN47330_c1_g1,TRI…
ko00051	Fructose and mannose metabolism	32	TRINITY_DN50392_c6_g1,TRINITY_DN42070_c2_g2,TRINITY_DN50599_c3_g1,TRINITY_DN39350_c7_g1,TRINITY_DN39490_c5_g1,TRINITY_DN47705_c3_g1,TRINITY_DN47763_c2_g2,TRINITY_DN46273_c8_g2,TRINITY_DN43118_c0_g1,TRINITY_DN41075_c3_g1,TRINITY_DN41176_c1_g1,TRINITY_DN49969_c3_g1,TRINITY_DN47935_c4_g2,TRINITY_DN44439_c3_g2,TRINITY_DN41204_c2_g1,TRINITY_DN46013_c0_g1,TRINITY_DN31606_c0_g2,TRINITY_DN31606_c0_g1,TRI…
ko00980	Metabolism of xenobiotics by cytochrome P450	32	TRINITY_DN38931_c5_g1,TRINITY_DN51557_c5_g1,TRINITY_DN53156_c8_g4,TRINITY_DN41840_c2_g2,TRINITY_DN50515_c2_g2,TRINITY_DN41459_c2_g1,TRINITY_DN53064_c4_g2,TRINITY_DN38540_c0_g1,TRINITY_DN50947_c1_g2,TRINITY_DN43929_c2_g1,TRINITY_DN38250_c1_g2,TRINITY_DN38250_c1_g1,TRINITY_DN45569_c8_g1,TRINITY_DN50238_c0_g1,TRINITY_DN42468_c0_g6,TRINITY_DN44828_c0_g1,TRINITY_DN47661_c1_g1,TRINITY_DN47831_c2_g1,TRI…
ko04962	Vasopressin-regulated water reabsorption	32	TRINITY_DN53254_c3_g1,TRINITY_DN47149_c5_g2,TRINITY_DN39706_c0_g3,TRINITY_DN47730_c4_g2,TRINITY_DN45304_c1_g5,TRINITY_DN45304_c1_g1,TRINITY_DN47386_c1_g4,TRINITY_DN40530_c0_g2,TRINITY_DN50436_c5_g6,TRINITY_DN65752_c0_g1,TRINITY_DN60863_c0_g1,TRINITY_DN40927_c0_g2,TRINITY_DN47330_c1_g3,TRINITY_DN47330_c1_g1,TRINITY_DN50178_c2_g2,TRINITY_DN47619_c4_g1,TRINITY_DN45042_c2_g4,TRINITY_DN46262_c1_g1,TRI…
ko04920	Adipocytokine signaling pathway	31	TRINITY_DN48408_c0_g1,TRINITY_DN38726_c0_g3,TRINITY_DN41966_c1_g3,TRINITY_DN38726_c0_g1,TRINITY_DN50001_c2_g1,TRINITY_DN43938_c0_g6,TRINITY_DN87328_c0_g1,TRINITY_DN43938_c0_g1,TRINITY_DN43899_c2_g1,TRINITY_DN44491_c4_g1,TRINITY_DN48717_c2_g1,TRINITY_DN40089_c4_g1,TRINITY_DN43636_c6_g3,TRINITY_DN49964_c1_g3,TRINITY_DN44899_c1_g2,TRINITY_DN49576_c6_g6,TRINITY_DN51807_c0_g1,TRINITY_DN48714_c4_g1,TRI…
ko00982	Drug metabolism - cytochrome P450	31	TRINITY_DN38931_c5_g1,TRINITY_DN51557_c5_g1,TRINITY_DN53156_c8_g4,TRINITY_DN41840_c2_g2,TRINITY_DN50515_c2_g2,TRINITY_DN41459_c2_g1,TRINITY_DN53064_c4_g2,TRINITY_DN38540_c0_g1,TRINITY_DN39928_c4_g1,TRINITY_DN43929_c2_g1,TRINITY_DN38250_c1_g2,TRINITY_DN38250_c1_g1,TRINITY_DN50238_c0_g1,TRINITY_DN52660_c3_g1,TRINITY_DN42468_c0_g6,TRINITY_DN44828_c0_g1,TRINITY_DN47661_c1_g1,TRINITY_DN47831_c2_g1,TRI…
ko00630	Glyoxylate and dicarboxylate metabolism	31	TRINITY_DN48096_c6_g5,TRINITY_DN48829_c1_g5,TRINITY_DN39838_c4_g1,TRINITY_DN49474_c6_g3,TRINITY_DN42510_c0_g1,TRINITY_DN42797_c2_g1,TRINITY_DN40332_c7_g2,TRINITY_DN52607_c3_g1,TRINITY_DN48015_c3_g1,TRINITY_DN46974_c2_g2,TRINITY_DN46217_c0_g5,TRINITY_DN41065_c4_g1,TRINITY_DN43606_c6_g3,TRINITY_DN43464_c0_g1,TRINITY_DN50959_c2_g1,TRINITY_DN45384_c2_g1,TRINITY_DN43664_c0_g2,TRINITY_DN50799_c3_g1,TRI…
ko04740	Olfactory transduction	31	TRINITY_DN80016_c0_g1,TRINITY_DN46862_c0_g1,TRINITY_DN31322_c0_g1,TRINITY_DN43266_c0_g1,TRINITY_DN42498_c3_g1,TRINITY_DN48392_c0_g1,TRINITY_DN39943_c1_g1,TRINITY_DN55298_c0_g1,TRINITY_DN38744_c0_g1,TRINITY_DN88281_c0_g1,TRINITY_DN51876_c3_g1,TRINITY_DN44982_c2_g1,TRINITY_DN46172_c2_g1,TRINITY_DN41457_c1_g3,TRINITY_DN45014_c0_g1,TRINITY_DN51512_c1_g1,TRINITY_DN37488_c0_g1,TRINITY_DN49871_c1_g2,TRI…
ko00250	Alanine, aspartate and glutamate metabolism	30	TRINITY_DN43014_c0_g1,TRINITY_DN48956_c0_g2,TRINITY_DN51841_c2_g1,TRINITY_DN44080_c1_g5,TRINITY_DN42510_c0_g1,TRINITY_DN50959_c2_g1,TRINITY_DN63521_c0_g1,TRINITY_DN48630_c1_g1,TRINITY_DN45167_c3_g1,TRINITY_DN50427_c0_g1,TRINITY_DN45081_c0_g2,TRINITY_DN49420_c1_g5,TRINITY_DN49420_c1_g2,TRINITY_DN50270_c0_g2,TRINITY_DN49887_c4_g1,TRINITY_DN40337_c2_g3,TRINITY_DN7506_c0_g1,TRINITY_DN40480_c0_g4,TRIN…
ko04612	Antigen processing and presentation	30	TRINITY_DN47149_c5_g2,TRINITY_DN41123_c2_g3,TRINITY_DN48896_c3_g2,TRINITY_DN41123_c2_g4,TRINITY_DN42625_c2_g2,TRINITY_DN41889_c0_g3,TRINITY_DN51812_c2_g1,TRINITY_DN45021_c3_g2,TRINITY_DN39216_c4_g3,TRINITY_DN48661_c10_g3,TRINITY_DN46668_c0_g1,TRINITY_DN46668_c0_g2,TRINITY_DN44549_c4_g3,TRINITY_DN48365_c2_g2,TRINITY_DN44577_c0_g1,TRINITY_DN53149_c4_g2,TRINITY_DN53220_c8_g3,TRINITY_DN46515_c0_g3,TR…
ko03410	Base excision repair	30	TRINITY_DN45064_c7_g3,TRINITY_DN41980_c2_g3,TRINITY_DN50642_c3_g2,TRINITY_DN41350_c4_g4,TRINITY_DN46578_c5_g5,TRINITY_DN49755_c0_g1,TRINITY_DN45958_c2_g1,TRINITY_DN47303_c5_g1,TRINITY_DN43155_c1_g1,TRINITY_DN39194_c0_g1,TRINITY_DN39194_c0_g2,TRINITY_DN48500_c10_g2,TRINITY_DN45749_c3_g2,TRINITY_DN37685_c0_g1,TRINITY_DN49853_c5_g1,TRINITY_DN51426_c2_g2,TRINITY_DN49321_c1_g1,TRINITY_DN51866_c0_g1,TR…
ko00020	Citrate cycle (TCA cycle)	30	TRINITY_DN52392_c1_g1,TRINITY_DN48829_c1_g5,TRINITY_DN45350_c3_g1,TRINITY_DN50588_c0_g2,TRINITY_DN52607_c3_g1,TRINITY_DN50997_c0_g4,TRINITY_DN44387_c0_g3,TRINITY_DN50816_c4_g1,TRINITY_DN48015_c3_g1,TRINITY_DN90317_c0_g1,TRINITY_DN46042_c3_g2,TRINITY_DN44136_c0_g3,TRINITY_DN44504_c6_g2,TRINITY_DN44137_c3_g1,TRINITY_DN42123_c3_g2,TRINITY_DN41462_c4_g3,TRINITY_DN47369_c4_g3,TRINITY_DN49905_c4_g4,TRI…
ko04730	Long-term depression	30	TRINITY_DN51314_c1_g2,TRINITY_DN44240_c0_g3,TRINITY_DN43266_c0_g1,TRINITY_DN51004_c1_g1,TRINITY_DN46303_c3_g4,TRINITY_DN42847_c7_g2,TRINITY_DN65752_c0_g1,TRINITY_DN52659_c2_g1,TRINITY_DN50766_c0_g1,TRINITY_DN49900_c1_g2,TRINITY_DN41535_c1_g1,TRINITY_DN49019_c0_g3,TRINITY_DN50569_c5_g2,TRINITY_DN13513_c0_g1,TRINITY_DN41142_c9_g1,TRINITY_DN50190_c5_g1,TRINITY_DN31922_c0_g1,TRINITY_DN44082_c1_g1,TRI…
ko04380	Osteoclast differentiation	30	TRINITY_DN47111_c1_g1,TRINITY_DN47149_c5_g2,TRINITY_DN44899_c1_g2,TRINITY_DN46508_c4_g4,TRINITY_DN40983_c0_g1,TRINITY_DN48368_c2_g1,TRINITY_DN44491_c4_g1,TRINITY_DN47172_c3_g3,TRINITY_DN45409_c7_g1,TRINITY_DN40281_c2_g1,TRINITY_DN44258_c0_g1,TRINITY_DN94348_c0_g1,TRINITY_DN41953_c3_g2,TRINITY_DN49646_c2_g1,TRINITY_DN40089_c4_g1,TRINITY_DN45752_c0_g3,TRINITY_DN46303_c3_g4,TRINITY_DN50218_c1_g1,TRI…
ko04913	Ovarian Steroidogenesis	30	TRINITY_DN44240_c0_g4,TRINITY_DN45495_c2_g1,TRINITY_DN44240_c0_g3,TRINITY_DN46459_c3_g1,TRINITY_DN51593_c2_g1,TRINITY_DN44170_c0_g1,TRINITY_DN39221_c0_g1,TRINITY_DN46596_c6_g2,TRINITY_DN65752_c0_g1,TRINITY_DN48358_c1_g2,TRINITY_DN601_c0_g1,TRINITY_DN45003_c2_g1,TRINITY_DN46349_c1_g1,TRINITY_DN40927_c0_g2,TRINITY_DN46988_c0_g1,TRINITY_DN47330_c1_g3,TRINITY_DN43936_c0_g1,TRINITY_DN47330_c1_g1,TRINI…
ko00040	Pentose and glucuronate interconversions	30	TRINITY_DN47129_c0_g1,TRINITY_DN52496_c5_g1,TRINITY_DN38623_c0_g1,TRINITY_DN53064_c4_g2,TRINITY_DN47705_c3_g1,TRINITY_DN50947_c1_g2,TRINITY_DN46273_c8_g2,TRINITY_DN42468_c0_g6,TRINITY_DN41176_c1_g1,TRINITY_DN47661_c1_g1,TRINITY_DN51734_c6_g1,TRINITY_DN47831_c2_g1,TRINITY_DN47397_c2_g1,TRINITY_DN52489_c9_g1,TRINITY_DN40115_c2_g2,TRINITY_DN43347_c1_g1,TRINITY_DN46236_c0_g1,TRINITY_DN49677_c1_g1,TRI…
ko00620	Pyruvate metabolism	30	TRINITY_DN52392_c1_g1,TRINITY_DN45337_c2_g3,TRINITY_DN39838_c4_g1,TRINITY_DN45350_c3_g1,TRINITY_DN52496_c5_g1,TRINITY_DN45673_c0_g1,TRINITY_DN45719_c0_g2,TRINITY_DN46217_c0_g5,TRINITY_DN47671_c0_g2,TRINITY_DN44137_c3_g1,TRINITY_DN45384_c2_g1,TRINITY_DN43664_c0_g2,TRINITY_DN51481_c5_g1,TRINITY_DN52489_c9_g1,TRINITY_DN51115_c0_g2,TRINITY_DN44136_c0_g3,TRINITY_DN52081_c1_g1,TRINITY_DN52029_c2_g1,TRI…
ko04630	Jak-STAT signaling pathway	29	TRINITY_DN47111_c1_g1,TRINITY_DN46535_c2_g2,TRINITY_DN47423_c0_g2,TRINITY_DN51569_c4_g1,TRINITY_DN46508_c4_g4,TRINITY_DN51948_c2_g2,TRINITY_DN48648_c1_g2,TRINITY_DN47172_c3_g3,TRINITY_DN48843_c2_g1,TRINITY_DN39140_c0_g3,TRINITY_DN48199_c0_g1,TRINITY_DN43301_c1_g2,TRINITY_DN94348_c0_g1,TRINITY_DN44628_c2_g1,TRINITY_DN39900_c2_g2,TRINITY_DN39432_c3_g1,TRINITY_DN44761_c3_g3,TRINITY_DN49576_c6_g6,TRI…
ko00860	Porphyrin and chlorophyll metabolism	29	TRINITY_DN49676_c0_g1,TRINITY_DN42657_c1_g1,TRINITY_DN47482_c1_g1,TRINITY_DN53064_c4_g2,TRINITY_DN50947_c1_g2,TRINITY_DN43051_c2_g1,TRINITY_DN51093_c2_g3,TRINITY_DN50939_c1_g4,TRINITY_DN42041_c1_g1,TRINITY_DN47417_c3_g1,TRINITY_DN38877_c0_g5,TRINITY_DN42468_c0_g6,TRINITY_DN47388_c3_g3,TRINITY_DN47661_c1_g1,TRINITY_DN47831_c2_g1,TRINITY_DN40115_c2_g2,TRINITY_DN38589_c0_g1,TRINITY_DN46236_c0_g1,TRI…
ko00565	Ether lipid metabolism	28	TRINITY_DN46736_c5_g1,TRINITY_DN46107_c2_g1,TRINITY_DN48749_c0_g1,TRINITY_DN38614_c1_g4,TRINITY_DN42549_c4_g2,TRINITY_DN52440_c0_g1,TRINITY_DN39972_c0_g1,TRINITY_DN41222_c2_g1,TRINITY_DN48973_c2_g5,TRINITY_DN52682_c1_g2,TRINITY_DN44816_c0_g1,TRINITY_DN44580_c1_g3,TRINITY_DN31315_c0_g1,TRINITY_DN44000_c5_g1,TRINITY_DN46247_c4_g1,TRINITY_DN49616_c9_g2,TRINITY_DN39073_c0_g1,TRINITY_DN49352_c0_g2,TRI…
ko04340	Hedgehog signaling pathway	28	TRINITY_DN40720_c6_g1,TRINITY_DN44725_c2_g1,TRINITY_DN41431_c1_g2,TRINITY_DN43291_c1_g3,TRINITY_DN41143_c2_g1,TRINITY_DN33229_c0_g1,TRINITY_DN40435_c0_g3,TRINITY_DN40927_c0_g2,TRINITY_DN39081_c3_g1,TRINITY_DN49703_c2_g3,TRINITY_DN44982_c2_g1,TRINITY_DN46172_c2_g1,TRINITY_DN42253_c2_g2,TRINITY_DN42253_c2_g4,TRINITY_DN28295_c0_g1,TRINITY_DN49140_c4_g2,TRINITY_DN45440_c0_g2,TRINITY_DN25174_c0_g1,TRI…
ko04330	Notch signaling pathway	28	TRINITY_DN49242_c6_g5,TRINITY_DN51735_c0_g1,TRINITY_DN46454_c2_g3,TRINITY_DN49876_c0_g1,TRINITY_DN42605_c1_g2,TRINITY_DN48365_c0_g1,TRINITY_DN42132_c5_g1,TRINITY_DN51404_c2_g7,TRINITY_DN45754_c0_g1,TRINITY_DN47000_c2_g3,TRINITY_DN51551_c1_g4,TRINITY_DN36486_c0_g1,TRINITY_DN43742_c0_g5,TRINITY_DN47524_c0_g2,TRINITY_DN39320_c0_g1,TRINITY_DN50334_c1_g3,TRINITY_DN50141_c1_g2,TRINITY_DN47524_c0_g5,TRI…
ko04973	Carbohydrate digestion and absorption	27	TRINITY_DN50567_c0_g7,TRINITY_DN41539_c10_g1,TRINITY_DN47111_c1_g1,TRINITY_DN41966_c1_g3,TRINITY_DN64505_c0_g1,TRINITY_DN33505_c0_g1,TRINITY_DN51445_c0_g1,TRINITY_DN43118_c0_g1,TRINITY_DN44718_c3_g2,TRINITY_DN44718_c3_g1,TRINITY_DN48478_c1_g2,TRINITY_DN46251_c0_g1,TRINITY_DN41075_c3_g1,TRINITY_DN46508_c4_g4,TRINITY_DN38600_c0_g1,TRINITY_DN52952_c1_g1,TRINITY_DN51154_c2_g1,TRINITY_DN69580_c0_g1,TR…
ko00062	Fatty acid elongation	27	TRINITY_DN42770_c4_g1,TRINITY_DN52189_c0_g1,TRINITY_DN43043_c2_g1,TRINITY_DN45044_c4_g2,TRINITY_DN43658_c4_g1,TRINITY_DN49904_c2_g1,TRINITY_DN49333_c3_g4,TRINITY_DN45313_c2_g2,TRINITY_DN38548_c5_g1,TRINITY_DN46595_c2_g1,TRINITY_DN43912_c1_g3,TRINITY_DN40065_c1_g3,TRINITY_DN49868_c0_g2,TRINITY_DN48823_c3_g1,TRINITY_DN16317_c0_g1,TRINITY_DN43136_c0_g1,TRINITY_DN44413_c0_g1,TRINITY_DN52870_c4_g1,TRI…
ko04978	Mineral absorption	27	TRINITY_DN49832_c2_g1,TRINITY_DN41539_c10_g1,TRINITY_DN48307_c3_g1,TRINITY_DN45080_c1_g1,TRINITY_DN77277_c0_g1,TRINITY_DN50134_c0_g3,TRINITY_DN5726_c0_g1,TRINITY_DN49917_c1_g1,TRINITY_DN39559_c1_g1,TRINITY_DN45671_c0_g1,TRINITY_DN40580_c4_g3,TRINITY_DN48509_c2_g1,TRINITY_DN42468_c0_g1,TRINITY_DN47830_c2_g1,TRINITY_DN42743_c3_g1,TRINITY_DN28267_c0_g1,TRINITY_DN45845_c4_g3,TRINITY_DN52952_c1_g1,TRI…
ko04064	NF-kappa B signaling pathway	27	TRINITY_DN44825_c0_g1,TRINITY_DN76228_c0_g1,TRINITY_DN44899_c1_g2,TRINITY_DN43780_c2_g2,TRINITY_DN40156_c8_g1,TRINITY_DN78055_c0_g1,TRINITY_DN41816_c0_g5,TRINITY_DN51031_c1_g1,TRINITY_DN43397_c1_g2,TRINITY_DN43397_c1_g3,TRINITY_DN85331_c0_g1,TRINITY_DN40089_c4_g1,TRINITY_DN76456_c0_g1,TRINITY_DN51582_c0_g1,TRINITY_DN45969_c9_g2,TRINITY_DN42030_c3_g1,TRINITY_DN48714_c4_g1,TRINITY_DN46909_c1_g1,TRI…
ko04917	Prolactin signaling pathway	27	TRINITY_DN40027_c2_g1,TRINITY_DN47111_c1_g1,TRINITY_DN46535_c2_g2,TRINITY_DN51569_c4_g1,TRINITY_DN46303_c3_g4,TRINITY_DN43291_c1_g3,TRINITY_DN46508_c4_g4,TRINITY_DN51948_c2_g2,TRINITY_DN48486_c2_g1,TRINITY_DN44491_c4_g1,TRINITY_DN39140_c0_g3,TRINITY_DN25174_c0_g1,TRINITY_DN39896_c1_g1,TRINITY_DN48199_c0_g1,TRINITY_DN47702_c0_g2,TRINITY_DN41142_c9_g1,TRINITY_DN44761_c3_g3,TRINITY_DN48714_c4_g1,TRI…
ko03020	RNA polymerase	27	TRINITY_DN43235_c1_g3,TRINITY_DN42077_c1_g2,TRINITY_DN50317_c5_g2,TRINITY_DN48296_c3_g1,TRINITY_DN44878_c0_g1,TRINITY_DN80305_c0_g1,TRINITY_DN40453_c1_g2,TRINITY_DN37565_c0_g1,TRINITY_DN42162_c1_g2,TRINITY_DN45885_c6_g4,TRINITY_DN42538_c7_g1,TRINITY_DN39506_c4_g8,TRINITY_DN41979_c2_g1,TRINITY_DN45467_c1_g2,TRINITY_DN45626_c3_g1,TRINITY_DN41019_c0_g1,TRINITY_DN42748_c3_g2,TRINITY_DN43086_c6_g1,TRI…
ko04745	Phototransduction - fly	26	TRINITY_DN51314_c1_g2,TRINITY_DN51004_c1_g1,TRINITY_DN42498_c3_g1,TRINITY_DN39504_c5_g2,TRINITY_DN74092_c0_g1,TRINITY_DN55298_c0_g1,TRINITY_DN38744_c0_g1,TRINITY_DN48985_c2_g3,TRINITY_DN49900_c1_g2,TRINITY_DN88281_c0_g1,TRINITY_DN41535_c1_g1,TRINITY_DN48433_c1_g1,TRINITY_DN46172_c2_g1,TRINITY_DN52311_c3_g1,TRINITY_DN87090_c0_g1,TRINITY_DN44088_c5_g3,TRINITY_DN52311_c2_g3,TRINITY_DN52311_c2_g2,TRI…
ko04620	Toll-like receptor signaling pathway	26	TRINITY_DN47111_c1_g1,TRINITY_DN31952_c0_g1,TRINITY_DN46303_c3_g4,TRINITY_DN46508_c4_g4,TRINITY_DN44491_c4_g1,TRINITY_DN45409_c7_g1,TRINITY_DN40281_c2_g1,TRINITY_DN48335_c7_g1,TRINITY_DN53097_c2_g1,TRINITY_DN40089_c4_g1,TRINITY_DN42942_c9_g1,TRINITY_DN45969_c9_g2,TRINITY_DN44899_c1_g2,TRINITY_DN48714_c4_g1,TRINITY_DN49697_c5_g4,TRINITY_DN44021_c4_g2,TRINITY_DN46909_c1_g1,TRINITY_DN47172_c3_g3,TRI…
ko04662	B cell receptor signaling pathway	25	TRINITY_DN48386_c0_g3,TRINITY_DN47111_c1_g1,TRINITY_DN46303_c3_g4,TRINITY_DN49761_c0_g1,TRINITY_DN43291_c1_g3,TRINITY_DN46508_c4_g4,TRINITY_DN40886_c3_g1,TRINITY_DN40156_c8_g1,TRINITY_DN39140_c0_g3,TRINITY_DN44038_c4_g1,TRINITY_DN49646_c2_g1,TRINITY_DN40089_c4_g1,TRINITY_DN44899_c1_g2,TRINITY_DN48714_c4_g1,TRINITY_DN49697_c5_g4,TRINITY_DN44021_c4_g2,TRINITY_DN48439_c0_g1,TRINITY_DN47172_c3_g3,TRI…
ko04664	Fc epsilon RI signaling pathway	25	TRINITY_DN44825_c0_g1,TRINITY_DN47111_c1_g1,TRINITY_DN46303_c3_g4,TRINITY_DN46508_c4_g4,TRINITY_DN40983_c0_g1,TRINITY_DN40886_c3_g1,TRINITY_DN49313_c0_g1,TRINITY_DN44491_c4_g1,TRINITY_DN47172_c3_g3,TRINITY_DN39140_c0_g3,TRINITY_DN49900_c1_g2,TRINITY_DN45409_c7_g1,TRINITY_DN40281_c2_g1,TRINITY_DN46988_c0_g1,TRINITY_DN49697_c5_g4,TRINITY_DN48335_c7_g1,TRINITY_DN44082_c1_g1,TRINITY_DN62381_c0_g1,TRI…
ko00052	Galactose metabolism	25	TRINITY_DN41966_c1_g3,TRINITY_DN48370_c0_g1,TRINITY_DN48486_c2_g1,TRINITY_DN50385_c1_g2,TRINITY_DN47705_c3_g1,TRINITY_DN51445_c0_g1,TRINITY_DN43118_c0_g1,TRINITY_DN44718_c3_g2,TRINITY_DN44718_c3_g1,TRINITY_DN41075_c3_g1,TRINITY_DN41176_c1_g1,TRINITY_DN46577_c1_g8,TRINITY_DN48661_c9_g1,TRINITY_DN47397_c2_g1,TRINITY_DN46422_c4_g2,TRINITY_DN44965_c0_g2,TRINITY_DN51253_c3_g1,TRINITY_DN42843_c2_g2,TRI…
ko03440	Homologous recombination	25	TRINITY_DN38531_c10_g1,TRINITY_DN41350_c4_g4,TRINITY_DN35968_c0_g1,TRINITY_DN51985_c1_g3,TRINITY_DN44687_c1_g1,TRINITY_DN47332_c1_g2,TRINITY_DN50856_c5_g2,TRINITY_DN47400_c2_g1,TRINITY_DN39052_c1_g3,TRINITY_DN50397_c1_g2,TRINITY_DN52164_c3_g2,TRINITY_DN47812_c1_g9,TRINITY_DN49321_c1_g1,TRINITY_DN43509_c8_g2,TRINITY_DN51866_c0_g1,TRINITY_DN40123_c3_g7,TRINITY_DN43113_c2_g2,TRINITY_DN41010_c6_g1,TR…
ko00640	Propanoate metabolism	25	TRINITY_DN45337_c2_g3,TRINITY_DN39838_c4_g1,TRINITY_DN40332_c7_g2,TRINITY_DN44387_c0_g3,TRINITY_DN45719_c0_g2,TRINITY_DN49512_c4_g1,TRINITY_DN90317_c0_g1,TRINITY_DN44136_c0_g3,TRINITY_DN41065_c4_g1,TRINITY_DN43606_c6_g3,TRINITY_DN45167_c3_g1,TRINITY_DN43947_c5_g3,TRINITY_DN43664_c0_g2,TRINITY_DN51481_c5_g1,TRINITY_DN39938_c0_g3,TRINITY_DN48823_c3_g1,TRINITY_DN43554_c6_g1,TRINITY_DN51115_c0_g2,TRI…
ko00830	Retinol metabolism	25	TRINITY_DN43038_c4_g2,TRINITY_DN45888_c0_g1,TRINITY_DN40447_c3_g2,TRINITY_DN40115_c2_g2,TRINITY_DN53064_c4_g2,TRINITY_DN50947_c1_g2,TRINITY_DN52356_c5_g4,TRINITY_DN46457_c1_g2,TRINITY_DN42468_c0_g6,TRINITY_DN46457_c1_g1,TRINITY_DN47661_c1_g1,TRINITY_DN51567_c2_g2,TRINITY_DN47831_c2_g1,TRINITY_DN46062_c2_g3,TRINITY_DN46236_c0_g1,TRINITY_DN44736_c8_g5,TRINITY_DN39821_c0_g1,TRINITY_DN45195_c6_g1,TRI…
ko04130	SNARE interactions in vesicular transport	25	TRINITY_DN40465_c6_g2,TRINITY_DN40205_c5_g1,TRINITY_DN39600_c2_g4,TRINITY_DN51119_c2_g1,TRINITY_DN46524_c0_g2,TRINITY_DN40530_c0_g2,TRINITY_DN47880_c1_g4,TRINITY_DN51331_c3_g2,TRINITY_DN47069_c3_g2,TRINITY_DN47515_c4_g2,TRINITY_DN45715_c7_g3,TRINITY_DN50865_c0_g1,TRINITY_DN52513_c6_g2,TRINITY_DN52133_c7_g2,TRINITY_DN48937_c3_g5,TRINITY_DN64368_c0_g1,TRINITY_DN37319_c0_g1,TRINITY_DN43012_c6_g2,TRI…
ko00380	Tryptophan metabolism	25	TRINITY_DN48096_c6_g5,TRINITY_DN43658_c4_g1,TRINITY_DN43204_c3_g2,TRINITY_DN39838_c4_g1,TRINITY_DN50588_c0_g2,TRINITY_DN42797_c2_g1,TRINITY_DN52496_c5_g1,TRINITY_DN38372_c0_g1,TRINITY_DN48834_c1_g1,TRINITY_DN52660_c3_g1,TRINITY_DN43664_c0_g2,TRINITY_DN44774_c1_g1,TRINITY_DN51296_c7_g1,TRINITY_DN52489_c9_g1,TRINITY_DN38286_c0_g1,TRINITY_DN48823_c3_g1,TRINITY_DN41403_c0_g1,TRINITY_DN48893_c2_g1,TRI…
ko02010	ABC transporters	24	TRINITY_DN52540_c0_g1,TRINITY_DN50924_c1_g3,TRINITY_DN49464_c3_g1,TRINITY_DN44481_c0_g1,TRINITY_DN46225_c0_g1,TRINITY_DN45229_c1_g1,TRINITY_DN45159_c1_g1,TRINITY_DN51014_c4_g1,TRINITY_DN50872_c0_g2,TRINITY_DN46793_c3_g1,TRINITY_DN41653_c0_g1,TRINITY_DN53148_c3_g1,TRINITY_DN50026_c0_g2,TRINITY_DN46634_c1_g2,TRINITY_DN49238_c1_g1,TRINITY_DN45977_c0_g5,TRINITY_DN45977_c0_g3,TRINITY_DN51456_c1_g2,TRI…
ko04215	Apoptosis - multiple species	24	TRINITY_DN47828_c6_g2,TRINITY_DN43780_c2_g2,TRINITY_DN42587_c3_g1,TRINITY_DN53380_c8_g1,TRINITY_DN44491_c4_g1,TRINITY_DN44707_c0_g1,TRINITY_DN85331_c0_g1,TRINITY_DN53097_c2_g1,TRINITY_DN47533_c0_g1,TRINITY_DN76456_c0_g1,TRINITY_DN52757_c2_g1,TRINITY_DN36345_c0_g1,TRINITY_DN36345_c0_g2,TRINITY_DN52173_c5_g1,TRINITY_DN40677_c0_g1,TRINITY_DN39997_c3_g1,TRINITY_DN41986_c5_g3,TRINITY_DN50873_c3_g1,TRI…
ko04961	Endocrine and other factor-regulated calcium reabsorption	24	TRINITY_DN51314_c1_g2,TRINITY_DN48307_c3_g1,TRINITY_DN49079_c0_g1,TRINITY_DN41028_c1_g1,TRINITY_DN65752_c0_g1,TRINITY_DN39559_c1_g1,TRINITY_DN47983_c9_g2,TRINITY_DN49900_c1_g2,TRINITY_DN40927_c0_g2,TRINITY_DN40580_c4_g3,TRINITY_DN47330_c1_g3,TRINITY_DN47330_c1_g1,TRINITY_DN41535_c1_g1,TRINITY_DN52952_c1_g1,TRINITY_DN46374_c1_g2,TRINITY_DN44002_c2_g3,TRINITY_DN45845_c4_g3,TRINITY_DN43281_c1_g1,TRI…
ko04975	Fat digestion and absorption	24	TRINITY_DN53148_c3_g1,TRINITY_DN46107_c2_g1,TRINITY_DN48749_c0_g1,TRINITY_DN43263_c2_g1,TRINITY_DN48380_c3_g2,TRINITY_DN601_c0_g1,TRINITY_DN63244_c0_g1,TRINITY_DN51320_c1_g1,TRINITY_DN50026_c0_g2,TRINITY_DN44580_c1_g3,TRINITY_DN48363_c0_g1,TRINITY_DN40480_c0_g4,TRINITY_DN39497_c2_g1,TRINITY_DN47359_c2_g2,TRINITY_DN55692_c0_g1,TRINITY_DN44391_c1_g2,TRINITY_DN48200_c3_g1,TRINITY_DN46182_c4_g1,TRINI…
ko00140	Steroid hormone biosynthesis	24	TRINITY_DN43043_c2_g1,TRINITY_DN46459_c3_g1,TRINITY_DN49084_c3_g1,TRINITY_DN41661_c0_g1,TRINITY_DN46062_c2_g3,TRINITY_DN53064_c4_g2,TRINITY_DN50947_c1_g2,TRINITY_DN45313_c2_g2,TRINITY_DN42468_c0_g6,TRINITY_DN39221_c0_g1,TRINITY_DN43936_c0_g1,TRINITY_DN49868_c0_g2,TRINITY_DN47661_c1_g1,TRINITY_DN47831_c2_g1,TRINITY_DN40115_c2_g2,TRINITY_DN43136_c0_g1,TRINITY_DN46236_c0_g1,TRINITY_DN39821_c0_g1,TRI…
ko04742	Taste transduction	24	TRINITY_DN31922_c0_g1,TRINITY_DN48614_c4_g1,TRINITY_DN38744_c0_g1,TRINITY_DN40927_c0_g2,TRINITY_DN40917_c0_g1,TRINITY_DN58410_c0_g1,TRINITY_DN39016_c2_g9,TRINITY_DN42363_c4_g1,TRINITY_DN50832_c4_g1,TRINITY_DN44081_c5_g2,TRINITY_DN47007_c1_g1,TRINITY_DN63598_c0_g1,TRINITY_DN45387_c4_g1,TRINITY_DN40785_c1_g1,TRINITY_DN31949_c0_g2,TRINITY_DN45874_c3_g3,TRINITY_DN50324_c3_g1,TRINITY_DN45759_c0_g2,TRI…
ko04370	VEGF signaling pathway	24	TRINITY_DN44825_c0_g1,TRINITY_DN47111_c1_g1,TRINITY_DN46303_c3_g4,TRINITY_DN46508_c4_g4,TRINITY_DN48368_c2_g1,TRINITY_DN47172_c3_g3,TRINITY_DN49384_c3_g1,TRINITY_DN44892_c1_g5,TRINITY_DN46838_c1_g1,TRINITY_DN45142_c2_g2,TRINITY_DN49900_c1_g2,TRINITY_DN43680_c3_g4,TRINITY_DN49646_c2_g1,TRINITY_DN47702_c0_g2,TRINITY_DN42030_c3_g1,TRINITY_DN41142_c9_g1,TRINITY_DN52389_c2_g4,TRINITY_DN48335_c7_g1,TRI…
ko00650	Butanoate metabolism	23	TRINITY_DN43658_c4_g1,TRINITY_DN43014_c0_g1,TRINITY_DN44939_c3_g1,TRINITY_DN39838_c4_g1,TRINITY_DN51060_c3_g1,TRINITY_DN41591_c2_g3,TRINITY_DN45167_c3_g1,TRINITY_DN30019_c0_g1,TRINITY_DN43664_c0_g2,TRINITY_DN43120_c5_g4,TRINITY_DN51464_c0_g1,TRINITY_DN51007_c2_g2,TRINITY_DN48823_c3_g1,TRINITY_DN52103_c0_g1,TRINITY_DN48463_c2_g3,TRINITY_DN45731_c0_g1,TRINITY_DN43177_c7_g1,TRINITY_DN43177_c7_g2,TRI…
ko00511	Other glycan degradation	23	TRINITY_DN47926_c4_g1,TRINITY_DN47314_c2_g1,TRINITY_DN39776_c8_g3,TRINITY_DN39776_c8_g1,TRINITY_DN42155_c6_g1,TRINITY_DN47414_c4_g1,TRINITY_DN52055_c6_g1,TRINITY_DN51176_c2_g1,TRINITY_DN48370_c0_g1,TRINITY_DN48666_c0_g1,TRINITY_DN40551_c3_g1,TRINITY_DN42477_c0_g5,TRINITY_DN42477_c0_g1,TRINITY_DN46422_c4_g2,TRINITY_DN53009_c4_g1,TRINITY_DN47507_c1_g1,TRINITY_DN48969_c1_g3,TRINITY_DN42500_c4_g7,TRI…
ko00030	Pentose phosphate pathway	23	TRINITY_DN49474_c6_g3,TRINITY_DN51051_c1_g1,TRINITY_DN47453_c1_g1,TRINITY_DN44568_c0_g2,TRINITY_DN49527_c1_g2,TRINITY_DN49045_c0_g1,TRINITY_DN17445_c0_g1,TRINITY_DN40849_c2_g3,TRINITY_DN47935_c4_g2,TRINITY_DN42025_c17_g2,TRINITY_DN46013_c0_g1,TRINITY_DN50239_c0_g2,TRINITY_DN46013_c0_g2,TRINITY_DN38823_c1_g3,TRINITY_DN48341_c1_g1,TRINITY_DN39304_c2_g1,TRINITY_DN47123_c0_g1,TRINITY_DN48270_c2_g2,TR…
ko00410	beta-Alanine metabolism	22	TRINITY_DN44447_c4_g2,TRINITY_DN46609_c7_g1,TRINITY_DN52496_c5_g1,TRINITY_DN52489_c9_g1,TRINITY_DN48497_c4_g1,TRINITY_DN38962_c8_g1,TRINITY_DN45167_c3_g1,TRINITY_DN41939_c1_g1,TRINITY_DN39938_c0_g3,TRINITY_DN48823_c3_g1,TRINITY_DN43554_c6_g1,TRINITY_DN52675_c4_g2,TRINITY_DN50919_c1_g1,TRINITY_DN47645_c1_g1,TRINITY_DN45731_c0_g1,TRINITY_DN52861_c0_g3,TRINITY_DN43520_c1_g1,TRINITY_DN51957_c1_g2,TRI…
ko00563	Glycosylphosphatidylinositol(GPI)-anchor biosynthesis	22	TRINITY_DN41595_c3_g1,TRINITY_DN38306_c0_g1,TRINITY_DN50869_c1_g2,TRINITY_DN48128_c2_g1,TRINITY_DN46695_c3_g3,TRINITY_DN51373_c2_g2,TRINITY_DN46860_c5_g1,TRINITY_DN44653_c0_g1,TRINITY_DN45084_c0_g1,TRINITY_DN51459_c2_g1,TRINITY_DN42700_c3_g1,TRINITY_DN44891_c1_g1,TRINITY_DN42340_c3_g3,TRINITY_DN50053_c1_g1,TRINITY_DN51656_c3_g2,TRINITY_DN42800_c0_g1,TRINITY_DN43498_c0_g1,TRINITY_DN46547_c3_g1,TRI…
ko00760	Nicotinate and nicotinamide metabolism	22	TRINITY_DN45418_c1_g1,TRINITY_DN39846_c2_g1,TRINITY_DN47202_c0_g4,TRINITY_DN45059_c2_g1,TRINITY_DN49068_c3_g1,TRINITY_DN50692_c4_g2,TRINITY_DN42139_c1_g3,TRINITY_DN46234_c1_g1,TRINITY_DN46565_c3_g2,TRINITY_DN46336_c0_g1,TRINITY_DN51074_c1_g1,TRINITY_DN51639_c4_g1,TRINITY_DN42916_c2_g7,TRINITY_DN50161_c3_g1,TRINITY_DN51768_c2_g1,TRINITY_DN47170_c0_g3,TRINITY_DN47170_c0_g1,TRINITY_DN51015_c2_g1,TRI…
ko01040	Biosynthesis of unsaturated fatty acids	21	TRINITY_DN49333_c3_g4,TRINITY_DN42770_c4_g1,TRINITY_DN45313_c2_g2,TRINITY_DN16317_c0_g1,TRINITY_DN43043_c2_g1,TRINITY_DN38548_c5_g1,TRINITY_DN43136_c0_g1,TRINITY_DN44413_c0_g1,TRINITY_DN52870_c4_g1,TRINITY_DN43674_c1_g3,TRINITY_DN44776_c0_g1,TRINITY_DN45026_c1_g2,TRINITY_DN48588_c3_g1,TRINITY_DN48905_c4_g2,TRINITY_DN49868_c0_g2,TRINITY_DN47175_c1_g2,TRINITY_DN41575_c0_g1,TRINITY_DN89836_c0_g1,TRI…
ko04320	Dorso-ventral axis formation	21	TRINITY_DN50596_c1_g1,TRINITY_DN39140_c0_g3,TRINITY_DN37744_c0_g1,TRINITY_DN48830_c1_g5,TRINITY_DN51820_c0_g1,TRINITY_DN51210_c2_g5,TRINITY_DN46303_c3_g4,TRINITY_DN42847_c7_g2,TRINITY_DN44082_c1_g1,TRINITY_DN41142_c9_g1,TRINITY_DN51110_c0_g1,TRINITY_DN46304_c1_g2,TRINITY_DN51188_c4_g2,TRINITY_DN43552_c3_g1,TRINITY_DN46889_c5_g1,TRINITY_DN45586_c2_g2,TRINITY_DN38902_c5_g8,TRINITY_DN41375_c4_g1,TRI…
ko03430	Mismatch repair	21	TRINITY_DN50397_c1_g2,TRINITY_DN44377_c0_g1,TRINITY_DN44036_c6_g6,TRINITY_DN51626_c1_g3,TRINITY_DN41350_c4_g4,TRINITY_DN47812_c1_g9,TRINITY_DN49222_c3_g1,TRINITY_DN42296_c1_g2,TRINITY_DN51638_c1_g1,TRINITY_DN35968_c0_g1,TRINITY_DN51492_c1_g1,TRINITY_DN51866_c0_g1,TRINITY_DN50010_c1_g4,TRINITY_DN40049_c0_g1,TRINITY_DN39052_c1_g3,TRINITY_DN52274_c4_g1,TRINITY_DN53169_c4_g1,TRINITY_DN52482_c0_g1,TRI…
ko00100	Steroid biosynthesis	21	TRINITY_DN51304_c1_g1,TRINITY_DN48200_c3_g1,TRINITY_DN46620_c6_g1,TRINITY_DN40000_c7_g1,TRINITY_DN50283_c7_g2,TRINITY_DN50310_c0_g1,TRINITY_DN50449_c1_g1,TRINITY_DN51320_c1_g1,TRINITY_DN46574_c4_g1,TRINITY_DN50203_c4_g3,TRINITY_DN44062_c6_g3,TRINITY_DN44062_c6_g2,TRINITY_DN42449_c0_g1,TRINITY_DN50170_c2_g2,TRINITY_DN77214_c0_g1,TRINITY_DN43263_c2_g1,TRINITY_DN40621_c5_g3,TRINITY_DN81508_c0_g1,TRI…
ko00532	Glycosaminoglycan biosynthesis - chondroitin sulfate / dermatan sulfate	20	TRINITY_DN53083_c5_g2,TRINITY_DN49200_c3_g1,TRINITY_DN39249_c3_g9,TRINITY_DN41272_c6_g1,TRINITY_DN47852_c4_g1,TRINITY_DN40809_c1_g4,TRINITY_DN47442_c1_g2,TRINITY_DN43676_c4_g1,TRINITY_DN50828_c2_g1,TRINITY_DN46797_c1_g1,TRINITY_DN52315_c4_g1,TRINITY_DN42696_c3_g2,TRINITY_DN45139_c3_g2,TRINITY_DN52932_c2_g2,TRINITY_DN47887_c1_g1,TRINITY_DN41214_c0_g4,TRINITY_DN40907_c4_g1,TRINITY_DN48567_c2_g3,TRI…
ko04650	Natural killer cell mediated cytotoxicity	20	TRINITY_DN62381_c0_g1,TRINITY_DN44825_c0_g1,TRINITY_DN47111_c1_g1,TRINITY_DN44035_c3_g1,TRINITY_DN39140_c0_g3,TRINITY_DN49900_c1_g2,TRINITY_DN46303_c3_g4,TRINITY_DN42847_c7_g2,TRINITY_DN94348_c0_g1,TRINITY_DN49697_c5_g4,TRINITY_DN49646_c2_g1,TRINITY_DN40983_c0_g1,TRINITY_DN48368_c2_g1,TRINITY_DN40027_c2_g1,TRINITY_DN49606_c3_g5,TRINITY_DN41142_c9_g1,TRINITY_DN44082_c1_g1,TRINITY_DN47172_c3_g3,TRI…
ko00670	One carbon pool by folate	20	TRINITY_DN52534_c5_g2,TRINITY_DN10751_c0_g1,TRINITY_DN39319_c0_g1,TRINITY_DN49826_c11_g2,TRINITY_DN3951_c0_g1,TRINITY_DN47655_c2_g1,TRINITY_DN3951_c0_g2,TRINITY_DN48316_c4_g2,TRINITY_DN50251_c3_g2,TRINITY_DN42561_c4_g1,TRINITY_DN44182_c4_g1,TRINITY_DN47610_c1_g1,TRINITY_DN53263_c4_g1,TRINITY_DN52138_c2_g1,TRINITY_DN47675_c3_g1,TRINITY_DN43268_c1_g2,TRINITY_DN89725_c0_g1,TRINITY_DN46974_c2_g2,TRIN…
ko00710	Carbon fixation in photosynthetic organisms	19	TRINITY_DN72906_c0_g1,TRINITY_DN47935_c4_g2,TRINITY_DN47812_c1_g3,TRINITY_DN43434_c2_g8,TRINITY_DN47671_c0_g2,TRINITY_DN40364_c5_g1,TRINITY_DN52310_c3_g4,TRINITY_DN47279_c3_g6,TRINITY_DN42422_c5_g2,TRINITY_DN40480_c0_g4,TRINITY_DN40296_c5_g3,TRINITY_DN49045_c0_g1,TRINITY_DN39350_c7_g1,TRINITY_DN46013_c0_g1,TRINITY_DN51051_c1_g1,TRINITY_DN46013_c0_g2,TRINITY_DN42656_c2_g5,TRINITY_DN46391_c5_g1,TRI…
ko04610	Complement and coagulation cascades	19	TRINITY_DN50091_c0_g1,TRINITY_DN43712_c1_g1,TRINITY_DN46624_c0_g1,TRINITY_DN51239_c5_g1,TRINITY_DN46495_c4_g1,TRINITY_DN49706_c2_g1,TRINITY_DN54157_c0_g1,TRINITY_DN51894_c1_g4,TRINITY_DN41320_c4_g1,TRINITY_DN24042_c0_g1,TRINITY_DN50659_c2_g1,TRINITY_DN53041_c2_g2,TRINITY_DN42774_c5_g1,TRINITY_DN92405_c0_g1,TRINITY_DN49878_c1_g1,TRINITY_DN47228_c0_g2,TRINITY_DN71573_c0_g1,TRINITY_DN43168_c6_g1,TRI…
ko00680	Methane metabolism	19	TRINITY_DN19932_c0_g1,TRINITY_DN48796_c2_g1,TRINITY_DN45279_c4_g1,TRINITY_DN45337_c2_g3,TRINITY_DN51260_c2_g2,TRINITY_DN49039_c1_g1,TRINITY_DN47935_c4_g2,TRINITY_DN49474_c6_g3,TRINITY_DN49709_c2_g2,TRINITY_DN46013_c0_g2,TRINITY_DN47636_c0_g1,TRINITY_DN46013_c0_g1,TRINITY_DN44736_c8_g5,TRINITY_DN43268_c1_g2,TRINITY_DN50959_c2_g1,TRINITY_DN43002_c0_g1,TRINITY_DN49969_c3_g1,TRINITY_DN45719_c0_g2,TRI…
ko04621	NOD-like receptor signaling pathway	19	TRINITY_DN49309_c3_g1,TRINITY_DN40089_c4_g1,TRINITY_DN44009_c7_g2,TRINITY_DN48812_c1_g1,TRINITY_DN43113_c2_g1,TRINITY_DN44899_c1_g2,TRINITY_DN43780_c2_g2,TRINITY_DN85331_c0_g1,TRINITY_DN53097_c2_g1,TRINITY_DN52836_c5_g1,TRINITY_DN51812_c2_g1,TRINITY_DN48714_c4_g1,TRINITY_DN46909_c1_g1,TRINITY_DN48335_c7_g1,TRINITY_DN50321_c3_g1,TRINITY_DN44082_c1_g1,TRINITY_DN44491_c4_g1,TRINITY_DN92740_c0_g1,TRI…
ko03060	Protein export	19	TRINITY_DN51812_c1_g1,TRINITY_DN52991_c0_g3,TRINITY_DN40174_c4_g1,TRINITY_DN48108_c6_g3,TRINITY_DN38179_c0_g1,TRINITY_DN39803_c4_g1,TRINITY_DN44645_c2_g1,TRINITY_DN50975_c1_g1,TRINITY_DN42051_c2_g1,TRINITY_DN42632_c2_g3,TRINITY_DN43455_c1_g1,TRINITY_DN46179_c2_g2,TRINITY_DN40232_c1_g3,TRINITY_DN43113_c1_g1,TRINITY_DN52027_c5_g2,TRINITY_DN38786_c2_g1,TRINITY_DN43698_c3_g1,TRINITY_DN48036_c0_g1,TRI…
ko04139	Regulation of mitophagy - yeast	19	TRINITY_DN51582_c0_g1,TRINITY_DN44794_c1_g1,TRINITY_DN45091_c1_g3,TRINITY_DN48031_c0_g2,TRINITY_DN41202_c3_g1,TRINITY_DN45719_c0_g4,TRINITY_DN49900_c1_g2,TRINITY_DN43154_c1_g2,TRINITY_DN49576_c6_g6,TRINITY_DN43397_c1_g2,TRINITY_DN43397_c1_g3,TRINITY_DN50826_c4_g1,TRINITY_DN48335_c7_g1,TRINITY_DN78055_c0_g1,TRINITY_DN40978_c9_g3,TRINITY_DN46002_c2_g1,TRINITY_DN74471_c0_g1,TRINITY_DN45282_c3_g1,TRI…
ko02020	Two-component system	19	TRINITY_DN36345_c0_g1,TRINITY_DN36345_c0_g2,TRINITY_DN40942_c2_g1,TRINITY_DN42510_c0_g1,TRINITY_DN39838_c4_g1,TRINITY_DN46778_c1_g1,TRINITY_DN46819_c0_g1,TRINITY_DN43370_c1_g2,TRINITY_DN42111_c1_g7,TRINITY_DN42111_c1_g6,TRINITY_DN43664_c0_g2,TRINITY_DN80739_c0_g1,TRINITY_DN43699_c2_g2,TRINITY_DN51114_c1_g1,TRINITY_DN36243_c0_g1,TRINITY_DN46763_c1_g1,TRINITY_DN47221_c4_g1,TRINITY_DN42510_c1_g1,TRI…
ko00350	Tyrosine metabolism	19	TRINITY_DN86126_c0_g1,TRINITY_DN44405_c4_g5,TRINITY_DN46473_c2_g2,TRINITY_DN40430_c0_g1,TRINITY_DN39182_c6_g4,TRINITY_DN47279_c3_g6,TRINITY_DN42175_c3_g1,TRINITY_DN40748_c0_g1,TRINITY_DN44736_c8_g5,TRINITY_DN40480_c0_g4,TRINITY_DN52660_c3_g1,TRINITY_DN38101_c0_g1,TRINITY_DN50919_c1_g1,TRINITY_DN49344_c4_g3,TRINITY_DN48925_c5_g1,TRINITY_DN47211_c3_g1,TRINITY_DN47399_c3_g2,TRINITY_DN45639_c2_g1,TRI…
ko04977	Vitamin digestion and absorption	19	TRINITY_DN48363_c0_g1,TRINITY_DN601_c0_g1,TRINITY_DN50428_c3_g3,TRINITY_DN48833_c5_g1,TRINITY_DN48688_c1_g2,TRINITY_DN53115_c1_g1,TRINITY_DN46340_c4_g1,TRINITY_DN50427_c0_g1,TRINITY_DN45229_c1_g1,TRINITY_DN52909_c1_g2,TRINITY_DN52083_c4_g1,TRINITY_DN41653_c0_g1,TRINITY_DN40642_c1_g1,TRINITY_DN46033_c0_g1,TRINITY_DN40473_c0_g1,TRINITY_DN42666_c0_g1,TRINITY_DN55692_c0_g1,TRINITY_DN26190_c0_g2,TRINI…
ko04960	Aldosterone-regulated sodium reabsorption	18	TRINITY_DN44240_c0_g4,TRINITY_DN48408_c0_g1,TRINITY_DN47007_c1_g1,TRINITY_DN46596_c6_g2,TRINITY_DN41142_c9_g1,TRINITY_DN49900_c1_g2,TRINITY_DN43281_c1_g1,TRINITY_DN47111_c1_g1,TRINITY_DN45845_c4_g3,TRINITY_DN52952_c1_g1,TRINITY_DN49993_c2_g2,TRINITY_DN44098_c2_g1,TRINITY_DN49313_c0_g1,TRINITY_DN54481_c0_g1,TRINITY_DN49606_c3_g5,TRINITY_DN16349_c0_g1,TRINITY_DN47172_c3_g3,TRINITY_DN44082_c1_g1
ko00053	Ascorbate and aldarate metabolism	18	TRINITY_DN47661_c1_g1,TRINITY_DN50947_c1_g2,TRINITY_DN52489_c9_g1,TRINITY_DN53064_c4_g2,TRINITY_DN39821_c0_g1,TRINITY_DN46236_c0_g1,TRINITY_DN38823_c1_g3,TRINITY_DN52496_c5_g1,TRINITY_DN42468_c0_g6,TRINITY_DN51503_c3_g1,TRINITY_DN17445_c0_g1,TRINITY_DN40115_c2_g2,TRINITY_DN45673_c0_g1,TRINITY_DN47645_c1_g1,TRINITY_DN51734_c6_g1,TRINITY_DN47831_c2_g1,TRINITY_DN39554_c3_g2,TRINITY_DN39304_c2_g1
ko04623	Cytosolic DNA-sensing pathway	18	TRINITY_DN41333_c6_g2,TRINITY_DN42942_c9_g1,TRINITY_DN43086_c6_g1,TRINITY_DN44899_c1_g2,TRINITY_DN45237_c0_g3,TRINITY_DN50317_c5_g2,TRINITY_DN48714_c4_g1,TRINITY_DN52755_c1_g1,TRINITY_DN39506_c4_g8,TRINITY_DN42748_c3_g2,TRINITY_DN48296_c3_g1,TRINITY_DN45626_c3_g1,TRINITY_DN42162_c1_g2,TRINITY_DN43166_c1_g4,TRINITY_DN40089_c4_g1,TRINITY_DN41914_c0_g2,TRINITY_DN40453_c1_g2,TRINITY_DN41019_c0_g1
ko00534	Glycosaminoglycan biosynthesis - heparan sulfate / heparin	18	TRINITY_DN53418_c7_g1,TRINITY_DN38044_c0_g1,TRINITY_DN49200_c3_g1,TRINITY_DN43531_c1_g2,TRINITY_DN49642_c0_g1,TRINITY_DN49666_c2_g1,TRINITY_DN50828_c2_g1,TRINITY_DN44550_c2_g1,TRINITY_DN39346_c5_g4,TRINITY_DN49598_c6_g3,TRINITY_DN52236_c4_g1,TRINITY_DN44740_c0_g2,TRINITY_DN47442_c1_g2,TRINITY_DN47929_c7_g1,TRINITY_DN52459_c5_g2,TRINITY_DN40302_c2_g4,TRINITY_DN43887_c7_g1,TRINITY_DN49905_c5_g1
ko00531	Glycosaminoglycan degradation	18	TRINITY_DN51173_c0_g1,TRINITY_DN51399_c6_g2,TRINITY_DN45168_c0_g1,TRINITY_DN52992_c1_g2,TRINITY_DN48370_c0_g1,TRINITY_DN43338_c5_g1,TRINITY_DN40551_c3_g1,TRINITY_DN42920_c5_g1,TRINITY_DN49677_c1_g1,TRINITY_DN47414_c4_g1,TRINITY_DN46422_c4_g2,TRINITY_DN68950_c0_g1,TRINITY_DN46810_c1_g3,TRINITY_DN52521_c8_g1,TRINITY_DN46505_c4_g1,TRINITY_DN35023_c0_g1,TRINITY_DN51182_c1_g1,TRINITY_DN43869_c2_g1
ko00340	Histidine metabolism	18	TRINITY_DN36483_c0_g1,TRINITY_DN10751_c0_g1,TRINITY_DN52489_c9_g1,TRINITY_DN48497_c4_g1,TRINITY_DN38962_c8_g1,TRINITY_DN3951_c0_g1,TRINITY_DN3951_c0_g2,TRINITY_DN47351_c0_g1,TRINITY_DN52496_c5_g1,TRINITY_DN52660_c3_g1,TRINITY_DN40197_c1_g2,TRINITY_DN41404_c3_g1,TRINITY_DN50919_c1_g1,TRINITY_DN45673_c0_g1,TRINITY_DN89725_c0_g1,TRINITY_DN47211_c3_g1,TRINITY_DN47645_c1_g1,TRINITY_DN39554_c3_g2
ko00601	Glycosphingolipid biosynthesis - lacto and neolacto series	17	TRINITY_DN51476_c0_g2,TRINITY_DN49205_c1_g1,TRINITY_DN50978_c4_g1,TRINITY_DN41990_c0_g2,TRINITY_DN41669_c2_g3,TRINITY_DN50414_c9_g2,TRINITY_DN47224_c4_g1,TRINITY_DN43097_c3_g3,TRINITY_DN40018_c4_g3,TRINITY_DN19237_c0_g1,TRINITY_DN44823_c2_g1,TRINITY_DN42829_c2_g2,TRINITY_DN44572_c1_g2,TRINITY_DN46577_c1_g8,TRINITY_DN50479_c8_g3,TRINITY_DN44965_c0_g2,TRINITY_DN47359_c1_g1
ko04341	Hedgehog signaling pathway - Fly	17	TRINITY_DN40720_c6_g1,TRINITY_DN43584_c4_g4,TRINITY_DN33229_c0_g1,TRINITY_DN44725_c2_g1,TRINITY_DN40927_c0_g2,TRINITY_DN43291_c1_g3,TRINITY_DN44620_c6_g4,TRINITY_DN40428_c2_g2,TRINITY_DN49140_c4_g2,TRINITY_DN39081_c3_g1,TRINITY_DN40435_c0_g3,TRINITY_DN51509_c2_g1,TRINITY_DN47398_c1_g6,TRINITY_DN42503_c3_g2,TRINITY_DN47736_c6_g1,TRINITY_DN49586_c1_g2,TRINITY_DN47555_c4_g6
ko04392	Hippo signaling pathway - multiple species	17	TRINITY_DN46065_c1_g1,TRINITY_DN46065_c1_g3,TRINITY_DN49955_c4_g2,TRINITY_DN45687_c1_g1,TRINITY_DN50783_c1_g4,TRINITY_DN54169_c0_g1,TRINITY_DN50030_c3_g1,TRINITY_DN39977_c4_g1,TRINITY_DN51892_c2_g4,TRINITY_DN48094_c0_g3,TRINITY_DN39081_c3_g1,TRINITY_DN51296_c6_g1,TRINITY_DN41530_c1_g4,TRINITY_DN45838_c4_g1,TRINITY_DN40674_c6_g3,TRINITY_DN53881_c0_g1,TRINITY_DN51708_c2_g1
ko00591	Linoleic acid metabolism	17	TRINITY_DN52389_c2_g1,TRINITY_DN52389_c2_g3,TRINITY_DN52389_c2_g4,TRINITY_DN44580_c1_g3,TRINITY_DN38858_c4_g1,TRINITY_DN46886_c3_g1,TRINITY_DN48749_c0_g1,TRINITY_DN41894_c5_g1,TRINITY_DN42281_c0_g4,TRINITY_DN49302_c1_g3,TRINITY_DN46182_c4_g1,TRINITY_DN45195_c6_g1,TRINITY_DN49616_c9_g2,TRINITY_DN39497_c2_g1,TRINITY_DN46062_c2_g3,TRINITY_DN41278_c3_g1,TRINITY_DN46349_c1_g1
ko04011	MAPK signaling pathway - yeast	17	TRINITY_DN41274_c3_g6,TRINITY_DN41046_c4_g2,TRINITY_DN49900_c1_g2,TRINITY_DN50316_c0_g1,TRINITY_DN46735_c0_g1,TRINITY_DN42797_c2_g1,TRINITY_DN46929_c0_g1,TRINITY_DN35756_c0_g1,TRINITY_DN52584_c3_g1,TRINITY_DN40978_c9_g3,TRINITY_DN45594_c3_g3,TRINITY_DN51296_c6_g1,TRINITY_DN49313_c0_g1,TRINITY_DN48335_c7_g1,TRINITY_DN44716_c0_g1,TRINITY_DN44082_c1_g1,TRINITY_DN39419_c0_g3
ko00900	Terpenoid backbone biosynthesis	17	TRINITY_DN53134_c2_g1,TRINITY_DN36762_c0_g1,TRINITY_DN40343_c0_g1,TRINITY_DN50543_c4_g3,TRINITY_DN48671_c3_g1,TRINITY_DN44939_c3_g1,TRINITY_DN39838_c4_g1,TRINITY_DN50118_c0_g1,TRINITY_DN50733_c5_g2,TRINITY_DN44155_c1_g2,TRINITY_DN44589_c5_g2,TRINITY_DN52129_c1_g1,TRINITY_DN46636_c0_g1,TRINITY_DN42784_c1_g3,TRINITY_DN43664_c0_g2,TRINITY_DN42388_c4_g2,TRINITY_DN40991_c5_g3
ko00220	Arginine biosynthesis	16	TRINITY_DN47094_c0_g1,TRINITY_DN49702_c5_g1,TRINITY_DN48956_c0_g2,TRINITY_DN43333_c0_g2,TRINITY_DN42510_c0_g1,TRINITY_DN47279_c3_g6,TRINITY_DN44900_c2_g1,TRINITY_DN45501_c1_g1,TRINITY_DN40480_c0_g4,TRINITY_DN49887_c4_g1,TRINITY_DN56304_c0_g1,TRINITY_DN52659_c2_g1,TRINITY_DN50270_c0_g2,TRINITY_DN42510_c1_g1,TRINITY_DN46391_c5_g1,TRINITY_DN7506_c0_g1
ko04710	Circadian rhythm	16	TRINITY_DN40428_c2_g2,TRINITY_DN47149_c5_g2,TRINITY_DN40435_c0_g3,TRINITY_DN43938_c0_g1,TRINITY_DN43890_c0_g2,TRINITY_DN39081_c3_g1,TRINITY_DN40531_c8_g1,TRINITY_DN43938_c0_g6,TRINITY_DN44620_c6_g4,TRINITY_DN46617_c2_g2,TRINITY_DN39739_c4_g8,TRINITY_DN52638_c3_g1,TRINITY_DN46051_c2_g1,TRINITY_DN50074_c0_g1,TRINITY_DN43636_c6_g3,TRINITY_DN43899_c2_g1
ko04060	Cytokine-cytokine receptor interaction	16	TRINITY_DN45752_c0_g3,TRINITY_DN38201_c2_g2,TRINITY_DN41341_c0_g2,TRINITY_DN52695_c0_g1,TRINITY_DN43569_c5_g1,TRINITY_DN49343_c2_g3,TRINITY_DN44628_c2_g1,TRINITY_DN52478_c1_g1,TRINITY_DN42644_c2_g1,TRINITY_DN94348_c0_g1,TRINITY_DN41429_c4_g1,TRINITY_DN46994_c0_g1,TRINITY_DN52175_c3_g1,TRINITY_DN50815_c0_g1,TRINITY_DN51188_c4_g2,TRINITY_DN41401_c0_g2
ko00770	Pantothenate and CoA biosynthesis	16	TRINITY_DN52445_c2_g3,TRINITY_DN45418_c1_g1,TRINITY_DN39551_c6_g1,TRINITY_DN41939_c1_g1,TRINITY_DN46403_c5_g1,TRINITY_DN50744_c4_g7,TRINITY_DN52675_c4_g2,TRINITY_DN43291_c1_g2,TRINITY_DN52861_c0_g3,TRINITY_DN51074_c1_g1,TRINITY_DN47202_c0_g4,TRINITY_DN46223_c1_g1,TRINITY_DN51483_c3_g1,TRINITY_DN50692_c4_g2,TRINITY_DN45180_c6_g1,TRINITY_DN51483_c3_g4
ko04140	Regulation of autophagy	16	TRINITY_DN39801_c0_g1,TRINITY_DN41202_c3_g1,TRINITY_DN52173_c4_g2,TRINITY_DN50999_c10_g1,TRINITY_DN74471_c0_g1,TRINITY_DN47276_c2_g1,TRINITY_DN50927_c1_g1,TRINITY_DN50826_c4_g1,TRINITY_DN48030_c3_g3,TRINITY_DN45510_c1_g5,TRINITY_DN49865_c6_g3,TRINITY_DN46629_c2_g2,TRINITY_DN46232_c0_g1,TRINITY_DN47828_c6_g2,TRINITY_DN46130_c1_g1,TRINITY_DN43899_c2_g1
ko04614	Renin-angiotensin system	16	TRINITY_DN51682_c1_g2,TRINITY_DN50772_c3_g6,TRINITY_DN45837_c3_g1,TRINITY_DN51682_c1_g1,TRINITY_DN38138_c0_g1,TRINITY_DN39379_c0_g1,TRINITY_DN49935_c10_g1,TRINITY_DN51297_c2_g2,TRINITY_DN51686_c1_g1,TRINITY_DN51297_c2_g1,TRINITY_DN36834_c0_g1,TRINITY_DN42828_c3_g1,TRINITY_DN49357_c9_g1,TRINITY_DN51086_c8_g1,TRINITY_DN43222_c1_g3,TRINITY_DN49214_c2_g1
ko04622	RIG-I-like receptor signaling pathway	16	TRINITY_DN46779_c3_g2,TRINITY_DN42942_c9_g1,TRINITY_DN46280_c1_g1,TRINITY_DN44899_c1_g2,TRINITY_DN49865_c6_g3,TRINITY_DN39801_c0_g1,TRINITY_DN53097_c2_g1,TRINITY_DN52836_c5_g1,TRINITY_DN42693_c3_g1,TRINITY_DN53269_c11_g1,TRINITY_DN48714_c4_g1,TRINITY_DN46909_c1_g1,TRINITY_DN48335_c7_g1,TRINITY_DN49969_c3_g1,TRINITY_DN40089_c4_g1,TRINITY_DN44491_c4_g1
ko01210	2-Oxocarboxylic acid metabolism	15	TRINITY_DN52445_c2_g3,TRINITY_DN48829_c1_g5,TRINITY_DN49702_c5_g1,TRINITY_DN49905_c4_g4,TRINITY_DN47279_c3_g6,TRINITY_DN45501_c1_g1,TRINITY_DN40480_c0_g4,TRINITY_DN52607_c3_g1,TRINITY_DN49910_c3_g1,TRINITY_DN43204_c3_g2,TRINITY_DN48834_c1_g1,TRINITY_DN39120_c2_g4,TRINITY_DN48015_c3_g1,TRINITY_DN46391_c5_g1,TRINITY_DN41462_c4_g3
ko00592	alpha-Linolenic acid metabolism	14	TRINITY_DN52389_c2_g1,TRINITY_DN52389_c2_g3,TRINITY_DN52389_c2_g4,TRINITY_DN44580_c1_g3,TRINITY_DN48588_c3_g1,TRINITY_DN48749_c0_g1,TRINITY_DN45026_c1_g2,TRINITY_DN44776_c0_g1,TRINITY_DN49302_c1_g3,TRINITY_DN46182_c4_g1,TRINITY_DN49616_c9_g2,TRINITY_DN39497_c2_g1,TRINITY_DN42733_c1_g4,TRINITY_DN48905_c4_g2
ko00512	Mucin type O-glycan biosynthesis	14	TRINITY_DN48475_c1_g3,TRINITY_DN52798_c6_g1,TRINITY_DN44295_c3_g1,TRINITY_DN51591_c7_g1,TRINITY_DN48467_c2_g1,TRINITY_DN48006_c0_g4,TRINITY_DN45790_c3_g1,TRINITY_DN42353_c2_g1,TRINITY_DN44373_c0_g3,TRINITY_DN70527_c0_g1,TRINITY_DN44160_c2_g2,TRINITY_DN49297_c4_g3,TRINITY_DN40988_c4_g1,TRINITY_DN31843_c0_g1
ko00360	Phenylalanine metabolism	14	TRINITY_DN47279_c3_g6,TRINITY_DN40430_c0_g1,TRINITY_DN47273_c3_g1,TRINITY_DN37111_c0_g1,TRINITY_DN42175_c3_g1,TRINITY_DN29993_c0_g1,TRINITY_DN40480_c0_g4,TRINITY_DN52660_c3_g1,TRINITY_DN50919_c1_g1,TRINITY_DN49344_c4_g3,TRINITY_DN41040_c1_g1,TRINITY_DN53038_c3_g3,TRINITY_DN47211_c3_g1,TRINITY_DN46206_c2_g5
ko00720	Carbon fixation pathways in prokaryotes	13	TRINITY_DN52392_c1_g1,TRINITY_DN43606_c6_g3,TRINITY_DN45337_c2_g3,TRINITY_DN39838_c4_g1,TRINITY_DN45350_c3_g1,TRINITY_DN48316_c4_g2,TRINITY_DN40332_c7_g2,TRINITY_DN52607_c3_g1,TRINITY_DN43664_c0_g2,TRINITY_DN42123_c3_g2,TRINITY_DN45719_c0_g2,TRINITY_DN49905_c4_g4,TRINITY_DN48015_c3_g1
ko00790	Folate biosynthesis	13	TRINITY_DN44223_c5_g2,TRINITY_DN46514_c6_g2,TRINITY_DN43093_c5_g2,TRINITY_DN51041_c2_g3,TRINITY_DN46778_c1_g1,TRINITY_DN43370_c1_g2,TRINITY_DN35940_c0_g1,TRINITY_DN43699_c2_g2,TRINITY_DN48520_c0_g1,TRINITY_DN46763_c1_g1,TRINITY_DN47221_c4_g1,TRINITY_DN48520_c0_g5,TRINITY_DN47960_c2_g1
ko04964	Proximal tubule bicarbonate reclamation	13	TRINITY_DN45845_c4_g3,TRINITY_DN43281_c1_g1,TRINITY_DN48956_c0_g2,TRINITY_DN52952_c1_g1,TRINITY_DN47523_c0_g1,TRINITY_DN40296_c5_g3,TRINITY_DN49993_c2_g2,TRINITY_DN44098_c2_g1,TRINITY_DN53210_c3_g2,TRINITY_DN50270_c0_g2,TRINITY_DN38969_c2_g1,TRINITY_DN7506_c0_g1,TRINITY_DN39540_c1_g2
ko00533	Glycosaminoglycan biosynthesis - keratan sulfate	12	TRINITY_DN46039_c4_g1,TRINITY_DN47529_c2_g1,TRINITY_DN41669_c2_g3,TRINITY_DN41825_c2_g1,TRINITY_DN38240_c0_g1,TRINITY_DN19237_c0_g1,TRINITY_DN40018_c4_g3,TRINITY_DN52048_c1_g2,TRINITY_DN46577_c1_g8,TRINITY_DN43542_c9_g2,TRINITY_DN50479_c8_g3,TRINITY_DN44965_c0_g2
ko00130	Ubiquinone and other terpenoid-quinone biosynthesis	12	TRINITY_DN40430_c0_g1,TRINITY_DN49952_c3_g1,TRINITY_DN47273_c3_g1,TRINITY_DN35599_c0_g1,TRINITY_DN29993_c0_g1,TRINITY_DN46209_c0_g1,TRINITY_DN69191_c0_g1,TRINITY_DN46206_c2_g5,TRINITY_DN41040_c1_g1,TRINITY_DN53038_c3_g3,TRINITY_DN41116_c5_g1,TRINITY_DN44587_c3_g1
ko04966	Collecting duct acid secretion	11	TRINITY_DN48279_c2_g3,TRINITY_DN53444_c15_g6,TRINITY_DN48233_c0_g1,TRINITY_DN50874_c1_g2,TRINITY_DN52794_c5_g2,TRINITY_DN50166_c0_g2,TRINITY_DN41712_c4_g1,TRINITY_DN46259_c0_g2,TRINITY_DN45715_c8_g1,TRINITY_DN51887_c3_g1,TRINITY_DN46790_c1_g1
ko00603	Glycosphingolipid biosynthesis - globo series	11	TRINITY_DN41990_c0_g2,TRINITY_DN47414_c4_g1,TRINITY_DN50414_c9_g2,TRINITY_DN50978_c4_g1,TRINITY_DN43097_c3_g3,TRINITY_DN41918_c0_g1,TRINITY_DN43326_c3_g2,TRINITY_DN40551_c3_g1,TRINITY_DN46774_c1_g1,TRINITY_DN47359_c1_g1,TRINITY_DN43869_c2_g1
ko04640	Hematopoietic cell lineage	11	TRINITY_DN62381_c0_g1,TRINITY_DN38981_c0_g1,TRINITY_DN51682_c1_g1,TRINITY_DN48386_c0_g3,TRINITY_DN45165_c1_g1,TRINITY_DN48439_c0_g1,TRINITY_DN51991_c1_g2,TRINITY_DN44460_c2_g1,TRINITY_DN42828_c3_g1,TRINITY_DN49357_c9_g1,TRINITY_DN53020_c2_g2
ko00910	Nitrogen metabolism	11	TRINITY_DN44681_c3_g1,TRINITY_DN31140_c0_g1,TRINITY_DN48956_c0_g2,TRINITY_DN62746_c0_g1,TRINITY_DN42510_c0_g1,TRINITY_DN53184_c4_g1,TRINITY_DN51239_c6_g1,TRINITY_DN49420_c1_g5,TRINITY_DN31140_c0_g2,TRINITY_DN49420_c1_g2,TRINITY_DN42510_c1_g1
ko00920	Sulfur metabolism	11	TRINITY_DN52520_c7_g2,TRINITY_DN41612_c0_g1,TRINITY_DN36345_c0_g1,TRINITY_DN36345_c0_g2,TRINITY_DN47949_c2_g3,TRINITY_DN41110_c1_g1,TRINITY_DN50057_c1_g4,TRINITY_DN46819_c0_g1,TRINITY_DN52248_c0_g3,TRINITY_DN40586_c0_g5,TRINITY_DN47949_c2_g1
ko00072	Synthesis and degradation of ketone bodies	11	TRINITY_DN43177_c7_g1,TRINITY_DN43177_c7_g2,TRINITY_DN52879_c2_g1,TRINITY_DN39838_c4_g1,TRINITY_DN41591_c2_g3,TRINITY_DN45834_c0_g3,TRINITY_DN43664_c0_g2,TRINITY_DN51060_c3_g1,TRINITY_DN44939_c3_g1,TRINITY_DN51464_c0_g1,TRINITY_DN51927_c4_g2
ko03450	Non-homologous end-joining	10	TRINITY_DN45161_c0_g4,TRINITY_DN47332_c1_g2,TRINITY_DN43681_c6_g1,TRINITY_DN45541_c3_g1,TRINITY_DN47303_c5_g1,TRINITY_DN49005_c0_g1,TRINITY_DN52425_c0_g2,TRINITY_DN50856_c5_g2,TRINITY_DN44004_c3_g1,TRINITY_DN41980_c2_g3
ko00450	Selenocompound metabolism	10	TRINITY_DN50079_c2_g2,TRINITY_DN46806_c3_g7,TRINITY_DN41612_c0_g1,TRINITY_DN43543_c4_g3,TRINITY_DN53367_c2_g1,TRINITY_DN43874_c0_g2,TRINITY_DN50692_c4_g3,TRINITY_DN42220_c1_g1,TRINITY_DN53263_c4_g1,TRINITY_DN53263_c4_g3
ko04711	Circadian rhythm - fly	9	TRINITY_DN45602_c1_g1,TRINITY_DN47718_c0_g1,TRINITY_DN43291_c1_g3,TRINITY_DN40531_c8_g1,TRINITY_DN46617_c2_g2,TRINITY_DN39081_c3_g1,TRINITY_DN43890_c0_g2,TRINITY_DN50074_c0_g1,TRINITY_DN43552_c4_g1
ko00061	Fatty acid biosynthesis	9	TRINITY_DN50629_c3_g1,TRINITY_DN52908_c1_g2,TRINITY_DN48717_c2_g1,TRINITY_DN42486_c2_g2,TRINITY_DN47528_c1_g2,TRINITY_DN51807_c0_g1,TRINITY_DN51115_c0_g2,TRINITY_DN51632_c2_g2,TRINITY_DN49964_c1_g3
ko04626	Plant-pathogen interaction	9	TRINITY_DN51812_c2_g1,TRINITY_DN44009_c7_g2,TRINITY_DN37599_c0_g1,TRINITY_DN46303_c3_g4,TRINITY_DN42498_c3_g1,TRINITY_DN49697_c5_g3,TRINITY_DN50670_c3_g1,TRINITY_DN92740_c0_g1,TRINITY_DN50321_c3_g1
ko00627	Aminobenzoate degradation	8	TRINITY_DN42792_c3_g2,TRINITY_DN48823_c3_g1,TRINITY_DN46778_c1_g1,TRINITY_DN43370_c1_g2,TRINITY_DN43699_c2_g2,TRINITY_DN46763_c1_g1,TRINITY_DN47221_c4_g1,TRINITY_DN45731_c0_g1
ko00930	Caprolactam degradation	8	TRINITY_DN43658_c4_g1,TRINITY_DN48823_c3_g1,TRINITY_DN44219_c1_g3,TRINITY_DN47129_c0_g1,TRINITY_DN17445_c0_g1,TRINITY_DN38823_c1_g3,TRINITY_DN45731_c0_g1,TRINITY_DN39304_c2_g1
ko00430	Taurine and hypotaurine metabolism	8	TRINITY_DN47804_c0_g2,TRINITY_DN52675_c4_g3,TRINITY_DN51096_c6_g1,TRINITY_DN51629_c0_g1,TRINITY_DN42858_c5_g6,TRINITY_DN52675_c4_g2,TRINITY_DN42124_c2_g1,TRINITY_DN51270_c4_g1
ko00950	Isoquinoline alkaloid biosynthesis	7	TRINITY_DN46473_c2_g2,TRINITY_DN47279_c3_g6,TRINITY_DN40748_c0_g1,TRINITY_DN40480_c0_g4,TRINITY_DN52660_c3_g1,TRINITY_DN47211_c3_g1,TRINITY_DN46206_c2_g5
ko01220	Degradation of aromatic compounds	6	TRINITY_DN44736_c8_g5,TRINITY_DN44219_c1_g3,TRINITY_DN47129_c0_g1,TRINITY_DN17445_c0_g1,TRINITY_DN38823_c1_g3,TRINITY_DN39304_c2_g1
ko00604	Glycosphingolipid biosynthesis - ganglio series	6	TRINITY_DN47414_c4_g1,TRINITY_DN48370_c0_g1,TRINITY_DN46422_c4_g2,TRINITY_DN43869_c2_g1,TRINITY_DN40551_c3_g1,TRINITY_DN49924_c1_g2
ko00940	Phenylpropanoid biosynthesis	6	TRINITY_DN47273_c3_g1,TRINITY_DN29993_c0_g1,TRINITY_DN38111_c0_g1,TRINITY_DN49247_c3_g2,TRINITY_DN41040_c1_g1,TRINITY_DN53038_c3_g3
ko04744	Phototransduction	6	TRINITY_DN37599_c0_g1,TRINITY_DN42498_c3_g1,TRINITY_DN45594_c3_g3,TRINITY_DN51876_c3_g1,TRINITY_DN50670_c3_g1,TRINITY_DN45339_c1_g1
ko00521	Streptomycin biosynthesis	6	TRINITY_DN47123_c0_g1,TRINITY_DN49921_c0_g2,TRINITY_DN50878_c4_g1,TRINITY_DN43118_c0_g1,TRINITY_DN41075_c3_g1,TRINITY_DN52807_c1_g1
ko00232	Caffeine metabolism	5	TRINITY_DN40945_c1_g2,TRINITY_DN78679_c0_g1,TRINITY_DN46983_c0_g2,TRINITY_DN51741_c0_g1,TRINITY_DN50763_c2_g1
ko04712	Circadian rhythm - plant	5	TRINITY_DN78055_c0_g1,TRINITY_DN51582_c0_g1,TRINITY_DN43397_c1_g2,TRINITY_DN43397_c1_g3,TRINITY_DN39876_c3_g3
ko00460	Cyanoamino acid metabolism	5	TRINITY_DN51629_c0_g1,TRINITY_DN42124_c2_g1,TRINITY_DN51096_c6_g1,TRINITY_DN46974_c2_g2,TRINITY_DN43268_c1_g2
ko00300	Lysine biosynthesis	5	TRINITY_DN43204_c3_g2,TRINITY_DN7074_c0_g1,TRINITY_DN26170_c0_g1,TRINITY_DN47645_c1_g1,TRINITY_DN48834_c1_g1
ko00440	Phosphonate and phosphinate metabolism	5	TRINITY_DN39993_c5_g1,TRINITY_DN44918_c2_g1,TRINITY_DN41352_c7_g1,TRINITY_DN43063_c8_g1,TRINITY_DN45834_c0_g4
ko02024	Quorum sensing	5	TRINITY_DN43113_c1_g1,TRINITY_DN50629_c3_g1,TRINITY_DN49964_c1_g3,TRINITY_DN48492_c3_g1,TRINITY_DN48717_c2_g1
ko00643	Styrene degradation	5	TRINITY_DN45639_c2_g1,TRINITY_DN44405_c4_g5,TRINITY_DN47399_c3_g2,TRINITY_DN86126_c0_g1,TRINITY_DN48925_c5_g1
ko04122	Sulfur relay system	5	TRINITY_DN47549_c3_g1,TRINITY_DN42323_c6_g1,TRINITY_DN51041_c2_g3,TRINITY_DN38917_c2_g1,TRINITY_DN49632_c3_g1
ko00750	Vitamin B6 metabolism	5	TRINITY_DN52079_c0_g1,TRINITY_DN48796_c2_g1,TRINITY_DN52079_c0_g2,TRINITY_DN52381_c3_g1,TRINITY_DN41121_c2_g1
ko00625	Chloroalkane and chloroalkene degradation	4	TRINITY_DN45673_c0_g1,TRINITY_DN52489_c9_g1,TRINITY_DN44736_c8_g5,TRINITY_DN52496_c5_g1
ko00981	Insect hormone biosynthesis	4	TRINITY_DN6943_c0_g1,TRINITY_DN36779_c0_g1,TRINITY_DN45943_c4_g3,TRINITY_DN40178_c0_g1
ko00400	Phenylalanine, tyrosine and tryptophan biosynthesis	4	TRINITY_DN40480_c0_g4,TRINITY_DN47279_c3_g6,TRINITY_DN46206_c2_g5,TRINITY_DN37111_c0_g1
ko00290	Valine, leucine and isoleucine biosynthesis	4	TRINITY_DN52445_c2_g3,TRINITY_DN37925_c0_g1,TRINITY_DN40058_c2_g1,TRINITY_DN49917_c2_g1
ko00362	Benzoate degradation	3	TRINITY_DN51296_c7_g1,TRINITY_DN43664_c0_g2,TRINITY_DN39838_c4_g1
ko04112	Cell cycle - Caulobacter	3	TRINITY_DN48234_c2_g1,TRINITY_DN46876_c4_g1,TRINITY_DN44344_c4_g3
ko00471	D-Glutamine and D-glutamate metabolism	3	TRINITY_DN50270_c0_g2,TRINITY_DN48956_c0_g2,TRINITY_DN7506_c0_g1
ko00281	Geraniol degradation	3	TRINITY_DN43658_c4_g1,TRINITY_DN47176_c1_g1,TRINITY_DN52879_c2_g1
ko04672	Intestinal immune network for IgA production	3	TRINITY_DN80846_c0_g1,TRINITY_DN45165_c1_g1,TRINITY_DN62381_c0_g1
ko00903	Limonene and pinene degradation	3	TRINITY_DN45673_c0_g1,TRINITY_DN52489_c9_g1,TRINITY_DN52496_c5_g1
ko00120	Primary bile acid biosynthesis	3	TRINITY_DN45638_c6_g1,TRINITY_DN50296_c5_g1,TRINITY_DN51885_c10_g2
ko00740	Riboflavin metabolism	3	TRINITY_DN44933_c2_g1,TRINITY_DN40748_c0_g1,TRINITY_DN49317_c0_g5
ko00730	Thiamine metabolism	3	TRINITY_DN39600_c1_g2,TRINITY_DN48405_c2_g3,TRINITY_DN38917_c2_g1
ko00960	Tropane, piperidine and pyridine alkaloid biosynthesis	3	TRINITY_DN47279_c3_g6,TRINITY_DN46206_c2_g5,TRINITY_DN40480_c0_g4
ko03070	Bacterial secretion system	2	TRINITY_DN43113_c1_g1,TRINITY_DN48492_c3_g1
ko00965	Betalain biosynthesis	2	TRINITY_DN47211_c3_g1,TRINITY_DN40748_c0_g1
ko00780	Biotin metabolism	2	TRINITY_DN42486_c2_g2,TRINITY_DN50777_c4_g1
ko00073	Cutin, suberine and wax biosynthesis	2	TRINITY_DN51976_c4_g1,TRINITY_DN40825_c2_g1
ko00524	Neomycin, kanamycin and gentamicin biosynthesis	2	TRINITY_DN41075_c3_g1,TRINITY_DN43118_c0_g1
ko00254	Aflatoxin biosynthesis	1	TRINITY_DN51115_c0_g2
ko01051	Biosynthesis of ansamycins	1	TRINITY_DN51051_c1_g1
ko00944	Flavone and flavonol biosynthesis	1	TRINITY_DN49677_c1_g1
ko00901	Indole alkaloid biosynthesis	1	TRINITY_DN47211_c3_g1
ko00785	Lipoic acid metabolism	1	TRINITY_DN39880_c5_g1
ko04016	MAPK signaling pathway - plant	1	TRINITY_DN52981_c0_g1
ko00261	Monobactam biosynthesis	1	TRINITY_DN41612_c0_g1
ko00626	Naphthalene degradation	1	TRINITY_DN44736_c8_g5
ko00401	Novobiocin biosynthesis	1	TRINITY_DN46206_c2_g5
ko00908	Zeatin biosynthesis	1	TRINITY_DN45562_c7_g1

## Sheet: pathway_categories2gene
#Pathway Level1	Pathway Level2	Number	GeneID
Cellular Processes	Cell growth and death	263	TRINITY_DN44988_c1_g2,TRINITY_DN49237_c1_g1,TRINITY_DN48607_c1_g1,TRINITY_DN51820_c0_g1,TRINITY_DN76228_c0_g1,TRINITY_DN46303_c3_g4,TRINITY_DN43780_c2_g2,TRINITY_DN42498_c3_g1,TRINITY_DN42625_c2_g2,TRINITY_DN55298_c0_g1,TRINITY_DN48673_c4_g3,TRINITY_DN45309_c1_g4,TRINITY_DN46111_c3_g1,TRINITY_DN42457_c2_g3,TRINITY_DN46739_c2_g2,TRINITY_DN39074_c2_g2,TRINITY_DN44652_c1_g2,TRINITY_DN44816_c0_g2,TRI…
Cellular Processes	Cell motility	88	TRINITY_DN51199_c1_g3,TRINITY_DN47420_c4_g1,TRINITY_DN46303_c3_g4,TRINITY_DN50206_c2_g1,TRINITY_DN48540_c7_g2,TRINITY_DN41249_c4_g1,TRINITY_DN40978_c9_g3,TRINITY_DN46116_c2_g1,TRINITY_DN53020_c2_g2,TRINITY_DN48460_c0_g1,TRINITY_DN45165_c1_g1,TRINITY_DN48115_c1_g1,TRINITY_DN43315_c1_g1,TRINITY_DN42147_c1_g4,TRINITY_DN44831_c1_g1,TRINITY_DN49697_c5_g4,TRINITY_DN51991_c1_g2,TRINITY_DN51188_c4_g2,TRI…
Cellular Processes	Cellular community	254	TRINITY_DN40886_c3_g1,TRINITY_DN40027_c2_g1,TRINITY_DN51199_c1_g3,TRINITY_DN51648_c1_g3,TRINITY_DN44652_c1_g2,TRINITY_DN44652_c1_g1,TRINITY_DN45923_c0_g1,TRINITY_DN40466_c1_g1,TRINITY_DN46994_c0_g1,TRINITY_DN31922_c0_g1,TRINITY_DN46303_c3_g4,TRINITY_DN50206_c2_g1,TRINITY_DN41249_c4_g1,TRINITY_DN40808_c0_g3,TRINITY_DN35537_c0_g1,TRINITY_DN43113_c1_g1,TRINITY_DN92405_c0_g1,TRINITY_DN52010_c0_g1,TRI…
Cellular Processes	Transport and catabolism	402	TRINITY_DN44988_c1_g1,TRINITY_DN50915_c3_g1,TRINITY_DN50822_c1_g3,TRINITY_DN44197_c2_g1,TRINITY_DN52933_c1_g2,TRINITY_DN52682_c1_g2,TRINITY_DN42265_c4_g1,TRINITY_DN47200_c0_g1,TRINITY_DN74471_c0_g1,TRINITY_DN50987_c3_g2,TRINITY_DN49985_c1_g3,TRINITY_DN45480_c0_g1,TRINITY_DN48433_c1_g1,TRINITY_DN51851_c3_g1,TRINITY_DN47098_c2_g1,TRINITY_DN39592_c2_g11,TRINITY_DN51183_c0_g1,TRINITY_DN46668_c0_g1,TR…
Environmental Information Processing	Membrane transport	26	TRINITY_DN52540_c0_g1,TRINITY_DN50924_c1_g3,TRINITY_DN49464_c3_g1,TRINITY_DN44481_c0_g1,TRINITY_DN46225_c0_g1,TRINITY_DN45229_c1_g1,TRINITY_DN45159_c1_g1,TRINITY_DN51014_c4_g1,TRINITY_DN50872_c0_g2,TRINITY_DN46793_c3_g1,TRINITY_DN41653_c0_g1,TRINITY_DN53148_c3_g1,TRINITY_DN50026_c0_g2,TRINITY_DN46634_c1_g2,TRINITY_DN49238_c1_g1,TRINITY_DN45977_c0_g5,TRINITY_DN45977_c0_g3,TRINITY_DN51456_c1_g2,TRI…
Environmental Information Processing	Signal transduction	836	TRINITY_DN50915_c3_g1,TRINITY_DN50995_c2_g1,TRINITY_DN52426_c5_g1,TRINITY_DN39900_c2_g2,TRINITY_DN46303_c3_g4,TRINITY_DN50206_c2_g1,TRINITY_DN45973_c1_g2,TRINITY_DN43118_c0_g1,TRINITY_DN51588_c0_g1,TRINITY_DN50221_c2_g1,TRINITY_DN55298_c0_g1,TRINITY_DN44150_c2_g1,TRINITY_DN53380_c8_g1,TRINITY_DN53020_c2_g2,TRINITY_DN48843_c2_g1,TRINITY_DN48460_c0_g1,TRINITY_DN33229_c0_g1,TRINITY_DN49801_c0_g1,TRI…
Environmental Information Processing	Signaling molecules and interaction	168	TRINITY_DN48386_c0_g3,TRINITY_DN55898_c0_g1,TRINITY_DN48038_c6_g1,TRINITY_DN44628_c2_g1,TRINITY_DN31922_c0_g1,TRINITY_DN51023_c4_g1,TRINITY_DN7550_c0_g1,TRINITY_DN41249_c4_g1,TRINITY_DN50032_c0_g2,TRINITY_DN94293_c0_g1,TRINITY_DN92405_c0_g1,TRINITY_DN52010_c0_g1,TRINITY_DN53020_c2_g2,TRINITY_DN43909_c1_g1,TRINITY_DN31778_c1_g2,TRINITY_DN51892_c2_g2,TRINITY_DN94348_c0_g1,TRINITY_DN88527_c0_g1,TRIN…
Genetic Information Processing	Folding sorting and degradation	344	TRINITY_DN48610_c2_g2,TRINITY_DN38572_c0_g2,TRINITY_DN43301_c1_g2,TRINITY_DN41768_c1_g1,TRINITY_DN49662_c0_g2,TRINITY_DN43828_c3_g2,TRINITY_DN39803_c4_g1,TRINITY_DN37731_c0_g1,TRINITY_DN38146_c0_g1,TRINITY_DN49039_c1_g1,TRINITY_DN40944_c0_g1,TRINITY_DN43826_c1_g4,TRINITY_DN39264_c11_g1,TRINITY_DN48852_c5_g2,TRINITY_DN46760_c0_g2,TRINITY_DN49802_c2_g6,TRINITY_DN43455_c1_g1,TRINITY_DN43720_c1_g6,TR…
Genetic Information Processing	Replication and repair	137	TRINITY_DN38531_c10_g1,TRINITY_DN43681_c6_g1,TRINITY_DN45958_c2_g1,TRINITY_DN48365_c0_g1,TRINITY_DN44687_c1_g1,TRINITY_DN45749_c3_g2,TRINITY_DN44620_c6_g4,TRINITY_DN50856_c5_g2,TRINITY_DN51601_c5_g1,TRINITY_DN50397_c1_g2,TRINITY_DN49853_c5_g1,TRINITY_DN52164_c3_g2,TRINITY_DN40338_c3_g2,TRINITY_DN43034_c2_g2,TRINITY_DN46619_c2_g2,TRINITY_DN51426_c2_g2,TRINITY_DN48494_c0_g1,TRINITY_DN49661_c4_g1,TR…
Genetic Information Processing	Transcription	176	TRINITY_DN49973_c1_g1,TRINITY_DN45624_c3_g1,TRINITY_DN50193_c0_g1,TRINITY_DN47641_c1_g2,TRINITY_DN42686_c2_g4,TRINITY_DN45632_c4_g2,TRINITY_DN63065_c0_g1,TRINITY_DN44878_c0_g1,TRINITY_DN41768_c1_g1,TRINITY_DN45716_c1_g1,TRINITY_DN49020_c6_g1,TRINITY_DN47776_c3_g1,TRINITY_DN50249_c1_g1,TRINITY_DN49804_c3_g1,TRINITY_DN42162_c1_g2,TRINITY_DN48038_c3_g1,TRINITY_DN47980_c0_g3,TRINITY_DN50885_c0_g2,TRI…
Genetic Information Processing	Translation	383	TRINITY_DN44290_c3_g1,TRINITY_DN43941_c2_g2,TRINITY_DN48778_c1_g4,TRINITY_DN52907_c0_g1,TRINITY_DN48228_c3_g1,TRINITY_DN52866_c1_g2,TRINITY_DN44127_c1_g1,TRINITY_DN41392_c0_g1,TRINITY_DN47674_c5_g10,TRINITY_DN46555_c6_g1,TRINITY_DN40712_c0_g2,TRINITY_DN43948_c7_g1,TRINITY_DN51057_c1_g2,TRINITY_DN44877_c0_g4,TRINITY_DN49802_c2_g1,TRINITY_DN43268_c1_g4,TRINITY_DN41071_c1_g1,TRINITY_DN29649_c0_g1,TR…
Metabolism	Amino acid metabolism	223	TRINITY_DN45817_c2_g1,TRINITY_DN44727_c1_g2,TRINITY_DN50588_c0_g2,TRINITY_DN47273_c3_g1,TRINITY_DN40058_c2_g1,TRINITY_DN49834_c2_g2,TRINITY_DN52496_c5_g1,TRINITY_DN43776_c2_g2,TRINITY_DN50997_c0_g4,TRINITY_DN44841_c1_g3,TRINITY_DN46206_c2_g5,TRINITY_DN39623_c4_g2,TRINITY_DN41866_c1_g1,TRINITY_DN51593_c3_g1,TRINITY_DN45057_c0_g1,TRINITY_DN40480_c0_g4,TRINITY_DN51841_c2_g1,TRINITY_DN40748_c0_g1,TRI…
Metabolism	Biosynthesis of other secondary metabolites	27	TRINITY_DN47273_c3_g1,TRINITY_DN78679_c0_g1,TRINITY_DN43118_c0_g1,TRINITY_DN38111_c0_g1,TRINITY_DN29993_c0_g1,TRINITY_DN53038_c3_g3,TRINITY_DN47211_c3_g1,TRINITY_DN46206_c2_g5,TRINITY_DN49921_c0_g2,TRINITY_DN50878_c4_g1,TRINITY_DN40748_c0_g1,TRINITY_DN52660_c3_g1,TRINITY_DN41075_c3_g1,TRINITY_DN46983_c0_g2,TRINITY_DN49247_c3_g2,TRINITY_DN51115_c0_g2,TRINITY_DN49677_c1_g1,TRINITY_DN40480_c0_g4,TRI…
Metabolism	Carbohydrate metabolism	280	TRINITY_DN72906_c0_g1,TRINITY_DN52392_c1_g1,TRINITY_DN48829_c1_g5,TRINITY_DN45981_c0_g1,TRINITY_DN44825_c0_g1,TRINITY_DN48370_c0_g1,TRINITY_DN46977_c2_g1,TRINITY_DN48463_c2_g3,TRINITY_DN41591_c2_g3,TRINITY_DN43118_c0_g1,TRINITY_DN42070_c2_g2,TRINITY_DN50997_c0_g4,TRINITY_DN38623_c0_g1,TRINITY_DN38823_c1_g3,TRINITY_DN90317_c0_g1,TRINITY_DN51650_c5_g1,TRINITY_DN43983_c7_g1,TRINITY_DN42853_c6_g2,TRI…
Metabolism	Energy metabolism	167	TRINITY_DN72906_c0_g1,TRINITY_DN52392_c1_g1,TRINITY_DN46303_c3_g3,TRINITY_DN39350_c7_g1,TRINITY_DN53238_c3_g1,TRINITY_DN62746_c0_g1,TRINITY_DN48233_c0_g1,TRINITY_DN43190_c3_g1,TRINITY_DN50057_c1_g4,TRINITY_DN53184_c4_g1,TRINITY_DN42656_c2_g5,TRINITY_DN49420_c1_g5,TRINITY_DN49045_c0_g1,TRINITY_DN49420_c1_g2,TRINITY_DN42930_c0_g1,TRINITY_DN40424_c4_g1,TRINITY_DN49039_c1_g1,TRINITY_DN51764_c1_g4,TRI…
Metabolism	Glycan biosynthesis and metabolism	198	TRINITY_DN47926_c4_g1,TRINITY_DN43531_c1_g2,TRINITY_DN48370_c0_g1,TRINITY_DN52434_c6_g1,TRINITY_DN38240_c0_g1,TRINITY_DN43776_c2_g2,TRINITY_DN48128_c2_g1,TRINITY_DN52521_c8_g1,TRINITY_DN38529_c9_g1,TRINITY_DN47529_c2_g1,TRINITY_DN49905_c5_g1,TRINITY_DN45084_c0_g1,TRINITY_DN43068_c1_g1,TRINITY_DN46547_c3_g1,TRINITY_DN51459_c2_g1,TRINITY_DN47414_c4_g1,TRINITY_DN49666_c2_g1,TRINITY_DN46797_c1_g1,TRI…
Metabolism	Lipid metabolism	268	TRINITY_DN42770_c4_g1,TRINITY_DN52051_c0_g3,TRINITY_DN39419_c0_g3,TRINITY_DN50310_c0_g1,TRINITY_DN52145_c2_g2,TRINITY_DN46217_c1_g1,TRINITY_DN48749_c0_g1,TRINITY_DN45142_c2_g2,TRINITY_DN43263_c2_g1,TRINITY_DN43674_c1_g3,TRINITY_DN43368_c2_g1,TRINITY_DN39603_c3_g1,TRINITY_DN43912_c1_g3,TRINITY_DN39603_c3_g5,TRINITY_DN41661_c0_g1,TRINITY_DN89836_c0_g1,TRINITY_DN46470_c3_g1,TRINITY_DN51432_c0_g1,TRI…
Metabolism	Metabolism of cofactors and vitamins	138	TRINITY_DN43038_c4_g2,TRINITY_DN39846_c2_g1,TRINITY_DN49676_c0_g1,TRINITY_DN47273_c3_g1,TRINITY_DN46206_c2_g5,TRINITY_DN43051_c2_g1,TRINITY_DN42139_c1_g3,TRINITY_DN51567_c2_g2,TRINITY_DN50939_c1_g4,TRINITY_DN40748_c0_g1,TRINITY_DN47417_c3_g1,TRINITY_DN38877_c0_g5,TRINITY_DN39600_c1_g2,TRINITY_DN47388_c3_g3,TRINITY_DN47675_c3_g1,TRINITY_DN43699_c2_g2,TRINITY_DN53263_c4_g1,TRINITY_DN53263_c4_g3,TRI…
Metabolism	Metabolism of other amino acids	92	TRINITY_DN44447_c4_g2,TRINITY_DN41643_c0_g12,TRINITY_DN51557_c5_g1,TRINITY_DN52496_c5_g1,TRINITY_DN39603_c3_g1,TRINITY_DN39603_c3_g5,TRINITY_DN39109_c4_g1,TRINITY_DN43874_c0_g2,TRINITY_DN43951_c5_g4,TRINITY_DN53263_c4_g1,TRINITY_DN45093_c1_g1,TRINITY_DN53263_c4_g3,TRINITY_DN41939_c1_g1,TRINITY_DN7506_c0_g1,TRINITY_DN48823_c3_g1,TRINITY_DN43520_c1_g1,TRINITY_DN50935_c2_g1,TRINITY_DN43268_c1_g2,TRI…
Metabolism	Metabolism of terpenoids and polyketides	29	TRINITY_DN43658_c4_g1,TRINITY_DN44939_c3_g1,TRINITY_DN39838_c4_g1,TRINITY_DN50733_c5_g2,TRINITY_DN44589_c5_g2,TRINITY_DN52496_c5_g1,TRINITY_DN52489_c9_g1,TRINITY_DN51051_c1_g1,TRINITY_DN47176_c1_g1,TRINITY_DN50543_c4_g3,TRINITY_DN46636_c0_g1,TRINITY_DN36779_c0_g1,TRINITY_DN52129_c1_g1,TRINITY_DN43664_c0_g2,TRINITY_DN42388_c4_g2,TRINITY_DN36762_c0_g1,TRINITY_DN6943_c0_g1,TRINITY_DN50118_c0_g1,TRIN…
Metabolism	Nucleotide metabolism	162	TRINITY_DN43235_c1_g3,TRINITY_DN45495_c2_g1,TRINITY_DN39846_c2_g1,TRINITY_DN50177_c2_g2,TRINITY_DN39600_c1_g2,TRINITY_DN41643_c0_g12,TRINITY_DN44592_c2_g1,TRINITY_DN42538_c7_g1,TRINITY_DN51018_c5_g1,TRINITY_DN45958_c2_g1,TRINITY_DN44878_c0_g1,TRINITY_DN37565_c0_g1,TRINITY_DN42139_c1_g3,TRINITY_DN42162_c1_g2,TRINITY_DN41115_c15_g1,TRINITY_DN90755_c0_g1,TRINITY_DN43951_c5_g4,TRINITY_DN47675_c3_g1,T…
Metabolism	Overview	165	TRINITY_DN72906_c0_g1,TRINITY_DN52392_c1_g1,TRINITY_DN42770_c4_g1,TRINITY_DN43204_c3_g2,TRINITY_DN45981_c0_g1,TRINITY_DN50588_c0_g2,TRINITY_DN49887_c4_g1,TRINITY_DN40058_c2_g1,TRINITY_DN47528_c1_g2,TRINITY_DN48829_c1_g5,TRINITY_DN46595_c2_g1,TRINITY_DN50997_c0_g4,TRINITY_DN90317_c0_g1,TRINITY_DN46206_c2_g5,TRINITY_DN44568_c0_g2,TRINITY_DN49420_c1_g5,TRINITY_DN49045_c0_g1,TRINITY_DN40065_c1_g3,TRI…
Metabolism	Xenobiotics biodegradation and metabolism	87	TRINITY_DN51557_c5_g1,TRINITY_DN52496_c5_g1,TRINITY_DN51320_c1_g2,TRINITY_DN45569_c8_g1,TRINITY_DN43699_c2_g2,TRINITY_DN17445_c0_g1,TRINITY_DN45093_c1_g1,TRINITY_DN41939_c1_g1,TRINITY_DN41261_c6_g2,TRINITY_DN48823_c3_g1,TRINITY_DN86126_c0_g1,TRINITY_DN46885_c10_g2,TRINITY_DN39821_c0_g1,TRINITY_DN47843_c1_g1,TRINITY_DN50935_c2_g1,TRINITY_DN40945_c1_g2,TRINITY_DN52292_c0_g1,TRINITY_DN50763_c2_g1,TR…
Organismal Systems	Aging	108	TRINITY_DN45495_c2_g1,TRINITY_DN47641_c1_g2,TRINITY_DN43674_c1_g3,TRINITY_DN34141_c0_g1,TRINITY_DN89836_c0_g1,TRINITY_DN41202_c3_g1,TRINITY_DN48105_c1_g2,TRINITY_DN51593_c3_g1,TRINITY_DN74471_c0_g1,TRINITY_DN51976_c4_g1,TRINITY_DN48234_c2_g1,TRINITY_DN39016_c2_g9,TRINITY_DN47098_c2_g1,TRINITY_DN38576_c0_g1,TRINITY_DN39921_c5_g1,TRINITY_DN48031_c0_g2,TRINITY_DN51923_c4_g2,TRINITY_DN42744_c2_g1,TRI…
Organismal Systems	Circulatory system	135	TRINITY_DN42955_c4_g1,TRINITY_DN44652_c1_g2,TRINITY_DN48749_c0_g1,TRINITY_DN50206_c2_g1,TRINITY_DN42498_c3_g1,TRINITY_DN53238_c3_g1,TRINITY_DN55298_c0_g1,TRINITY_DN83049_c0_g1,TRINITY_DN45495_c2_g1,TRINITY_DN49160_c0_g3,TRINITY_DN37714_c0_g1,TRINITY_DN90755_c0_g1,TRINITY_DN45855_c1_g2,TRINITY_DN42044_c3_g2,TRINITY_DN49616_c9_g2,TRINITY_DN39016_c2_g9,TRINITY_DN40916_c4_g2,TRINITY_DN46303_c3_g4,TRI…
Organismal Systems	Development	118	TRINITY_DN51199_c1_g3,TRINITY_DN43467_c1_g1,TRINITY_DN49424_c0_g3,TRINITY_DN51820_c0_g1,TRINITY_DN45586_c2_g2,TRINITY_DN44899_c1_g2,TRINITY_DN50206_c2_g1,TRINITY_DN55298_c0_g1,TRINITY_DN47738_c4_g2,TRINITY_DN52077_c2_g2,TRINITY_DN48830_c1_g5,TRINITY_DN33229_c0_g1,TRINITY_DN46227_c2_g1,TRINITY_DN48115_c1_g1,TRINITY_DN94348_c0_g1,TRINITY_DN49646_c2_g1,TRINITY_DN43315_c1_g1,TRINITY_DN46303_c3_g4,TRI…
Organismal Systems	Digestive system	220	TRINITY_DN50915_c3_g1,TRINITY_DN41539_c10_g1,TRINITY_DN45495_c2_g1,TRINITY_DN52426_c5_g1,TRINITY_DN45381_c0_g1,TRINITY_DN48749_c0_g1,TRINITY_DN42498_c3_g1,TRINITY_DN45229_c1_g1,TRINITY_DN48614_c4_g1,TRINITY_DN55298_c0_g1,TRINITY_DN45635_c4_g1,TRINITY_DN5726_c0_g1,TRINITY_DN51369_c6_g1,TRINITY_DN50473_c2_g1,TRINITY_DN47330_c1_g3,TRINITY_DN601_c0_g1,TRINITY_DN47262_c3_g1,TRINITY_DN63244_c0_g1,TRINI…
Organismal Systems	Endocrine system	408	TRINITY_DN50032_c0_g2,TRINITY_DN42810_c2_g3,TRINITY_DN44137_c3_g1,TRINITY_DN44088_c5_g3,TRINITY_DN89836_c0_g1,TRINITY_DN50206_c2_g1,TRINITY_DN52682_c1_g2,TRINITY_DN39603_c3_g1,TRINITY_DN55298_c0_g1,TRINITY_DN39603_c3_g5,TRINITY_DN39263_c2_g2,TRINITY_DN48830_c1_g5,TRINITY_DN40748_c0_g1,TRINITY_DN45855_c1_g2,TRINITY_DN48433_c1_g1,TRINITY_DN39016_c2_g9,TRINITY_DN46988_c0_g1,TRINITY_DN38918_c0_g2,TRI…
Organismal Systems	Environmental adaptation	85	TRINITY_DN51314_c1_g2,TRINITY_DN55898_c0_g1,TRINITY_DN46992_c1_g1,TRINITY_DN44009_c7_g2,TRINITY_DN45602_c1_g1,TRINITY_DN47149_c5_g2,TRINITY_DN43266_c0_g1,TRINITY_DN51004_c1_g1,TRINITY_DN46303_c3_g4,TRINITY_DN42498_c3_g1,TRINITY_DN40531_c8_g1,TRINITY_DN43938_c0_g6,TRINITY_DN48897_c0_g3,TRINITY_DN78055_c0_g1,TRINITY_DN55298_c0_g1,TRINITY_DN38744_c0_g1,TRINITY_DN43938_c0_g1,TRINITY_DN44170_c0_g1,TRI…
Organismal Systems	Excretory system	82	TRINITY_DN51314_c1_g2,TRINITY_DN44240_c0_g4,TRINITY_DN53254_c3_g1,TRINITY_DN47111_c1_g1,TRINITY_DN48956_c0_g2,TRINITY_DN47149_c5_g2,TRINITY_DN39540_c1_g2,TRINITY_DN39706_c0_g3,TRINITY_DN47730_c4_g2,TRINITY_DN46259_c0_g2,TRINITY_DN45304_c1_g5,TRINITY_DN48307_c3_g1,TRINITY_DN49079_c0_g1,TRINITY_DN49313_c0_g1,TRINITY_DN46790_c1_g1,TRINITY_DN45304_c1_g1,TRINITY_DN53159_c1_g1,TRINITY_DN52024_c3_g4,TRI…
Organismal Systems	Immune system	275	TRINITY_DN48386_c0_g3,TRINITY_DN51199_c1_g3,TRINITY_DN38327_c0_g1,TRINITY_DN45495_c2_g1,TRINITY_DN43115_c0_g1,TRINITY_DN51267_c6_g1,TRINITY_DN39392_c1_g2,TRINITY_DN31952_c0_g1,TRINITY_DN51273_c3_g3,TRINITY_DN46303_c3_g4,TRINITY_DN50206_c2_g1,TRINITY_DN52682_c1_g2,TRINITY_DN42625_c2_g2,TRINITY_DN48540_c7_g2,TRINITY_DN40978_c9_g3,TRINITY_DN92405_c0_g1,TRINITY_DN48313_c3_g1,TRINITY_DN44035_c3_g1,TRI…
Organismal Systems	Nervous system	238	TRINITY_DN40027_c2_g1,TRINITY_DN55898_c0_g1,TRINITY_DN45495_c2_g1,TRINITY_DN39109_c3_g2,TRINITY_DN40785_c1_g1,TRINITY_DN46303_c3_g4,TRINITY_DN42498_c3_g1,TRINITY_DN43680_c3_g4,TRINITY_DN38923_c1_g3,TRINITY_DN39736_c1_g4,TRINITY_DN55298_c0_g1,TRINITY_DN41661_c0_g1,TRINITY_DN46739_c2_g2,TRINITY_DN50473_c2_g1,TRINITY_DN47330_c1_g3,TRINITY_DN52659_c2_g1,TRINITY_DN44716_c0_g1,TRINITY_DN74471_c0_g1,TRI…
Organismal Systems	Sensory system	109	TRINITY_DN40917_c0_g1,TRINITY_DN45495_c2_g1,TRINITY_DN44088_c5_g3,TRINITY_DN42498_c3_g1,TRINITY_DN39943_c1_g1,TRINITY_DN55298_c0_g1,TRINITY_DN31322_c0_g1,TRINITY_DN47330_c1_g3,TRINITY_DN45855_c1_g2,TRINITY_DN49616_c9_g2,TRINITY_DN48433_c1_g1,TRINITY_DN39016_c2_g9,TRINITY_DN44460_c1_g2,TRINITY_DN37488_c0_g1,TRINITY_DN45381_c0_g1,TRINITY_DN46070_c7_g1,TRINITY_DN40785_c1_g1,TRINITY_DN48614_c4_g1,TRI…
