# Supplementary material for: Comparative transcriptomic analysis of the different developmental stages of ovary in red swamp crayfish Procambarus clarkii
Source: BMC Genomics. 2021 Mar 21;22:199. doi: 10.1186/s12864-021-07537-x (PMC7981885; doi:10.1186/s12864-021-07537-x)
Supplement: Supplementary file 9 — Additional file 9. [file 12864_2021_7537_MOESM9_ESM.xlsx]

## Sheet: Title Page
Comparative transcriptomic analysis of the different developmental stages of ovary in red swamp crayfish Procambarus clarkii Yizhi Zhong1, Wenbin Zhao1, Zhangsheng Tang1, Liming Huang1, Xiangxing Zhu2, Xiang Liang3, Aifen Yan2, Zhifa Lu1, Yanling Yu1, Dongsheng Tang2, Dapeng Wang1,* and Zhuanling Lu1,* 1Guangxi Academy of Fishery Sciences/Guangxi Key Laboratory of Aquatic Genetic Breeding and Hea…

## Sheet: TPM of unigenes of all samples
Comparative transcriptomic analysis of the different developmental stages of ovary in red swamp crayfish Procambarus clarkii
Yizhi Zhong, Wenbin Zhao, Zhangsheng Tang, Liming Huang, Xiangxing Zhu, Xiang Liang, Aifen Yan, Zhifa Lu, Yanling Yu, Dongsheng Tang, Dapeng Wang, Zhuanling Lu
Gene ID	TPM (I_19)	TPM (I_20)	TPM (I_7)	TPM (II_17)	TPM (II_27)	TPM (II_30)	TPM (III_33)	TPM (III_49)	TPM (III_52)	TPM (IV_35)	TPM (IV_36)	TPM (IV_37)	KOG	NR	GO	KEGG
TRINITY_DN51209_c4_g4	9431.41	11690.1	8009.11	17057.4	21395.2	15492.4	27896	18515	28973	45392.5	6484.03	39963.7	-	-	-	-
TRINITY_DN48076_c2_g1	16154.9	26463.1	14172.8	16145.6	14054.2	16487.3	14094.4	22351.2	8965.18	14217.2	23831.3	8047.51	-	-	-	-
TRINITY_DN41942_c3_g1	15563.6	13115.1	17934.7	19638	12917.3	14169.7	8070.05	12566.1	8021.4	6371.36	9778.23	8798.6	-	-	-	-
TRINITY_DN49931_c1_g3	12450.5	11185.5	14030.6	11297.9	6919.69	10419.6	7645.7	11077.6	12090	8908.86	10354.5	8374.57	-	gi|61807160|gb|AAX55747.1| mannose-binding protein [Pacifastacus leniusculus] 1.1e-06	-	-
TRINITY_DN41349_c2_g4	16619.5	13265.9	10666.3	9617.63	10349.1	9525.39	6743.95	9755.6	9113.8	3862.49	6321.08	6315.74	-	gi|918463400|gb|ALA09087.1| pacifastin light chain-like serine proteinase inhibitor [Litopenaeus vannamei] 7.1e-14	GO:0004867, serine-type endopeptidase inhibitor activity	-
TRINITY_DN46915_c5_g2	15447	7394.89	6333.96	10656	8562.42	10969	5683.63	7963.9	8960.45	5598.61	2339.84	4480.13	-	-	-	-
TRINITY_DN39422_c2_g5	7300.46	7882.42	10025.6	8170.13	6363.07	4934.59	5117.27	8822.74	5981.67	6491.38	16670.8	5074.39	-	-	-	-
TRINITY_DN40417_c2_g4	7229.86	9913.26	7551.92	6892.44	5536.05	6199.84	5981.83	7209.86	5075.34	5174.87	9051.15	3680.28	-	-	-	-
TRINITY_DN40379_c1_g2	6453.58	8405.33	7500.91	8514.7	5699.15	6936.3	3357.16	5723.05	6943.85	4166.02	7256.25	4551.71	-	-	-	-
TRINITY_DN47139_c1_g2	2781.18	8733.98	8951.6	6974.74	4466.81	6197.96	4575.6	6360.95	3122.65	3696.15	8629.57	1767.1	-	-	-	-
TRINITY_DN52607_c5_g1	7185.85	4637.54	8179.82	5708.05	4823.75	5310.39	4802.8	3834.37	5734.41	4220.05	7198.91	3906.87	-	-	-	-
TRINITY_DN47223_c3_g1	6450.9	6148.25	6245.48	5911.97	5020	6032.47	3185.37	3591	5268.45	4030.43	4558.22	4880.31	-	gi|61807160|gb|AAX55747.1| mannose-binding protein [Pacifastacus leniusculus] 2.8e-24	-	-
TRINITY_DN51180_c1_g1	5387.32	5290.76	5120.07	6645.17	5070.76	5022.88	3797.16	5714.75	2578.39	5924.51	6965.61	3142.06	-	-	-	-
TRINITY_DN40103_c0_g1	2573.36	3730.85	3099.07	3789.51	7712.96	1928.17	6576.26	13965.1	4126.8	4352.48	6044.05	2646.75	-	gi|929277174|ref|XP_014015366.1| PREDICTED: bromodomain-containing protein DDB_G0280777-like isoform X2 [Salmo salar] 5.8e-10	GO:0019031, viral envelope	-
TRINITY_DN52850_c3_g1	7513.32	4397.22	7641.09	4684.11	3239.03	4064.5	4129.03	5988.1	6413.47	4715.54	2298.47	5051.4	-	-	-	-
TRINITY_DN44858_c2_g2	1426.31	1897.55	1541.28	3912.56	4133.08	4560.15	5514.91	3908.01	5512.9	11786	1402.89	13022.5	-	-	-	-
TRINITY_DN51284_c3_g2	7058.11	5424.26	6466.82	4005.32	4300.96	2492.35	3374.5	7382.9	4418.42	2495.98	6255.37	2925.34	-	-	-	-
TRINITY_DN46627_c0_g1	2030.65	4097.55	11622.1	6532.96	5592.05	2447.79	1408.49	6680.64	1349.88	5861.81	4538.88	3592.75	-	-	-	-
TRINITY_DN51679_c2_g2	10091.2	5121.93	2377.32	3690.98	4884	4394.63	4800.44	4661.58	4917.93	1976.93	2074.56	3228.72	-	-	-	-
TRINITY_DN49279_c2_g1	4968.88	4306.66	5608.03	3539.57	3353.33	4139.81	3869.76	5198.89	3022.75	2681.22	4012.8	4638.51	-	gi|145617073|gb|ABP88043.1| Pl-crustin 2 [Pacifastacus leniusculus] 9.0e-11	GO:0005576, extracellular region;GO:0030414, peptidase inhibitor activity	-
TRINITY_DN53253_c4_g1	3379.78	3979.12	5226.91	3815.51	3098.17	3163.48	2799.28	4932.92	2974.5	3337.86	9521.98	2365.95	-	-	-	-
TRINITY_DN53369_c5_g4	1152.91	1552.35	1139.58	3017.39	3157.32	3737.73	5157.72	2391.2	4631.65	9887.39	1850.52	9747.96	-	gi|953245346|ref|YP_009180599.1| cytochrome b (mitochondrion) [Procambarus alleni] 8.9e-48	GO:0005743, mitochondrial inner membrane;GO:0006122, mitochondrial electron transport, ubiquinol to cytochrome c;GO:0008121, ubiquinol-cytochrome-c reductase activity;GO:0009055, electron transfer activity;GO:0045275, respiratory chain complex III;GO:0046872, metal ion binding	-
TRINITY_DN43386_c4_g2	8379.79	945.543	4015.87	3019.01	5474.33	2999.93	4632.69	3620.15	4517.64	2469.69	4968.76	357.237	-	-	-	-
TRINITY_DN42614_c4_g1	3443	4094.62	4473.41	4555.31	3803	4283.04	2722.57	3584.08	4028.76	3150.03	3013.51	3708.44	-	gi|669272494|ref|XP_008628278.1| PREDICTED: vegetative cell wall protein gp1-like [Corvus brachyrhynchos] 2.2e-07	-	-
TRINITY_DN52553_c1_g3	1162.18	1556.36	1042.43	2871.96	3104.98	2916.83	4250.47	3106.2	4474.33	9696.07	1046.45	8724.99	KOG4664, KOG4664, KOG4664, Cytochrome oxidase subunit III and related proteins [Energy production and conversion]. 2.35526e-74	gi|378587720|ref|YP_005296391.1| COX3 gene product (mitochondrion) [Procambarus clarkii] 8.8e-114	GO:0004129, cytochrome-c oxidase activity;GO:0005739, mitochondrion;GO:0005743, mitochondrial inner membrane;GO:0016021, integral component of membrane;GO:0019646, aerobic electron transport chain	K02262-ko00190 Oxidative phosphorylation;ko04260 Cardiac muscle contraction
TRINITY_DN47259_c1_g1	3324.85	3985.34	5034.27	5532.26	1929.88	3240.69	1648	2879.61	4569.33	2285.51	5192.49	3095.83	-	-	-	-
TRINITY_DN53450_c10_g2	6639.11	4103.64	3894.74	2637.57	5592.26	4035.02	3233.14	2331.59	1298.06	2786.79	3013.72	752.674	-	-	-	-
TRINITY_DN52358_c3_g1	4624.52	4711.47	3768.79	3442.81	3039.35	2720.89	2829.51	3438.9	2688.46	2204.37	4914.21	1420.84	-	-	-	-
TRINITY_DN49342_c3_g1	8326.32	3486.85	3527.13	1816.7	5354.64	4966.23	3479.49	2957.2	588.449	1249.55	2955.81	1081.53	-	-	-	-
TRINITY_DN46051_c3_g3	2355.99	2986.08	3664.86	3086.48	2651.05	2878.96	2564.65	3839.13	2588.07	2608.23	6803.77	2720.33	-	-	-	-
TRINITY_DN41591_c1_g1	4978.03	4236.94	3126.93	2740.26	3166.41	3401.82	2446.14	3038.76	3741.11	1622.28	2801.82	3234.61	-	-	-	-
TRINITY_DN43817_c1_g3	4372.13	3993.33	3657.53	3730.63	2845.89	2550.37	2048.35	3624.83	2866.42	2087.23	3297.81	1957.64	-	-	-	-
TRINITY_DN41359_c6_g1	4338.64	3119.35	4050.93	2039.1	2060.32	2434.9	1545.43	2846.29	2987.39	2118.32	6232.83	2947.77	-	-	-	-
TRINITY_DN52237_c1_g4	4045.85	2019.1	4096.85	2030.86	2138.42	1997.53	2716.38	3499.06	4220.85	3083.22	3980.58	1990.16	-	gi|61807160|gb|AAX55747.1| mannose-binding protein [Pacifastacus leniusculus] 5.0e-31	GO:0005576, extracellular region;GO:0030246, carbohydrate binding;GO:0046872, metal ion binding	-
TRINITY_DN52497_c2_g1	3306.02	1833.16	5118.15	2846.23	3121.92	2915.97	2007.09	4415.79	2211.93	2092.45	3304.55	2528.69	-	gi|1022771490|gb|KZS15808.1| putative Complement C1q tumor necrosis factor-related protein 2 [Daphnia magna] 7.2e-15	GO:0005615, extracellular space;GO:0051965, positive regulation of synapse assembly	-
TRINITY_DN41428_c1_g2	1818.91	2177.83	1760.22	3339.63	3798.69	6334.15	1046.48	2360.64	2414.39	2155.45	6041.1	1839.27	-	-	-	-
TRINITY_DN52999_c4_g4	2672.2	2857.7	3070.48	3289.25	3260.93	3579.87	2515.65	2902.22	3668.36	2101.33	1958.45	2749.48	-	gi|321478014|gb|EFX88972.1| folate receptor 1-like protein, partial [Daphnia pulex] 3.0e-39	GO:0005542, folic acid binding;GO:0005576, extracellular region;GO:0015884, folic acid transport;GO:0016020, membrane;GO:0019898, extrinsic component of membrane	K13649-ko04144 Endocytosis
TRINITY_DN41650_c2_g2	1351.69	3224.15	3339.44	3160.87	1768.61	4266.46	3756.04	2087.27	3241.96	2325.67	2848.3	2901.3	-	gi|930667396|gb|KPJ08483.1| hypothetical protein RR48_12236 [Papilio machaon] 7.1e-12	-	-
TRINITY_DN52311_c2_g6	2335.37	2598.97	2369.27	2560.87	2440.23	2404.93	2742.96	2426.29	2526.05	4341.76	3573.11	3618.03	KOG0676, KOG0676, KOG0676, Actin and related proteins [Cytoskeleton]. 1.00262e-141	gi|10304437|gb|AAG16253.1|AF300705_1 beta-actin [Litopenaeus vannamei] 7.8e-133	GO:0005524, ATP binding;GO:0005737, cytoplasm;GO:0005856, cytoskeleton	K05692-ko04391 Hippo signaling pathway -fly;ko04919 Thyroid hormone signaling pathway;ko04015 Rap1 signaling pathway;ko04745 Phototransduction - fly;ko04921 Oxytocin signaling pathway;ko04670 Leukocyte transendothelial migration;ko04611 Platelet activation;ko04530 Tight junction;ko04810 Regulation of actin cytoskeleton;ko04145 Phagosome;ko04510 Focal adhesion;ko04390 Hippo signaling pathway;ko045…
TRINITY_DN40417_c2_g3	4970.87	3485.72	4415.44	1224.12	2603.16	2426.12	2579.25	3661.49	1043.57	1771.72	3917.47	1150.8	-	-	-	-
TRINITY_DN38550_c1_g1	161.166	118.166	120.664	418.561	333.258	525.149	3926.4	614.064	2247.99	4167.78	13461.9	6580.99	-	-	-	-
TRINITY_DN52788_c4_g5	2933.07	2725.36	1092.3	3882.8	3039.28	2799.46	2249.62	3191.34	2760.36	1471.81	3144.95	1323.21	-	-	-	-
TRINITY_DN53262_c1_g1	3463.13	3907.61	3352.59	2712.58	2663.02	2362.46	2701.22	3046.51	2877.95	784.042	1326.22	725.16	-	-	-	-
TRINITY_DN43127_c4_g2	3886.13	2664.49	4016.06	2238.16	3210.67	1692.94	2264.26	3186.25	240.066	2265.96	3146.09	880.175	-	-	-	-
TRINITY_DN39744_c2_g1	2312.57	2182.66	2316.18	2734.63	3072.33	3002.38	2447.99	1408.77	2849.35	1912.4	2441.58	2482.44	KOG3627, KOG3627, KOG3627, Trypsin [Amino acid transport and metabolism]. 5.78402e-20	gi|675368957|gb|KFM61859.1| Serine proteinase stubble, partial [Stegodyphus mimosarum] 3.2e-32	GO:0004252, serine-type endopeptidase activity;GO:0005615, extracellular space;GO:0061436, establishment of skin barrier	-
TRINITY_DN45071_c2_g1	1793.74	3197.85	4046.44	1006.45	1156.12	2205.69	3083.08	3553.88	1633.89	1345.79	4263.51	1258.37	-	-	-	-
TRINITY_DN38843_c6_g2	3441.14	2175.5	3335.26	2486.12	2584.17	2537.89	1580.28	2013.19	2291.48	2132.25	2302.52	1072.27	-	-	-	-
TRINITY_DN38550_c1_g2	114.028	77.0486	88.5236	415.803	265.038	453.476	3235.2	473.39	2343.12	4092.47	9952.87	6435.84	-	gi|1032746834|ref|XP_008209219.2| PREDICTED: LOW QUALITY PROTEIN: uncharacterized protein LOC100121005 [Nasonia vitripennis] 1.4e-08	GO:0005576, extracellular region	-
TRINITY_DN51209_c4_g3	879.213	1257.03	750.493	1704.12	1911.01	1960.44	3154.22	1892.26	2653.32	5099.07	2619.29	4040.17	KOG4564, KOG4564, KOG4564, Adenylate cyclase-coupled calcitonin receptor [Signal transduction mechanisms]. 3.7921e-64	gi|926607015|ref|XP_013789156.1| PREDICTED: LOW QUALITY PROTEIN: calcitonin gene-related peptide type 1 receptor-like [Limulus polyphemus] 9.9e-109	GO:0004948, calcitonin receptor activity;GO:0005886, plasma membrane;GO:0007166, cell surface receptor signaling pathway;GO:0016021, integral component of membrane	K04577-ko04080 Neuroactive ligand-receptor interaction;ko04270 Vascular smooth muscle contraction
TRINITY_DN50164_c1_g3	3920.64	1902.68	2656.93	3219.84	2189.3	1673.32	1656.35	1653.2	2486.17	1509.91	2463.75	1286.11	-	gi|294611164|gb|ADF27340.1| mannose-binding protein [Scylla paramamosain] 5.8e-36	-	-
TRINITY_DN51318_c3_g4	2936.96	2799.29	2821.4	2417.41	2085.95	1895.49	1701.5	2298.45	1889.32	1669.27	2479.4	1564.21	-	-	-	-
TRINITY_DN40799_c1_g1	1004.72	1808.86	2815.67	2779.89	2715.04	21.9624	2221.62	6516.25	1628.65	1263.22	3271.79	365.752	-	-	-	-
TRINITY_DN50622_c0_g1	2862.28	3045.69	3450.16	2150.47	2464.25	2666.2	2136.95	3320.63	1996.5	479.271	819.071	493.381	-	-	-	-
TRINITY_DN52915_c1_g3	2758.46	3183.72	2707.75	2659.08	2678.75	2161.89	1673.6	2804.24	2456.62	1021.73	589.311	1033.36	-	-	-	-
TRINITY_DN52999_c4_g2	2534.77	2026.95	2428.45	2244.61	2874.28	2832.02	1901.39	2273.91	2174.63	1498.74	1680.08	1245.83	-	gi|926640739|ref|XP_013786478.1| PREDICTED: folate receptor gamma-like, partial [Limulus polyphemus] 3.8e-08	GO:0005542, folic acid binding;GO:0005622, intracellular;GO:0006620, posttranslational protein targeting to endoplasmic reticulum membrane;GO:0008144, drug binding;GO:0008284, positive regulation of cell proliferation;GO:0008517, folic acid transmembrane transporter activity;GO:0009986, cell surface;GO:0015884, folic acid transport;GO:0031362, anchored component of external side of plasma membran…	-
TRINITY_DN43817_c1_g4	2364.63	2699.09	2470.79	2171.3	1947.02	1843.64	1953.97	2130.6	1729.85	1612.28	2765.7	1702.71	-	-	-	-
TRINITY_DN47223_c3_g5	3876.92	1369.03	3261.99	2585.41	2330.6	2237.64	1355.53	1933.7	1443.7	1351.72	1943	1279.26	-	gi|237825144|gb|ACR20475.1| mannose-binding protein [Procambarus clarkii] 1.2e-12	-	-
TRINITY_DN48657_c3_g2	2438	2233.79	2474.33	2548.99	2177.42	2015.4	1589.46	2032.01	2090.78	1720.7	1797.88	1813.92	-	gi|294611164|gb|ADF27340.1| mannose-binding protein [Scylla paramamosain] 1.8e-25	GO:0002020, protease binding;GO:0005886, plasma membrane;GO:0007155, cell adhesion;GO:0009897, external side of plasma membrane;GO:0009986, cell surface;GO:0016021, integral component of membrane;GO:0030246, carbohydrate binding;GO:0033198, response to ATP;GO:0050839, cell adhesion molecule binding	-
TRINITY_DN50394_c0_g1	2412.35	2290.57	2820.27	2112.01	1106.86	1912.91	1858.38	1452.11	1619.18	1948.23	3853	1342.52	KOG0085, KOG0085, KOG0085, G protein subunit Galphaq/Galphay, small G protein superfamily [Signal transduction mechanisms]. 5.52679e-69	gi|909567062|ref|XP_013138927.1| PREDICTED: guanine nucleotide-binding protein G(q) subunit alpha [Papilio polytes] 3.2e-59	GO:0001750, photoreceptor outer segment;GO:0003924, GTPase activity;GO:0004871, signal transducer activity;GO:0005525, GTP binding;GO:0005886, plasma membrane;GO:0007186, G-protein coupled receptor signaling pathway;GO:0007213, G-protein coupled acetylcholine receptor signaling pathway;GO:0007603, phototransduction, visible light;GO:0009649, entrainment of circadian clock;GO:0016020, membrane;GO:…	-
TRINITY_DN46670_c2_g1	2546.45	2480.61	2881.43	2553.99	1721.73	2711.41	1240.76	566.556	2251.12	2133.91	1341.82	1972.96	-	-	-	-
TRINITY_DN41304_c1_g2	1792.03	1825.86	2557.13	1464.47	1898.48	1416.28	1497.27	2676.57	3220.14	1540.41	1672.14	2513.64	-	gi|512920505|ref|XP_004929649.1| PREDICTED: formin-like protein 5 isoform X1 [Bombyx mori] 4.7e-07	GO:0003676, nucleic acid binding	-
TRINITY_DN39619_c1_g2	2116.12	1985.67	2491.46	2775.07	1622.75	1820.34	1303.05	1557.57	1037.48	2160.04	3628.35	1396.17	-	-	-	-
TRINITY_DN43900_c0_g2	2438.88	1965.84	2379.1	1774.14	2222.29	1802.57	2131.31	2130.38	1634.71	1159.53	1912.14	1350.15	-	-	-	-
TRINITY_DN53257_c3_g3	1290.48	2389.5	2821.61	1890.61	1257.67	2042.01	2228.6	1403.4	2208.02	1371.26	2600.55	1369.41	-	gi|939277280|ref|XP_014259149.1| PREDICTED: uncharacterized protein LOC106672323 [Cimex lectularius] 7.6e-10	-	-
TRINITY_DN48177_c6_g1	339.218	4144.9	2685.25	2022.48	4450.93	281.897	1742.58	274.154	973.71	1579.7	3130.19	1006.41	KOG0027, KOG0027, KOG0027, Calmodulin and related proteins (EF-Hand superfamily) [Signal transduction mechanisms]. 6.49966e-23	gi|1028686567|ref|XP_016657504.1| PREDICTED: neo-calmodulin-like isoform X2 [Acyrthosiphon pisum] 5.0e-35	GO:0005509, calcium ion binding	-
TRINITY_DN51679_c2_g4	2317.78	2081.65	2310.03	1964.74	2112.23	2061.24	1446.39	1818.82	1522.36	1317.44	2094.49	1569.75	-	gi|241836504|ref|XP_002415101.1| conserved hypothetical protein [Ixodes scapularis] 6.2e-10	GO:0003723, RNA binding;GO:0005737, cytoplasm;GO:0009953, dorsal/ventral pattern formation;GO:0017148, negative regulation of translation;GO:0030177, positive regulation of Wnt signaling pathway;GO:0040008, regulation of growth;GO:0050775, positive regulation of dendrite morphogenesis;GO:0061003, positive regulation of dendritic spine morphogenesis;GO:0090263, positive regulation of canonical Wnt…	-
TRINITY_DN42155_c6_g1	3552.81	2448.13	111.227	308.486	3576.42	3591.42	681.388	2290.05	1012.07	1816.34	2693.46	369.465	-	gi|957844185|ref|XP_014672483.1| PREDICTED: hexosaminidase D-like isoform X1 [Priapulus caudatus] 1.3e-133	GO:0004553, hydrolase activity, hydrolyzing O-glycosyl compounds;GO:0004563, beta-N-acetylhexosaminidase activity;GO:0005634, nucleus;GO:0005737, cytoplasm;GO:0005975, carbohydrate metabolic process;GO:0015929, hexosaminidase activity	K14459-ko00511 Other glycan degradation;ko00513 Various types of N-glycan biosynthesis
TRINITY_DN43625_c2_g3	1641.52	2298.71	2353.66	2077.65	1329.94	1546.78	1003.74	1931.37	2732.44	1798.64	2112.21	1601.82	-	-	-	-
TRINITY_DN53047_c6_g1	2519.02	2031.74	2533.69	1651.65	3260.96	2753.19	1521.89	1367.82	857.313	1583.85	1436.35	813.111	-	-	-	-
TRINITY_DN45724_c0_g1	2396.68	2212.2	2226.78	2297.42	2069.8	1932.4	1522.27	1904.96	1802.83	692.719	1875.28	1394.65	KOG3071, KOG3071, KOG3071, Fatty acyl-CoA elongase/Polyunsaturated fatty acid specific elongation enzyme [Lipid transport and metabolism]. 1.48105e-17	gi|125487484|gb|ABN42642.1| elongation of very long chain fatty acids-like protein [Marsupenaeus japonicus] 1.6e-28	GO:0006633, fatty acid biosynthetic process;GO:0016021, integral component of membrane;GO:0016740, transferase activity;GO:0030176, integral component of endoplasmic reticulum membrane	-
TRINITY_DN40022_c1_g4	2917	2494.31	2356.53	2365.37	1795.98	2097.46	1743.28	1998.03	1916.6	611.716	975.771	497.162	-	-	-	-
TRINITY_DN45693_c1_g3	607.951	930.532	592.713	1526.07	1769.69	1578.44	2051.9	1444.81	2177.08	4187.32	630.772	4207.74	KOG4767, KOG4767, KOG4767, Cytochrome c oxidase, subunit II, and related proteins [Energy production and conversion]. 9.74669e-73	gi|378587717|ref|YP_005296388.1| COX2 gene product (mitochondrion) [Procambarus clarkii] 3.0e-95	GO:0004129, cytochrome-c oxidase activity;GO:0005507, copper ion binding;GO:0005743, mitochondrial inner membrane;GO:0016021, integral component of membrane;GO:0022900, electron transport chain;GO:0070469, respiratory chain	K02261-ko00190 Oxidative phosphorylation;ko04260 Cardiac muscle contraction
TRINITY_DN45219_c1_g1	2455.73	2103.63	2245.57	2166.48	1942.12	1686.48	1166.42	1617.64	1565.66	1310.42	2169.11	1150.28	-	gi|262385518|gb|ACY64752.1| crustin 2 [Procambarus clarkii] 1.8e-25	GO:0005576, extracellular region;GO:0030414, peptidase inhibitor activity	-
TRINITY_DN43173_c0_g1	2958.98	1254.94	1974.12	1895.59	2120.13	1617.04	1825.62	1593.41	2018.24	1116.6	2258.61	663.385	-	-	-	-
TRINITY_DN46794_c2_g4	2764.54	2311.74	2573.65	1721.93	1289.33	1228.94	1360.44	2436.08	1367.39	1182.86	1253.46	1582.88	-	-	-	-
TRINITY_DN53236_c1_g2	501.554	230.295	673.85	841.723	659.146	1939.65	4059.04	487.79	1447.39	1625.19	3820.1	4747.22	-	gi|10444527|gb|AAG17936.1|AF306784_1 vitellogenin [Cherax quadricarinatus] 3.9e-106	GO:0005319, lipid transporter activity;GO:0008289, lipid binding;GO:0045735, nutrient reservoir activity;GO:0048477, oogenesis	-
TRINITY_DN47689_c3_g1	1874.29	3579.3	2013.51	2298.61	1068.75	1676.71	1470.69	832.729	881.038	1680.36	1449.06	2163.84	-	-	-	-
TRINITY_DN53146_c0_g2	4081.19	461.142	1474.04	1932.23	2756.31	2946.8	1873.71	1630.46	1203.25	1072.78	583.186	955.315	-	-	-	-
TRINITY_DN39946_c1_g1	2713.17	2246.29	2335.78	2357.35	1998.67	2595.46	1535.64	1726.6	1769.86	338.494	818.179	331.277	-	-	-	-
TRINITY_DN49639_c2_g1	1439.79	2466.77	2586.66	1762.89	1124.68	1419.43	1647.36	999.2	1722.82	1170.35	2416.06	2008.85	-	-	-	-
TRINITY_DN50435_c0_g4	1889.78	2010.65	1675.24	2047.61	1975.27	1851.77	1448.42	2095.01	1984.4	1325.47	1133.87	1144.26	-	-	-	-
TRINITY_DN51786_c0_g1	2108.61	1196.57	1147.64	1623.87	1166.43	1064.5	1899.35	1294.32	1273.24	1236.06	4660.76	1901.21	-	gi|918463398|gb|ALA09086.1| pacifastin light chain-like serine proteinase inhibitor [Penaeus monodon] 7.7e-16	GO:0004867, serine-type endopeptidase inhibitor activity	-
TRINITY_DN52021_c3_g2	1638.13	1619.39	1367.49	1717.76	1586.36	1551	1490.57	1674.96	1724.35	1894.53	2399.3	1899.1	KOG0052, KOG0052, KOG0052, Translation elongation factor EF-1 alpha/Tu [Translation, ribosomal structure and biogenesis]. 3.88123e-109	gi|393395826|gb|AFN08747.1| elongation factor 1A [Scylla paramamosain] 3.3e-242	GO:0003746, translation elongation factor activity;GO:0003924, GTPase activity;GO:0005525, GTP binding;GO:0005737, cytoplasm;GO:0005811, lipid droplet;GO:0005853, eukaryotic translation elongation factor 1 complex;GO:0006412, translation;GO:0006414, translational elongation;GO:0022008, neurogenesis	K03231-ko03013 RNA transport
TRINITY_DN53264_c4_g4	1939.45	2273.89	3028.57	1109.66	698.683	2094.25	759.91	1778.06	1088.39	1435.46	2635.23	1507.97	-	-	-	-
TRINITY_DN53424_c10_g4	3513.36	1218.14	2990.67	1317.79	1571.08	1186.66	1643.44	1189.38	1549.8	1138.85	2432.14	594.463	-	-	-	-
TRINITY_DN51613_c6_g8	2038.78	1978.64	2051.74	2313.29	1870.92	1824.55	1364.76	933.907	1911.32	1426.64	1247.25	1349.52	-	gi|156355315|ref|XP_001623615.1| predicted protein [Nematostella vectensis] 2.2e-09	GO:0016021, integral component of membrane	-
TRINITY_DN44271_c1_g1	2447.31	1075.74	2271.51	963.229	1356.04	1214.64	1218.36	1244.55	1605.78	1875.78	2256.82	2698.34	-	-	-	-
TRINITY_DN41046_c4_g3	1969.02	2012.07	2103.55	2065.82	1711.83	1550.63	1064	1740.85	1651.08	1253.96	1423.08	1312.31	-	-	-	-
TRINITY_DN43046_c3_g3	707.758	1058.78	751.123	2047.69	1990.62	2298.87	2618.63	782.901	1700.53	2926.64	390.092	2331.27	KOG4194, KOG4194, KOG4194, Membrane glycoprotein LIG-1 [Signal transduction mechanisms]. 3.1813e-20	gi|1004400908|gb|EFA01655.2| hypothetical protein TcasGA2_TC007226 [Tribolium castaneum] 2.2e-77	GO:0005789, endoplasmic reticulum membrane;GO:0007601, visual perception;GO:0016021, integral component of membrane;GO:0040036, regulation of fibroblast growth factor receptor signaling pathway	K07523-ko04514 Cell adhesion molecules (CAMs);ko04360 Axon guidance
TRINITY_DN47922_c2_g2	1453.02	1600.78	1350.52	1752.98	1559.32	1601.26	1578.65	1695.82	1695.43	1755.18	1343.37	1890.76	KOG1375, KOG1375, KOG1375, Beta tubulin [Cytoskeleton]. 8.10957e-136	gi|3915087|sp|Q25009.1|TBB1_HOMAM RecName: Full=Tubulin beta-1 chain; AltName: Full=Beta-I tubulin 2.2e-178	GO:0003924, GTPase activity;GO:0005200, structural constituent of cytoskeleton;GO:0005525, GTP binding;GO:0005737, cytoplasm;GO:0005874, microtubule;GO:0007017, microtubule-based process	-
TRINITY_DN42619_c2_g1	1946.41	2155.81	2036.1	1333.33	2162.91	2115.71	1994.66	1298.86	1196.7	1202.58	1233.66	385.087	KOG0003, KOG0003, KOG0003, Ubiquitin/60s ribosomal protein L40 fusion [Translation, ribosomal structure and biogenesis]. 3.89364e-30	gi|939264073|ref|XP_014252027.1| PREDICTED: polyubiquitin-C [Cimex lectularius] 1.1e-70	GO:0005634, nucleus;GO:0005737, cytoplasm	-
TRINITY_DN47599_c3_g2	3195.27	2358.19	1417.37	1805.62	1972.22	1536.83	272.659	1670.18	1010.29	1372.38	570.855	1868.02	-	-	-	-
TRINITY_DN45853_c1_g3	2164.11	2028.84	1748.07	1757.41	1560.02	1501.6	1180.61	1682.48	1513.19	975.318	1378.84	1355.89	-	gi|1022771490|gb|KZS15808.1| putative Complement C1q tumor necrosis factor-related protein 2 [Daphnia magna] 5.2e-19	GO:0005615, extracellular space;GO:0051965, positive regulation of synapse assembly	-
TRINITY_DN47836_c3_g1	2160.82	1789.69	2060.29	1176.15	1569.37	1029.4	1378.34	2182.83	1185.88	805.196	2163.15	1298.94	KOG4579, KOG4579, KOG4579, Leucine-rich repeat (LRR) protein associated with apoptosis in muscle tissue [General function prediction only]. 1.79733e-15	gi|817181696|ref|XP_012278293.1| PREDICTED: leucine-rich repeat-containing protein 20 isoform X2 [Orussus abietinus] 1.1e-51	-	-
TRINITY_DN50168_c2_g5	2271.79	1765.16	1876.7	1435.02	3598.81	2315.2	1325.87	1041.14	772.547	1313.66	162.136	657.904	-	-	-	-
TRINITY_DN45363_c2_g1	2453.82	2207.73	2264.45	1654.95	1530.32	1488.93	1358.96	879.593	992.362	1270.36	959.928	1452.58	-	gi|646692582|gb|KDR07464.1| Voltage-dependent calcium channel gamma-1 subunit [Zootermopsis nevadensis] 1.0e-42	GO:0005245, voltage-gated calcium channel activity;GO:0016021, integral component of membrane;GO:0016247, channel regulator activity;GO:0019226, transmission of nerve impulse;GO:0032281, AMPA glutamate receptor complex;GO:0070588, calcium ion transmembrane transport;GO:2000311, regulation of AMPA receptor activity	-
TRINITY_DN52938_c1_g1	1353.85	1473.66	1630.56	1465.17	1413.21	1120.24	1222.11	1301.82	1875.78	1328.88	1448.36	2719.03	KOG1584, KOG1584, KOG1584, Sulfotransferase [General function prediction only]. 4.53655e-24	gi|743692758|gb|AJC52502.1| estrogen sulfotransferase [Scylla olivacea] 1.7e-41	GO:0004062, aryl sulfotransferase activity;GO:0005829, cytosol;GO:0006584, catecholamine metabolic process;GO:0006805, xenobiotic metabolic process;GO:0008146, sulfotransferase activity;GO:0008210, estrogen metabolic process;GO:0008217, regulation of blood pressure;GO:0014823, response to activity;GO:0017085, response to insecticide;GO:0017144, drug metabolic process;GO:0018960, 4-nitrophenol met…	-
TRINITY_DN45237_c0_g4	1220.89	2006.33	1801.95	2091.6	1865.86	1627.97	1050.05	1113.81	426.764	1242.52	2191.31	1625.84	-	-	-	-
TRINITY_DN38769_c3_g5	1463.29	1958.76	1971.36	2713.93	1146.91	1849.98	1958.8	1189.94	1908.36	231.707	1037.67	773.07	-	gi|156404077|ref|XP_001640234.1| predicted protein [Nematostella vectensis] 1.5e-26	GO:0005576, extracellular region;GO:0005618, cell wall;GO:0005737, cytoplasm	-
TRINITY_DN50190_c5_g2	1669.52	1664.47	1712.01	1861.91	1468.89	1816.74	1071.81	1345.96	1466.85	1127.32	1623.26	1187.93	-	gi|91086463|ref|XP_969857.1| PREDICTED: putative ferric-chelate reductase 1 homolog [Tribolium castaneum] 6.1e-14	GO:0005576, extracellular region;GO:0016021, integral component of membrane;GO:0042742, defense response to bacterium;GO:0042832, defense response to protozoan;GO:0045087, innate immune response;GO:0055114, oxidation-reduction process	-
TRINITY_DN39412_c2_g1	4228.82	2565.8	1123.8	2082.11	2080.89	634.433	505.367	658.177	925.65	480.257	1356.43	1292.7	-	-	-	-
TRINITY_DN51584_c1_g5	1474.55	2857	2338.65	1668.86	1213.14	1142.14	601.42	1763.95	1220.48	984.43	1714.62	889.01	-	-	-	-
TRINITY_DN53264_c2_g1	1456.08	1851.15	1635.73	1313.94	1297.01	1500.22	1049.16	1224.33	2157.94	1121.85	1508.17	1718.36	-	-	-	-
TRINITY_DN46955_c2_g2	1554.04	1492.63	1490.2	1764.42	1585.67	1520.89	1285.74	1596.85	1273.15	1176.55	1314.46	1609.58	-	-	-	-
TRINITY_DN50505_c1_g2	1675.46	1681.48	2220.58	1702.74	1845.33	1753.02	1499.16	1838.8	1768.12	697.628	367.995	569.648	-	-	-	-
TRINITY_DN40052_c0_g1	1118.22	1619.02	2617.11	2278.16	1926.78	2005.74	1692.24	1134.78	1237.76	636.694	591.86	658.073	-	-	-	-
TRINITY_DN49708_c1_g1	3342.48	263.902	2868.1	1317.85	1233.15	1214.6	1959.36	184.792	2171.89	827.723	1719.55	389.683	-	-	-	-
TRINITY_DN46670_c2_g2	2753.65	2649.16	5040.03	0.950476	0.996762	0	3.29689	1.78981	3821.55	1315.43	7.46244	1771.66	-	-	-	-
TRINITY_DN51357_c0_g3	1578.76	2145.38	1536.75	1542.62	1405.86	1366.53	1096.92	1363.16	1429.74	1183.04	1247.92	1370.42	-	-	-	-
TRINITY_DN50795_c2_g2	1179.82	1334.17	1282.58	1690.52	1607.49	1739.7	1098.25	1576.01	1298.23	1255.64	1606.89	1458.35	KOG3581, KOG3581, KOG3581, Creatine kinases [Energy production and conversion]. 3.1926e-166	gi|375298901|gb|AFA45339.1| arginine kinase [Procambarus clarkii] 2.7e-200	GO:0004054, arginine kinase activity;GO:0005524, ATP binding;GO:0016301, kinase activity	K00934-ko00330 Arginine and proline metabolism
TRINITY_DN53350_c10_g1	1226.54	1786.23	3155.04	1545.45	1895	1617.35	2220.28	1032.05	1002.66	675.524	395.33	528.4	-	-	-	-
TRINITY_DN40482_c6_g1	2165.73	1948.55	2191.8	1335.44	1321.45	1233.19	1271.65	1088.63	951.359	1145.2	1108.82	1157.07	-	-	-	-
TRINITY_DN52237_c2_g1	1766.04	2141.51	1380.65	1453.18	1051.21	1413.87	1512.42	431.901	857.898	1605.09	1933.07	1151.33	-	gi|282165806|ref|NP_001164139.1| C-type lectin precursor [Tribolium castaneum] 1.3e-17	-	-
TRINITY_DN53257_c4_g1	616.681	1731.9	1643.12	1270.77	844.419	2444.08	1621.37	1054.49	1761.79	1193.69	696.187	1487.46	-	-	-	-
TRINITY_DN42235_c3_g1	782.509	2619.32	1266.88	1573.13	1492.23	1952.99	913.206	1722.58	1076.83	669.313	1287.38	938.33	-	-	-	-
TRINITY_DN51650_c5_g1	2447.37	649.839	465.03	1258.97	1520.94	2538.44	1240.54	1641.27	1675.87	1256.12	1000.13	520.196	KOG1089, KOG1089, KOG1089, Myotubularin-related phosphatidylinositol 3-phosphate 3-phosphatase MTM6 [General function prediction only]. 8.90649e-168	gi|646712117|gb|KDR17022.1| Myotubularin-related protein 8 [Zootermopsis nevadensis] 1.3e-261	GO:0004438, phosphatidylinositol-3-phosphatase activity;GO:0004725, protein tyrosine phosphatase activity;GO:0005635, nuclear envelope;GO:0010506, regulation of autophagy;GO:0046856, phosphatidylinositol dephosphorylation;GO:0052629, phosphatidylinositol-3,5-bisphosphate 3-phosphatase activity	K18083-ko04070 Phosphatidylinositol signaling system;ko00562 Inositol phosphate metabolism
TRINITY_DN39469_c0_g1	1491.32	1658.52	1608.67	2213.46	1403.71	1423.81	1052.71	958.043	1059.35	882.275	1435.48	1003.15	KOG1665, KOG1665, KOG1665, AFH1-interacting protein FIP2, contains BTB/POZ domain and pentapeptide repeats [General function prediction only]. 8.31699e-11	gi|805792687|ref|XP_012142300.1| PREDICTED: elastin-like [Megachile rotundata] 8.2e-10	-	-
TRINITY_DN42510_c1_g5	2087.04	1989.24	961.377	1341.05	1258.73	1780.78	1695.91	568.757	1544.5	1462.45	730.932	726.99	-	-	-	-
TRINITY_DN48508_c0_g1	1429	1045.07	1141.01	1088.71	1543.28	804.814	1007.77	1471.31	1076.8	885.986	3350.57	1085.18	-	-	-	-
TRINITY_DN42644_c2_g2	1585.19	1821.23	1371.62	1416.67	1353.25	1300.39	1003.59	1328.97	1289.68	990.321	936.711	1299.55	-	gi|321456386|gb|EFX67496.1| hypothetical protein DAPPUDRAFT_331010 [Daphnia pulex] 5.2e-14	GO:0005576, extracellular region;GO:0005581, collagen trimer;GO:0050807, regulation of synapse organization	-
TRINITY_DN52561_c1_g1	937.182	1163.21	1631.71	1605.09	1531.21	1439.16	1215.28	1149.51	1547.05	885.953	1117.06	1208.87	KOG1208, KOG1208, KOG1208, Dehydrogenases with different specificities (related to short-chain alcohol dehydrogenases) [Secondary metabolites biosynthesis, transport and catabolism]. 1.1706e-57	gi|646694329|gb|KDR07942.1| Retinol dehydrogenase 11 [Zootermopsis nevadensis] 2.2e-71	GO:0001523, retinoid metabolic process;GO:0001917, photoreceptor inner segment;GO:0004745, retinol dehydrogenase activity;GO:0005622, intracellular;GO:0005789, endoplasmic reticulum membrane;GO:0016021, integral component of membrane;GO:0016062, adaptation of rhodopsin mediated signaling;GO:0016616, oxidoreductase activity, acting on the CH-OH group of donors, NAD or NADP as acceptor;GO:0042572, …	-
TRINITY_DN49672_c0_g1	1802.93	1507.56	1633.69	1402.73	1089.17	1337.71	1074.09	1229.59	1325.92	947.382	798.291	992.018	-	-	-	-
TRINITY_DN43570_c1_g4	1739.75	2351.57	1330.95	1017.54	1788.59	1585.87	650.524	863.376	1324.44	584.662	1288.2	588.269	-	gi|662197146|ref|XP_008471638.1| PREDICTED: uncharacterized protein LOC103508838 isoform X1 [Diaphorina citri] 1.2e-07	-	-
TRINITY_DN46468_c4_g2	228.513	301.978	139.712	528.473	433.213	799.457	939.933	786.899	1449.11	2666.18	3711.01	3116.44	-	gi|847106903|ref|XP_012813619.1| PREDICTED: uncharacterized protein LOC101733719 [Xenopus tropicalis] 4.5e-09	-	-
TRINITY_DN40070_c2_g1	1402.22	1396.76	1391.25	1514.69	1476.22	1381.83	1153.54	1399.16	1261.15	900.186	640.498	1172.14	-	-	-	-
TRINITY_DN40656_c2_g1	2272.75	1514.58	1580.49	1166.98	1205.82	918.456	1078.47	1297.73	909.013	795.042	1805.28	498.622	-	-	-	-
TRINITY_DN50358_c4_g1	1144.46	1834.85	2887.01	853.293	2036.34	1425.65	1991.77	1214.93	562.739	661.108	128.616	282.23	-	-	-	-
TRINITY_DN49804_c3_g3	1510.73	1449.54	1487.49	1448.28	1280.91	1229.38	1015.34	1246.61	1303.88	927.746	892.258	1164.61	-	gi|1022759716|gb|KZS06035.1| Folate receptor gamma [Daphnia magna] 1.9e-42	GO:0005542, folic acid binding;GO:0005622, intracellular;GO:0006620, posttranslational protein targeting to endoplasmic reticulum membrane;GO:0008144, drug binding;GO:0008284, positive regulation of cell proliferation;GO:0008517, folic acid transmembrane transporter activity;GO:0009986, cell surface;GO:0015884, folic acid transport;GO:0031362, anchored component of external side of plasma membran…	K13649-ko04144 Endocytosis
TRINITY_DN50111_c4_g2	1126.16	1215.16	1116.97	1201.41	1232.93	1185.79	1177.6	1307.63	1225.44	1378.64	1353.65	1227.42	KOG1375, KOG1375, KOG1375, Beta tubulin [Cytoskeleton]. 0.0	gi|1005425535|ref|XP_015747441.1| PREDICTED: tubulin beta-4B chain isoform X1 [Acropora digitifera] 1.0e-233	GO:0003924, GTPase activity;GO:0005200, structural constituent of cytoskeleton;GO:0005525, GTP binding;GO:0005737, cytoplasm;GO:0005874, microtubule;GO:0007017, microtubule-based process	K07375-ko04540 Gap junction;ko04145 Phagosome
TRINITY_DN44924_c0_g2	1111.76	1771.46	1655.74	1099.06	681.978	951.032	847.362	1318.43	1617.83	993.099	1007.02	1418.06	KOG3714, KOG3714, KOG3714, Meprin A metalloprotease [Posttranslational modification, protein turnover, chaperones]. 1.64917e-25	gi|156374924|ref|XP_001629833.1| predicted protein [Nematostella vectensis] 2.5e-19	GO:0004222, metalloendopeptidase activity;GO:0005576, extracellular region;GO:0008270, zinc ion binding	-
TRINITY_DN52311_c2_g1	1023.5	1045.42	1109.21	882.689	982.501	1049.98	1245.03	1196.83	871.403	1837.22	2157.09	903.682	-	-	-	-
TRINITY_DN48662_c1_g2	1330.57	1987.83	1067.81	1868.14	1234.79	1074.59	1362.28	962.703	1605.07	492.606	506.865	716.004	-	-	-	-
TRINITY_DN41131_c2_g1	164.155	179.788	140.546	101.389	36.6667	32.9791	48.7694	202.589	632.255	2179.76	8629.71	1737.29	-	-	-	-
TRINITY_DN42088_c2_g1	1494.37	994.383	1630.87	961.929	899.218	875.856	1095.48	1334.69	1622.59	1345.73	748.454	1073.74	-	-	-	-
TRINITY_DN42416_c0_g1	1084.6	1704.31	1282.24	1065.5	893.782	1894.76	804.907	1386.23	1038.06	1024.88	1131.56	765.552	-	-	-	-
TRINITY_DN39752_c2_g3	1226.3	1541.61	1386.42	1342.77	1382.84	1302.44	1035.51	833.261	1117.51	912.014	820.648	1023.99	-	gi|294611164|gb|ADF27340.1| mannose-binding protein [Scylla paramamosain] 1.3e-30	GO:0007155, cell adhesion;GO:0009986, cell surface;GO:0016021, integral component of membrane;GO:0030246, carbohydrate binding;GO:0034201, response to oleic acid;GO:0042981, regulation of apoptotic process;GO:0051861, glycolipid binding;GO:0055093, response to hyperoxia;GO:0070543, response to linoleic acid;GO:0090023, positive regulation of neutrophil chemotaxis	-
TRINITY_DN51031_c1_g1	761.729	846.512	1112.77	985.832	1199.7	565.26	1154.32	2165.07	1574.56	1002.07	1796.14	722.478	KOG0892, KOG0892, KOG0892, Protein kinase ATM/Tel1, involved in telomere length regulation and DNA repair [Signal transduction mechanisms, Chromatin structure and dynamics, Replication, recombination and repair, Cell cycle control, cell division, chromosome partitioning]. 2.57347e-146	-	GO:0000077, DNA damage checkpoint;GO:0000724, double-strand break repair via homologous recombination;GO:0000781, chromosome, telomeric region;GO:0001666, response to hypoxia;GO:0001756, somitogenesis;GO:0002331, pre-B cell allelic exclusion;GO:0003677, DNA binding;GO:0004672, protein kinase activity;GO:0004674, protein serine/threonine kinase activity;GO:0004677, DNA-dependent protein kinase act…	K04728-ko04115 p53 signaling pathway;ko04110 Cell cycle;ko04210 Apoptosis;ko04214 Apoptosis - fly;ko04064 NF-kappa B signaling pathway;ko04068 FoxO signaling pathway
TRINITY_DN53369_c5_g8	401.492	581.939	328.116	913.81	1102.53	1014.35	1574.49	872.357	1616.03	2905.61	250.208	2304.96	KOG4845, KOG4845, KOG4845, NADH dehydrogenase, subunit 4 [Energy production and conversion]. 8.81624e-26	gi|401880641|gb|AFQ31575.1| NADH dehydrogenase subunit 4 (mitochondrion) [Procambarus clarkii] 7.5e-68	GO:0005739, mitochondrion;GO:0006120, mitochondrial electron transport, NADH to ubiquinone;GO:0008137, NADH dehydrogenase (ubiquinone) activity;GO:0016021, integral component of membrane;GO:0031966, mitochondrial membrane;GO:0070469, respiratory chain	-
TRINITY_DN53424_c10_g5	863.421	1699.98	985.25	1064.67	1156.64	1031.61	793.952	1505.1	683.796	829.579	2377.99	780.593	-	-	-	-
TRINITY_DN39236_c6_g1	770.576	766.305	1335.01	1365.82	1576.43	1218.07	1170.46	1153.01	1576.43	887.283	974.863	893.556	KOG1208, KOG1208, KOG1208, Dehydrogenases with different specificities (related to short-chain alcohol dehydrogenases) [Secondary metabolites biosynthesis, transport and catabolism]. 9.18681e-28	gi|951574014|ref|XP_014484989.1| PREDICTED: retinol dehydrogenase 14 isoform X1 [Dinoponera quadriceps] 1.2e-27	GO:0001523, retinoid metabolic process;GO:0001917, photoreceptor inner segment;GO:0004745, retinol dehydrogenase activity;GO:0005622, intracellular;GO:0005789, endoplasmic reticulum membrane;GO:0016021, integral component of membrane;GO:0016062, adaptation of rhodopsin mediated signaling;GO:0016616, oxidoreductase activity, acting on the CH-OH group of donors, NAD or NADP as acceptor;GO:0042572, …	-
TRINITY_DN46051_c3_g2	1979.46	2047.17	1565.95	1004.16	654.827	929.685	801.226	1057.78	781.455	775.091	1525.32	529.658	-	-	-	-
TRINITY_DN51163_c1_g2	1413.21	1378.52	1094.96	1269.42	1298.83	1328.75	1039.2	1429.96	1099.51	712.534	833.605	748.793	-	-	-	-
TRINITY_DN53351_c6_g2	1038.78	1749.63	1813.08	686.463	652.55	854.256	1330.08	1678.06	654.475	605.747	1686.1	849.667	-	gi|237825144|gb|ACR20475.1| mannose-binding protein [Procambarus clarkii] 1.3e-15	-	-
TRINITY_DN52806_c1_g6	1813.93	1236.77	1528.07	996.968	1819.63	1622.99	1131.66	1006.66	621.626	1100.94	146.56	489.712	-	-	-	-
TRINITY_DN50926_c0_g6	1307.23	1287.6	1421.58	1290.79	998.021	1142.77	830.54	1127.77	1186.05	1106.13	937.19	844.076	-	-	-	-
TRINITY_DN49615_c0_g1	1273.72	2032.53	1376.15	740.537	539.414	1289.7	451.907	775.055	1133.1	1014.78	1285.29	1307.04	-	-	-	-
TRINITY_DN53369_c5_g1	335.498	470.249	287.373	879.394	1064.66	1040.01	1581.13	766.038	1522.92	2703.98	338.778	2171.18	KOG4663, KOG4663, KOG4663, Cytochrome b [Energy production and conversion]. 1.98747e-57	gi|401880641|gb|AFQ31575.1| NADH dehydrogenase subunit 4 (mitochondrion) [Procambarus clarkii] 8.6e-96	GO:0005739, mitochondrion;GO:0005743, mitochondrial inner membrane;GO:0006120, mitochondrial electron transport, NADH to ubiquinone;GO:0006122, mitochondrial electron transport, ubiquinol to cytochrome c;GO:0008121, ubiquinol-cytochrome-c reductase activity;GO:0008137, NADH dehydrogenase (ubiquinone) activity;GO:0009055, electron transfer activity;GO:0016021, integral component of membrane;GO:004…	K00412-ko04260 Cardiac muscle contraction;ko02020 Two-component system;ko00190 Oxidative phosphorylation
TRINITY_DN46288_c0_g1	1953.16	1344.61	2865.38	221.012	883.481	210.262	2880.1	396.545	343.715	90.0343	1209.55	418.328	-	-	-	-
TRINITY_DN53047_c6_g2	1523.21	1146.92	1348.18	1012.27	1986.59	1637.13	1002.08	825.568	506.235	986.876	277.237	426.956	-	-	-	-
TRINITY_DN49052_c4_g2	1322.23	1479.12	1431.14	1262.4	1545.39	1175.33	979.266	1228.69	1583.28	214.04	169.777	206.638	-	-	-	-
TRINITY_DN49672_c0_g6	1617.96	860.029	1313.8	1231.42	733.762	1405.49	1129.53	1428.64	755.642	1174.85	325.727	459.939	-	-	-	-
TRINITY_DN52790_c2_g1	1643.66	1636.55	1432.4	1005.87	1334.14	1134.99	902.431	1740.57	760.719	193.229	289.54	183.65	-	-	-	-
TRINITY_DN46492_c5_g1	1289.13	1360.29	1304.57	1223.75	915.666	1092.21	704.816	864.289	1063.61	842.785	976.415	547.679	-	gi|1022771490|gb|KZS15808.1| putative Complement C1q tumor necrosis factor-related protein 2 [Daphnia magna] 7.3e-07	-	-
TRINITY_DN44080_c1_g1	275.413	317.142	276.588	235.376	166.05	183.229	666.95	870.22	691.765	2343.39	4266.31	1856.09	-	-	-	-
TRINITY_DN47585_c3_g1	709.983	872.915	905.136	1008.5	919.621	939.753	1120.2	968.626	1077.36	1283.54	1259.68	1077.06	KOG1864, KOG1864, KOG1864, Ubiquitin-specific protease [Posttranslational modification, protein turnover, chaperones]. 1.70643e-93	gi|765338608|ref|XP_011493395.1| AAEL017004-PA [Aedes aegypti] 1.2e-142	GO:0001662, behavioral fear response;GO:0004843, thiol-dependent ubiquitin-specific protease activity;GO:0006511, ubiquitin-dependent protein catabolic process;GO:0008270, zinc ion binding;GO:0008343, adult feeding behavior;GO:0016579, protein deubiquitination;GO:0032228, regulation of synaptic transmission, GABAergic;GO:0036459, thiol-dependent ubiquitinyl hydrolase activity;GO:0048149, behavior…	-
TRINITY_DN46149_c3_g3	837.953	1068.88	1285.9	1154.56	1040.52	1007.42	1150.11	1269.24	812.199	853.126	869.073	724.629	-	-	-	-
TRINITY_DN43331_c3_g1	736.605	1201.18	1370.21	1015.37	599.312	639.098	504.804	1169.08	1635.92	1083.8	1102.78	915.252	-	-	-	-
TRINITY_DN42243_c4_g4	1559.05	1339.51	1070.43	1456.13	1472.02	1199.26	928.557	1215.94	1206.25	117.325	64.2934	108.21	-	-	-	-
TRINITY_DN48765_c0_g1	781.361	859.101	748.855	819.691	886.074	873.916	1162.81	882.832	896.263	1051.16	1412.09	1125.13	KOG3070, KOG3070, KOG3070, Predicted RNA-binding protein containing PIN domain and invovled in translation or RNA processing [Translation, ribosomal structure and biogenesis]. 4.33325e-16	gi|385724704|gb|AFI74356.1| cold shock Y-box protein [Cherax quadricarinatus] 3.3e-26	GO:0003677, DNA binding;GO:0003723, RNA binding;GO:0005634, nucleus;GO:0006351, transcription, DNA-templated;GO:0006355, regulation of transcription, DNA-templated	-
TRINITY_DN47293_c2_g2	1929.38	2106.14	19.206	1461.92	5.14104	8.99636	15.1421	1863.27	12.0781	1144.09	1732.74	1140.59	-	-	-	-
TRINITY_DN43251_c4_g2	1160.82	1148.95	1087.47	1003.09	1051.71	998.629	876.852	814.911	872.111	743.885	956.245	635.953	-	-	GO:0005576, extracellular region;GO:0007218, neuropeptide signaling pathway	-
TRINITY_DN45506_c0_g2	269.579	2973.08	1904.6	1669.77	202.91	1546.13	436.44	1451.04	9.67005	160.74	633.632	1.15727	-	-	-	-
TRINITY_DN38931_c5_g1	919.061	1224.52	1072.96	907.635	996.62	994.858	657.323	880.098	1057.65	637.613	702.975	1102.7	KOG0867, KOG0867, KOG0867, Glutathione S-transferase [Posttranslational modification, protein turnover, chaperones]. 4.00769e-21	gi|557136718|gb|AGZ89666.1| glutathione S-transferase [Palaemon carinicauda] 3.1e-40	GO:0004364, glutathione transferase activity;GO:0016740, transferase activity;GO:0018833, DDT-dehydrochlorinase activity	K00799-ko00480 Glutathione metabolism;ko00980 Metabolism of xenobiotics by cytochrome P450;ko00982 Drug metabolism - cytochrome P450
TRINITY_DN51317_c1_g2	1393.02	1084.55	1380.24	821.316	1473.15	1141.74	780.839	739.748	465.982	883.092	509.605	346.818	-	-	-	-
TRINITY_DN40435_c0_g2	1385.73	847.443	982.15	644.268	1293.77	1735.69	999.906	267.422	1089.46	938.726	248.256	525.189	-	-	-	-
TRINITY_DN51363_c1_g1	1520.31	46.8066	2699.45	1016.75	876.813	41.2608	730.593	947.118	26.9271	1267.36	1256.89	474.605	-	-	-	-
TRINITY_DN51508_c1_g1	974.186	965.991	954.776	955.321	988.347	960.238	860.412	927.661	904.107	832.176	571.539	901.438	KOG4818, KOG4818, KOG4818, Lysosomal-associated membrane protein [General function prediction only]. 1.43174e-06	gi|321454582|gb|EFX65747.1| hypothetical protein DAPPUDRAFT_303532 [Daphnia pulex] 3.1e-08	GO:0001618, virus receptor activity;GO:0005737, cytoplasm;GO:0005764, lysosome;GO:0005765, lysosomal membrane;GO:0005770, late endosome;GO:0005771, multivesicular body;GO:0005829, cytosol;GO:0005886, plasma membrane;GO:0005887, integral component of plasma membrane;GO:0006914, autophagy;GO:0008021, synaptic vesicle;GO:0008626, granzyme-mediated apoptotic signaling pathway;GO:0009897, external sid…	K06528-ko04145 Phagosome;ko04142 Lysosome
TRINITY_DN40435_c0_g1	1006.42	1079.37	1261.88	899.622	943.128	680.205	699.137	1259	742.733	321.209	898.601	926.74	-	-	-	-
TRINITY_DN48321_c3_g1	1095.28	1078.64	1088.97	1012.11	908.086	871.687	624.94	841.508	837.694	642.991	857.114	716.535	-	-	-	-
TRINITY_DN50435_c0_g5	315.265	521.833	2.46333	2652.95	553.36	498.123	409.793	440.264	11.245	1419.09	2788.22	960.868	-	-	-	-
TRINITY_DN51851_c3_g1	871.133	977.525	962.802	1092.46	910.766	980.45	680.134	854.463	853.777	632.637	839.608	887.4	KOG1376, KOG1376, KOG1376, Alpha tubulin [Cytoskeleton]. 0.0	gi|701428251|ref|XP_010003027.1| PREDICTED: tubulin alpha-3 chain [Chaetura pelagica] 1.9e-201	GO:0003924, GTPase activity;GO:0005200, structural constituent of cytoskeleton;GO:0005525, GTP binding;GO:0005737, cytoplasm;GO:0005874, microtubule;GO:0007017, microtubule-based process	K07374-ko04145 Phagosome;ko04210 Apoptosis;ko04540 Gap junction
TRINITY_DN39619_c1_g4	499.302	1928.14	317.858	806.364	746.293	1468.72	733.249	1132.57	852.363	412.327	430.702	672.78	-	-	-	-
TRINITY_DN41304_c1_g4	997.33	786.4	846.915	671.532	766.839	855.106	656.125	735.47	638.823	651.066	1791.49	578.062	-	-	-	-
TRINITY_DN41221_c2_g3	841.401	805.079	841.792	815.837	748.832	795.474	686.441	851.935	841.778	1201	777.418	755.732	-	gi|1022771490|gb|KZS15808.1| putative Complement C1q tumor necrosis factor-related protein 2 [Daphnia magna] 3.0e-16	GO:0005581, collagen trimer;GO:0005615, extracellular space;GO:0042802, identical protein binding;GO:0045599, negative regulation of fat cell differentiation;GO:0048147, negative regulation of fibroblast proliferation;GO:0070373, negative regulation of ERK1 and ERK2 cascade	-
TRINITY_DN53257_c3_g4	1393.87	1497.76	1692.61	0	1000.79	265.036	0	1238.01	1172.86	743.827	149.096	767.24	-	-	-	-
TRINITY_DN40026_c0_g1	1442.59	777.919	1400.59	969.119	1071	1289.94	765.523	571.914	678.624	190.225	486.851	273.241	-	-	-	-
TRINITY_DN45506_c0_g1	635.795	861.64	1097.18	985.417	924.396	1055.44	713.918	971.311	583.104	677.542	809.988	528.142	-	-	-	-
TRINITY_DN47054_c1_g1	790.862	905.888	913.07	755.27	828.567	820.504	872.68	657.063	664.231	690.164	1313.68	569.755	-	-	-	-
TRINITY_DN43593_c3_g1	615.946	690.86	655.623	680.562	694.985	711.441	880.462	721.025	714.37	1340.34	1125.38	949.491	KOG0113, KOG0113, KOG0113, U1 small nuclear ribonucleoprotein (RRM superfamily) [RNA processing and modification]. 2.00203e-13	gi|187610699|gb|ACD13598.1| variant transformer-2 protein [Penaeus monodon] 2.3e-60	GO:0000166, nucleotide binding;GO:0000302, response to reactive oxygen species;GO:0000381, regulation of alternative mRNA splicing, via spliceosome;GO:0000398, mRNA splicing, via spliceosome;GO:0003676, nucleic acid binding;GO:0003723, RNA binding;GO:0003729, mRNA binding;GO:0005634, nucleus;GO:0048026, positive regulation of mRNA splicing, via spliceosome;GO:0048471, perinuclear region of cytopl…	K12897-ko03040 Spliceosome
TRINITY_DN48793_c3_g1	569.988	947.382	984.821	999.669	772.887	1044.65	846.819	929.992	688.785	564.599	837.387	571.475	-	gi|909556433|ref|XP_013133143.1| PREDICTED: tetra-peptide repeat homeobox protein 1-like [Papilio polytes] 1.6e-08	GO:0003676, nucleic acid binding	-
TRINITY_DN44684_c4_g1	1095.73	854.356	997.355	488.708	1039.72	622.82	787.667	1272.53	433.725	334.529	1130.33	700.945	-	-	-	-
TRINITY_DN53043_c5_g1	655.807	856.863	681.768	726.714	743.097	732.137	1159.68	608.669	894.492	594.892	1428.98	670.72	-	-	-	-
TRINITY_DN42381_c3_g2	1098.7	1067.43	1080.99	762.821	848.125	778.96	749.307	874.205	798.906	673.344	421.054	551.137	-	-	-	-
TRINITY_DN53096_c1_g2	432.67	989.667	1417.09	1282.15	315.463	1215.95	1159.25	910.396	922.593	207.793	467.095	294.096	KOG0489, KOG0489, KOG0489, Transcription factor zerknullt and related HOX domain proteins [General function prediction only]. 4.85446e-15	gi|808788657|gb|AKE07570.1| PbHox3 Hox protein [Pantinonemertes californiensis] 5.2e-12	GO:0003700, DNA binding transcription factor activity;GO:0005634, nucleus;GO:0006355, regulation of transcription, DNA-templated;GO:0007381, specification of segmental identity, labial segment;GO:0007382, specification of segmental identity, maxillary segment;GO:0010906, regulation of glucose metabolic process;GO:0043565, sequence-specific DNA binding;GO:0048728, proboscis development	-
TRINITY_DN48909_c0_g1	1559.91	1313.06	773.969	359.499	601.348	333.009	269.536	322.868	1301.85	1015.38	360.692	1355.09	-	-	-	-
TRINITY_DN51927_c4_g1	828.383	821.58	853.506	939.376	912.19	893.179	768.012	744.456	785.96	668.066	512.284	813.506	KOG1610, KOG1610, KOG1610, Corticosteroid 11-beta-dehydrogenase and related short chain-type dehydrogenases [Secondary metabolites biosynthesis, transport and catabolism, General function prediction only]. 1.0335e-13	gi|926650514|ref|XP_013791754.1| PREDICTED: D-beta-hydroxybutyrate dehydrogenase, mitochondrial-like [Limulus polyphemus] 3.2e-14	GO:0003858, 3-hydroxybutyrate dehydrogenase activity;GO:0005759, mitochondrial matrix;GO:0016491, oxidoreductase activity;GO:0099617, matrix side of mitochondrial inner membrane	-
TRINITY_DN40054_c1_g2	18.2353	16.7971	18.2998	25.5922	17.0612	13.7742	250.491	129.854	447.745	1890.16	3093.82	3601.49	-	-	-	-
TRINITY_DN48125_c0_g1	792.286	971.903	899.619	842.533	894.739	735.208	720.504	652.339	767.56	559.634	653.386	938.226	KOG0819, KOG0819, KOG0819, Annexin [Intracellular trafficking, secretion, and vesicular transport]. 5.35479e-54	gi|926643340|ref|XP_013787889.1| PREDICTED: annexin A4-like [Limulus polyphemus] 7.7e-45	GO:0003779, actin binding;GO:0005509, calcium ion binding;GO:0005543, phospholipid binding;GO:0005544, calcium-dependent phospholipid binding;GO:0005938, cell cortex;GO:0010797, regulation of multivesicular body size involved in endosome transport;GO:0012505, endomembrane system;GO:0030011, maintenance of cell polarity;GO:0030507, spectrin binding;GO:0032509, endosome transport via multivesicular…	-
TRINITY_DN45999_c2_g5	1112.43	1158.84	1256.65	1034.51	996.42	762.83	703.345	809.75	797.792	164.495	193.119	348.477	-	-	-	-
TRINITY_DN50830_c1_g1	918.736	1030.16	640.14	960.603	511.719	808.312	415.559	643.99	670.888	750.4	1272.84	652.18	-	gi|33590491|gb|AAQ22771.1| serine proteinase inhibitor [Procambarus clarkii] 7.4e-66	GO:0004867, serine-type endopeptidase inhibitor activity	-
TRINITY_DN48762_c3_g5	457.76	575.364	802.45	661.093	605.075	1657.31	683.025	680.516	608.745	581.922	760.205	1188.39	-	-	-	-
TRINITY_DN52634_c4_g1	323.425	318.515	274.887	307.168	325.932	446.097	903.371	467.712	738.136	2040.65	1505.26	1502.24	-	gi|478432608|gb|AGI98173.1| beta-thymosin 5 [Pacifastacus leniusculus] 1.7e-12	GO:0007015, actin filament organization	-
TRINITY_DN52178_c2_g1	809.64	778.096	866.442	954.786	802.763	886.157	646.243	633.397	695.567	496.019	935.727	619.904	-	gi|330434836|gb|AEC22817.1| hypothetical protein [Macrobrachium nipponense] 2.6e-82	GO:0005796, Golgi lumen;GO:0016266, O-glycan processing;GO:0070062, extracellular exosome	-
TRINITY_DN43277_c0_g1	637.089	688.826	766.152	724.697	763.52	818.804	638.681	754.806	768.059	743.663	1003.62	816.274	KOG3025, KOG3025, KOG3025, Mitochondrial F1F0-ATP synthase, subunit c/ATP9/proteolipid [Energy production and conversion]. 1.1028e-17	gi|18700491|dbj|BAB85212.1| ATP lipid-binding protein like protein [Marsupenaeus japonicus] 3.9e-26	GO:0008289, lipid binding;GO:0015078, proton transmembrane transporter activity;GO:0015986, ATP synthesis coupled proton transport;GO:0015991, ATP hydrolysis coupled proton transport;GO:0016021, integral component of membrane;GO:0031966, mitochondrial membrane;GO:0045263, proton-transporting ATP synthase complex, coupling factor F(o)	K02128-ko00190 Oxidative phosphorylation
TRINITY_DN53389_c4_g1	763.772	900.134	856.935	629.762	1089.07	812.819	498.592	679.669	547.343	762.538	845.793	649.387	-	-	-	-
TRINITY_DN42801_c0_g1	1030.49	992.337	791.425	902.417	842.884	762.215	661.805	725.297	846.615	679.042	53.8765	745.949	-	-	-	-
TRINITY_DN43475_c3_g1	889.736	912.392	985.535	614.796	814.766	509.87	605.173	1133.16	502.601	390.108	977.953	651.293	-	-	-	-
TRINITY_DN46623_c0_g1	594.757	634.4	712.888	655.004	611.791	749.473	776.004	614.006	712.051	864.842	1218.73	810.635	KOG2988, KOG2988, KOG2988, 60S ribosomal protein L30 [Translation, ribosomal structure and biogenesis]. 1.60322e-24	gi|926643117|ref|XP_013787768.1| PREDICTED: 60S ribosomal protein L30 [Limulus polyphemus] 2.8e-24	GO:0003735, structural constituent of ribosome;GO:0005840, ribosome;GO:0006412, translation	K02908-ko03010 Ribosome
TRINITY_DN47950_c0_g1	982.272	535.468	813.923	784.665	830.916	678.68	832.884	648.788	871.469	535.716	1020.38	262.631	-	-	-	-
TRINITY_DN50367_c3_g1	605.929	557.149	374.552	1574.78	375.959	440.07	1138.06	497.312	1388.72	1106.79	371.824	346.39	-	gi|1022771490|gb|KZS15808.1| putative Complement C1q tumor necrosis factor-related protein 2 [Daphnia magna] 4.6e-16	GO:0005615, extracellular space;GO:0005783, endoplasmic reticulum;GO:0005794, Golgi apparatus;GO:0030054, cell junction;GO:0045202, synapse	-
TRINITY_DN52081_c1_g1	800.574	782.949	891.431	860.459	827.43	775.068	611.946	791.603	683.638	634.153	412.624	642.266	KOG0852, KOG0852, KOG0852, Alkyl hydroperoxide reductase, thiol specific antioxidant and related enzymes [Posttranslational modification, protein turnover, chaperones]. 1.10247e-94	gi|242267000|gb|ACS91344.1| peroxiredoxin [Fenneropenaeus indicus] 7.5e-103	GO:0004416, hydroxyacylglutathione hydrolase activity;GO:0005759, mitochondrial matrix;GO:0019243, methylglyoxal catabolic process to D-lactate via S-lactoyl-glutathione;GO:0046872, metal ion binding	K01069-ko00620 Pyruvate metabolism
TRINITY_DN51225_c1_g4	1416.09	768.833	1080.73	643.318	758.889	672.941	240.063	975.93	616.376	136.634	543.733	840.506	-	gi|33590491|gb|AAQ22771.1| serine proteinase inhibitor [Procambarus clarkii] 6.4e-12	GO:0004867, serine-type endopeptidase inhibitor activity;GO:0005576, extracellular region	-
TRINITY_DN40816_c0_g1	675.05	642.765	1040.59	1093.51	958.978	1170.49	892.775	584.779	805.554	209.457	250.779	299.79	-	-	-	-
TRINITY_DN45915_c1_g1	811.852	625.925	805.256	829.735	759.393	787.17	638.777	726.223	771.906	543.731	668.712	642.042	-	gi|347596010|gb|AEP13982.1| lipid storage droplet protein [Penaeus monodon] 1.0e-20	-	-
TRINITY_DN51097_c1_g3	918.007	1028.79	990.347	841.241	984.768	835.48	678.96	822.282	777	283.325	157.126	288.952	-	-	-	-
TRINITY_DN47476_c3_g1	35.4368	192.624	261.985	116.082	1321.12	2239.84	264.811	241.617	1072.97	719.771	1229.87	874.874	-	-	-	-
TRINITY_DN41428_c1_g1	272.703	1123.85	1405.33	465.829	456.685	529.312	1427.71	1295.97	198.441	120.324	209.21	937.007	-	-	-	-
TRINITY_DN49921_c1_g4	611.145	660.608	608.664	505.3	565.085	565.916	115.585	1362.72	1224.97	514.282	1580.75	120.137	-	gi|321456386|gb|EFX67496.1| hypothetical protein DAPPUDRAFT_331010 [Daphnia pulex] 2.8e-07	GO:0005576, extracellular region;GO:0005783, endoplasmic reticulum;GO:0005794, Golgi apparatus;GO:0030054, cell junction;GO:0045202, synapse	-
TRINITY_DN48793_c3_g2	682.507	733.887	548.436	698.637	558.984	604.637	773.204	742.652	652.704	728.99	1099.85	585.076	-	-	-	-
TRINITY_DN51097_c0_g1	771.827	964.183	919.751	848.174	1014.21	861.262	702.179	781.54	937.02	263.079	133.64	177.692	-	-	-	-
TRINITY_DN52495_c3_g5	517.293	1603.76	1353.03	1419.71	593.685	636.789	348.407	865.237	555.33	194.829	222.312	31.9154	-	-	-	-
TRINITY_DN51997_c0_g1	859.892	449.088	385.559	577.151	961.155	795.035	915.343	798.499	479.059	1202.88	378.117	527.893	-	-	-	-
TRINITY_DN49131_c2_g1	606.349	805.896	896.396	1053.56	793.089	954.279	755.909	911.564	779.883	176.876	251.006	293.843	-	gi|321463376|gb|EFX74392.1| hypothetical protein DAPPUDRAFT_226732 [Daphnia pulex] 4.7e-26	GO:0015204, urea transmembrane transporter activity;GO:0016021, integral component of membrane;GO:0016324, apical plasma membrane	-
TRINITY_DN47071_c1_g6	914.328	820.655	825.535	850.61	870.024	813.566	669.783	700.44	704.089	294.304	196.053	566.568	-	-	-	-
TRINITY_DN47057_c4_g1	499.072	559.852	578.859	605.01	601.087	605.755	624.795	420.337	824.774	795.717	1154.87	907.694	KOG0857, KOG0857, KOG0857, 60s ribosomal protein L10 [Translation, ribosomal structure and biogenesis]. 3.86359e-37	gi|328899492|gb|AEB54638.1| ribosomal protein L10 [Procambarus clarkii] 5.4e-36	GO:0000022, mitotic spindle elongation;GO:0000027, ribosomal large subunit assembly;GO:0003735, structural constituent of ribosome;GO:0005737, cytoplasm;GO:0005840, ribosome;GO:0006412, translation;GO:0007052, mitotic spindle organization;GO:0019233, sensory perception of pain;GO:0022625, cytosolic large ribosomal subunit;GO:0043025, neuronal cell body;GO:0051298, centrosome duplication	K02866-ko03010 Ribosome
TRINITY_DN45643_c6_g2	818.328	712.454	765.143	795.729	711.948	747.275	505.322	638.654	615.074	436.199	680.27	581.64	-	gi|330434836|gb|AEC22817.1| hypothetical protein [Macrobrachium nipponense] 8.4e-49	GO:0005796, Golgi lumen;GO:0016266, O-glycan processing;GO:0070062, extracellular exosome	-
TRINITY_DN50992_c1_g1	590.736	1240.29	1505.09	1354.49	172.358	1049.06	120.189	859.866	326.569	342.199	241.165	167.968	-	-	-	-
TRINITY_DN51561_c5_g4	688.799	174.71	0	635.633	857.191	1690.59	1525.96	145.607	186.148	445.649	357.681	1252.33	-	-	-	-
TRINITY_DN52523_c1_g1	604.169	608.417	591.086	594.786	588.075	605.355	498.039	597.421	656.506	842.317	848.626	882.617	KOG0190, KOG0190, KOG0190, Protein disulfide isomerase (prolyl 4-hydroxylase beta subunit) [Posttranslational modification, protein turnover, chaperones]. 1.63374e-134	gi|225382096|gb|ACN89260.1| protein disulfide isomerase [Litopenaeus vannamei] 2.2e-207	GO:0003756, protein disulfide isomerase activity;GO:0005615, extracellular space;GO:0005635, nuclear envelope;GO:0005737, cytoplasm;GO:0005783, endoplasmic reticulum;GO:0005788, endoplasmic reticulum lumen;GO:0005791, rough endoplasmic reticulum;GO:0005811, lipid droplet;GO:0006457, protein folding;GO:0012505, endomembrane system;GO:0019511, peptidyl-proline hydroxylation;GO:0034976, response to …	K09580-ko04141 Protein processing in endoplasmic reticulum
TRINITY_DN52788_c4_g1	1110.85	776.112	808.174	573.188	623.177	672.547	556.043	611.804	418.028	485.214	896.032	375.26	-	-	-	-
TRINITY_DN50905_c2_g3	613.946	1223.97	795.36	1108.15	696.759	685.681	741.214	568.58	496.729	178.128	541.079	221.017	KOG1855, KOG1855, KOG1855, Predicted RNA-binding protein [General function prediction only]. 1.03595e-38	gi|443734794|gb|ELU18651.1| hypothetical protein CAPTEDRAFT_73288, partial [Capitella teleta] 4.3e-31	GO:0000166, nucleotide binding;GO:0003723, RNA binding;GO:0005634, nucleus;GO:0005737, cytoplasm;GO:0006396, RNA processing;GO:0006417, regulation of translation	-
TRINITY_DN48595_c3_g2	697.355	812.03	729.699	790.393	699.998	611.122	558.876	720.038	740.543	337.011	422.398	702.514	-	-	-	-
TRINITY_DN51097_c1_g5	670.956	747.163	1076.94	680.449	825.149	766.217	617.859	828.208	666.356	327.542	358.913	242.52	-	-	-	-
TRINITY_DN52788_c4_g3	618.937	755.85	932.573	527.723	564.727	589.12	451.051	754.976	829.619	599.051	448.233	632.681	-	-	-	-
TRINITY_DN49652_c3_g3	0.93315	1692.73	1772.29	0.858268	1375.24	0.756351	0.803881	2.60516	2.1961	1195.31	0.756751	1573.88	-	-	-	-
TRINITY_DN46672_c3_g1	904.003	609.572	607.377	770.968	677.013	738.227	655.484	780.529	816.355	411.77	290.281	230.961	-	-	-	-
TRINITY_DN46513_c0_g3	693.956	662.129	688.832	693.48	685.627	739.665	514.012	469.279	639.922	499.508	611.82	544.039	KOG3627, KOG3627, KOG3627, Trypsin [Amino acid transport and metabolism]. 2.01632e-27	gi|391339452|ref|XP_003744063.1| PREDICTED: serine proteinase stubble-like [Metaseiulus occidentalis] 2.5e-35	GO:0004252, serine-type endopeptidase activity;GO:0005737, cytoplasm;GO:0016021, integral component of membrane	-
TRINITY_DN50783_c1_g3	782.164	699.093	583.973	643.787	626.029	637.278	543.036	569.374	547.891	510.188	604.782	692.32	-	-	-	-
TRINITY_DN41224_c3_g2	153.918	694.335	172.987	1505.09	152.439	865.556	120.561	0.2886	1377.8	1000.41	758.254	530.632	-	-	-	-
TRINITY_DN45042_c2_g1	615.13	599.389	575.078	607.127	694.85	633.193	554.223	673.622	458.111	595.646	603.218	712.701	KOG0876, KOG0876, KOG0876, Manganese superoxide dismutase [Inorganic ion transport and metabolism]. 1.34265e-33	gi|194346532|gb|ABX44762.3| cytosolic manganese superoxide dismutase [Procambarus clarkii] 3.0e-132	GO:0004784, superoxide dismutase activity;GO:0005759, mitochondrial matrix;GO:0046872, metal ion binding	K04564-ko04146 Peroxisome;ko04068 FoxO signaling pathway;ko04212 Longevity regulating pathway - worm;ko04211 Longevity regulating pathway - mammal;ko04213 Longevity regulating pathway - multiple species;ko04013 MAPK signaling pathway - fly
TRINITY_DN51318_c3_g5	754.342	769.536	731.767	604.906	721.131	610.911	520.148	658.247	622.583	516.961	374.565	408.256	-	-	-	-
TRINITY_DN48259_c0_g2	594.228	640.978	619.711	583.479	618.181	569.219	540.737	631.867	614.165	743.461	414.711	712.431	KOG0841, KOG0841, KOG0841, Multifunctional chaperone (14-3-3 family) [Posttranslational modification, protein turnover, chaperones]. 2.00894e-121	gi|380003230|gb|AFD28290.1| 14-3-3-like protein [Eriocheir sinensis] 4.3e-133	GO:0005737, cytoplasm	K16197-ko04110 Cell cycle;ko04151 PI3K-Akt signaling pathway;ko04391 Hippo signaling pathway -fly;ko04013 MAPK signaling pathway - fly;ko04114 Oocyte meiosis;ko04212 Longevity regulating pathway - worm;ko04390 Hippo signaling pathway
TRINITY_DN46294_c4_g1	307.012	437.486	323.891	864.755	979.85	736.279	644.243	423.118	836.188	529.781	596.017	601.073	-	gi|410934559|gb|AFV93996.1| membrane-anchored androgenic gland specific factor [Cherax quadricarinatus] 9.8e-21	GO:0016021, integral component of membrane	-
TRINITY_DN42314_c6_g1	35.3487	280.222	104.52	600.965	232.982	305.809	1135.51	553.061	554.12	624.06	652.294	2180.53	-	-	-	-
TRINITY_DN51005_c1_g9	406.805	446.091	421.168	571.961	573.315	556.442	657.902	510.906	649.044	828.188	722.613	842.54	KOG0898, KOG0898, KOG0898, 40S ribosomal protein S15 [Translation, ribosomal structure and biogenesis]. 3.0192e-27	gi|443717538|gb|ELU08552.1| hypothetical protein CAPTEDRAFT_162084 [Capitella teleta] 3.2e-18	GO:0000028, ribosomal small subunit assembly;GO:0003723, RNA binding;GO:0003735, structural constituent of ribosome;GO:0006412, translation;GO:0015935, small ribosomal subunit;GO:0022627, cytosolic small ribosomal subunit	K02958-ko03010 Ribosome
TRINITY_DN48315_c2_g4	123.791	180.73	140.56	356.511	460.042	605.173	836.474	194.635	480.528	682.483	1816.74	1274.78	-	gi|926573519|gb|ALD48733.1| vitellogenin, partial [Procambarus clarkii] 6.9e-140	GO:0005319, lipid transporter activity;GO:0008289, lipid binding;GO:0045735, nutrient reservoir activity;GO:0048477, oogenesis	-
TRINITY_DN44740_c0_g2	371.683	450.443	436.487	516.84	509.229	548.999	559.566	518.215	555.93	733.98	768.052	1079.67	KOG2264, KOG2264, KOG2264, Exostosin EXT1L [Signal transduction mechanisms]. 0.0	gi|755936781|ref|XP_011296865.1| PREDICTED: exostosin-3 [Fopius arisanus] 1.3e-300	GO:0000139, Golgi membrane;GO:0001888, glucuronyl-galactosyl-proteoglycan 4-alpha-N-acetylglucosaminyltransferase activity;GO:0005783, endoplasmic reticulum;GO:0005789, endoplasmic reticulum membrane;GO:0005794, Golgi apparatus;GO:0006024, glycosaminoglycan biosynthetic process;GO:0006044, N-acetylglucosamine metabolic process;GO:0007224, smoothened signaling pathway;GO:0007367, segment polarity …	K02370-ko00534 Glycosaminoglycan biosynthesis - heparan sulfate / heparin
TRINITY_DN52788_c4_g4	64.4562	763.429	956.249	1611.58	44.0468	862.962	37.8256	0	1277.16	620.24	311.207	489.633	-	-	-	-
TRINITY_DN44648_c1_g3	813.414	1026.89	764.582	676.237	749.979	688.599	459.261	394.319	526.212	323.606	367.449	229.993	-	-	-	-
TRINITY_DN43856_c2_g6	759.629	416.312	508.821	851.428	786.573	658.584	587.501	662.038	611.704	301.176	522.035	283.356	-	-	-	-
TRINITY_DN53369_c5_g2	267.074	382.479	224.499	568.855	691.927	618.127	830.096	436.729	786.514	1092.43	109.516	897.648	KOG4668, KOG4668, KOG4668, NADH dehydrogenase subunits 2, 5, and related proteins [Energy production and conversion]. 8.4473e-31	gi|401880642|gb|AFQ31576.1| NADH dehydrogenase subunit 5 (mitochondrion) [Procambarus clarkii] 4.8e-203	GO:0005743, mitochondrial inner membrane;GO:0008137, NADH dehydrogenase (ubiquinone) activity;GO:0016021, integral component of membrane;GO:0042773, ATP synthesis coupled electron transport;GO:0070469, respiratory chain	K03883-ko00190 Oxidative phosphorylation
TRINITY_DN47956_c2_g2	305.777	385.7	349.455	392.072	373.186	402.857	448.395	407.323	543.713	1074.05	936.019	1275.72	KOG1376, KOG1376, KOG1376, Alpha tubulin [Cytoskeleton]. 2.67533e-102	gi|330976859|gb|AEC48728.1| alpha-tubulin [Eriocheir sinensis] 2.9e-91	GO:0003924, GTPase activity;GO:0005200, structural constituent of cytoskeleton;GO:0005525, GTP binding;GO:0005737, cytoplasm;GO:0005874, microtubule;GO:0007017, microtubule-based process	K07374-ko04145 Phagosome;ko04210 Apoptosis;ko04540 Gap junction
TRINITY_DN44890_c3_g1	721.697	624.338	605.845	511.302	494.219	484.596	514.573	677.087	431.957	455.013	914.272	372.107	-	-	-	-
TRINITY_DN43770_c1_g1	734.594	697.787	678.359	648.593	622.88	592.695	489.603	548.6	546.563	340.819	536.12	347.028	KOG0867, KOG0867, KOG0867, Glutathione S-transferase [Posttranslational modification, protein turnover, chaperones]. 2.3449e-09	gi|557136718|gb|AGZ89666.1| glutathione S-transferase [Palaemon carinicauda] 1.9e-44	GO:0004364, glutathione transferase activity;GO:0016740, transferase activity;GO:0018833, DDT-dehydrochlorinase activity	-
TRINITY_DN53350_c10_g3	452.661	512.702	1064.53	377.459	977.391	680.127	1067.8	513.917	360.375	412.771	120.787	232.828	-	-	-	-
TRINITY_DN53447_c9_g2	601.492	584.745	603.902	675.608	638.26	656.203	516.949	500.986	509.845	349.545	642.087	490.449	-	-	-	-
TRINITY_DN52778_c1_g3	571.71	652.447	804.556	807.58	702.392	742.504	751.303	611.275	562.579	242.128	129.045	140.872	-	-	-	-
TRINITY_DN53389_c4_g2	866.621	826.869	896.473	476.94	485.621	476.66	184.145	652.144	725.185	394.553	524.847	207.169	-	-	-	-
TRINITY_DN49125_c1_g1	618.516	528.594	606.478	673.019	556.721	620.496	365.966	522.263	533.384	393.123	780.735	514.044	-	-	-	-
TRINITY_DN51386_c3_g1	219.97	596.672	1100.5	481.254	84.7906	759.344	763.153	643.67	1401.99	192.739	105.454	269.206	KOG3623, KOG3623, KOG3623, Homeobox transcription factor SIP1 [Transcription]. 1.5886e-07	gi|821469140|ref|XP_012398580.1| PREDICTED: zinc finger protein 2 homolog [Sarcophilus harrisii] 1.1e-21	GO:0003676, nucleic acid binding;GO:0003677, DNA binding;GO:0005622, intracellular;GO:0005634, nucleus;GO:0006351, transcription, DNA-templated;GO:0006355, regulation of transcription, DNA-templated;GO:0046872, metal ion binding	-
TRINITY_DN43617_c1_g1	316.316	384.908	620.755	509.734	739.786	267.791	550.985	927.952	372.998	788.987	841.111	255.915	-	-	-	-
TRINITY_DN47956_c2_g6	524.032	670.325	592.901	596.642	608.262	559.969	486.944	550.174	549.858	478.718	444.318	491.151	-	-	-	-
TRINITY_DN43729_c1_g1	298.08	458.799	353.142	375.533	365.171	324.792	450.083	699.331	585.365	524.892	1495.42	569.137	-	gi|719751747|ref|XP_010213207.1| PREDICTED: complement C3 [Tinamus guttatus] 1.8e-06	-	-
TRINITY_DN39619_c1_g3	162.245	693.838	776.753	660.708	548.872	682.852	320.382	640.285	344.51	577.652	439.787	539.846	-	-	-	-
TRINITY_DN43608_c0_g1	939.878	723.059	949.58	328.324	294.157	345.538	42.2907	781.276	973.84	255.059	617.961	121.458	-	-	-	-
TRINITY_DN48993_c7_g1	7.47543	7.96208	5.94819	34.4208	57.5868	18.7935	260.4	209.216	9.99424	103.288	3867.75	1758.29	-	-	-	-
TRINITY_DN47202_c0_g5	703.26	598.69	941.719	509.147	628.091	626.73	518.911	720.521	503.628	261.006	113.262	205.369	-	-	-	-
TRINITY_DN52991_c0_g3	689.795	703.473	591.691	623.51	515.3	504.122	318.957	533.896	495.206	460.495	341.071	473.508	KOG0100, KOG0100, KOG0100, Molecular chaperones GRP78/BiP/KAR2, HSP70 superfamily [Posttranslational modification, protein turnover, chaperones]. 0.0	gi|806629219|gb|AKB96213.1| heat shock protein cognate 3 [Cherax cainii] 0.0e+00	GO:0005524, ATP binding;GO:0005615, extracellular space;GO:0005783, endoplasmic reticulum;GO:0005788, endoplasmic reticulum lumen;GO:0005811, lipid droplet;GO:0005875, microtubule associated complex;GO:0009408, response to heat;GO:0010906, regulation of glucose metabolic process;GO:0012505, endomembrane system;GO:0016246, RNA interference;GO:0016887, ATPase activity;GO:0030431, sleep;GO:0051298, …	K09490-ko03060 Protein export;ko04141 Protein processing in endoplasmic reticulum;ko04918 Thyroid hormone synthesis
TRINITY_DN48249_c2_g1	404.249	557.325	763.072	504.099	538.844	512.594	386.013	636.002	381.485	574.28	556.59	399.009	-	-	-	-
TRINITY_DN43837_c4_g10	477.058	548.618	451.16	542.214	503.909	503.367	543.915	447.371	543.412	639.788	351.058	625.964	KOG1790, KOG1790, KOG1790, 60s ribosomal protein L34 [Translation, ribosomal structure and biogenesis]. 5.59452e-44	gi|158187796|gb|ABW23187.1| ribosomal protein rpl34 [Arenicola marina] 6.7e-36	GO:0003723, RNA binding;GO:0003735, structural constituent of ribosome;GO:0005840, ribosome;GO:0006412, translation;GO:0022625, cytosolic large ribosomal subunit;GO:0042254, ribosome biogenesis	K02915-ko03010 Ribosome
TRINITY_DN45716_c1_g2	1382.54	605.164	471.467	1145.22	287.592	677.398	186.367	284.545	444.331	260.26	247.811	184.937	-	gi|237825144|gb|ACR20475.1| mannose-binding protein [Procambarus clarkii] 3.2e-08	-	-
TRINITY_DN45005_c7_g2	381.405	421.968	358.542	518.874	479.316	485.358	538.136	446.419	543.873	669.375	512.934	821.002	KOG3320, KOG3320, KOG3320, 40S ribosomal protein S7 [Translation, ribosomal structure and biogenesis]. 1.27828e-90	gi|328899820|gb|AEB54650.1| ribosomal protein S7 [Procambarus clarkii] 1.5e-103	GO:0003735, structural constituent of ribosome;GO:0005815, microtubule organizing center;GO:0005840, ribosome;GO:0006364, rRNA processing;GO:0006412, translation;GO:0008266, poly(U) RNA binding;GO:0022627, cytosolic small ribosomal subunit;GO:0030686, 90S preribosome;GO:0032040, small-subunit processome;GO:0042274, ribosomal small subunit biogenesis	K02993-ko03010 Ribosome
TRINITY_DN46354_c3_g2	610.534	631.699	552.929	424.034	511.776	530.048	407.662	1294.1	323.903	176.404	324.211	381.22	-	-	-	-
TRINITY_DN50766_c0_g2	588.823	533.415	573.948	586.044	565.175	553.261	451.776	435.82	519.908	417.362	434.172	450.973	KOG3627, KOG3627, KOG3627, Trypsin [Amino acid transport and metabolism]. 1.19082e-11	gi|478259132|gb|ENN79053.1| hypothetical protein YQE_04493, partial [Dendroctonus ponderosae] 3.8e-18	GO:0004252, serine-type endopeptidase activity;GO:0005509, calcium ion binding;GO:0005615, extracellular space;GO:0005783, endoplasmic reticulum;GO:0005794, Golgi apparatus;GO:0007596, blood coagulation;GO:0050728, negative regulation of inflammatory response;GO:0050819, negative regulation of coagulation;GO:1903142, positive regulation of establishment of endothelial barrier	-
TRINITY_DN53257_c3_g2	939.45	999.851	1158.73	0	504.611	164.263	0	642.284	648.678	448.354	77.0487	487.842	-	-	-	K04507-ko04310 Wnt signaling pathway
TRINITY_DN51051_c1_g1	572.682	485.294	688.372	558.482	557.697	498.45	393.67	518.746	431.921	374.686	442.217	523.125	KOG0523, KOG0523, KOG0523, Transketolase [Carbohydrate transport and metabolism]. 1.12325e-150	gi|926624886|ref|XP_013777919.1| PREDICTED: transketolase-like [Limulus polyphemus] 3.4e-255	GO:0003824, catalytic activity;GO:0004802, transketolase activity;GO:0005737, cytoplasm;GO:0008152, metabolic process;GO:0046872, metal ion binding	K00615-ko01200 Carbon metabolism;ko01051 Biosynthesis of ansamycins;ko00710 Carbon fixation in photosynthetic organisms;ko00030 Pentose phosphate pathway;ko01230 Biosynthesis of amino acids
TRINITY_DN51308_c3_g3	557.797	663.999	639.693	557.778	639.671	500.259	374.945	584.885	352.543	517.633	233.864	399.536	KOG1197, KOG1197, KOG1197, Predicted quinone oxidoreductase [Energy production and conversion, General function prediction only]. 1.3103e-27	gi|817216641|ref|XP_012284345.1| PREDICTED: synaptic vesicle membrane protein VAT-1 homolog-like [Orussus abietinus] 2.4e-85	GO:0008270, zinc ion binding;GO:0016491, oxidoreductase activity	-
TRINITY_DN41071_c1_g2	367.569	440.302	442.101	502.916	475.901	497.746	476.654	392.796	371.65	483.112	886.666	680.583	KOG3469, KOG3469, KOG3469, Cytochrome c oxidase, subunit VIa/COX13 [Energy production and conversion]. 1.59113e-27	gi|700894659|gb|AIU99748.1| mitochondrial cytochrome c oxidase subunit VIa precursor [Litopenaeus vannamei] 1.5e-29	GO:0004129, cytochrome-c oxidase activity;GO:0005751, mitochondrial respiratory chain complex IV	K02266-ko00190 Oxidative phosphorylation;ko04260 Cardiac muscle contraction
TRINITY_DN51302_c1_g2	92.2068	156.47	296.331	274.694	172.51	227.24	512.679	216.384	763.846	1132.65	695.627	1412.49	KOG4063, KOG4063, KOG4063, Major epididymal secretory protein HE1 [Function unknown]. 9.69522e-21	gi|932510061|gb|ALG64704.1| Niemann-Pick type C-2-like protein [Penaeus monodon] 2.5e-33	GO:0001530, lipopolysaccharide binding;GO:0005576, extracellular region;GO:0005615, extracellular space;GO:0008039, synaptic target recognition;GO:0015918, sterol transport;GO:0030882, lipid antigen binding;GO:0032934, sterol binding;GO:0042834, peptidoglycan binding;GO:0045456, ecdysteroid biosynthetic process;GO:0055092, sterol homeostasis;GO:0061057, peptidoglycan recognition protein signaling…	K13443-ko04142 Lysosome
TRINITY_DN43251_c4_g3	529.566	517.337	588.508	685.798	609.129	530.572	452.194	504.076	450.714	259.06	369.565	446.191	-	-	-	-
TRINITY_DN52082_c4_g3	913.432	622.591	585.933	392.012	379.258	513.765	405.87	563.065	465.652	273.541	488.739	269.904	-	-	-	-
TRINITY_DN49665_c3_g1	932.986	555.977	461.398	671.745	775.527	448.408	490.73	681.522	475.45	164.902	59.8459	136.324	KOG4376, KOG4376, KOG4376, Uncharacterized conserved protein [Function unknown]. 1.23626e-08	gi|755927873|ref|XP_011305662.1| PREDICTED: uncharacterized protein LOC105268083 [Fopius arisanus] 1.3e-12	GO:0005737, cytoplasm;GO:0007283, spermatogenesis;GO:0030154, cell differentiation;GO:0046872, metal ion binding	-
TRINITY_DN50358_c4_g3	567.069	630.158	1024.49	479.856	590.722	454.208	423.321	738.543	487.735	195.907	124.519	120.224	-	-	-	-
TRINITY_DN50454_c0_g1	503.529	728.21	693.053	366.399	319.229	562.672	480.504	386.866	552.721	521.973	206.725	478.03	-	-	-	-
TRINITY_DN52222_c5_g1	368.309	380.218	385.886	460.626	391.106	333.965	598.29	338.542	514.562	427.362	421.56	1147.75	-	gi|954332749|gb|KRY07909.1| Retrovirus-related Pol polyprotein from type-1 retrotransposable element [Trichinella patagoniensis] 9.8e-07	-	-
TRINITY_DN48765_c0_g8	408.562	435.378	378.035	422.461	460.164	433.259	602.853	434.513	476.86	557.373	522.615	617.327	-	gi|385724704|gb|AFI74356.1| cold shock Y-box protein [Cherax quadricarinatus] 6.3e-09	GO:0003677, DNA binding;GO:0006355, regulation of transcription, DNA-templated	-
TRINITY_DN41123_c2_g1	360.099	431.835	339.093	507.832	488.285	427.918	562.293	460.453	529.66	616.865	378.299	627.277	-	-	-	-
TRINITY_DN52495_c3_g4	388.859	917.158	607.152	524.045	777.11	721.346	321.7	667.061	533.168	151.39	83.3094	24.0761	-	-	-	-
TRINITY_DN40712_c0_g2	283.933	281.374	298.053	337.881	381.483	417.032	509.712	430.577	534.453	843.5	663.051	724.2	KOG1779, KOG1779, KOG1779, 40s ribosomal protein S27 [Translation, ribosomal structure and biogenesis]. 4.70324e-38	gi|2500500|sp|P55833.2|RS27_HOMAM RecName: Full=40S ribosomal protein S27 1.6e-35	GO:0003735, structural constituent of ribosome;GO:0005840, ribosome;GO:0006412, translation;GO:0046872, metal ion binding	K02978-ko03010 Ribosome
TRINITY_DN50164_c1_g5	635.489	496.726	544.757	513.634	463.114	416.214	374.208	454.341	380.875	326.535	772.877	322.871	-	gi|294611164|gb|ADF27340.1| mannose-binding protein [Scylla paramamosain] 4.4e-08	-	-
TRINITY_DN42239_c3_g6	462.435	306.521	466.742	428.431	533.13	398.258	500.628	514.268	507.264	408.279	824.179	350.304	KOG1208, KOG1208, KOG1208, Dehydrogenases with different specificities (related to short-chain alcohol dehydrogenases) [Secondary metabolites biosynthesis, transport and catabolism]. 1.09534e-15	gi|241998376|ref|XP_002433831.1| dehydrogenase, putative [Ixodes scapularis] 7.6e-23	GO:0005743, mitochondrial inner membrane;GO:0009644, response to high light intensity;GO:0010842, retina layer formation;GO:0042462, eye photoreceptor cell development;GO:0052650, NADP-retinol dehydrogenase activity	-
TRINITY_DN40432_c5_g1	558.19	418.231	536.977	394.792	386.624	495.891	480.052	436.696	517.009	360.294	675.701	433.399	-	-	-	-
TRINITY_DN46288_c0_g2	446.834	504.278	670.485	606.04	359.664	558.173	796.51	462.851	619.241	104.734	295.625	227.011	-	-	-	-
TRINITY_DN43361_c1_g2	697.514	624.54	438.63	719.082	952.695	648.069	514.905	461.212	278.416	131.113	36.2443	137.338	-	gi|928059669|ref|XP_013879276.1| PREDICTED: proline-rich protein 36-like [Austrofundulus limnaeus] 1.3e-08	-	-
TRINITY_DN39624_c0_g1	607.434	381.883	274.805	409.6	684.429	517.286	617.859	539.461	414.22	650.933	127.565	411.193	-	-	-	-
TRINITY_DN51624_c1_g2	347.663	332.683	430.635	447.934	429.75	510.196	497.159	427.316	487.982	434.451	706.788	563.375	-	-	GO:0005615, extracellular space;GO:0030513, positive regulation of BMP signaling pathway	-
TRINITY_DN47054_c1_g5	340.898	307.116	417.45	407.484	455.752	531.164	429.189	376.63	444.62	406.302	1001.05	480.597	-	gi|940732814|ref|XP_014311003.1| PREDICTED: LOW QUALITY PROTEIN: kielin/chordin-like protein [Myotis lucifugus] 1.4e-14	GO:0005615, extracellular space;GO:0030513, positive regulation of BMP signaling pathway	-
TRINITY_DN40795_c2_g3	457.644	503.754	482.574	443.351	494.82	457.503	401.01	521.676	505.703	525.026	313.328	487.276	KOG1755, KOG1755, KOG1755, Profilin [Cytoskeleton]. 2.13989e-11	gi|115291336|gb|ABI93174.1| chicadae/profilin [Litopenaeus vannamei] 1.5e-32	GO:0000281, mitotic cytokinesis;GO:0000902, cell morphogenesis;GO:0000915, actomyosin contractile ring assembly;GO:0003779, actin binding;GO:0003785, actin monomer binding;GO:0005546, phosphatidylinositol-4,5-bisphosphate binding;GO:0005737, cytoplasm;GO:0005856, cytoskeleton;GO:0005938, cell cortex;GO:0007015, actin filament organization;GO:0007283, spermatogenesis;GO:0007300, ovarian nurse cell…	K05759-ko04013 MAPK signaling pathway - fly;ko04015 Rap1 signaling pathway;ko04810 Regulation of actin cytoskeleton
TRINITY_DN50287_c0_g1	481.231	462.247	489.027	476.128	447.523	491.426	421.33	471.133	399.357	440.413	493.644	489.163	KOG1950, KOG1950, KOG1950, Glycosyl transferase, family 8 - glycogenin [Carbohydrate transport and metabolism]. 2.24379e-11	gi|556990322|ref|XP_005999950.1| PREDICTED: glycogenin-2 isoform X3 [Latimeria chalumnae] 3.8e-82	GO:0005978, glycogen biosynthetic process;GO:0008466, glycogenin glucosyltransferase activity;GO:0016757, transferase activity, transferring glycosyl groups;GO:0046872, metal ion binding	-
TRINITY_DN51114_c1_g5	527.751	508.766	521.487	537.711	486.254	451.783	417.749	379.702	441.765	379.001	530.925	376.877	-	gi|1022765335|gb|KZS10569.1| Uncharacterized protein APZ42_024848 [Daphnia magna] 9.4e-66	GO:0016021, integral component of membrane	-
TRINITY_DN47766_c3_g2	587.572	588.667	607.788	588.006	699.997	514.742	524.837	581.788	489.691	119.408	119.259	119.154	-	gi|646688772|gb|KDR06415.1| hypothetical protein L798_04012, partial [Zootermopsis nevadensis] 7.3e-48	-	-
TRINITY_DN52983_c1_g1	546.268	470.188	558.298	534.209	477.097	524.084	376.338	376.164	506.967	325.051	422.812	409.277	KOG1366, KOG1366, KOG1366, Alpha-macroglobulin [Posttranslational modification, protein turnover, chaperones]. 1.81015e-119	gi|331031252|gb|AEC50080.1| alpha-2-macroglobulin [Pacifastacus leniusculus] 0.0e+00	GO:0004866, endopeptidase inhibitor activity;GO:0004867, serine-type endopeptidase inhibitor activity;GO:0005615, extracellular space;GO:0006954, inflammatory response;GO:0030414, peptidase inhibitor activity	-
TRINITY_DN41773_c0_g2	72.1212	253.728	167.588	265.476	252.041	422.461	224.14	280.831	332.396	584.795	1474.7	1114.23	-	-	-	-
TRINITY_DN53146_c0_g1	800.805	440.139	507.788	663.345	520.837	498.891	313.547	283.113	156.639	360.86	359.145	529.282	-	-	-	-
TRINITY_DN50050_c1_g2	445.236	538.344	527.688	425.251	469.823	572.817	357.186	393.77	473.134	334.787	500.119	376.152	-	gi|697419705|gb|KGL80715.1| hypothetical protein N309_08555, partial [Tinamus guttatus] 4.1e-17	GO:0003723, RNA binding;GO:0003964, RNA-directed DNA polymerase activity	-
TRINITY_DN43464_c0_g3	28.1407	760.531	944.888	550.332	15.6599	718.98	772.695	404.155	561.797	112.159	248.916	270.748	KOG0489, KOG0489, KOG0489, Transcription factor zerknullt and related HOX domain proteins [General function prediction only]. 3.54571e-11	gi|1009546450|ref|XP_015909177.1| PREDICTED: homeobox protein Mix.2-like [Parasteatoda tepidariorum] 5.9e-08	GO:0005634, nucleus;GO:0006351, transcription, DNA-templated;GO:0006355, regulation of transcription, DNA-templated;GO:0007275, multicellular organism development;GO:0043565, sequence-specific DNA binding	-
TRINITY_DN40297_c1_g1	398.469	419.802	373.792	484.93	409.511	437.692	424.335	510.029	590.788	366.016	431.889	489.034	KOG0003, KOG0003, KOG0003, Ubiquitin/60s ribosomal protein L40 fusion [Translation, ribosomal structure and biogenesis]. 1.60759e-46	gi|908479196|ref|XP_013091361.1| PREDICTED: polyubiquitin-like [Biomphalaria glabrata] 5.5e-70	GO:0005634, nucleus;GO:0005737, cytoplasm	K08770-ko03320 PPAR signaling pathway
TRINITY_DN51097_c1_g1	489.09	808.368	761.828	644.227	556.016	494.358	222.389	719.299	294.205	112.987	138.982	84.0114	-	-	-	-
TRINITY_DN42749_c3_g1	477.069	478.265	430.003	468.35	461.219	437.233	445.824	442.252	422.987	378.182	344.228	531.603	-	-	-	-
TRINITY_DN45719_c0_g1	317.469	326.493	313.229	406.951	381.87	403.695	471.439	358.044	415.487	603.415	527.417	761.318	KOG0469, KOG0469, KOG0469, Elongation factor 2 [Translation, ribosomal structure and biogenesis]. 0.0	gi|239949527|gb|ACS36538.1| elongation factor 2 [Homarus americanus] 0.0e+00	GO:0003746, translation elongation factor activity;GO:0003924, GTPase activity;GO:0005525, GTP binding;GO:0005737, cytoplasm	K03234-ko04921 Oxytocin signaling pathway;ko04152 AMPK signaling pathway
TRINITY_DN49447_c7_g1	478.45	371.707	445.93	626.432	380.612	410.938	412.776	405.116	549.201	358.357	435.717	406.555	-	-	-	-
TRINITY_DN48793_c3_g3	235.37	1235.09	694.907	755.572	202.695	629.599	118.661	576.719	321.549	86.221	171.211	197.401	-	-	-	-
TRINITY_DN39236_c7_g1	347.735	387.288	300.246	429.442	446.982	414.563	497.978	412.958	464.038	554.917	326.068	606.093	KOG3424, KOG3424, KOG3424, 40S ribosomal protein S24 [Translation, ribosomal structure and biogenesis]. 4.61754e-51	gi|405955817|gb|EKC22774.1| 40S ribosomal protein S24 [Crassostrea gigas] 4.7e-42	GO:0000166, nucleotide binding;GO:0000462, maturation of SSU-rRNA from tricistronic rRNA transcript (SSU-rRNA, 5.8S rRNA, LSU-rRNA);GO:0003735, structural constituent of ribosome;GO:0005840, ribosome;GO:0006412, translation;GO:0022627, cytosolic small ribosomal subunit	K02974-ko03010 Ribosome
TRINITY_DN52664_c0_g2	526.829	518.818	476.252	642.347	629.254	559.528	464.011	472.49	513.05	94.8026	130.035	147.714	KOG3888, KOG3888, KOG3888, Gamma-butyrobetaine,2-oxoglutarate dioxygenase [Lipid transport and metabolism]. 1.09154e-64	gi|321464650|gb|EFX75656.1| hypothetical protein DAPPUDRAFT_226211 [Daphnia pulex] 8.0e-150	GO:0005506, iron ion binding;GO:0005737, cytoplasm;GO:0008336, gamma-butyrobetaine dioxygenase activity;GO:0016491, oxidoreductase activity;GO:0045329, carnitine biosynthetic process	K00471-ko00310 Lysine degradation
TRINITY_DN48954_c3_g2	496.604	440.371	506.243	480.493	490.462	458.014	374.382	418.988	424.729	342.133	302.228	434.776	KOG3627, KOG3627, KOG3627, Trypsin [Amino acid transport and metabolism]. 1.50466e-16	gi|385654052|gb|AFI61881.1| serine proteinase-like protein [Macrobrachium nipponense] 1.1e-74	GO:0001835, blastocyst hatching;GO:0004252, serine-type endopeptidase activity;GO:0005576, extracellular region;GO:0005615, extracellular space;GO:0006508, proteolysis;GO:0007566, embryo implantation;GO:0008236, serine-type peptidase activity;GO:0046982, protein heterodimerization activity	-
TRINITY_DN49722_c0_g1	378.996	368.779	333.531	417.422	384.44	401.998	462.694	391.976	430.717	511.161	605.362	462.719	-	-	-	-
TRINITY_DN39464_c3_g1	262.235	283.642	273.466	357.392	382.299	392.494	469.419	355.487	472.577	668.788	512.426	701.377	KOG3283, KOG3283, KOG3283, 40S ribosomal protein S8 [Translation, ribosomal structure and biogenesis]. 7.73374e-66	gi|936718560|ref|XP_014237205.1| PREDICTED: 40S ribosomal protein S8 [Trichogramma pretiosum] 4.8e-72	GO:0003735, structural constituent of ribosome;GO:0005840, ribosome;GO:0006412, translation	K02995-ko03010 Ribosome
TRINITY_DN49383_c1_g2	20.046	23.2628	29.4267	93.9566	55.9657	124.249	621.301	88.2343	368.089	814.954	1097.82	1792.63	-	-	-	-
TRINITY_DN41655_c2_g3	505.689	485.298	488.746	449.877	468.24	450.673	338.473	416.521	430.204	390.553	246.664	413.848	-	-	-	-
TRINITY_DN41554_c5_g1	504.532	508.449	357.576	430.347	567.854	440.33	436.465	420.516	345.866	392.332	261.451	410.191	-	-	-	-
TRINITY_DN40297_c0_g1	440.755	494.254	506.909	296.225	534.235	533.727	552.46	375.197	377.418	329.446	350.196	244.448	KOG0003, KOG0003, KOG0003, Ubiquitin/60s ribosomal protein L40 fusion [Translation, ribosomal structure and biogenesis]. 8.85079e-48	gi|1020504848|ref|XP_016091350.1| PREDICTED: polyubiquitin-C isoform X2 [Sinocyclocheilus grahami] 2.4e-163	GO:0002020, protease binding;GO:0005615, extracellular space;GO:0005634, nucleus;GO:0005654, nucleoplasm;GO:0005737, cytoplasm;GO:0005829, cytosol;GO:0007141, male meiosis I;GO:0007144, female meiosis I;GO:0007219, Notch signaling pathway;GO:0007623, circadian rhythm;GO:0008585, female gonad development;GO:0010992, ubiquitin recycling;GO:0021888, hypothalamus gonadotrophin-releasing hormone neuro…	K08770-ko03320 PPAR signaling pathway
TRINITY_DN50251_c3_g2	490.673	446.06	398.605	536.625	464.383	464.818	327.897	457.116	420.997	262.37	306.877	407.85	KOG2555, KOG2555, KOG2555, AICAR transformylase/IMP cyclohydrolase/methylglyoxal synthase [Nucleotide transport and metabolism]. 5.83774e-135	gi|906475037|gb|KNC34482.1| hypothetical protein FF38_02767 [Lucilia cuprina] 1.7e-122	GO:0003937, IMP cyclohydrolase activity;GO:0004643, phosphoribosylaminoimidazolecarboxamide formyltransferase activity;GO:0005829, cytosol;GO:0006164, purine nucleotide biosynthetic process;GO:0006189, 'de novo' IMP biosynthetic process;GO:0042803, protein homodimerization activity	K00602-ko00670 One carbon pool by folate;ko00230 Purine metabolism
TRINITY_DN43546_c6_g1	414.503	522.344	575.475	432.826	747.53	708.199	268.503	664.492	373.798	80.5144	119.102	52.2683	-	-	-	-
TRINITY_DN40688_c2_g3	330.368	382.806	633.902	434.773	585.5	311.786	356.543	427.537	481.629	330.373	486.772	166.5	-	-	-	-
TRINITY_DN43795_c0_g1	693.585	505.118	626.551	523.893	556.174	450.633	321.958	467.699	432.681	104.439	129.736	94.0175	-	-	-	-
TRINITY_DN52705_c5_g3	529.907	443.709	501.078	431.14	465.712	348.507	382.522	551.544	385.468	327.942	286.191	241.816	-	-	-	-
TRINITY_DN52870_c4_g1	461.807	454.034	458.471	480.286	449.024	429.287	360.373	391.8	424.094	317.206	269.917	378.289	-	gi|632942253|ref|XP_007886311.1| PREDICTED: acyl-coenzyme A thioesterase 1-like [Callorhinchus milii] 3.5e-76	GO:0000038, very long-chain fatty acid metabolic process;GO:0001676, long-chain fatty acid metabolic process;GO:0005829, cytosol;GO:0006637, acyl-CoA metabolic process;GO:0016290, palmitoyl-CoA hydrolase activity;GO:0016790, thiolester hydrolase activity;GO:0035338, long-chain fatty-acyl-CoA biosynthetic process;GO:0047617, acyl-CoA hydrolase activity;GO:0052689, carboxylic ester hydrolase activi…	K01068-ko01040 Biosynthesis of unsaturated fatty acids;ko00062 Fatty acid elongation
TRINITY_DN44179_c8_g3	496.605	526.92	343.615	441.759	340.271	388.452	296.286	402.739	451.35	345.376	465.32	374.366	-	-	-	-
TRINITY_DN53118_c3_g3	433.384	406.743	501.898	557.612	481.348	483.847	369.491	427.99	334.94	210.279	363.326	297.342	-	gi|1022754936|gb|KZS02539.1| Uncharacterized protein APZ42_000385, partial [Daphnia magna] 3.8e-06	GO:0005634, nucleus;GO:0008270, zinc ion binding;GO:0016567, protein ubiquitination;GO:0016874, ligase activity	-
TRINITY_DN45311_c4_g2	275.195	293.76	279.292	341.556	375.849	378.229	454.413	327.752	399.298	578.16	586.076	557.855	KOG0378, KOG0378, KOG0378, 40S ribosomal protein S4 [Translation, ribosomal structure and biogenesis]. 2.63225e-20	gi|262401341|gb|ACY66573.1| ribosomal protein S4 [Scylla paramamosain] 7.1e-22	GO:0003735, structural constituent of ribosome;GO:0005840, ribosome;GO:0006412, translation;GO:0019843, rRNA binding	K02987-ko03010 Ribosome
TRINITY_DN49700_c4_g1	754.308	612.173	372.915	414.882	439.904	392.63	433.96	689.076	367.524	123.95	130.516	104.836	-	-	-	-
TRINITY_DN51386_c3_g2	422.755	723.599	384.069	443.389	299.258	554.78	655.141	640.735	381.537	146.327	39.104	138.391	KOG2462, KOG2462, KOG2462, C2H2-type Zn-finger protein [Transcription]. 4.98914e-10	gi|1020935173|ref|XP_016161284.1| PREDICTED: LOW QUALITY PROTEIN: zinc finger protein 418-like, partial [Ficedula albicollis] 9.0e-28	GO:0000978, RNA polymerase II proximal promoter sequence-specific DNA binding;GO:0003676, nucleic acid binding;GO:0003677, DNA binding;GO:0003700, DNA binding transcription factor activity;GO:0003714, transcription corepressor activity;GO:0005634, nucleus;GO:0006351, transcription, DNA-templated;GO:0046872, metal ion binding	-
TRINITY_DN45415_c0_g1	205.129	240.243	211.423	296.395	292.693	256.795	341.261	405.519	385.581	380.124	1054.85	750.331	-	-	-	-
TRINITY_DN43727_c4_g2	86.1497	139.238	100.242	288.277	347.67	417.313	602.186	141.485	326.082	639.809	682.283	1032.84	-	-	-	-
TRINITY_DN51620_c0_g1	301.52	331.251	329.401	345.177	389.398	359.998	442.538	392.415	439.33	533.793	404.542	501.669	KOG1754, KOG1754, KOG1754, 40S ribosomal protein S15/S22 [Translation, ribosomal structure and biogenesis]. 3.41738e-81	gi|238625711|gb|ACR48137.1| ribosomal protein S24 [Rimicaris exoculata] 3.8e-65	GO:0003735, structural constituent of ribosome;GO:0005840, ribosome;GO:0006412, translation	K02957-ko03010 Ribosome
TRINITY_DN47181_c1_g1	480.141	393.086	546.077	509.42	543.693	536.321	323.469	352.362	313.5	181.711	356.452	218.262	-	-	-	-
TRINITY_DN29649_c0_g1	218.933	276.479	272.98	332.323	322.573	363.779	438.235	284.231	387.814	588.503	688.499	564.417	KOG3502, KOG3502, KOG3502, 40S ribosomal protein S28 [Translation, ribosomal structure and biogenesis]. 9.76005e-20	gi|443732768|gb|ELU17363.1| hypothetical protein CAPTEDRAFT_163836, partial [Capitella teleta] 5.0e-15	GO:0003735, structural constituent of ribosome;GO:0005840, ribosome;GO:0006412, translation	K02979-ko03010 Ribosome
TRINITY_DN48296_c3_g2	537.898	480.635	429.499	502.987	497.738	525.607	401.214	492.144	525.008	120.258	82.8161	141.227	-	-	-	-
TRINITY_DN42024_c0_g2	227.392	358.171	285.789	314.575	297.032	355.527	372.412	271.547	333.585	546.969	672.907	693.368	KOG0886, KOG0886, KOG0886, 40S ribosomal protein S2 [Translation, ribosomal structure and biogenesis]. 1.94542e-71	gi|262401301|gb|ACY66553.1| ribosomal protein L12 [Scylla paramamosain] 6.5e-59	GO:0000027, ribosomal large subunit assembly;GO:0003735, structural constituent of ribosome;GO:0005840, ribosome;GO:0006412, translation;GO:0022625, cytosolic large ribosomal subunit;GO:0045901, positive regulation of translational elongation;GO:0070180, large ribosomal subunit rRNA binding	K02870-ko03010 Ribosome
TRINITY_DN47783_c2_g2	269.728	282.068	282.614	344.082	375.976	330.55	427.711	344.532	433.476	498.587	532.441	566.767	KOG3311, KOG3311, KOG3311, Ribosomal protein S18 [Translation, ribosomal structure and biogenesis]. 1.19955e-28	gi|12232348|gb|AAG47944.1| ribosomal protein S18 [Cherax destructor] 3.1e-31	GO:0003723, RNA binding;GO:0003735, structural constituent of ribosome;GO:0005829, cytosol;GO:0005840, ribosome;GO:0006412, translation;GO:0007275, multicellular organism development;GO:0015935, small ribosomal subunit;GO:0019843, rRNA binding;GO:0042254, ribosome biogenesis;GO:0051726, regulation of cell cycle	K02964-ko03010 Ribosome
TRINITY_DN48646_c6_g1	584.745	554.479	445.028	503.439	474.335	499.891	344.152	375.995	377.166	206.55	176.563	141.723	KOG4602, KOG4602, KOG4602, Nanos and related proteins [General function prediction only]. 1.27768e-15	gi|957848569|ref|XP_014674797.1| PREDICTED: uncharacterized protein LOC106814927 [Priapulus caudatus] 3.0e-14	GO:0000932, P-body;GO:0003723, RNA binding;GO:0003729, mRNA binding;GO:0005634, nucleus;GO:0005737, cytoplasm;GO:0006402, mRNA catabolic process;GO:0007275, multicellular organism development;GO:0007283, spermatogenesis;GO:0008270, zinc ion binding;GO:0017148, negative regulation of translation;GO:0030154, cell differentiation;GO:0030718, germ-line stem cell population maintenance;GO:0045835, neg…	-
TRINITY_DN48984_c5_g4	424.324	441.349	456.333	447.756	407.076	431.451	358.309	389.602	431.202	230.643	355.475	288.393	KOG3547, KOG3547, KOG3547, Bestrophin (Best vitelliform macular dystrophy-associated protein) [General function prediction only]. 6.40102e-52	gi|632940994|ref|XP_007885630.1| PREDICTED: bestrophin-1 [Callorhinchus milii] 4.9e-56	GO:0005254, chloride channel activity;GO:0005887, integral component of plasma membrane;GO:0005929, cilium;GO:0006821, chloride transport;GO:0007608, sensory perception of smell;GO:0016021, integral component of membrane;GO:0034707, chloride channel complex;GO:0051899, membrane depolarization;GO:1902476, chloride transmembrane transport	K13879-ko04970 Salivary secretion
TRINITY_DN43674_c1_g1	251.909	326.69	305.634	139.259	173.594	136.447	560.368	361.028	380.933	1262.2	410.642	349.919	-	-	-	-
TRINITY_DN48609_c1_g2	255.182	268.746	291.299	342.939	326.652	382.562	534.021	321.016	382.494	537.715	287.127	725.512	-	-	-	-
TRINITY_DN49476_c6_g1	394.883	418.79	392.662	402.866	396.418	422.749	355.547	340.839	353.45	327.783	442.666	401.416	KOG2408, KOG2408, KOG2408, Peroxidase/oxygenase [General function prediction only]. 7.4897e-117	gi|939243584|ref|XP_014241110.1| PREDICTED: uncharacterized protein LOC106661888 [Cimex lectularius] 6.6e-119	GO:0004601, peroxidase activity;GO:0005506, iron ion binding;GO:0005576, extracellular region;GO:0006909, phagocytosis;GO:0006979, response to oxidative stress;GO:0007306, eggshell chorion assembly;GO:0020037, heme binding;GO:0022008, neurogenesis;GO:0042600, chorion;GO:0042744, hydrogen peroxide catabolic process;GO:0045471, response to ethanol	-
TRINITY_DN44130_c4_g8	749.508	406.58	481.174	318.42	523.363	304.077	445.713	415.055	373.349	165.745	330.666	128.686	-	-	-	-
TRINITY_DN41650_c2_g3	699.916	572.775	859.791	0	494.595	74.2677	0.412304	564.499	556.11	325.262	52.1505	440.866	-	-	-	-
TRINITY_DN43383_c1_g6	105.624	134.394	75.4556	256.95	274.493	287.23	577.032	372.07	544.833	1455.81	5.40589	539.147	-	-	-	-
TRINITY_DN53366_c2_g5	284.435	359.432	285.569	325.112	288.676	489.288	644.663	628.14	241.494	386.683	213.562	445.784	-	-	-	-
TRINITY_DN51031_c1_g2	406.487	484.023	364.308	378.762	502.475	381.949	423.785	361.308	440.18	321.907	101.726	423.469	-	-	-	-
TRINITY_DN52498_c2_g1	243.223	429.027	520.337	488.635	117.655	529.605	600.643	360.907	625.794	175.333	200.249	293.627	-	-	-	-
TRINITY_DN45515_c2_g2	392.083	339.332	475.193	655.88	516.389	617.168	484.722	274.626	425.111	130.722	36.4526	210.811	-	-	-	-
TRINITY_DN45618_c2_g1	516.979	344.969	326.983	476.551	526.228	605.57	618.816	585.86	265.474	74.0288	104.612	110.563	KOG1558, KOG1558, KOG1558, Fe2+/Zn2+ regulated transporter [Inorganic ion transport and metabolism]. 8.7208e-18	gi|676423413|ref|XP_009044101.1| hypothetical protein LOTGIDRAFT_103006 [Lottia gigantea] 2.0e-17	GO:0005385, zinc ion transmembrane transporter activity;GO:0005886, plasma membrane;GO:0006829, zinc ion transport;GO:0008270, zinc ion binding;GO:0016021, integral component of membrane;GO:0046873, metal ion transmembrane transporter activity;GO:0071577, zinc ion transmembrane transport	-
TRINITY_DN49716_c0_g5	307.979	252.382	309.819	476.453	369.014	454.288	377.341	399.139	259.003	309.874	744.571	274.481	-	-	-	-
TRINITY_DN44334_c1_g1	152.577	414.276	277.413	385.212	469.678	11.2418	388.11	1057.33	480.278	326.385	332.29	235.923	-	-	-	-
TRINITY_DN44940_c9_g1	642.87	430.581	476.264	557.559	494.031	391.605	332.222	319.851	375.648	149.086	196.468	161.111	-	-	-	-
TRINITY_DN41266_c6_g3	381.039	391.214	355.086	368.379	390.732	369.059	384.857	413.674	355.858	376.888	389.491	348.75	KOG4205, KOG4205, KOG4205, RNA-binding protein musashi/mRNA cleavage and polyadenylation factor I complex, subunit HRP1 [RNA processing and modification]. 4.32777e-42	gi|646717218|gb|KDR20164.1| Heterogeneous nuclear ribonucleoprotein A1, A2/B1-like protein [Zootermopsis nevadensis] 7.0e-63	GO:0000166, nucleotide binding;GO:0003676, nucleic acid binding;GO:0003723, RNA binding;GO:0005634, nucleus;GO:0019013, viral nucleocapsid	K12741-ko03040 Spliceosome
TRINITY_DN51041_c2_g3	302.685	332.332	293.092	329.558	318.314	374.137	414.441	387.124	381.302	514.983	568.084	305.027	KOG3418, KOG3418, KOG3418, 60S ribosomal protein L27 [Translation, ribosomal structure and biogenesis]. 2.38507e-42	gi|1026568433|gb|OAD56827.1| Molybdopterin synthase catalytic subunit [Eufriesea mexicana] 6.7e-57	GO:0005634, nucleus;GO:0005829, cytosol;GO:0006777, Mo-molybdopterin cofactor biosynthetic process;GO:0019008, molybdopterin synthase complex;GO:0030366, molybdopterin synthase activity;GO:0032324, molybdopterin cofactor biosynthetic process	K03635-ko04122 Sulfur relay system;ko00790 Folate biosynthesis
TRINITY_DN51146_c2_g1	353.506	374.811	377.409	403.067	419.824	441.809	461.409	383.674	384.282	391.692	172.544	351.699	-	gi|743692758|gb|AJC52502.1| estrogen sulfotransferase [Scylla olivacea] 1.7e-09	GO:0005737, cytoplasm;GO:0008146, sulfotransferase activity	-
TRINITY_DN44334_c1_g2	491.24	310.279	471.778	209.307	502.685	410.588	441.377	518.261	157.197	91.8139	664.497	242.611	-	-	-	-
TRINITY_DN48884_c1_g1	553.174	338.222	838.386	388.496	87.3335	251.911	604.408	463.534	288.081	195.807	160.052	337.416	-	-	-	-
TRINITY_DN48270_c2_g3	497.068	481.388	440.562	383.552	377.849	382.742	267.231	371.919	392.679	383.489	180.884	346.252	KOG0674, KOG0674, KOG0674, Calreticulin [Posttranslational modification, protein turnover, chaperones]. 1.48329e-93	gi|331031250|gb|AEC50079.1| calreticulin [Pacifastacus leniusculus] 5.9e-116	GO:0005509, calcium ion binding;GO:0005783, endoplasmic reticulum;GO:0005788, endoplasmic reticulum lumen;GO:0006457, protein folding;GO:0030246, carbohydrate binding	K08057-ko04145 Phagosome;ko04612 Antigen processing and presentation;ko04141 Protein processing in endoplasmic reticulum
TRINITY_DN40747_c1_g9	419.996	498.23	374.137	438.083	529.612	432.363	362.589	526.878	414.219	197.475	86.0405	223.096	KOG1004, KOG1004, KOG1004, Exosomal 3'-5' exoribonuclease complex subunit Rrp40 [Translation, ribosomal structure and biogenesis]. 7.09709e-29	gi|919069973|ref|XP_013416480.1| PREDICTED: exosome complex component RRP40-like [Lingula anatina] 3.1e-30	GO:0000176, nuclear exosome (RNase complex);GO:0000177, cytoplasmic exosome (RNase complex);GO:0000178, exosome (RNase complex);GO:0000467, exonucleolytic trimming to generate mature 3'-end of 5.8S rRNA from tricistronic rRNA transcript (SSU-rRNA, 5.8S rRNA, LSU-rRNA);GO:0003723, RNA binding;GO:0005730, nucleolus;GO:0034427, nuclear-transcribed mRNA catabolic process, exonucleolytic, 3'-5';GO:003…	K03681-ko03018 RNA degradation
TRINITY_DN46806_c3_g1	251.145	316.203	310.166	318.975	321.407	309.138	316.247	383.158	395.501	560.233	458.865	556.784	KOG0101, KOG0101, KOG0101, Molecular chaperones HSP70/HSC70, HSP70 superfamily [Posttranslational modification, protein turnover, chaperones]. 0.0	gi|74274970|gb|ABA02165.1| heat shock protein 70 [Homarus americanus] 0.0e+00	GO:0005524, ATP binding;GO:0005623, cell;GO:0005634, nucleus;GO:0005737, cytoplasm;GO:0009408, response to heat;GO:0016020, membrane;GO:0046686, response to cadmium ion;GO:0046688, response to copper ion;GO:1903842, response to arsenite ion	K03283-ko04612 Antigen processing and presentation;ko03040 Spliceosome;ko04213 Longevity regulating pathway - multiple species;ko04010 MAPK signaling pathway;ko04915 Estrogen signaling pathway;ko04141 Protein processing in endoplasmic reticulum;ko04144 Endocytosis
TRINITY_DN53210_c3_g8	213.866	260.622	224.104	302.519	295.639	349.578	537.804	166.469	308.363	384.183	712.315	740.921	KOG3749, KOG3749, KOG3749, Phosphoenolpyruvate carboxykinase [Energy production and conversion]. 9.94614e-58	gi|544581955|gb|AGW23855.1| phosphoenolpyruvate carboxykinase, partial [Procambarus clarkii] 4.6e-74	GO:0004611, phosphoenolpyruvate carboxykinase activity;GO:0004613, phosphoenolpyruvate carboxykinase (GTP) activity;GO:0005525, GTP binding;GO:0005739, mitochondrion;GO:0005759, mitochondrial matrix;GO:0006094, gluconeogenesis;GO:0046872, metal ion binding;GO:0070062, extracellular exosome	-
TRINITY_DN45279_c4_g1	324.964	368.187	504.113	331.423	416.399	390.355	390.214	402.809	370.84	268.023	317.118	410.492	KOG0235, KOG0235, KOG0235, Phosphoglycerate mutase [Carbohydrate transport and metabolism]. 2.39412e-72	gi|646717596|gb|KDR20387.1| Phosphoglycerate mutase 2 [Zootermopsis nevadensis] 5.5e-120	GO:0004082, bisphosphoglycerate mutase activity;GO:0004083, bisphosphoglycerate 2-phosphatase activity;GO:0004619, phosphoglycerate mutase activity;GO:0005634, nucleus;GO:0005829, cytosol;GO:0006094, gluconeogenesis;GO:0006096, glycolytic process;GO:0006941, striated muscle contraction;GO:0007219, Notch signaling pathway;GO:0007283, spermatogenesis;GO:0043456, regulation of pentose-phosphate shun…	K01834-ko01200 Carbon metabolism;ko00680 Methane metabolism;ko00010 Glycolysis / Gluconeogenesis;ko00260 Glycine, serine and threonine metabolism;ko01230 Biosynthesis of amino acids;ko04922 Glucagon signaling pathway
TRINITY_DN51097_c1_g2	448.681	482.438	600.45	420.015	498.306	435.283	352.381	487.764	378.568	141.268	117.24	111.61	-	-	-	-
TRINITY_DN40140_c0_g4	370.52	359.999	418.896	415.69	414.396	486.546	355.477	294.517	347.974	284.839	424.576	295.361	-	gi|330434836|gb|AEC22817.1| hypothetical protein [Macrobrachium nipponense] 3.1e-07	GO:0004867, serine-type endopeptidase inhibitor activity	-
TRINITY_DN52989_c3_g1	67.8687	99.3466	92.7712	222.31	264.445	404.283	598.387	116.209	324.15	389.646	935.009	953.053	-	gi|10444527|gb|AAG17936.1|AF306784_1 vitellogenin [Cherax quadricarinatus] 1.7e-127	GO:0005319, lipid transporter activity;GO:0008289, lipid binding;GO:0045735, nutrient reservoir activity;GO:0048477, oogenesis	-
TRINITY_DN53086_c2_g1	393.496	428.252	744.517	478.441	342.968	311.112	449.685	447.994	432.193	178.776	168.487	82.776	-	-	-	-
TRINITY_DN42177_c4_g3	411.708	383.433	418.861	391.096	415.261	386.594	346.881	387.742	378.853	402.25	207.692	320.697	-	-	-	-
TRINITY_DN49119_c0_g1	466.148	477.897	501.388	369.894	454.847	353.108	382.206	512.524	532.858	191.582	59.0556	139.183	-	-	-	-
TRINITY_DN51277_c1_g1	215.463	201.41	560.339	560.705	288.636	561.864	379.426	191.977	292.395	212.104	320.157	646.781	KOG0867, KOG0867, KOG0867, Glutathione S-transferase [Posttranslational modification, protein turnover, chaperones]. 3.50773e-22	gi|557136718|gb|AGZ89666.1| glutathione S-transferase [Palaemon carinicauda] 1.7e-52	GO:0004364, glutathione transferase activity;GO:0016740, transferase activity;GO:0018833, DDT-dehydrochlorinase activity	-
TRINITY_DN47812_c1_g3	273.372	290.959	346.395	341.815	341.34	361.909	332.102	327.654	405.502	395.074	536.805	476.011	KOG0657, KOG0657, KOG0657, Glyceraldehyde 3-phosphate dehydrogenase [Carbohydrate transport and metabolism]. 7.24136e-132	gi|31338868|dbj|BAC77082.1| glyceraldehyde-3-phosphate dehydrogenase [Procambarus clarkii] 7.7e-188	GO:0004365, glyceraldehyde-3-phosphate dehydrogenase (NAD+) (phosphorylating) activity;GO:0005737, cytoplasm;GO:0006006, glucose metabolic process;GO:0006096, glycolytic process;GO:0050661, NADP binding;GO:0051287, NAD binding	K00134-ko00010 Glycolysis / Gluconeogenesis;ko01230 Biosynthesis of amino acids;ko01200 Carbon metabolism;ko04066 HIF-1 signaling pathway;ko00710 Carbon fixation in photosynthetic organisms
TRINITY_DN47843_c1_g1	396.344	439.705	366.85	387.404	404.062	394.334	256.905	370.513	355.042	351.257	369.849	330.314	KOG0833, KOG0833, KOG0833, Cytidine deaminase [Nucleotide transport and metabolism]. 3.57806e-22	gi|1022756168|gb|KZS03013.1| Cytidine deaminase [Daphnia magna] 1.2e-41	GO:0001882, nucleoside binding;GO:0004126, cytidine deaminase activity;GO:0005829, cytosol;GO:0008270, zinc ion binding;GO:0009972, cytidine deamination;GO:0030308, negative regulation of cell growth;GO:0042802, identical protein binding;GO:0042803, protein homodimerization activity;GO:0045980, negative regulation of nucleotide metabolic process;GO:0051289, protein homotetramerization	K01489-ko00983 Drug metabolism - other enzymes;ko00240 Pyrimidine metabolism
TRINITY_DN51921_c0_g8	251.548	300.46	247.254	314.364	327.813	250.579	524.167	367.033	350.065	510.293	487.55	469.802	KOG0900, KOG0900, KOG0900, 40S ribosomal protein S20 [Translation, ribosomal structure and biogenesis]. 1.78244e-60	gi|928499734|gb|ALE99171.1| 40S ribosomal protein S20 [Procambarus clarkii] 1.5e-50	GO:0003723, RNA binding;GO:0003735, structural constituent of ribosome;GO:0006412, translation;GO:0015935, small ribosomal subunit	K02969-ko03010 Ribosome
TRINITY_DN49509_c1_g3	368.245	363.905	411.418	440.304	404.501	397.495	315.298	364.08	363.468	349.307	211.725	390.726	KOG4015, KOG4015, KOG4015, Fatty acid-binding protein FABP [Lipid transport and metabolism]. 2.16934e-21	gi|325111402|gb|ADY80038.1| fatty acid binding protein [Procambarus clarkii] 2.3e-44	GO:0005215, transporter activity;GO:0005504, fatty acid binding;GO:0005737, cytoplasm;GO:0008289, lipid binding;GO:0015485, cholesterol binding;GO:0043209, myelin sheath;GO:0061024, membrane organization;GO:0070062, extracellular exosome	K08756-ko03320 PPAR signaling pathway
TRINITY_DN47804_c0_g3	247.298	292.137	264.198	370.141	350.89	335.47	380.916	315.08	359.893	443.015	480.613	533.781	KOG0830, KOG0830, KOG0830, 40S ribosomal protein SA (P40)/Laminin receptor 1 [Translation, ribosomal structure and biogenesis]. 1.55569e-99	gi|111572543|gb|ABH10628.1| laminin receptor [Litopenaeus vannamei] 2.2e-109	GO:0000028, ribosomal small subunit assembly;GO:0003735, structural constituent of ribosome;GO:0006412, translation;GO:0022627, cytosolic small ribosomal subunit	K02998-ko03010 Ribosome
TRINITY_DN47972_c1_g1	230.043	278.535	257.464	381.788	362.437	355.524	381.967	275.516	490.911	449.868	167.42	741.5	KOG2021, KOG2021, KOG2021, Nuclear mRNA export factor receptor LOS1/Exportin-t (importin beta superfamily) [Nuclear structure, Intracellular trafficking, secretion, and vesicular transport, Translation, ribosomal structure and biogenesis]. 3.90842e-141	gi|646715526|gb|KDR19103.1| Exportin-T [Zootermopsis nevadensis] 1.2e-265	GO:0000049, tRNA binding;GO:0005634, nucleus;GO:0005737, cytoplasm;GO:0006886, intracellular protein transport	K14288-ko03013 RNA transport
TRINITY_DN53378_c8_g1	560.817	520.924	104.373	174.233	599.43	424.919	548.391	499.389	276.258	224.516	365.514	69.171	-	-	-	-
TRINITY_DN42892_c1_g4	373.119	389.871	306.869	359.246	371.001	365.315	463.804	345.014	346.108	344.638	281.66	415.468	KOG0123, KOG0123, KOG0123, Polyadenylate-binding protein (RRM superfamily) [RNA processing and modification, Translation, ribosomal structure and biogenesis]. 3.59415e-95	gi|1000730755|ref|XP_015587755.1| PREDICTED: polyadenylate-binding protein 4-like isoform X1 [Cephus cinctus] 1.5e-159	GO:0000166, nucleotide binding;GO:0000184, nuclear-transcribed mRNA catabolic process, nonsense-mediated decay;GO:0003723, RNA binding;GO:0003729, mRNA binding;GO:0005634, nucleus;GO:0005737, cytoplasm;GO:0005925, focal adhesion;GO:0006397, mRNA processing;GO:0008022, protein C-terminus binding;GO:0008143, poly(A) binding;GO:0008266, poly(U) RNA binding;GO:0008380, RNA splicing;GO:0010494, cytopl…	K13126-ko03015 mRNA surveillance pathway;ko03018 RNA degradation;ko03013 RNA transport
TRINITY_DN43136_c0_g2	347.01	634.58	466.343	438.857	618.606	571.699	253.699	447.752	402.714	120.816	30.7428	26.042	-	-	-	-
TRINITY_DN52259_c6_g3	217.428	252.2	253.976	236.697	260.92	241.248	281.646	275.113	317.005	613.888	769.229	627.145	KOG1376, KOG1376, KOG1376, Alpha tubulin [Cytoskeleton]. 8.92861e-91	gi|333470611|gb|AEF33840.1| alpha-I tubulin [Cherax quadricarinatus] 3.8e-92	GO:0003924, GTPase activity;GO:0005200, structural constituent of cytoskeleton;GO:0005525, GTP binding;GO:0005737, cytoplasm;GO:0005874, microtubule;GO:0007017, microtubule-based process	-
TRINITY_DN50321_c3_g1	510.376	570.919	410.201	398.008	305.048	308.507	256.7	312.464	368.919	359.983	206.526	331.07	KOG0020, KOG0020, KOG0020, Endoplasmic reticulum glucose-regulated protein (GRP94/endoplasmin), HSP90 family [Posttranslational modification, protein turnover, chaperones]. 0.0	gi|815792945|ref|XP_012217083.1| PREDICTED: endoplasmin [Linepithema humile] 3.3e-278	GO:0001666, response to hypoxia;GO:0003723, RNA binding;GO:0005524, ATP binding;GO:0005634, nucleus;GO:0005783, endoplasmic reticulum;GO:0005788, endoplasmic reticulum lumen;GO:0005789, endoplasmic reticulum membrane;GO:0005829, cytosol;GO:0005886, plasma membrane;GO:0005925, focal adhesion;GO:0006457, protein folding;GO:0006950, response to stress;GO:0030433, ubiquitin-dependent ERAD pathway;GO:…	K09487-ko04141 Protein processing in endoplasmic reticulum;ko04151 PI3K-Akt signaling pathway;ko04626 Plant-pathogen interaction;ko04621 NOD-like receptor signaling pathway;ko04918 Thyroid hormone synthesis;ko04915 Estrogen signaling pathway
TRINITY_DN43173_c0_g2	825.373	0.148296	746.473	396.158	329.161	357.633	466.06	0	640.977	254.352	312.691	0.211814	-	-	-	-
TRINITY_DN51396_c2_g1	237.129	236.76	323.17	346.042	325.573	403.975	402.862	343.217	374.003	310.837	515.305	492.983	-	-	GO:0002244, hematopoietic progenitor cell differentiation;GO:0005615, extracellular space;GO:0030513, positive regulation of BMP signaling pathway	-
TRINITY_DN52603_c1_g1	999.652	197.972	299.864	977.684	771.497	744.737	47.6255	71.9796	84.6525	47.0402	22.3287	32.5964	-	-	-	-
TRINITY_DN44931_c1_g1	567.696	567.285	339.335	449.739	502.046	380.665	282.107	472.762	437.385	97.5505	74.0024	118.126	-	-	-	-
TRINITY_DN51968_c0_g2	725.787	400.862	461.224	364.264	619.094	518.436	322.107	261.204	392.835	102.211	18.4563	77.8609	-	-	-	-
TRINITY_DN42558_c0_g3	552.45	448.947	424.141	366.247	430.315	409.367	376.895	385.575	375.085	132.932	290.262	66.645	-	-	-	-
TRINITY_DN41734_c1_g1	318.233	346.938	296.593	347.244	356.421	374.185	313.001	330.631	319.655	428.068	405.006	421.329	KOG0865, KOG0865, KOG0865, Cyclophilin type peptidyl-prolyl cis-trans isomerase [Posttranslational modification, protein turnover, chaperones]. 7.56145e-62	gi|429843489|gb|AGA16578.1| cyclophilin A [Procambarus clarkii] 1.2e-69	GO:0002931, response to ischemia;GO:0003755, peptidyl-prolyl cis-trans isomerase activity;GO:0005759, mitochondrial matrix;GO:0006457, protein folding;GO:0008637, apoptotic mitochondrial changes;GO:0010849, regulation of proton-transporting ATPase activity, rotational mechanism;GO:0010939, regulation of necrotic cell death;GO:0032780, negative regulation of ATPase activity;GO:0042277, peptide bin…	K09565-ko04020 Calcium signaling pathway;ko04022 cGMP - PKG signaling pathway
TRINITY_DN48998_c0_g6	361.886	347.762	401.39	464.84	415.602	425.602	303.448	318.008	424.966	258.554	162.535	345.208	-	-	-	-
TRINITY_DN42678_c4_g1	554.023	596.465	449.549	485.384	311.819	385.921	320.312	336.852	321.116	206.113	98.4549	158.099	-	gi|677244964|gb|KFP57292.1| hypothetical protein N322_05495, partial [Cariama cristata] 5.2e-07	-	-
TRINITY_DN52905_c1_g2	359.682	313.096	438.171	419.947	388.12	469.211	480.735	544.395	523.022	109.471	62.4739	107.152	KOG2042, KOG2042, KOG2042, Ubiquitin fusion degradation protein-2 [Posttranslational modification, protein turnover, chaperones]. 9.58916e-06	-	-	-
TRINITY_DN47259_c1_g3	637.07	127.441	674.124	337.154	260.03	92.3829	254.87	311.808	283.72	417.523	622.501	179.771	-	-	-	-
TRINITY_DN53090_c2_g3	334.568	449.638	403.213	709.994	574.885	618.959	190.07	361.056	272.461	130.652	68.8413	81.7253	-	-	-	-
TRINITY_DN47487_c3_g1	482.299	650.975	270.75	303.696	750.969	350.185	219.938	337.956	226.468	110.843	332.058	124.763	-	-	-	-
TRINITY_DN45551_c2_g2	301.04	201.328	303.837	408.419	299.255	376.451	453.276	205.206	359.455	272.603	495.672	465.072	-	gi|260788796|ref|XP_002589435.1| hypothetical protein BRAFLDRAFT_222126 [Branchiostoma floridae] 2.0e-08	-	-
TRINITY_DN50299_c0_g3	393.543	387.771	428.637	406.669	430.475	413.893	327.642	318.881	314.863	183.095	293.627	236.837	KOG2408, KOG2408, KOG2408, Peroxidase/oxygenase [General function prediction only]. 2.50189e-91	gi|985409388|ref|XP_015370088.1| PREDICTED: uncharacterized protein LOC107166079 [Diuraphis noxia] 2.1e-92	GO:0004601, peroxidase activity;GO:0005506, iron ion binding;GO:0005576, extracellular region;GO:0006909, phagocytosis;GO:0006979, response to oxidative stress;GO:0007306, eggshell chorion assembly;GO:0020037, heme binding;GO:0022008, neurogenesis;GO:0042600, chorion;GO:0042744, hydrogen peroxide catabolic process;GO:0045471, response to ethanol	-
TRINITY_DN53246_c1_g1	428.829	228.246	650.951	200.169	332.93	223.224	414.799	346.044	209.762	278.855	540.486	260.117	-	-	-	-
TRINITY_DN38233_c0_g1	19.2813	50.9306	37.4918	50.2821	38.904	75.0242	327.836	51.9982	168.885	608.701	1875.27	790.416	-	gi|918282194|gb|KOF64849.1| hypothetical protein OCBIM_22020465mg, partial [Octopus bimaculoides] 9.4e-13	-	-
TRINITY_DN42423_c0_g1	122.921	348.788	459.372	543.958	358.273	618.32	445.53	694.839	122.51	74.5217	223.898	81.35	-	-	-	-
TRINITY_DN53210_c3_g2	190.506	258.749	197.451	308.956	251.537	319.929	503.718	152.06	264.062	322.136	577.714	732.756	KOG3749, KOG3749, KOG3749, Phosphoenolpyruvate carboxykinase [Energy production and conversion]. 4.58043e-178	gi|941507815|gb|ALK82313.1| GTP phosphoenolpyruvate carboxykinase, partial [Macrobrachium nipponense] 3.1e-191	GO:0004613, phosphoenolpyruvate carboxykinase (GTP) activity;GO:0005525, GTP binding;GO:0005829, cytosol;GO:0006094, gluconeogenesis;GO:0016301, kinase activity;GO:0046872, metal ion binding	K01596-ko00010 Glycolysis / Gluconeogenesis;ko04068 FoxO signaling pathway;ko04910 Insulin signaling pathway;ko04964 Proximal tubule bicarbonate reclamation;ko03320 PPAR signaling pathway;ko00620 Pyruvate metabolism;ko04152 AMPK signaling pathway;ko00020 Citrate cycle (TCA cycle);ko04920 Adipocytokine signaling pathway;ko04151 PI3K-Akt signaling pathway;ko04922 Glucagon signaling pathway
TRINITY_DN38967_c1_g2	240.64	273.536	239.633	289.779	377.74	360.735	422.741	312.849	343.235	470.471	266.814	459.776	KOG1727, KOG1727, KOG1727, Microtubule-binding protein (translationally controlled tumor protein) [Cell cycle control, cell division, chromosome partitioning, Cytoskeleton]. 2.35219e-32	gi|409711838|gb|AFV39706.1| translationally controlled tumor protein [Pacifastacus leniusculus] 1.1e-81	GO:0005737, cytoplasm	-
TRINITY_DN41610_c2_g1	267.493	285.836	394.107	288.704	276.512	336.707	370.374	252.491	288.884	543.171	401.097	351.688	KOG1584, KOG1584, KOG1584, Sulfotransferase [General function prediction only]. 7.32923e-20	gi|1022772477|gb|KZS16634.1| Sulfotransferase 1C2 [Daphnia magna] 2.0e-24	GO:0004062, aryl sulfotransferase activity;GO:0005737, cytoplasm;GO:0006584, catecholamine metabolic process;GO:0008146, sulfotransferase activity;GO:0008202, steroid metabolic process	-
TRINITY_DN46883_c4_g2	468.75	495.843	399.632	444.189	447.705	411.203	358.119	393.217	368.715	91.312	94.4873	82.9532	KOG0653, KOG0653, KOG0653, Cyclin B and related kinase-activating proteins [Cell cycle control, cell division, chromosome partitioning]. 3.19726e-53	gi|926573525|gb|ALD48736.1| cyclin B [Procambarus clarkii] 5.6e-217	GO:0000049, tRNA binding;GO:0001680, tRNA 3'-terminal CCA addition;GO:0004810, tRNA adenylyltransferase activity;GO:0005524, ATP binding;GO:0005622, intracellular;GO:0005634, nucleus;GO:0005739, mitochondrion;GO:0008033, tRNA processing;GO:0009022, tRNA nucleotidyltransferase activity;GO:0042780, tRNA 3'-end processing;GO:0052927, CTP:tRNA cytidylyltransferase activity;GO:0052928, CTP:3'-cytidine…	K00974-ko03013 RNA transport
TRINITY_DN49819_c7_g2	281.361	421.934	496.801	367.175	386.641	284.139	274.838	425.978	407.033	205.198	273.172	214.123	-	gi|914574659|gb|KOB76920.1| Uncharacterized protein OBRU01_04881 [Operophtera brumata] 1.8e-70	GO:0005634, nucleus;GO:0006351, transcription, DNA-templated;GO:0006355, regulation of transcription, DNA-templated	K15170-ko04919 Thyroid hormone signaling pathway
TRINITY_DN51753_c4_g2	535.682	412.024	396.615	329.22	223.396	302.619	218.689	488.967	387.951	255.094	344.167	131.349	-	-	-	-
TRINITY_DN48159_c8_g1	360.04	394.332	401.463	365.745	363.599	356.528	289.559	348.387	403.539	253.494	199.658	276.315	-	-	-	-
TRINITY_DN50958_c1_g1	386.617	528.659	652.78	134.448	376.839	270.865	328.634	387.77	291.027	227.576	217.928	204.792	-	-	-	-
TRINITY_DN52462_c1_g1	242.733	238.793	256.174	263.633	323.469	353.832	311.736	302.444	374.117	380.35	519.97	430.427	KOG3291, KOG3291, KOG3291, Ribosomal protein S7 [Translation, ribosomal structure and biogenesis]. 1.70814e-30	gi|669222126|emb|CDW56583.1| ribosomal protein S5 [Trichuris trichiura] 1.7e-42	GO:0000028, ribosomal small subunit assembly;GO:0000184, nuclear-transcribed mRNA catabolic process, nonsense-mediated decay;GO:0003723, RNA binding;GO:0003729, mRNA binding;GO:0003735, structural constituent of ribosome;GO:0005654, nucleoplasm;GO:0005829, cytosol;GO:0005925, focal adhesion;GO:0006364, rRNA processing;GO:0006412, translation;GO:0006413, translational initiation;GO:0006450, regula…	K02989-ko03010 Ribosome
TRINITY_DN50233_c2_g1	220.865	280.066	259.257	294.343	288.452	300.945	368.498	316.992	409.059	431.8	306.499	506.728	KOG1753, KOG1753, KOG1753, 40S ribosomal protein S16 [Translation, ribosomal structure and biogenesis]. 9.95398e-26	gi|537072794|gb|ERE41892.1| 40S ribosomal protein S16-like protein [Cricetulus griseus] 2.2e-21	GO:0000462, maturation of SSU-rRNA from tricistronic rRNA transcript (SSU-rRNA, 5.8S rRNA, LSU-rRNA);GO:0003723, RNA binding;GO:0003735, structural constituent of ribosome;GO:0005840, ribosome;GO:0005925, focal adhesion;GO:0006412, translation;GO:0015935, small ribosomal subunit;GO:0016020, membrane;GO:0022627, cytosolic small ribosomal subunit;GO:0070062, extracellular exosome;GO:0097421, liver …	K02960-ko03010 Ribosome
TRINITY_DN48273_c4_g1	416.583	403.044	397.255	385.912	391.484	334.727	324.705	270.034	317.141	213.709	221.199	265.093	-	-	-	-
TRINITY_DN47357_c2_g1	291.725	310.655	258.124	310.632	322.53	277.301	403.357	335.525	363.818	390.863	229.06	443.031	-	-	-	-
TRINITY_DN44709_c0_g2	207.492	259.587	241.152	264.432	266.738	305.609	330.455	269.812	371.861	459.348	402.705	536.341	KOG0878, KOG0878, KOG0878, 60S ribosomal protein L32 [Translation, ribosomal structure and biogenesis]. 1.00689e-24	gi|328899579|gb|AEB54641.1| ribosomal protein L32 [Procambarus clarkii] 4.0e-23	GO:0003735, structural constituent of ribosome;GO:0005840, ribosome;GO:0006412, translation	K02912-ko03010 Ribosome
TRINITY_DN51716_c3_g2	489.755	477.717	487.317	450.731	200.175	19.9078	280.248	320.228	404.363	291.728	181.752	298.544	-	-	GO:0005576, extracellular region	-
TRINITY_DN41111_c3_g1	366.143	350.295	494.903	245.432	302.354	344.117	325.691	237.276	268.127	242.701	499.408	221.429	-	-	-	-
TRINITY_DN42105_c3_g2	224.547	357.812	440.812	440.522	225.641	357.266	395.357	224.344	228.568	255.182	506.626	227.528	KOG1646, KOG1646, KOG1646, 40S ribosomal protein S6 [Translation, ribosomal structure and biogenesis]. 4.07114e-61	gi|328899797|gb|AEB54649.1| ribosomal protein S6 [Procambarus clarkii] 3.8e-61	GO:0003735, structural constituent of ribosome;GO:0005840, ribosome;GO:0006412, translation	K02991-ko04066 HIF-1 signaling pathway;ko04150 mTOR signaling pathway;ko03010 Ribosome;ko04151 PI3K-Akt signaling pathway;ko04910 Insulin signaling pathway
TRINITY_DN46559_c1_g1	273.985	403.952	441.478	473.938	367.317	295.993	337.349	406.431	321.468	199.968	172.617	174.208	-	-	-	-
TRINITY_DN51584_c1_g2	292.792	528.779	460.437	324.564	263.581	273.805	177.968	338.051	265.598	225.333	537.194	178.672	-	gi|187450114|gb|ACD11038.1| carcinin-like protein [Fenneropenaeus chinensis] 3.7e-19	-	-
TRINITY_DN53087_c0_g2	372.677	312.202	323.532	341.847	311.833	342.69	315.874	267.026	243.921	287.662	374.237	366.249	KOG1215, KOG1215, KOG1215, Low-density lipoprotein receptors containing Ca2+-binding EGF-like domains [Signal transduction mechanisms]. 3.71424e-26	gi|723005612|gb|AIX11621.1| vitellogenin receptor [Penaeus monodon] 4.6e-311	GO:0003281, ventricular septum development;GO:0005509, calcium ion binding;GO:0005765, lysosomal membrane;GO:0005768, endosome;GO:0005783, endoplasmic reticulum;GO:0005794, Golgi apparatus;GO:0005903, brush border;GO:0005905, clathrin-coated pit;GO:0006766, vitamin metabolic process;GO:0006898, receptor-mediated endocytosis;GO:0007507, heart development;GO:0008283, cell proliferation;GO:0016020, …	-
TRINITY_DN50144_c1_g2	203.85	231.484	224.173	274.87	294.89	280.816	357.245	271.136	331.395	478.308	440.152	460.016	KOG3204, KOG3204, KOG3204, 60S ribosomal protein L13a [Translation, ribosomal structure and biogenesis]. 5.41664e-78	gi|342326436|gb|AEL23133.1| 60S ribosomal protein L13A [Cherax quadricarinatus] 1.2e-85	GO:0003735, structural constituent of ribosome;GO:0006412, translation;GO:0015934, large ribosomal subunit	K02872-ko03010 Ribosome
TRINITY_DN46134_c1_g1	323.114	286.416	330.331	388.219	472.115	374.687	435.021	299.079	375.096	212.481	87.8188	259.432	-	-	-	-
TRINITY_DN52373_c1_g1	234.13	434.116	390.983	273.773	230.729	557.31	620.638	474.886	278.784	98.3889	149.682	95.4435	-	-	-	-
TRINITY_DN51847_c1_g2	389.9	406.359	395.763	314.915	305.619	315.723	208.683	339.044	293.093	258.503	316.469	293.32	-	-	-	-
TRINITY_DN44240_c0_g5	381.431	336.859	404.883	371.719	333.968	361.822	277.164	340.89	291.871	191.817	374.381	168.922	-	-	-	-
TRINITY_DN40688_c2_g5	194.283	237.74	459.524	302.216	493.067	236.975	234.316	355.851	422.567	281.309	467.171	142.673	-	-	-	-
TRINITY_DN45551_c2_g1	94.8732	444.442	519.147	166.554	824.595	129.293	121.825	701.409	206.3	275.596	221.318	116.421	-	gi|443710548|gb|ELU04758.1| hypothetical protein CAPTEDRAFT_91083 [Capitella teleta] 7.4e-09	-	-
TRINITY_DN45488_c0_g2	293.55	369.366	298.082	82.6549	240.94	225.309	357.82	520.333	286.596	261.177	460.039	420.262	-	-	-	-
TRINITY_DN39989_c1_g1	547.556	414.778	582.88	307.338	298.386	370.248	214.299	302.636	304.942	173.133	169.678	129.26	-	gi|675368093|gb|KFM60995.1| hypothetical protein X975_04887, partial [Stegodyphus mimosarum] 2.2e-07	-	-
TRINITY_DN43723_c1_g2	230.152	263.29	233.721	295.823	303.123	295.141	364.393	282.016	326.14	409.294	354.342	451.259	KOG1628, KOG1628, KOG1628, 40S ribosomal protein S3A [Translation, ribosomal structure and biogenesis]. 1.7582e-114	gi|324028132|gb|ADY16617.1| ribosomal protein S3a [Fenneropenaeus merguiensis] 9.1e-121	GO:0003735, structural constituent of ribosome;GO:0006412, translation;GO:0022627, cytosolic small ribosomal subunit	K02984-ko03010 Ribosome
TRINITY_DN49929_c1_g3	243.969	257.466	243.224	289.448	299.918	276.211	335.048	281.066	316.55	443.766	359.139	461.534	KOG1742, KOG1742, KOG1742, 60s ribosomal protein L15/L27 [Translation, ribosomal structure and biogenesis]. 1.90122e-13	gi|188572540|gb|ACD65176.1| putative 60S ribosomal protein RPL27A [Phoronis muelleri] 3.7e-14	GO:0003735, structural constituent of ribosome;GO:0005840, ribosome;GO:0006412, translation;GO:0015934, large ribosomal subunit	K02900-ko03010 Ribosome
TRINITY_DN43599_c0_g1	194.673	207.701	182.295	258.149	270.744	259.401	335.104	251.723	308.944	453.283	622.343	439.964	KOG3615, KOG3615, KOG3615, Uncharacterized conserved protein [Function unknown]. 7.49798e-89	gi|939691521|ref|XP_014289771.1| PREDICTED: zinc finger SWIM domain-containing protein 8 isoform X2 [Halyomorpha halys] 3.4e-280	GO:0008270, zinc ion binding	-
TRINITY_DN40276_c0_g1	192.828	207.142	186.631	257.264	270.443	258.223	385.154	293.511	320.99	472.555	574.704	357.805	KOG3504, KOG3504, KOG3504, 60S ribosomal protein L29 [Translation, ribosomal structure and biogenesis]. 3.0095e-17	gi|844843182|ref|XP_012793763.1| 60S ribosomal protein L29, partial [Schistosoma haematobium] 1.9e-14	GO:0003735, structural constituent of ribosome;GO:0005840, ribosome;GO:0006412, translation	K02905-ko03010 Ribosome
TRINITY_DN48543_c1_g1	330.28	332.39	350.858	272.756	311.502	336.614	322.172	330.151	282.338	241.353	446.857	211.388	KOG1422, KOG1422, KOG1422, Intracellular Cl- channel CLIC, contains GST domain [Inorganic ion transport and metabolism]. 5.99779e-33	gi|170043998|ref|XP_001849650.1| inner membrane protein COX18, mitochondrial [Culex quinquefasciatus] 1.1e-81	GO:0005739, mitochondrion;GO:0008535, respiratory chain complex IV assembly;GO:0008565, protein transporter activity;GO:0015031, protein transport;GO:0016021, integral component of membrane;GO:0031305, integral component of mitochondrial inner membrane;GO:0051204, protein insertion into mitochondrial membrane;GO:0051205, protein insertion into membrane	-
TRINITY_DN51231_c0_g1	575.332	505.502	326.386	361.617	288.495	532.145	383.394	194.944	138.267	141.785	159.414	146.541	-	-	-	-
TRINITY_DN48554_c0_g3	317.628	353.008	328.802	282.506	317.313	298.202	271.384	310.46	355.176	320.221	216.137	362.456	KOG0096, KOG0096, KOG0096, GTPase Ran/TC4/GSP1 (nuclear protein transport pathway), small G protein superfamily [Intracellular trafficking, secretion, and vesicular transport]. 2.06804e-114	gi|346405317|gb|AEO23963.1| Ran protein [Penaeus monodon] 9.6e-116	GO:0000054, ribosomal subunit export from nucleus;GO:0000132, establishment of mitotic spindle orientation;GO:0000212, meiotic spindle organization;GO:0003924, GTPase activity;GO:0005525, GTP binding;GO:0005634, nucleus;GO:0005737, cytoplasm;GO:0005811, lipid droplet;GO:0005875, microtubule associated complex;GO:0005880, nuclear microtubule;GO:0005938, cell cortex;GO:0006606, protein import into …	K07936-ko03008 Ribosome biogenesis in eukaryotes;ko03013 RNA transport
TRINITY_DN51719_c0_g7	488.734	556.567	336.854	402.109	253.655	337.64	295.275	177.371	362.412	284.237	79.7834	139.029	-	-	-	-
TRINITY_DN41909_c1_g1	521.074	509.836	547.853	294.507	358.16	230.182	356.914	148.732	240.578	136.044	204.591	160.739	-	-	-	-
TRINITY_DN53247_c5_g1	179.775	254.544	228.033	248.045	378.361	270.093	344.701	300.959	314.643	411.116	326.882	421.946	-	-	-	-
TRINITY_DN53151_c1_g1	400.892	328.445	236.151	233.068	261.027	358.34	464.972	268.618	137.515	321.026	353.552	306.143	-	-	GO:0005576, extracellular region;GO:0007605, sensory perception of sound;GO:0009986, cell surface;GO:0032420, stereocilium;GO:0060170, ciliary membrane	-
TRINITY_DN51786_c0_g2	284.576	214.77	207.352	305.839	264.914	274.953	315.794	184.763	236.918	261.806	641.579	474.616	-	gi|330434836|gb|AEC22817.1| hypothetical protein [Macrobrachium nipponense] 1.8e-85	GO:0002020, protease binding;GO:0005178, integrin binding;GO:0005518, collagen binding;GO:0005576, extracellular region;GO:0005578, proteinaceous extracellular matrix;GO:0005783, endoplasmic reticulum;GO:0007155, cell adhesion;GO:0007596, blood coagulation;GO:0007599, hemostasis;GO:0019865, immunoglobulin binding;GO:0030168, platelet activation;GO:0031012, extracellular matrix;GO:0031589, cell-su…	-
TRINITY_DN45700_c1_g1	239.697	257.173	245.461	299.438	301.844	294.295	325.024	272.988	349.153	380.32	306.218	388.41	KOG3163, KOG3163, KOG3163, Uncharacterized conserved protein related to ribosomal protein S8E [General function prediction only]. 1.21312e-141	gi|432884751|ref|XP_004074570.1| PREDICTED: ribosome biogenesis protein NSA2 homolog [Oryzias latipes] 2.5e-114	GO:0000460, maturation of 5.8S rRNA;GO:0000470, maturation of LSU-rRNA;GO:0005634, nucleus;GO:0005730, nucleolus;GO:0030687, preribosome, large subunit precursor	-
TRINITY_DN43487_c2_g4	332.937	320.297	384.801	367.816	454.682	379.306	393.091	495.37	403.26	41.5293	27.5035	58.6857	-	-	-	-
TRINITY_DN40529_c0_g1	424.632	407.432	330.927	385.237	371.359	351.169	300.032	325.377	353.903	149.036	47.7928	174.353	-	-	-	-
TRINITY_DN50670_c3_g1	291.287	331.137	294.123	331.491	282.691	310.443	281.908	272.632	289.105	323.755	268.637	341.182	KOG0027, KOG0027, KOG0027, Calmodulin and related proteins (EF-Hand superfamily) [Signal transduction mechanisms]. 4.86951e-61	gi|817250596|emb|CFW94149.1| Csa-calmodulin 1, partial [Cupiennius salei] 3.0e-77	GO:0005509, calcium ion binding	K02183-ko04626 Plant-pathogen interaction;ko04745 Phototransduction - fly;ko04910 Insulin signaling pathway;ko04020 Calcium signaling pathway;ko04916 Melanogenesis;ko04970 Salivary secretion;ko04728 Dopaminergic synapse;ko04713 Circadian entrainment;ko04925 Aldosterone synthesis and secretion;ko04261 Adrenergic signaling in cardiomyocytes;ko04971 Gastric acid secretion;ko04270 Vascular smooth mus…
TRINITY_DN51812_c2_g1	381.21	399.109	370.67	331.804	353.105	283.873	212.04	358.814	277.439	273.251	158.831	210.85	KOG0019, KOG0019, KOG0019, Molecular chaperone (HSP90 family) [Posttranslational modification, protein turnover, chaperones]. 6.59264e-131	gi|806629201|gb|AKB96204.1| heat shock protein [Cherax destructor] 5.6e-227	GO:0005524, ATP binding;GO:0005634, nucleus;GO:0005737, cytoplasm;GO:0005886, plasma membrane;GO:0006457, protein folding;GO:0006950, response to stress;GO:0009408, response to heat;GO:0009409, response to cold;GO:0042470, melanosome;GO:0046677, response to antibiotic	K04079-ko04151 PI3K-Akt signaling pathway;ko04626 Plant-pathogen interaction;ko04141 Protein processing in endoplasmic reticulum;ko04915 Estrogen signaling pathway;ko04612 Antigen processing and presentation;ko04621 NOD-like receptor signaling pathway;ko04914 Progesterone-mediated oocyte maturation
TRINITY_DN48762_c2_g1	222.655	231.139	237.079	286.53	295.408	294.849	302.071	279.652	325.916	372.316	314.254	423.234	KOG1728, KOG1728, KOG1728, 40S ribosomal protein S11 [Translation, ribosomal structure and biogenesis]. 2.26468e-62	gi|328899728|gb|AEB54646.1| ribosomal protein S11 [Procambarus clarkii] 1.0e-57	GO:0003735, structural constituent of ribosome;GO:0005840, ribosome;GO:0006412, translation;GO:0019843, rRNA binding	K02949-ko03010 Ribosome
TRINITY_DN44020_c10_g2	407.777	372.921	314.397	359.946	363.164	347.16	266.609	374.657	321.229	166.551	109.935	177.384	KOG4005, KOG4005, KOG4005, Transcription factor XBP-1 [Transcription]. 2.96809e-17	gi|375273602|gb|AFA43700.1| X-box binding protein 1 [Penaeus monodon] 8.8e-54	GO:0000122, negative regulation of transcription by RNA polymerase II;GO:0000977, RNA polymerase II regulatory region sequence-specific DNA binding;GO:0000981, RNA polymerase II transcription factor activity, sequence-specific DNA binding;GO:0001047, core promoter binding;GO:0001085, RNA polymerase II transcription factor binding;GO:0001158, enhancer sequence-specific DNA binding;GO:0001525, angi…	K09027-ko04141 Protein processing in endoplasmic reticulum
TRINITY_DN41629_c0_g1	553.857	434.588	468.699	416.819	333.867	326.035	210.734	269.101	253.149	84.3543	96.0679	131.2	-	gi|1016675352|ref|XP_016062976.1| PREDICTED: uncharacterized protein C6orf118 homolog [Miniopterus natalensis] 1.3e-09	-	-
TRINITY_DN47880_c1_g2	232.532	215.054	222.504	228.626	508.223	156.776	394.05	870.959	171.16	180.747	244.669	133.441	-	-	-	-
TRINITY_DN42863_c1_g6	170.547	213.732	229.13	280.833	270.146	292.029	311.701	254.823	349.297	408.41	365.281	412.436	-	-	-	-
TRINITY_DN41620_c1_g4	300.968	288.022	403.175	363.02	289.943	285.311	252.478	284.169	317.701	228.456	268.468	260.243	-	-	-	-
TRINITY_DN44887_c1_g1	210.037	186.579	185.733	177.251	480.635	455.918	389.896	294.051	562.556	94.4394	332.534	157.214	KOG2091, KOG2091, KOG2091, Predicted member of glycosyl hydrolase family 18 [Carbohydrate transport and metabolism]. 1.01084e-98	gi|646723597|gb|KDR24144.1| Chitinase domain-containing protein 1 [Zootermopsis nevadensis] 4.7e-101	GO:0004568, chitinase activity;GO:0005576, extracellular region;GO:0005764, lysosome;GO:0005975, carbohydrate metabolic process;GO:0006032, chitin catabolic process	-
TRINITY_DN43361_c1_g3	368.638	395.513	327.642	316.851	620.318	428.324	363.467	288.979	222.102	95.3243	12.094	82.8942	-	-	-	-
TRINITY_DN41650_c2_g4	644.434	426.479	56.9561	0	419.183	154.798	0	590.894	560.379	109.463	191.41	354.944	-	gi|768433955|ref|XP_011558365.1| PREDICTED: uncharacterized protein LOC105389011 [Plutella xylostella] 1.0e-09	-	-
TRINITY_DN51665_c2_g1	245.019	451.562	388.824	207.051	258.157	202.72	185.605	379.948	305.296	172.545	492.949	217.329	-	-	-	-
TRINITY_DN51699_c0_g4	264.691	482.162	542.759	9.4731	12.2519	10.0981	295.314	636.883	508.63	173.182	557.659	4.05453	-	-	-	-
TRINITY_DN43279_c5_g2	192.908	238.048	214.077	245.462	262.786	250.533	336.955	265.879	301.347	475.415	267.842	434.759	KOG0397, KOG0397, KOG0397, 60S ribosomal protein L11 [Translation, ribosomal structure and biogenesis]. 2.01091e-54	gi|121544233|gb|ABM55727.1| ribosomal protein L11, partial [Chironomus riparius] 2.0e-47	GO:0000022, mitotic spindle elongation;GO:0000027, ribosomal large subunit assembly;GO:0000228, nuclear chromosome;GO:0003735, structural constituent of ribosome;GO:0005703, polytene chromosome puff;GO:0005730, nucleolus;GO:0005737, cytoplasm;GO:0005840, ribosome;GO:0006412, translation;GO:0007052, mitotic spindle organization;GO:0019233, sensory perception of pain;GO:0019843, rRNA binding;GO:002…	K02868-ko03010 Ribosome
TRINITY_DN49632_c3_g3	352.016	347.431	325.146	317.846	339.02	305.812	251.191	338.678	291.115	207.2	122.167	252.991	-	-	-	-
TRINITY_DN45233_c2_g4	345.115	319.796	285.829	388.52	380.602	355.015	336.988	376.748	369.81	101.071	58.9147	124.842	-	-	-	-
TRINITY_DN48520_c0_g3	86.9018	102.213	46.8875	189.025	142.668	173.317	265.584	124.874	426.297	596.421	380.093	891.807	-	-	-	-
TRINITY_DN40278_c3_g2	11.1562	42.4966	15.3168	22.7161	10.6746	14.7372	193.237	186.074	271.36	1599.49	568.647	486.778	-	gi|323387840|gb|ADX60063.1| anti-lipopolysaccharide factor-like protein [Procambarus clarkii] 1.7e-12	-	-
TRINITY_DN47164_c0_g3	10.6099	26.9516	18.6855	897.266	537.155	544.896	61.2254	511.527	530.137	85.1125	91.7264	94.6657	-	-	-	-
TRINITY_DN51704_c0_g1	392.295	264.729	300.751	281.254	297.476	305.423	270.066	293.337	287.841	223.591	310.928	177.22	-	-	-	-
TRINITY_DN49039_c1_g1	276.18	277.893	279.803	286.663	223.957	300.283	221.218	311.456	300.427	297.723	250.015	370.29	KOG2670, KOG2670, KOG2670, Enolase [Carbohydrate transport and metabolism]. 0.0	gi|402715413|pdb|1PDZ|A Chain A, X-Ray Structure And Catalytic Mechanism Of Lobster Enolase 9.3e-237	GO:0000015, phosphopyruvate hydratase complex;GO:0000287, magnesium ion binding;GO:0004634, phosphopyruvate hydratase activity;GO:0006096, glycolytic process	K01689-ko00010 Glycolysis / Gluconeogenesis;ko04066 HIF-1 signaling pathway;ko03018 RNA degradation;ko01200 Carbon metabolism;ko00680 Methane metabolism;ko01230 Biosynthesis of amino acids
TRINITY_DN49624_c1_g1	209.694	222.603	193.45	211.783	257.353	215.297	319.833	236.05	279.392	400.875	390.045	441.452	KOG1735, KOG1735, KOG1735, Actin depolymerizing factor [Cytoskeleton]. 3.11946e-34	gi|557764452|ref|XP_005181933.1| PREDICTED: cofilin/actin-depolymerizing factor homolog [Musca domestica] 2.1e-49	GO:0000281, mitotic cytokinesis;GO:0000902, cell morphogenesis;GO:0000915, actomyosin contractile ring assembly;GO:0001736, establishment of planar polarity;GO:0001737, establishment of imaginal disc-derived wing hair orientation;GO:0001745, compound eye morphogenesis;GO:0003779, actin binding;GO:0005654, nucleoplasm;GO:0005829, cytosol;GO:0005875, microtubule associated complex;GO:0007015, actin…	K05765-ko04810 Regulation of actin cytoskeleton;ko04360 Axon guidance;ko04666 Fc gamma R-mediated phagocytosis
TRINITY_DN53118_c3_g2	170.27	305.534	294.491	187.394	190.358	361.123	211.175	343.723	471.595	200.341	428.999	199.658	-	-	-	-
TRINITY_DN45950_c0_g1	231.71	227.51	212.812	212.575	254.612	260.323	292.788	245.567	255.713	371.458	461.769	332.57	KOG3295, KOG3295, KOG3295, 60S Ribosomal protein L13 [Translation, ribosomal structure and biogenesis]. 3.69977e-52	gi|328899526|gb|AEB54639.1| ribosomal protein L13 [Procambarus clarkii] 5.4e-84	GO:0003723, RNA binding;GO:0003735, structural constituent of ribosome;GO:0005840, ribosome;GO:0006412, translation;GO:0022625, cytosolic large ribosomal subunit;GO:0051726, regulation of cell cycle	K02873-ko03010 Ribosome
TRINITY_DN52886_c2_g2	367.655	530.705	494.307	207.136	313.082	273.997	297.435	204.047	422.563	91.9106	75.9805	78.5234	-	-	-	-
TRINITY_DN48043_c0_g2	384.425	273.744	463.986	280.693	304.459	348.274	246.708	407.803	283.329	163.599	89.0438	104.757	-	-	-	-
TRINITY_DN52153_c0_g3	44.1296	64.4726	72.7732	165.31	231.598	375.5	459.726	78.6298	279.918	287.518	546.847	737.126	KOG4338, KOG4338, KOG4338, Predicted lipoprotein [Lipid transport and metabolism]. 9.84754e-09	gi|10444527|gb|AAG17936.1|AF306784_1 vitellogenin [Cherax quadricarinatus] 1.8e-213	GO:0005319, lipid transporter activity;GO:0008289, lipid binding;GO:0045735, nutrient reservoir activity;GO:0048477, oogenesis	-
TRINITY_DN42451_c2_g3	187.251	190.878	207.862	244.337	224.488	244.976	277.795	227.722	305.648	377.505	440.518	409.999	KOG3166, KOG3166, KOG3166, 60S ribosomal protein L7A [Translation, ribosomal structure and biogenesis]. 5.18388e-56	gi|158187748|gb|ABW23163.1| ribosomal protein rpl7a [Arenicola marina] 2.8e-65	GO:0000470, maturation of LSU-rRNA;GO:0003723, RNA binding;GO:0005730, nucleolus;GO:0005925, focal adhesion;GO:0006412, translation;GO:0016020, membrane;GO:0022625, cytosolic large ribosomal subunit;GO:0042254, ribosome biogenesis;GO:0042788, polysomal ribosome;GO:0070062, extracellular exosome	K02936-ko03010 Ribosome
TRINITY_DN48321_c3_g2	283.605	217.339	338.222	182.807	347.204	238.683	152.751	458.971	189.305	259.506	512.878	153.59	-	-	-	-
TRINITY_DN47271_c3_g1	368.106	239.468	309.049	404.78	373.637	318.125	291.337	267.892	331.963	141.943	139.904	141.722	-	-	-	-
TRINITY_DN51034_c2_g1	59.3094	89.3261	71.0674	147.058	129.595	125.179	397.883	137.604	292.172	569.568	556.634	745.272	KOG1340, KOG1340, KOG1340, Prosaposin [Lipid transport and metabolism, Carbohydrate transport and metabolism]. 7.17593e-15	gi|302139064|gb|ADK94870.1| saposin isoform 1 [Penaeus monodon] 7.8e-165	GO:0001664, G-protein coupled receptor binding;GO:0002576, platelet degranulation;GO:0005576, extracellular region;GO:0005615, extracellular space;GO:0005737, cytoplasm;GO:0005739, mitochondrion;GO:0005764, lysosome;GO:0005765, lysosomal membrane;GO:0006665, sphingolipid metabolic process;GO:0006687, glycosphingolipid metabolic process;GO:0006869, lipid transport;GO:0007193, adenylate cyclase-inh…	K12382-ko04142 Lysosome
TRINITY_DN46354_c3_g1	448.945	458.744	400.777	92.8149	376.529	542.093	395.212	163.515	64.9147	28.2779	78.1159	269.795	-	-	-	-
TRINITY_DN48043_c0_g3	250.221	410.347	440.105	329.331	138.238	398.695	408.706	303.457	199.603	214.209	62.0781	152.556	-	-	-	-
TRINITY_DN41303_c3_g2	218.876	242.59	247.332	257.17	245.39	269.649	269.553	215.424	265.686	352.55	337.775	381.385	KOG3353, KOG3353, KOG3353, 60S ribosomal protein L22 [Translation, ribosomal structure and biogenesis]. 2.80354e-72	gi|939679526|ref|XP_014285147.1| PREDICTED: 60S ribosomal protein L17 [Halyomorpha halys] 2.3e-61	GO:0003735, structural constituent of ribosome;GO:0006412, translation;GO:0015934, large ribosomal subunit	K02880-ko03010 Ribosome
TRINITY_DN42453_c3_g2	200.595	215.853	204.317	247.207	258.559	242.534	293.782	224.264	282.966	380.056	338.364	413.387	KOG0875, KOG0875, KOG0875, 60S ribosomal protein L5 [Translation, ribosomal structure and biogenesis]. 3.00799e-91	gi|1022776371|gb|KZS20089.1| 60S ribosomal protein L5 [Daphnia magna] 1.6e-105	GO:0000027, ribosomal large subunit assembly;GO:0003723, RNA binding;GO:0003735, structural constituent of ribosome;GO:0005840, ribosome;GO:0006412, translation;GO:0008097, 5S rRNA binding;GO:0022625, cytosolic large ribosomal subunit	K02932-ko03010 Ribosome
TRINITY_DN46017_c2_g4	283.802	286.698	309.119	316.482	306.259	304.733	246.493	270.71	248.32	200.729	289.525	236.099	KOG1610, KOG1610, KOG1610, Corticosteroid 11-beta-dehydrogenase and related short chain-type dehydrogenases [Secondary metabolites biosynthesis, transport and catabolism, General function prediction only]. 2.78124e-28	gi|383859901|ref|XP_003705430.1| PREDICTED: estradiol 17-beta-dehydrogenase 2 [Megachile rotundata] 3.7e-30	GO:0001889, liver development;GO:0003858, 3-hydroxybutyrate dehydrogenase activity;GO:0005543, phospholipid binding;GO:0005654, nucleoplasm;GO:0005737, cytoplasm;GO:0005739, mitochondrion;GO:0005743, mitochondrial inner membrane;GO:0005759, mitochondrial matrix;GO:0007420, brain development;GO:0007584, response to nutrient;GO:0009636, response to toxic substance;GO:0016491, oxidoreductase activit…	-
TRINITY_DN50844_c5_g1	291.324	324.875	286.426	366.964	357.585	234.942	231.786	312.081	252.235	114.42	210.732	315.095	KOG3084, KOG3084, KOG3084, NADH pyrophosphatase I of the Nudix family of hydrolases [Replication, recombination and repair]. 2.21154e-40	gi|1022766975|gb|KZS11908.1| Uncharacterized protein APZ42_023272 [Daphnia magna] 1.4e-57	GO:0005739, mitochondrion;GO:0016787, hydrolase activity;GO:0046872, metal ion binding	-
TRINITY_DN46303_c3_g3	195.219	215.394	232.307	245.396	251.065	277.651	222.565	231.24	266.656	273.689	534.687	343.165	KOG1350, KOG1350, KOG1350, F0F1-type ATP synthase, beta subunit [Energy production and conversion]. 0.0	gi|255733192|gb|ACU31053.1| F1F0-ATP synthase beta subunit [Procambarus clarkii] 1.7e-200	GO:0000275, mitochondrial proton-transporting ATP synthase complex, catalytic core F(1);GO:0005524, ATP binding;GO:0005739, mitochondrion;GO:0005811, lipid droplet;GO:0010906, regulation of glucose metabolic process;GO:0015986, ATP synthesis coupled proton transport;GO:0015991, ATP hydrolysis coupled proton transport;GO:0045261, proton-transporting ATP synthase complex, catalytic core F(1);GO:004…	K02133-ko00190 Oxidative phosphorylation
TRINITY_DN44709_c0_g4	626.321	572.311	203.418	379.388	252.958	313.058	180.857	254.445	147.839	66.345	149.141	129.021	-	-	-	-
TRINITY_DN52878_c0_g3	301.052	308.838	332.887	316.08	345.517	343.873	270.589	311.783	260.224	159.08	155.505	152.358	-	gi|759057852|ref|XP_011338183.1| PREDICTED: calponin homology domain-containing protein DDB_G0272472 isoform X3 [Cerapachys biroi] 6.5e-49	GO:0005737, cytoplasm;GO:0007019, microtubule depolymerization;GO:0010976, positive regulation of neuron projection development;GO:0015631, tubulin binding;GO:0016020, membrane;GO:0030027, lamellipodium;GO:0030424, axon;GO:0030426, growth cone;GO:0031110, regulation of microtubule polymerization or depolymerization;GO:0031115, negative regulation of microtubule polymerization;GO:0031175, neuron p…	K04381-ko04010 MAPK signaling pathway
TRINITY_DN47156_c3_g3	325.477	345.65	320.024	308.365	343.54	303.215	273.887	308.383	281.292	102.453	175.253	147.613	-	gi|646719457|gb|KDR21569.1| Mid1-interacting protein 1 [Zootermopsis nevadensis] 2.5e-24	GO:0005634, nucleus;GO:0005737, cytoplasm;GO:0005874, microtubule	-
TRINITY_DN44801_c0_g1	235.214	221.352	223.63	288.782	287.862	261.143	315.48	247.051	326.669	314.034	170.527	329.811	KOG2239, KOG2239, KOG2239, Transcription factor containing NAC and TS-N domains [Transcription]. 5.40744e-56	gi|954330661|gb|ALP46200.1| nascent polypeptide-associated complex alpha [Eriocheir sinensis] 9.0e-70	GO:0005854, nascent polypeptide-associated complex;GO:0015031, protein transport;GO:0022008, neurogenesis;GO:0048477, oogenesis	-
TRINITY_DN42101_c2_g1	296.623	291.993	276.169	309.891	233.439	251.131	262.51	275.758	333.148	185.028	245.772	258.072	-	-	-	-
TRINITY_DN41669_c2_g2	337.351	389.718	553.907	260.689	347.603	238.01	239.587	398.128	270.673	106.508	12.7498	63.7479	-	-	-	-
TRINITY_DN52773_c4_g4	368.941	233.713	193.238	306.959	349.142	252.057	339.908	374.541	290.904	140.231	156.026	204.688	-	-	-	-
TRINITY_DN53354_c2_g1	294.391	268.661	348.155	285.951	310.074	286.726	269.472	258.687	295.012	220.714	263.722	94.0395	-	-	-	-
TRINITY_DN45873_c1_g1	219.452	225.741	214.13	257.031	256.508	258.72	294.151	240.319	292.904	359.448	226.193	341.47	KOG3184, KOG3184, KOG3184, 60S ribosomal protein L7 [Translation, ribosomal structure and biogenesis]. 1.90137e-82	gi|1022778187|gb|KZS21681.1| 60S ribosomal protein L7 [Daphnia magna] 8.2e-88	GO:0000463, maturation of LSU-rRNA from tricistronic rRNA transcript (SSU-rRNA, 5.8S rRNA, LSU-rRNA);GO:0002181, cytoplasmic translation;GO:0003735, structural constituent of ribosome;GO:0005840, ribosome;GO:0022625, cytosolic large ribosomal subunit	K02937-ko03010 Ribosome
TRINITY_DN53197_c5_g2	358.84	284.356	260.917	239.243	267.664	312.901	226.586	376.696	247.213	223.932	211.003	176.612	KOG3037, KOG3037, KOG3037, Cell membrane glycoprotein [General function prediction only]. 8.34387e-20	gi|224459352|gb|ACN43346.1| adhesion regulating molecule 1 [Scylla paramamosain] 2.5e-63	GO:0000502, proteasome complex;GO:0005634, nucleus;GO:0005737, cytoplasm;GO:0043248, proteasome assembly;GO:0061133, endopeptidase activator activity	K06691-ko03050 Proteasome
TRINITY_DN51794_c1_g2	147.919	206.384	95.6272	248.574	589.189	315.19	532.029	639.16	118.997	81.5588	124.434	76.0393	-	-	-	-
TRINITY_DN47380_c0_g1	496.117	176.931	46.9666	231.619	340.232	414.586	188.826	368.755	368.644	180.537	113.843	246.403	-	gi|925676056|gb|KOX73309.1| hypothetical protein WN51_14355 [Melipona quadrifasciata] 8.7e-18	-	-
TRINITY_DN43376_c0_g4	316.33	376.875	331.55	323.74	379.15	293.344	237.217	334.764	338.356	109.325	23.402	89.961	-	-	-	-
TRINITY_DN46366_c1_g2	293.847	350.858	293.304	336.558	270.429	301.076	220.649	300.978	288.898	113.461	146.552	236.238	-	-	-	-
TRINITY_DN48445_c1_g2	262.227	282.585	294.667	300.069	327.613	352.67	275.079	305.177	315.742	181.773	86.518	159.763	-	gi|662204344|ref|XP_008475546.1| PREDICTED: uncharacterized protein LOC103512554 [Diaphorina citri] 7.3e-22	GO:0007605, sensory perception of sound	-
TRINITY_DN46149_c3_g1	227.705	153.129	228.115	200.147	199.135	249.682	165.88	136.45	234.882	185.388	683.105	463.052	-	-	-	-
TRINITY_DN41710_c1_g1	319.197	289.322	315.199	290.151	275.801	285.373	254.283	283.1	305.572	153.601	194.619	156.678	-	gi|524864887|ref|XP_005089277.1| PREDICTED: protein rolling stone-like [Aplysia californica] 5.8e-13	GO:0007519, skeletal muscle tissue development;GO:0007520, myoblast fusion;GO:0016020, membrane;GO:0016021, integral component of membrane	-
TRINITY_DN50358_c4_g2	339.547	129.478	192.133	446.549	417.835	397.442	368.216	189.177	284.975	101.17	12.3166	230.24	-	-	-	-
TRINITY_DN39916_c0_g2	177.686	252.722	197.117	223.386	217.545	199.326	301.731	277.927	318.494	299.598	381.052	251.918	-	-	-	-
TRINITY_DN41152_c2_g1	195.443	218.474	194.784	261.815	273.671	275.89	280.313	308.17	283.051	396.775	93.2305	316.74	-	gi|665801968|ref|XP_008549018.1| PREDICTED: myophilin isoform X1 [Microplitis demolitor] 4.9e-09	-	-
TRINITY_DN51997_c0_g4	340.449	229.893	195.674	263.191	372.582	184.255	266.617	313.019	225.006	353.562	129.737	220.922	-	-	-	-
TRINITY_DN37828_c0_g1	50.7951	41.1368	35.6267	14.6144	114.455	86.8851	168.335	359.809	200.641	48.4228	541.825	1425.31	-	-	-	-
TRINITY_DN52576_c1_g4	438.413	87.1179	285.97	187.73	405.158	231.869	423.532	252.556	413.03	182.904	159.608	19.3945	-	-	-	-
TRINITY_DN52568_c3_g1	314.995	290.451	249.656	277.739	354.622	317.449	256.363	331.59	321.937	105.109	114.45	150.352	KOG2462, KOG2462, KOG2462, C2H2-type Zn-finger protein [Transcription]. 4.74575e-09	gi|759185180|ref|XP_011380815.1| PREDICTED: zinc finger protein 791 [Pteropus vampyrus] 3.8e-14	GO:0003676, nucleic acid binding;GO:0003677, DNA binding;GO:0005634, nucleus;GO:0006351, transcription, DNA-templated;GO:0006355, regulation of transcription, DNA-templated;GO:0046872, metal ion binding;GO:0071333, cellular response to glucose stimulus	-
TRINITY_DN43570_c1_g2	137.258	124.164	117.176	763.635	103.679	99.2159	123.091	87.1294	728.182	571.346	169.926	55.9123	-	-	-	-
TRINITY_DN50140_c0_g2	297.321	294.483	223.78	301.732	273.237	320.845	209.56	262.402	277.332	203.879	151.796	262.853	-	-	-	-
TRINITY_DN44612_c1_g2	278.697	250.048	325.348	349.72	310.369	275.472	234.716	171.03	265.673	187.324	165.997	262.577	-	-	-	-
TRINITY_DN50307_c1_g1	296.246	267.413	277.964	325.596	288.051	255.626	213.342	203.688	314.661	184.355	212.684	232.266	KOG1366, KOG1366, KOG1366, Alpha-macroglobulin [Posttranslational modification, protein turnover, chaperones]. 1.538e-48	gi|331031252|gb|AEC50080.1| alpha-2-macroglobulin [Pacifastacus leniusculus] 1.6e-104	GO:0004866, endopeptidase inhibitor activity;GO:0004867, serine-type endopeptidase inhibitor activity;GO:0005615, extracellular space;GO:0006954, inflammatory response;GO:0030414, peptidase inhibitor activity	-
TRINITY_DN46461_c1_g1	324.1	318.816	303.35	289.823	306.708	258.972	245.945	270.532	253.457	189.236	93.1157	212.424	-	gi|961349642|gb|ALR99738.1| nuclear autoantigenic sperm protein [Litopenaeus vannamei] 7.0e-58	GO:0005634, nucleus	-
TRINITY_DN53087_c0_g3	246.813	225.288	243.324	263.432	254.131	291.526	281.363	202.39	192.459	224.062	333.768	294.795	KOG1215, KOG1215, KOG1215, Low-density lipoprotein receptors containing Ca2+-binding EGF-like domains [Signal transduction mechanisms]. 5.16494e-23	gi|723005612|gb|AIX11621.1| vitellogenin receptor [Penaeus monodon] 1.5e-83	GO:0005509, calcium ion binding;GO:0005905, clathrin-coated pit;GO:0006869, lipid transport;GO:0006897, endocytosis;GO:0008203, cholesterol metabolic process;GO:0016021, integral component of membrane;GO:0034362, low-density lipoprotein particle	-
TRINITY_DN50527_c4_g1	143.48	253.187	195.48	268.602	258.819	268.543	289.76	249.455	301.944	338.61	160.952	319.377	KOG2712, KOG2712, KOG2712, Transcriptional coactivator [Transcription]. 1.55442e-17	gi|170053011|ref|XP_001862481.1| p31A [Culex quinquefasciatus] 3.3e-16	GO:0003677, DNA binding;GO:0003713, transcription coactivator activity;GO:0005634, nucleus;GO:0006351, transcription, DNA-templated;GO:0006355, regulation of transcription, DNA-templated	-
TRINITY_DN42510_c1_g1	343.07	324.672	304.425	306.837	279.83	212.385	187.263	288.779	277.671	174.61	225.219	118.461	KOG0683, KOG0683, KOG0683, Glutamine synthetase [Amino acid transport and metabolism]. 1.94085e-176	gi|380307262|gb|AFD52981.1| glutamine synthetase 2 [Procambarus clarkii] 3.8e-219	GO:0004356, glutamate-ammonia ligase activity;GO:0005524, ATP binding;GO:0005737, cytoplasm;GO:0006542, glutamine biosynthetic process	K01915-ko00910 Nitrogen metabolism;ko04724 Glutamatergic synapse;ko01230 Biosynthesis of amino acids;ko04727 GABAergic synapse;ko00220 Arginine biosynthesis;ko00630 Glyoxylate and dicarboxylate metabolism;ko02020 Two-component system;ko00250 Alanine, aspartate and glutamate metabolism
TRINITY_DN45023_c5_g1	296.29	357.173	279.825	303.176	281.185	260.813	198.868	292.503	295.716	142.387	136.136	195.43	KOG3215, KOG3215, KOG3215, Uncharacterized conserved protein [Function unknown]. 1.18936e-18	gi|646710108|gb|KDR15728.1| THO complex subunit 7-like protein [Zootermopsis nevadensis] 4.1e-39	GO:0000445, THO complex part of transcription export complex;GO:0000446, nucleoplasmic THO complex;GO:0000781, chromosome, telomeric region;GO:0003676, nucleic acid binding;GO:0003723, RNA binding;GO:0005634, nucleus;GO:0005737, cytoplasm;GO:0006368, transcription elongation from RNA polymerase II promoter;GO:0006397, mRNA processing;GO:0006406, mRNA export from nucleus;GO:0008380, RNA splicing;G…	K13176-ko03013 RNA transport
TRINITY_DN43455_c1_g1	270.626	266.64	278.184	244.029	265.038	265.773	217.432	275.859	249.395	269.841	166.487	259.464	KOG1373, KOG1373, KOG1373, Transport protein Sec61, alpha subunit [Intracellular trafficking, secretion, and vesicular transport, Posttranslational modification, protein turnover, chaperones]. 0.0	gi|926620058|ref|XP_013775305.1| PREDICTED: protein transport protein Sec61 subunit alpha isoform 2 [Limulus polyphemus] 1.1e-254	GO:0005789, endoplasmic reticulum membrane;GO:0015031, protein transport;GO:0016021, integral component of membrane	K10956-ko03060 Protein export;ko04141 Protein processing in endoplasmic reticulum;ko04145 Phagosome
TRINITY_DN52495_c3_g3	289.051	315.204	267.167	337.893	369.642	383.923	295.196	254.29	280.691	118.477	51.2861	59.13	-	-	-	-
TRINITY_DN48509_c2_g1	88.5702	82.73	65.696	154.729	103.007	101.616	316.959	129.404	301.536	505.559	638.48	533.051	KOG2332, KOG2332, KOG2332, Ferritin [Inorganic ion transport and metabolism]. 4.36076e-10	gi|295291556|gb|ADF87491.1| ferritin 2 [Eriocheir sinensis] 3.4e-50	GO:0004322, ferroxidase activity;GO:0005576, extracellular region;GO:0005623, cell;GO:0006826, iron ion transport;GO:0006879, cellular iron ion homeostasis;GO:0008199, ferric iron binding	K00522-ko04978 Mineral absorption
TRINITY_DN43354_c2_g2	354.614	278.974	308.722	254.339	243.303	207.74	262.019	266.968	180.997	184.13	316.185	158.636	-	-	-	-
TRINITY_DN48834_c1_g2	221.718	165.387	229.333	267.976	261.265	246.651	235.876	212.758	281.136	266.922	427.339	191.881	KOG1749, KOG1749, KOG1749, 40S ribosomal protein S23 [Translation, ribosomal structure and biogenesis]. 1.15848e-82	gi|262401367|gb|ACY66586.1| putative ribosomal protein S23e [Scylla paramamosain] 2.4e-75	GO:0003735, structural constituent of ribosome;GO:0006412, translation;GO:0015935, small ribosomal subunit	K02973-ko03010 Ribosome
TRINITY_DN48559_c1_g2	297.457	220.701	247.803	277.127	376.209	323.968	397.526	362.197	291.113	77.4642	72.7805	63.3837	-	-	-	-
TRINITY_DN51351_c1_g2	340.193	355.218	307.763	292.307	271.686	285.879	198.303	309.325	310.187	118.172	91.6887	125.832	-	-	GO:0001726, ruffle;GO:0005634, nucleus;GO:0005737, cytoplasm;GO:0005789, endoplasmic reticulum membrane;GO:0005856, cytoskeleton;GO:0005886, plasma membrane;GO:0006941, striated muscle contraction;GO:0016567, protein ubiquitination;GO:0030239, myofibril assembly;GO:0031143, pseudopodium;GO:0031275, regulation of lateral pseudopodium assembly;GO:0031430, M band;GO:0031463, Cul3-RING ubiquitin liga…	-
TRINITY_DN51694_c2_g7	281.134	282.567	230.577	255.325	205.062	222.219	174.998	209.619	282.393	339.15	191.649	324.921	-	gi|225382096|gb|ACN89260.1| protein disulfide isomerase [Litopenaeus vannamei] 6.4e-06	GO:0003756, protein disulfide isomerase activity;GO:0005783, endoplasmic reticulum;GO:0045454, cell redox homeostasis	-
TRINITY_DN53259_c4_g1	162.706	126.476	216.891	255.385	106.155	77.2638	410.393	133.661	221.555	172.435	804.426	308.634	-	gi|1000747599|ref|XP_015596585.1| PREDICTED: uncharacterized protein LOC107268379 [Cephus cinctus] 3.9e-25	-	-
TRINITY_DN52495_c3_g1	527.372	184.225	793.636	149.504	113.258	161.454	121.075	444.505	267.629	88.5256	106.049	37.1544	-	-	-	-
TRINITY_DN52778_c1_g2	270.068	219.675	334.851	349.268	301.721	354.946	338.578	270.196	278.384	75.0865	125.478	69.5618	-	-	-	-
TRINITY_DN51996_c2_g2	322.729	260.33	480.607	202.247	210.985	341.163	298.798	318.165	236.236	116.204	73.494	112.653	-	-	-	-
TRINITY_DN48139_c1_g4	322.858	386.295	341.109	314.483	332.667	292.022	231.443	263.39	319.209	62.5953	35.4701	56.1309	-	-	-	-
TRINITY_DN52404_c2_g3	185.854	182.194	157.841	198.425	206.098	217.324	333.853	174.773	258.45	424.941	210.414	404.523	KOG0331, KOG0331, KOG0331, ATP-dependent RNA helicase [RNA processing and modification]. 9.74065e-71	gi|937655765|gb|ALI93851.1| DEAD-box RNA helicase variant 2 [Litopenaeus vannamei] 2.5e-85	GO:0003676, nucleic acid binding;GO:0003713, transcription coactivator activity;GO:0004004, ATP-dependent RNA helicase activity;GO:0004386, helicase activity;GO:0005524, ATP binding;GO:0005634, nucleus;GO:0005654, nucleoplasm;GO:0005730, nucleolus;GO:0006351, transcription, DNA-templated;GO:0009791, post-embryonic development;GO:0010501, RNA secondary structure unwinding;GO:0016020, membrane;GO:0…	-
TRINITY_DN48330_c3_g1	4.63718	3.53612	2.83994	13.2402	21.0482	53.5213	270.473	15.941	214.828	427.543	1033.53	883.199	-	gi|291237320|ref|XP_002738583.1| PREDICTED: low-density lipoprotein receptor-related protein 1-like [Saccoglossus kowalevskii] 6.0e-16	GO:0001701, in utero embryonic development;GO:0005041, low-density lipoprotein particle receptor activity;GO:0005509, calcium ion binding;GO:0005886, plasma membrane;GO:0016020, membrane;GO:0016021, integral component of membrane;GO:0017147, Wnt-protein binding;GO:0042813, Wnt-activated receptor activity;GO:0043235, receptor complex;GO:0044332, Wnt signaling pathway involved in dorsal/ventral axi…	-
TRINITY_DN53450_c10_g1	268.058	295.153	303.965	226.561	250.13	227.105	166.094	295.472	253.972	168.413	286.055	195.208	-	-	-	-
TRINITY_DN42587_c4_g2	316.695	329.835	300.471	325.74	342.524	309.905	242.116	293.18	281.476	85.2062	37.1611	67.8539	KOG0654, KOG0654, KOG0654, G2/Mitotic-specific cyclin A [Cell cycle control, cell division, chromosome partitioning]. 6.29583e-59	gi|197700142|gb|ACH72071.1| cyclin A [Penaeus monodon] 2.1e-191	GO:0005634, nucleus;GO:0051301, cell division	K06627-ko04152 AMPK signaling pathway;ko04110 Cell cycle;ko04914 Progesterone-mediated oocyte maturation
TRINITY_DN45127_c2_g1	415.584	374.115	347.203	241.143	294.737	227.091	185.715	512.946	208.286	51.6859	24.1677	45.6708	-	-	-	-
TRINITY_DN48347_c0_g2	276.229	337.031	218.808	362.939	223.625	299.493	206.501	167.096	251.744	195.028	147.72	240.811	KOG1651, KOG1651, KOG1651, Glutathione peroxidase [Posttranslational modification, protein turnover, chaperones]. 4.60342e-22	gi|946526321|gb|ALM09356.1| glutathione peroxidase 3 [Penaeus monodon] 1.3e-52	GO:0004602, glutathione peroxidase activity;GO:0006979, response to oxidative stress	K00432-ko00480 Glutathione metabolism;ko00590 Arachidonic acid metabolism;ko04918 Thyroid hormone synthesis
TRINITY_DN39996_c7_g1	399.982	335.973	254.941	391.038	332.493	176.651	287.384	320.612	232.486	85.5447	33.2599	58.5985	-	-	-	-
TRINITY_DN50096_c2_g7	247.349	272.567	266.053	260.94	271.356	271.793	236.132	232.173	269.349	221.135	100.988	256.56	KOG1507, KOG1507, KOG1507, Nucleosome assembly protein NAP-1 [Chromatin structure and dynamics, Cell cycle control, cell division, chromosome partitioning]. 1.80605e-49	gi|405972660|gb|EKC37417.1| Nucleosome assembly protein 1-like 4 [Crassostrea gigas] 1.7e-55	GO:0005634, nucleus;GO:0006334, nucleosome assembly	-
TRINITY_DN43800_c8_g1	368.917	217.209	335.112	225.385	379.749	360.173	197.976	191.375	139.301	229.408	140.952	110.189	-	-	-	-
TRINITY_DN52271_c3_g2	3.32726	4.51785	3.69662	14.5645	23.8903	70.4443	300.165	18.3428	256.659	568.549	637.187	992.698	KOG1215, KOG1215, KOG1215, Low-density lipoprotein receptors containing Ca2+-binding EGF-like domains [Signal transduction mechanisms]. 1.34079e-06	gi|957818356|ref|XP_014669421.1| PREDICTED: low-density lipoprotein receptor-related protein 2-like isoform X1 [Priapulus caudatus] 3.6e-12	GO:0005509, calcium ion binding;GO:0005615, extracellular space;GO:0005737, cytoplasm;GO:0005768, endosome;GO:0005903, brush border;GO:0005905, clathrin-coated pit;GO:0006766, vitamin metabolic process;GO:0006898, receptor-mediated endocytosis;GO:0007568, aging;GO:0010165, response to X-ray;GO:0010951, negative regulation of endopeptidase activity;GO:0016020, membrane;GO:0016021, integral compone…	-
TRINITY_DN45269_c2_g1	219.836	305.501	189.773	505.831	245.73	398.345	356.786	184.857	287.259	85.1085	27.6403	86.8847	-	gi|171473948|gb|AAW25761.2| SJCHGC02037 protein [Schistosoma japonicum] 6.4e-16	-	-
TRINITY_DN46850_c2_g1	182.626	196.622	181.076	194.765	252.463	263.671	223.596	205.523	220.672	263.585	402.829	304.809	KOG1353, KOG1353, KOG1353, F0F1-type ATP synthase, alpha subunit [Energy production and conversion]. 2.84983e-106	gi|288816877|gb|ADC55251.1| mitochondrial ATP synthase subunit alpha precursor [Litopenaeus vannamei] 8.5e-279	GO:0000275, mitochondrial proton-transporting ATP synthase complex, catalytic core F(1);GO:0005524, ATP binding;GO:0005739, mitochondrion;GO:0005811, lipid droplet;GO:0005875, microtubule associated complex;GO:0006909, phagocytosis;GO:0007286, spermatid development;GO:0015986, ATP synthesis coupled proton transport;GO:0015991, ATP hydrolysis coupled proton transport;GO:0019233, sensory perception…	K02132-ko00190 Oxidative phosphorylation
TRINITY_DN46261_c1_g3	313.956	348.286	421.38	244.963	294.809	253.208	218.196	343.461	189.701	86.0293	114.329	52.7463	-	-	-	-
TRINITY_DN47279_c3_g12	312.52	308.207	295.662	291.926	223.485	269.032	239.498	276.191	207.488	181.082	81.9995	193.968	KOG1412, KOG1412, KOG1412, Aspartate aminotransferase/Glutamic oxaloacetic transaminase AAT2/GOT1 [Amino acid transport and metabolism]. 5.59598e-27	gi|952540830|gb|KRT85898.1| hypothetical protein AMK59_2684 [Oryctes borbonicus] 2.8e-31	GO:0004069, L-aspartate:2-oxoglutarate aminotransferase activity;GO:0004609, phosphatidylserine decarboxylase activity;GO:0005634, nucleus;GO:0005737, cytoplasm;GO:0005764, lysosome;GO:0005829, cytosol;GO:0006103, 2-oxoglutarate metabolic process;GO:0006107, oxaloacetate metabolic process;GO:0006114, glycerol biosynthetic process;GO:0006520, cellular amino acid metabolic process;GO:0006531, aspar…	-
TRINITY_DN46669_c3_g1	318.395	330.224	304.952	284.862	273.436	279.255	227.637	261.43	272.507	134.563	46.5696	131.118	-	gi|669322607|gb|KFD62881.1| hypothetical protein M514_24921 [Trichuris suis] 3.3e-10	-	-
TRINITY_DN48088_c5_g1	275.204	390.454	345.955	292.934	337.839	300.969	172.027	188.397	245.539	179.548	50.1914	79.2126	KOG1179, KOG1179, KOG1179, Very long-chain acyl-CoA synthetase/fatty acid transporter [Lipid transport and metabolism]. 4.98566e-14	gi|751467896|ref|XP_011189053.1| PREDICTED: long-chain fatty acid transport protein 4 [Bactrocera cucurbitae] 4.9e-16	GO:0000038, very long-chain fatty acid metabolic process;GO:0000166, nucleotide binding;GO:0001579, medium-chain fatty acid transport;GO:0001676, long-chain fatty acid metabolic process;GO:0003824, catalytic activity;GO:0004467, long-chain fatty acid-CoA ligase activity;GO:0005783, endoplasmic reticulum;GO:0005789, endoplasmic reticulum membrane;GO:0005886, plasma membrane;GO:0005902, microvillus…	K08745-ko03320 PPAR signaling pathway
TRINITY_DN50801_c2_g1	476.633	209.007	294.666	176.103	345.945	291.772	241.647	247.33	122.128	202.346	154.134	69.3638	-	-	-	-
TRINITY_DN49049_c0_g3	163.813	178.056	185.01	224.162	200.589	237.549	265.51	181.038	260.659	311.636	267.654	350.873	KOG1694, KOG1694, KOG1694, 60s ribosomal protein L6 [Translation, ribosomal structure and biogenesis]. 2.44949e-25	gi|936574795|ref|XP_014219427.1| PREDICTED: 60S ribosomal protein L6 [Copidosoma floridanum] 1.1e-54	GO:0000027, ribosomal large subunit assembly;GO:0002181, cytoplasmic translation;GO:0003735, structural constituent of ribosome;GO:0005634, nucleus;GO:0005840, ribosome;GO:0005925, focal adhesion;GO:0006412, translation;GO:0016020, membrane;GO:0022625, cytosolic large ribosomal subunit;GO:0036464, cytoplasmic ribonucleoprotein granule	K02934-ko03010 Ribosome
TRINITY_DN43806_c0_g1	172.038	168.089	173.31	193.457	203.583	188.548	210.536	187.968	235.579	307.299	468.151	303.785	KOG4385, KOG4385, KOG4385, Predicted forkhead transcription factor [Transcription]. 2.87627e-16	gi|961138480|ref|XP_014788567.1| PREDICTED: tigger transposable element-derived protein 1-like [Octopus bimaculoides] 5.9e-85	GO:0003677, DNA binding;GO:0005634, nucleus	-
TRINITY_DN41740_c2_g2	396.144	463.444	154.186	257.863	359.343	333.571	73.9054	221.341	207.503	125.174	137.453	77.2669	-	-	-	-
TRINITY_DN53238_c4_g3	289.006	378.444	350.576	129.666	229.353	179.099	164.319	173.031	244.923	231.778	174.717	258.5	KOG4605, KOG4605, KOG4605, Uncharacterized conserved protein containing CDGSH-type Zn-finger [Function unknown]. 5.54901e-25	gi|734607482|ref|XP_010730938.1| PREDICTED: CDGSH iron-sulfur domain-containing protein 3, mitochondrial [Larimichthys crocea] 2.0e-21	GO:0005739, mitochondrion;GO:0043231, intracellular membrane-bounded organelle;GO:0046872, metal ion binding;GO:0051537, 2 iron, 2 sulfur cluster binding	-
TRINITY_DN53017_c3_g2	264.412	274.35	255.81	261.118	266.136	267.079	226.335	256.095	255.582	149.788	140.263	185.671	KOG0166, KOG0166, KOG0166, Karyopherin (importin) alpha [Intracellular trafficking, secretion, and vesicular transport]. 0.0	gi|919041242|ref|XP_013403921.1| PREDICTED: importin subunit alpha-1-like [Lingula anatina] 1.0e-181	GO:0000018, regulation of DNA recombination;GO:0005634, nucleus;GO:0005643, nuclear pore;GO:0005654, nucleoplasm;GO:0005737, cytoplasm;GO:0005829, cytosol;GO:0006259, DNA metabolic process;GO:0006606, protein import into nucleus;GO:0006607, NLS-bearing protein import into nucleus;GO:0008139, nuclear localization sequence binding;GO:0008565, protein transporter activity;GO:0016020, membrane;GO:001…	-
TRINITY_DN51438_c3_g1	216.015	228.387	195.38	222.699	205.681	211.529	212.398	294.567	297.386	285.441	159.925	268.382	KOG1946, KOG1946, KOG1946, RNA polymerase I transcription factor UAF [Transcription]. 6.22903e-17	gi|1009421024|gb|KYN39500.1| Upstream activation factor subunit spp27, partial [Trachymyrmex septentrionalis] 4.1e-28	GO:0000500, RNA polymerase I upstream activating factor complex;GO:0003677, DNA binding;GO:0005634, nucleus;GO:0005829, cytosol;GO:0006351, transcription, DNA-templated;GO:0045943, positive regulation of transcription by RNA polymerase I	-
TRINITY_DN42694_c0_g1	226.137	211.47	179.741	306.296	217.592	245.953	194.648	245.461	81.1118	255.991	483.227	147.16	-	-	-	-
TRINITY_DN47778_c0_g1	257.604	276.446	214.984	342.784	352.501	297.105	166.531	202.794	195.386	170.852	158.789	154.107	-	-	-	-
TRINITY_DN39743_c5_g1	13.1131	70.3148	43.8476	224.101	80.1119	110.88	538.486	193.943	262.283	268.367	337.725	640.062	-	-	-	-
TRINITY_DN48830_c1_g5	222.847	255.67	251.84	306.584	306.886	252.017	233.724	252.354	265.798	155.377	119.386	154.01	KOG0129, KOG0129, KOG0129, Predicted RNA-binding protein (RRM superfamily) [Translation, ribosomal structure and biogenesis]. 9.90986e-83	gi|321461416|gb|EFX72448.1| hypothetical protein DAPPUDRAFT_326182, partial [Daphnia pulex] 3.1e-124	GO:0000166, nucleotide binding;GO:0000900, translation repressor activity, mRNA regulatory element binding;GO:0000922, spindle pole;GO:0003676, nucleic acid binding;GO:0005634, nucleus;GO:0005737, cytoplasm;GO:0005815, microtubule organizing center;GO:0006397, mRNA processing;GO:0016020, membrane;GO:0032869, cellular response to insulin stimulus;GO:0035925, mRNA 3'-UTR AU-rich region binding;GO:0…	K02602-ko04114 Oocyte meiosis;ko04320 Dorso-ventral axis formation;ko04914 Progesterone-mediated oocyte maturation
TRINITY_DN44918_c2_g2	174.964	200.344	210.007	231.458	209.839	197.856	228.903	207.269	244.077	268.365	292.62	299.389	KOG1768, KOG1768, KOG1768, 40s ribosomal protein S26 [Translation, ribosomal structure and biogenesis]. 1.2233e-54	gi|926627769|ref|XP_013779472.1| PREDICTED: 40S ribosomal protein S26-like [Limulus polyphemus] 2.2e-42	GO:0003729, mRNA binding;GO:0003735, structural constituent of ribosome;GO:0005840, ribosome;GO:0006412, translation;GO:0022627, cytosolic small ribosomal subunit	K02976-ko03010 Ribosome
TRINITY_DN50049_c5_g2	300.507	294.327	296.732	293.504	322.054	264.599	244.261	238.919	261.347	104.226	35.5795	105.515	-	-	-	-
TRINITY_DN50525_c0_g1	192.439	221	214.522	216.328	227.889	225.331	247.82	222.083	217.261	207.114	312.673	245.238	KOG1678, KOG1678, KOG1678, 60s ribosomal protein L15 [Translation, ribosomal structure and biogenesis]. 1.82688e-81	gi|6831612|sp|Q9XYC2.3|RL15_ORCLI RecName: Full=60S ribosomal protein L15 1.3e-93	GO:0003735, structural constituent of ribosome;GO:0005840, ribosome;GO:0006412, translation	K02877-ko03010 Ribosome
TRINITY_DN50358_c4_g5	260.484	278.834	186.223	281.072	315.217	294.222	278.034	189.877	293.672	172.897	35.0381	161.828	-	-	-	-
TRINITY_DN43847_c3_g1	132.158	150.229	129.923	197.913	205.9	208.612	260.199	177.29	255.916	386.264	284.068	356.656	KOG3436, KOG3436, KOG3436, 60S ribosomal protein L35 [Translation, ribosomal structure and biogenesis]. 4.90618e-37	gi|328899610|gb|AEB54642.1| ribosomal protein L35 [Procambarus clarkii] 5.8e-46	GO:0000463, maturation of LSU-rRNA from tricistronic rRNA transcript (SSU-rRNA, 5.8S rRNA, LSU-rRNA);GO:0003729, mRNA binding;GO:0003735, structural constituent of ribosome;GO:0005840, ribosome;GO:0006412, translation;GO:0022625, cytosolic large ribosomal subunit;GO:0043021, ribonucleoprotein complex binding;GO:0071493, cellular response to UV-B	K02918-ko03010 Ribosome
TRINITY_DN50771_c0_g3	153.893	190.579	150.658	167.15	181.867	183.063	248.285	188.775	196.221	345.153	451.996	285.746	KOG0002, KOG0002, KOG0002, 60s ribosomal protein L39 [Translation, ribosomal structure and biogenesis]. 6.28203e-14	gi|241781184|ref|XP_002400257.1| ribosomal protein L39, putative [Ixodes scapularis] 4.2e-17	GO:0003723, RNA binding;GO:0003735, structural constituent of ribosome;GO:0005840, ribosome;GO:0006412, translation;GO:0022625, cytosolic large ribosomal subunit	K02924-ko03010 Ribosome
TRINITY_DN51597_c0_g1	348.102	230.392	303.986	339.323	287.325	363.184	196.114	255.135	231.576	67.8598	48.1202	64.6593	-	-	-	-
TRINITY_DN40067_c5_g3	292.181	296.502	315.12	290.021	296.961	283.884	212.527	246.969	262.204	71.4708	85.9522	77.2579	KOG3764, KOG3764, KOG3764, Vesicular amine transporter [Intracellular trafficking, secretion, and vesicular transport]. 1.79457e-25	gi|242022215|ref|XP_002431536.1| Chromaffin granule amine transporter, putative [Pediculus humanus corporis] 3.1e-124	GO:0016021, integral component of membrane;GO:0055085, transmembrane transport	-
TRINITY_DN46406_c0_g1	167.829	135.68	151.818	177.813	210.4	167.027	237.036	172.604	201.909	320.902	205.899	580.161	KOG2829, KOG2829, KOG2829, E2F-like protein [Transcription]. 1.35033e-82	gi|321460931|gb|EFX71968.1| hypothetical protein DAPPUDRAFT_59524 [Daphnia pulex] 2.0e-89	GO:0000981, RNA polymerase II transcription factor activity, sequence-specific DNA binding;GO:0003677, DNA binding;GO:0003700, DNA binding transcription factor activity;GO:0003713, transcription coactivator activity;GO:0005634, nucleus;GO:0005654, nucleoplasm;GO:0005667, transcription factor complex;GO:0005739, mitochondrion;GO:0006351, transcription, DNA-templated;GO:0006357, regulation of trans…	K04683-ko04110 Cell cycle;ko04350 TGF-beta signaling pathway
TRINITY_DN41932_c3_g1	353.988	48.5552	12.5166	328.958	264.207	300.848	20.5935	243.935	297.867	379.71	38.5393	437.297	-	-	-	-
TRINITY_DN49002_c0_g6	122.374	208.79	116.347	304.711	333.97	289.044	209.654	246.699	268.914	112.374	281.903	224.675	-	gi|219551908|gb|ACL26692.1| farnesoic acid O-methyltransferase [Nilaparvata lugens] 2.4e-52	GO:0004867, serine-type endopeptidase inhibitor activity;GO:0005615, extracellular space;GO:0005886, plasma membrane	-
TRINITY_DN43579_c1_g5	313.902	233.862	359.596	271.551	244.732	313.332	245.714	280.487	180.357	108.287	95.8606	58.1935	-	-	-	-
TRINITY_DN45261_c0_g3	202.419	209.258	192.634	218.896	215.339	235.376	236.263	245.087	244.822	234.006	192.669	278.359	KOG3057, KOG3057, KOG3057, Cytochrome c oxidase, subunit VIb/COX12 [Energy production and conversion]. 1.89436e-29	gi|700894661|gb|AIU99749.1| mitochondrial cytochrome c oxidase subunit VIb [Litopenaeus vannamei] 4.5e-35	GO:0004129, cytochrome-c oxidase activity;GO:0005739, mitochondrion;GO:0030061, mitochondrial crista	K02267-ko04260 Cardiac muscle contraction;ko00190 Oxidative phosphorylation
TRINITY_DN49571_c0_g3	252.719	264.128	281.803	277.173	283.878	268.973	199.227	253.544	259.198	108.012	134.093	116.976	KOG0589, KOG0589, KOG0589, Serine/threonine protein kinase [General function prediction only]. 9.6142e-73	gi|957836101|ref|XP_014668210.1| PREDICTED: serine/threonine-protein kinase Nek5-like [Priapulus caudatus] 1.4e-86	GO:0000242, pericentriolar material;GO:0004672, protein kinase activity;GO:0004674, protein serine/threonine kinase activity;GO:0004702, signal transducer, downstream of receptor, with serine/threonine kinase activity;GO:0004713, protein tyrosine kinase activity;GO:0005524, ATP binding;GO:0005634, nucleus;GO:0005737, cytoplasm;GO:0005813, centrosome;GO:0006468, protein phosphorylation;GO:0016301,…	-
TRINITY_DN40849_c2_g5	121.84	137.569	195.427	304.653	98.9825	73.8152	342.197	119.604	252.239	96.5281	310.058	622.48	-	gi|1022765664|gb|KZS10819.1| Uncharacterized protein APZ42_024615 [Daphnia magna] 5.4e-41	-	-
TRINITY_DN45072_c2_g1	321.332	279.992	150.352	287.449	226.719	210.208	253.73	218.622	287.742	170.866	58.7707	204.231	-	gi|321472109|gb|EFX83080.1| complement component 1, q subcomponent-like protein [Daphnia pulex] 4.6e-16	GO:0005615, extracellular space;GO:0051965, positive regulation of synapse assembly	-
TRINITY_DN45869_c6_g4	118.483	132.465	138.653	165.657	182.747	180.07	246.977	195.431	212.809	343.047	460.361	278.782	KOG1767, KOG1767, KOG1767, 40S ribosomal protein S25 [Translation, ribosomal structure and biogenesis]. 3.22923e-20	gi|156368518|ref|XP_001627740.1| predicted protein [Nematostella vectensis] 2.2e-18	GO:0005840, ribosome	K02975-ko03010 Ribosome
TRINITY_DN49639_c2_g2	196.519	162.684	240.175	200.709	221.336	275.342	204.417	265.104	149.642	215.86	326.973	193.639	-	-	-	-
TRINITY_DN47989_c0_g5	256.871	248.454	256.418	259.126	274.692	251.634	232.698	226.064	244.529	145.677	99.1942	142.73	KOG3655, KOG3655, KOG3655, Drebrins and related actin binding proteins [Cytoskeleton]. 7.00563e-19	gi|18916919|dbj|BAB85575.1| cyclic AMP-regulated protein like protein [Marsupenaeus japonicus] 6.4e-63	GO:0005622, intracellular;GO:0005634, nucleus;GO:0005737, cytoplasm;GO:0005856, cytoskeleton;GO:0050832, defense response to fungus;GO:0070062, extracellular exosome	-
TRINITY_DN48638_c0_g1	207.742	227.626	225.967	231.111	251.336	217.296	184.685	244.812	230.361	199.946	193.022	214.08	KOG0182, KOG0182, KOG0182, 20S proteasome, regulatory subunit alpha type PSMA6/SCL1 [Posttranslational modification, protein turnover, chaperones]. 1.35272e-36	gi|383861914|ref|XP_003706429.1| PREDICTED: proteasome subunit alpha type-6-like [Megachile rotundata] 8.2e-43	GO:0000502, proteasome complex;GO:0000932, P-body;GO:0002479, antigen processing and presentation of exogenous peptide antigen via MHC class I, TAP-dependent;GO:0003723, RNA binding;GO:0004298, threonine-type endopeptidase activity;GO:0005634, nucleus;GO:0005737, cytoplasm;GO:0005829, cytosol;GO:0005839, proteasome core complex;GO:0005844, polysome;GO:0006511, ubiquitin-dependent protein cataboli…	K02730-ko03050 Proteasome
TRINITY_DN48782_c0_g2	50.2482	78.7493	49.0574	97.9513	115.801	104.321	159.102	90.6842	184.043	171.193	1003.84	522.537	-	-	-	-
TRINITY_DN41433_c5_g3	208.392	134.614	219.727	197.691	292.151	188.433	281.753	262.233	270.933	214.201	226.922	125.117	-	gi|1022760896|gb|KZS06946.1| WW domain-containing oxidoreductase [Daphnia magna] 1.4e-13	GO:0001649, osteoblast differentiation;GO:0005634, nucleus;GO:0005739, mitochondrion;GO:0005765, lysosomal membrane;GO:0005783, endoplasmic reticulum;GO:0005789, endoplasmic reticulum membrane;GO:0016020, membrane;GO:0052650, NADP-retinol dehydrogenase activity	-
TRINITY_DN47586_c2_g1	14.9361	63.0454	24.5771	13.2596	9.62485	13.435	229.536	92.0372	164.268	1583.85	78.2864	319.961	-	-	-	-
TRINITY_DN49247_c3_g2	223.629	239.411	232.635	234.829	185.827	202.586	169.553	184.527	222.491	231.41	272.734	204.546	KOG0854, KOG0854, KOG0854, Alkyl hydroperoxide reductase, thiol specific antioxidant and related enzymes [Posttranslational modification, protein turnover, chaperones]. 4.01521e-94	gi|213556919|gb|ACJ53746.1| peroxiredoxin 6 [Scylla paramamosain] 2.3e-100	GO:0000302, response to reactive oxygen species;GO:0004601, peroxidase activity;GO:0004602, glutathione peroxidase activity;GO:0004623, phospholipase A2 activity;GO:0005615, extracellular space;GO:0005737, cytoplasm;GO:0005764, lysosome;GO:0005829, cytosol;GO:0009395, phospholipid catabolic process;GO:0016020, membrane;GO:0051920, peroxiredoxin activity;GO:0070062, extracellular exosome	K11188-ko00940 Phenylpropanoid biosynthesis
TRINITY_DN45814_c1_g1	162.495	177.128	169.576	172.091	190.977	176.032	224.88	204.239	226.621	279.878	327.063	280.772	KOG1722, KOG1722, KOG1722, 60s ribosomal protein L24 [Translation, ribosomal structure and biogenesis]. 8.12776e-42	gi|328899546|gb|AEB54640.1| ribosomal protein L24 [Procambarus clarkii] 2.4e-54	GO:0005840, ribosome	K02896-ko03010 Ribosome
TRINITY_DN52259_c6_g5	77.902	104.201	67.9271	138.375	95.9086	175.296	355.19	63.5083	163.259	510.813	158.561	679.074	KOG1376, KOG1376, KOG1376, Alpha tubulin [Cytoskeleton]. 3.0467e-112	gi|21667216|gb|AAM73986.1|AF465679_1 alpha-tubulin 1 [Homarus gammarus] 6.3e-112	GO:0003924, GTPase activity;GO:0005200, structural constituent of cytoskeleton;GO:0005525, GTP binding;GO:0005737, cytoplasm;GO:0005874, microtubule;GO:0007017, microtubule-based process	-
TRINITY_DN50390_c0_g4	338.273	167.71	174.891	320.161	306.002	322.648	209.155	340.194	172.335	82.3419	61.3288	86.9021	KOG2042, KOG2042, KOG2042, Ubiquitin fusion degradation protein-2 [Posttranslational modification, protein turnover, chaperones]. 5.89362e-07	gi|684412892|ref|XP_009177010.1| hypothetical protein T265_11921 [Opisthorchis viverrini] 1.2e-06	GO:0000151, ubiquitin ligase complex;GO:0006511, ubiquitin-dependent protein catabolic process;GO:0034450, ubiquitin-ubiquitin ligase activity	-
TRINITY_DN48998_c0_g3	238.087	197.746	260.297	256.343	195.546	260.414	218.458	186.03	265.428	183.899	88.8459	228.77	-	gi|968036384|ref|XP_015016140.1| uncharacterized protein Dmoj_GI26287, partial [Drosophila mojavensis] 1.6e-11	GO:0001552, ovarian follicle atresia;GO:0005200, structural constituent of cytoskeleton;GO:0005634, nucleus;GO:0005737, cytoplasm;GO:0005882, intermediate filament;GO:0005883, neurofilament;GO:0007420, brain development;GO:0015643, toxic substance binding;GO:0021510, spinal cord development;GO:0021766, hippocampus development;GO:0021987, cerebral cortex development;GO:0030424, axon;GO:0030674, pr…	-
TRINITY_DN41750_c0_g3	224.613	225.491	227.998	213.807	239.268	268.234	179.683	158.388	195.303	149.041	322.754	172.179	-	-	-	-
TRINITY_DN42117_c1_g1	210.962	260.121	462.4	217.087	251.379	212.3	315.206	146.451	275.834	110.297	27.3001	87.2031	-	-	-	-
TRINITY_DN42558_c0_g1	293.665	288.396	307.749	222.328	226.086	224.956	173.971	332.173	244.811	93.2895	96.92	71.8238	-	-	-	-
TRINITY_DN52813_c0_g1	276.036	246.655	309.912	250.07	223.715	211.668	201.274	198.815	179.411	143.409	208.627	123.625	-	gi|209420824|gb|ACI46952.1| cyclin B [Litopenaeus vannamei] 6.5e-55	GO:0005634, nucleus	-
TRINITY_DN50985_c4_g6	284.604	309.816	280.235	242.437	282.452	260.811	190.745	229.045	227.463	90.0866	77.4136	97.5738	-	-	-	-
TRINITY_DN42496_c0_g6	113.518	137.113	139.073	158.975	169.886	175.084	196.357	192.961	179.274	372.742	460.443	271.525	-	-	-	-
TRINITY_DN45731_c1_g1	93.8795	88.7938	82.9524	98.1359	107.935	143.704	316.936	114.702	236.175	623.474	132.154	517.785	-	gi|961099118|ref|XP_014774765.1| PREDICTED: uncharacterized protein LOC106872333 [Octopus bimaculoides] 1.1e-23	-	-
TRINITY_DN40579_c3_g3	388.206	336.85	287.976	194.584	262.618	192.826	223.295	280.338	197.278	68.1832	57.687	62.6011	-	-	-	-
TRINITY_DN48004_c3_g6	204.394	192.125	188.532	218.766	210.113	212.73	201.656	205.912	191.979	237.606	197.595	289.867	-	gi|646721764|gb|KDR22994.1| Protein singed [Zootermopsis nevadensis] 7.0e-203	GO:0003779, actin binding;GO:0005737, cytoplasm;GO:0005856, cytoskeleton;GO:0007015, actin filament organization;GO:0007163, establishment or maintenance of cell polarity;GO:0008407, chaeta morphogenesis;GO:0009913, epidermal cell differentiation;GO:0015629, actin cytoskeleton;GO:0016358, dendrite development;GO:0030034, microvillar actin bundle assembly;GO:0030036, actin cytoskeleton organizatio…	-
TRINITY_DN51154_c3_g1	139.294	178.215	134.247	156.916	172.385	183.328	264.669	185.935	176.107	294.831	484.162	178.916	KOG3464, KOG3464, KOG3464, 60S ribosomal protein L44 [Translation, ribosomal structure and biogenesis]. 9.03441e-42	gi|328899662|gb|AEB54644.1| ribosomal protein L44 [Procambarus clarkii] 9.8e-48	GO:0003735, structural constituent of ribosome;GO:0005840, ribosome;GO:0006412, translation	K02929-ko03010 Ribosome
TRINITY_DN51807_c0_g1	225.515	43.944	197.51	416.206	133.185	212.361	289.191	200.884	252.693	172.445	174.953	216.898	KOG1256, KOG1256, KOG1256, Long-chain acyl-CoA synthetases (AMP-forming) [Lipid transport and metabolism]. 2.56168e-86	gi|1022773779|gb|KZS17817.1| Long-chain-fatty-acid--CoA ligase bubblegum-like protein [Daphnia magna] 4.0e-223	GO:0003824, catalytic activity;GO:0004467, long-chain fatty acid-CoA ligase activity;GO:0005524, ATP binding;GO:0005737, cytoplasm;GO:0008152, metabolic process	K15013-ko00061 Fatty acid biosynthesis;ko04920 Adipocytokine signaling pathway;ko00071 Fatty acid degradation;ko01212 Fatty acid metabolism;ko03320 PPAR signaling pathway
TRINITY_DN50535_c1_g2	305.996	242.812	412.117	278.938	164.171	186.764	413.149	76.9485	314.138	29.1788	15.14	94.968	-	-	GO:0003677, DNA binding;GO:0005634, nucleus	-
TRINITY_DN43838_c1_g2	335.623	229.799	366.776	203.851	224.796	258.5	195.137	300.373	192.804	87.79	42.8415	89.0579	-	-	-	-
TRINITY_DN41048_c6_g1	145.116	160.254	171.083	177.328	177.985	200.622	204.864	179.467	235.548	294.251	274.412	304.413	KOG0400, KOG0400, KOG0400, 40S ribosomal protein S13 [Translation, ribosomal structure and biogenesis]. 7.73816e-85	gi|1020419493|ref|XP_016128732.1| PREDICTED: 40S ribosomal protein S13 [Sinocyclocheilus grahami] 6.6e-70	GO:0003735, structural constituent of ribosome;GO:0005840, ribosome;GO:0006412, translation	K02953-ko03010 Ribosome
TRINITY_DN44750_c5_g2	165.878	191.741	163.846	199.946	208.211	195.302	221.541	202.189	222.938	232.897	252.483	267.283	KOG0877, KOG0877, KOG0877, 40S ribosomal protein S2/30S ribosomal protein S5 [Translation, ribosomal structure and biogenesis]. 6.18209e-124	gi|919058503|ref|XP_013411130.1| PREDICTED: 40S ribosomal protein S2 [Lingula anatina] 6.2e-109	GO:0003723, RNA binding;GO:0003735, structural constituent of ribosome;GO:0006412, translation;GO:0015935, small ribosomal subunit	K02981-ko03010 Ribosome
TRINITY_DN44612_c1_g3	146.903	165.349	153.777	156.308	165.894	196.581	213.985	194.015	185.914	297.479	370.299	270.027	KOG0327, KOG0327, KOG0327, Translation initiation factor 4F, helicase subunit (eIF-4A) and related helicases [Translation, ribosomal structure and biogenesis]. 0.0	gi|110339425|gb|ABG67961.1| eukaryotic initiation factor 4A [Callinectes sapidus] 7.8e-211	GO:0003743, translation initiation factor activity;GO:0004004, ATP-dependent RNA helicase activity;GO:0005524, ATP binding;GO:0006413, translational initiation;GO:0006446, regulation of translational initiation;GO:0010468, regulation of gene expression;GO:0010501, RNA secondary structure unwinding;GO:0048471, perinuclear region of cytoplasm;GO:1900260, negative regulation of RNA-directed 5'-3' RN…	K03257-ko03013 RNA transport
TRINITY_DN53210_c3_g1	124.158	169.066	89.1062	191.43	162.489	149.764	288.334	189.389	216.223	347.253	144.227	433.032	KOG4571, KOG4571, KOG4571, Activating transcription factor 4 [Transcription]. 2.04911e-10	gi|478415060|gb|AGI97279.1| activating transcription factor 4 [Litopenaeus vannamei] 6.7e-62	GO:0003700, DNA binding transcription factor activity;GO:0005634, nucleus;GO:0006351, transcription, DNA-templated;GO:0006986, response to unfolded protein;GO:0043565, sequence-specific DNA binding	K04374-ko04010 MAPK signaling pathway;ko04728 Dopaminergic synapse;ko04210 Apoptosis;ko04214 Apoptosis - fly;ko04212 Longevity regulating pathway - worm;ko04141 Protein processing in endoplasmic reticulum;ko04912 GnRH signaling pathway;ko04211 Longevity regulating pathway - mammal;ko04022 cGMP - PKG signaling pathway;ko04720 Long-term potentiation;ko04918 Thyroid hormone synthesis;ko04925 Aldoste…
TRINITY_DN48916_c4_g1	126.403	146.875	147.583	170.106	181.451	190.628	203.635	184.713	199.651	286.721	413.979	250.42	KOG3486, KOG3486, KOG3486, 40S ribosomal protein S21 [Translation, ribosomal structure and biogenesis]. 3.12842e-32	gi|238683727|gb|ACR54142.1| ribosomal protein rps21 [Palaemon varians] 2.8e-38	GO:0000447, endonucleolytic cleavage in ITS1 to separate SSU-rRNA from 5.8S rRNA and LSU-rRNA from tricistronic rRNA transcript (SSU-rRNA, 5.8S rRNA, LSU-rRNA);GO:0000461, endonucleolytic cleavage to generate mature 3'-end of SSU-rRNA from (SSU-rRNA, 5.8S rRNA, LSU-rRNA);GO:0003735, structural constituent of ribosome;GO:0005840, ribosome;GO:0006412, translation;GO:0022627, cytosolic small ribosom…	K02971-ko03010 Ribosome
TRINITY_DN47175_c1_g2	252.766	245.844	151.076	247.642	207.332	168.429	213.537	239.292	252.259	171.808	97.5077	253.311	KOG1639, KOG1639, KOG1639, Steroid reductase required for elongation of the very long chain fatty acids [Lipid transport and metabolism]. 2.02148e-97	gi|646706691|gb|KDR13798.1| Trans-2,3-enoyl-CoA reductase [Zootermopsis nevadensis] 6.2e-113	GO:0005737, cytoplasm;GO:0005789, endoplasmic reticulum membrane;GO:0006629, lipid metabolic process;GO:0006633, fatty acid biosynthetic process;GO:0016021, integral component of membrane;GO:0016627, oxidoreductase activity, acting on the CH-CH group of donors	K10258-ko01040 Biosynthesis of unsaturated fatty acids;ko01212 Fatty acid metabolism;ko00062 Fatty acid elongation
TRINITY_DN41709_c2_g1	235.992	235.426	203.885	230.236	241.636	187.709	160.447	251.321	214.679	143.287	195.56	198.31	-	gi|563616026|gb|AHB62419.1| anti-lipopolysaccharide factor [Scylla paramamosain] 3.9e-28	GO:0005576, extracellular region;GO:0042742, defense response to bacterium	-
TRINITY_DN48792_c0_g1	76.8396	373.052	145.582	82.1	597.874	472.714	173.933	185.922	238.564	80.6344	0	67.2378	-	-	-	-
TRINITY_DN44058_c1_g3	245.462	244.312	253.096	225.352	217.106	206.679	188.101	209.79	226.269	142.657	204.476	127.655	KOG0227, KOG0227, KOG0227, Splicing factor 3a, subunit 2 [RNA processing and modification]. 5.41298e-116	gi|646712119|gb|KDR17024.1| Splicing factor 3A subunit 2 [Zootermopsis nevadensis] 5.0e-103	GO:0000389, mRNA 3'-splice site recognition;GO:0000398, mRNA splicing, via spliceosome;GO:0003676, nucleic acid binding;GO:0005634, nucleus;GO:0005654, nucleoplasm;GO:0005681, spliceosomal complex;GO:0005686, U2 snRNP;GO:0006397, mRNA processing;GO:0008270, zinc ion binding;GO:0008380, RNA splicing;GO:0010976, positive regulation of neuron projection development;GO:0016607, nuclear speck;GO:00305…	K12826-ko03040 Spliceosome
TRINITY_DN47611_c0_g2	125.597	125.349	421.89	254.249	310.464	231.266	75.0666	191.64	302.109	202.07	129.892	112.74	KOG2408, KOG2408, KOG2408, Peroxidase/oxygenase [General function prediction only]. 2.40367e-57	-	GO:0001516, prostaglandin biosynthetic process;GO:0004601, peroxidase activity;GO:0004666, prostaglandin-endoperoxide synthase activity;GO:0005615, extracellular space;GO:0005875, microtubule associated complex;GO:0006979, response to oxidative stress;GO:0007304, chorion-containing eggshell formation;GO:0007306, eggshell chorion assembly;GO:0020037, heme binding;GO:0030707, ovarian follicle cell …	-
TRINITY_DN46062_c2_g2	260.644	256.335	234.775	279.699	264.513	217.121	191.704	205.001	231.534	108.851	104.882	126.948	-	-	-	-
TRINITY_DN46665_c4_g2	78.4451	63.3317	61.8796	106.727	102.343	101.347	310.418	97.3347	241.292	490.392	417.245	403.691	-	gi|238477261|gb|ACR43472.1| hypothetical ferritin light-chain subunit [Rimicaris exoculata] 4.6e-31	-	-
TRINITY_DN48381_c0_g3	164.039	168.129	171.933	169.69	176.631	219.657	189.28	234.906	176.465	245.627	381.906	172.902	KOG4527, KOG4527, KOG4527, Cytochrome c oxidase, subunit VIIc/COX8 [Energy production and conversion]. 1.40435e-06	gi|939685607|ref|XP_014287118.1| PREDICTED: cytochrome c oxidase subunit 7C, mitochondrial-like [Halyomorpha halys] 1.5e-16	GO:0004129, cytochrome-c oxidase activity;GO:0005743, mitochondrial inner membrane;GO:0016021, integral component of membrane	K02272-ko04260 Cardiac muscle contraction;ko00190 Oxidative phosphorylation
TRINITY_DN41703_c7_g1	216.454	231.595	186.368	199.501	205.957	217.367	198.19	232.658	221.019	162.311	168.51	229.06	KOG1692, KOG1692, KOG1692, Putative cargo transport protein EMP24 (p24 protein family) [Intracellular trafficking, secretion, and vesicular transport]. 2.64594e-84	gi|908464108|ref|XP_013086359.1| PREDICTED: transmembrane emp24 domain-containing protein 2-like [Biomphalaria glabrata] 4.7e-76	GO:0005783, endoplasmic reticulum;GO:0005789, endoplasmic reticulum membrane;GO:0005793, endoplasmic reticulum-Golgi intermediate compartment;GO:0005794, Golgi apparatus;GO:0006810, transport;GO:0007030, Golgi organization;GO:0016021, integral component of membrane;GO:0016192, vesicle-mediated transport;GO:0030137, COPI-coated vesicle;GO:0030663, COPI-coated vesicle membrane;GO:0032580, Golgi cis…	-
TRINITY_DN49391_c1_g1	172.036	237.814	167.169	306.697	241.18	286.654	195.051	175.991	223.414	122.059	137.453	202.266	KOG2371, KOG2371, KOG2371, Molybdopterin biosynthesis protein [Coenzyme transport and metabolism]. 7.38913e-82	gi|918999266|ref|XP_013398832.1| PREDICTED: gephyrin-like isoform X2 [Lingula anatina] 5.3e-165	GO:0005524, ATP binding;GO:0005737, cytoplasm;GO:0005856, cytoskeleton;GO:0005886, plasma membrane;GO:0006777, Mo-molybdopterin cofactor biosynthetic process;GO:0018315, molybdenum incorporation into molybdenum-molybdopterin complex;GO:0030054, cell junction;GO:0030425, dendrite;GO:0032324, molybdopterin cofactor biosynthetic process;GO:0045211, postsynaptic membrane;GO:0046872, metal ion binding…	K15376-ko04727 GABAergic synapse
TRINITY_DN53090_c2_g2	353.999	255.674	302.259	273.127	207.08	343.073	134.85	215.269	218.525	42.9635	69.2527	51.6161	-	-	-	-
TRINITY_DN46503_c0_g1	251.202	195.453	361.049	185.475	146.901	197.01	194.946	150.471	128.759	188.159	346.325	119.638	-	-	-	-
TRINITY_DN44852_c4_g4	123.712	149.851	128.992	185.871	179.956	193.027	220.459	164.013	216.074	280.181	294.527	327.455	KOG0746, KOG0746, KOG0746, 60S ribosomal protein L3 and related proteins [Translation, ribosomal structure and biogenesis]. 4.04591e-134	gi|559372751|gb|AHB12448.1| 60S Ribosomal Protein L3, partial [Pantala flavescens] 1.8e-122	GO:0000022, mitotic spindle elongation;GO:0000027, ribosomal large subunit assembly;GO:0003735, structural constituent of ribosome;GO:0005840, ribosome;GO:0006412, translation;GO:0007052, mitotic spindle organization;GO:0019233, sensory perception of pain;GO:0022625, cytosolic large ribosomal subunit;GO:0022626, cytosolic ribosome;GO:0051298, centrosome duplication	K02925-ko03010 Ribosome
TRINITY_DN50372_c0_g1	198.816	203.83	209.872	214.636	205.328	188.105	182.987	194.655	210.267	168.257	257.054	222.608	-	-	GO:0002244, hematopoietic progenitor cell differentiation;GO:0005615, extracellular space;GO:0030513, positive regulation of BMP signaling pathway	-
TRINITY_DN43529_c1_g1	195.525	249.347	220.867	251.421	251.747	204.64	259.56	222.006	240.264	123.582	153.687	77.4636	-	-	-	-
TRINITY_DN45676_c2_g1	165.201	174.844	168.303	202.783	198.138	189.012	201.751	182.267	212.044	241.946	276.155	237.564	KOG2309, KOG2309, KOG2309, 60s ribosomal protein L2/L8 [Translation, ribosomal structure and biogenesis]. 1.93073e-127	gi|83939666|gb|ABC48600.1| ribosomal protein L8 [Litopenaeus vannamei] 9.1e-137	GO:0003735, structural constituent of ribosome;GO:0005840, ribosome;GO:0006412, translation;GO:0019843, rRNA binding	K02938-ko03010 Ribosome
TRINITY_DN41739_c1_g2	90.4187	86.098	83.7495	108.175	122.639	146.589	213.467	204.51	239.325	426.939	256.967	468.231	-	-	-	-
TRINITY_DN43899_c2_g2	266.905	265.073	231.411	239.777	288.687	255.969	203.166	228.146	200.345	127.136	34.6437	99.2626	-	-	GO:0031110, regulation of microtubule polymerization or depolymerization	-
TRINITY_DN42607_c0_g2	248.614	193.195	138.257	226.046	247.274	185.385	272.726	292.323	234.757	121.241	80.1497	199.547	-	-	-	-
TRINITY_DN32920_c1_g1	132.857	139.441	342.192	199.491	442.753	539.555	232.565	123.745	63.6873	80.0555	62.7559	76.8695	-	-	-	-
TRINITY_DN50812_c4_g2	445.142	118.101	417.005	282.98	276.928	67.7906	39.7821	152.824	424.581	15.9354	79.8419	108.559	-	-	-	-
TRINITY_DN47935_c4_g2	250.099	247.965	232.747	250.798	218.316	213.54	190.511	174.062	197.744	147.923	147.538	154.679	KOG1458, KOG1458, KOG1458, Fructose-1,6-bisphosphatase [Carbohydrate transport and metabolism]. 4.18876e-153	gi|995974693|gb|AMJ52089.1| fructose 1,6-bisphosphatase [Eriocheir sinensis] 2.1e-166	GO:0005737, cytoplasm;GO:0005829, cytosol;GO:0005975, carbohydrate metabolic process;GO:0006002, fructose 6-phosphate metabolic process;GO:0006094, gluconeogenesis;GO:0006111, regulation of gluconeogenesis;GO:0016208, AMP binding;GO:0016311, dephosphorylation;GO:0030308, negative regulation of cell growth;GO:0035690, cellular response to drug;GO:0042132, fructose 1,6-bisphosphate 1-phosphatase ac…	K03841-ko00710 Carbon fixation in photosynthetic organisms;ko04152 AMPK signaling pathway;ko00680 Methane metabolism;ko00051 Fructose and mannose metabolism;ko01200 Carbon metabolism;ko00010 Glycolysis / Gluconeogenesis;ko04910 Insulin signaling pathway;ko00030 Pentose phosphate pathway
TRINITY_DN53036_c1_g1	245.422	216.88	201.694	291.061	190.61	295.185	135.413	202.253	167.655	140.231	180.664	148.688	KOG1366, KOG1366, KOG1366, Alpha-macroglobulin [Posttranslational modification, protein turnover, chaperones]. 5.7045e-28	gi|331031252|gb|AEC50080.1| alpha-2-macroglobulin [Pacifastacus leniusculus] 4.7e-162	GO:0004866, endopeptidase inhibitor activity;GO:0004867, serine-type endopeptidase inhibitor activity;GO:0005615, extracellular space;GO:0007566, embryo implantation;GO:0048403, brain-derived neurotrophic factor binding;GO:0048406, nerve growth factor binding	-
TRINITY_DN41752_c0_g2	210.64	341.237	221.585	184.663	153.131	254.193	153.33	222.356	141.723	158.83	263.784	98.5595	-	-	-	-
TRINITY_DN40018_c4_g4	34.1898	40.1524	27.7256	81.8731	63.477	83.6133	141.348	116.745	226.969	627.54	240.776	716.26	-	-	-	-
TRINITY_DN41263_c1_g1	234.877	251.425	191.148	213.954	203.447	206.388	216.416	217.072	263.16	140.682	99.1266	162.328	KOG3151, KOG3151, KOG3151, 26S proteasome regulatory complex, subunit RPN12/PSMD8 [Posttranslational modification, protein turnover, chaperones]. 1.04131e-63	gi|762139509|ref|XP_011453106.1| PREDICTED: 26S proteasome non-ATPase regulatory subunit 8-like [Crassostrea gigas] 1.9e-76	GO:0000502, proteasome complex;GO:0005634, nucleus;GO:0005829, cytosol;GO:0005838, proteasome regulatory particle;GO:0006508, proteolysis;GO:0008541, proteasome regulatory particle, lid subcomplex;GO:0022624, proteasome accessory complex;GO:0031647, regulation of protein stability;GO:0043161, proteasome-mediated ubiquitin-dependent protein catabolic process;GO:0043248, proteasome assembly;GO:0070…	K03031-ko03050 Proteasome
TRINITY_DN39278_c1_g2	29.2352	66.0729	35.0495	56.4988	107.352	26.7852	63.636	129.633	191.872	243.756	567.765	880.644	-	-	-	-
TRINITY_DN47230_c3_g2	179.295	185.165	180.186	201.658	217.999	224.495	202.053	215.516	223.913	184.541	165.101	216.283	KOG4077, KOG4077, KOG4077, Cytochrome c oxidase, subunit Va/COX6 [Energy production and conversion]. 1.15925e-44	gi|411595986|gb|AFW19996.1| mitochondrial cytochrome c oxidase subunit Va [Litopenaeus vannamei] 2.1e-54	GO:0004129, cytochrome-c oxidase activity;GO:0005739, mitochondrion;GO:0005743, mitochondrial inner membrane;GO:0005751, mitochondrial respiratory chain complex IV;GO:0005811, lipid droplet;GO:0006123, mitochondrial electron transport, cytochrome c to oxygen;GO:0007406, negative regulation of neuroblast proliferation;GO:0045787, positive regulation of cell cycle;GO:0046872, metal ion binding	K02264-ko04260 Cardiac muscle contraction;ko00190 Oxidative phosphorylation
TRINITY_DN46995_c1_g1	129.016	183.295	148.302	193.153	277.58	178.199	188.288	191.052	230.288	217.482	192.37	266.726	-	-	-	-
TRINITY_DN46056_c1_g3	4.24623	6.31281	8.90605	18.4424	3.99219	7.38709	42.7932	3.04574	27.3326	96.5563	1815.3	357.913	-	-	-	-
TRINITY_DN41111_c1_g1	272.423	216.436	318.589	165.784	251.402	237.771	249.899	167.675	186.871	180.337	36.0687	108.832	-	-	-	-
TRINITY_DN43936_c0_g1	66.8068	136.116	231.496	250.742	226.343	229.381	107.806	201.386	183.384	138.254	308.487	310.802	KOG1610, KOG1610, KOG1610, Corticosteroid 11-beta-dehydrogenase and related short chain-type dehydrogenases [Secondary metabolites biosynthesis, transport and catabolism, General function prediction only]. 2.10892e-64	gi|1022770576|gb|KZS14976.1| Retinol dehydrogenase 8 [Daphnia magna] 1.7e-58	GO:0003858, 3-hydroxybutyrate dehydrogenase activity;GO:0005654, nucleoplasm;GO:0005759, mitochondrial matrix;GO:0016021, integral component of membrane;GO:0016491, oxidoreductase activity;GO:0099617, matrix side of mitochondrial inner membrane	K13368-ko04913 Ovarian Steroidogenesis;ko00140 Steroid hormone biosynthesis
TRINITY_DN39506_c4_g6	302.363	371.611	332.996	195.639	139.113	170.214	97.3632	152.507	228.994	88.1313	148.513	159.76	-	-	-	-
TRINITY_DN40654_c4_g1	219.849	333.6	155.774	339.713	272.989	132.858	130.207	116.56	132.083	186.335	179.731	182.535	-	-	-	-
TRINITY_DN49595_c1_g1	265.101	217.002	310.34	238.407	271.053	286.921	185.547	210.908	187.248	80.5912	64.5902	64.5195	-	-	-	-
TRINITY_DN41464_c0_g1	196.086	295.647	194.251	221.989	273.803	207.494	160.847	231.544	192.351	194.461	33.1947	174.682	KOG4050, KOG4050, KOG4050, Glutamate transporter EAAC1-interacting protein GTRAP3-18 [Amino acid transport and metabolism, Signal transduction mechanisms]. 3.26373e-50	gi|325303322|tpg|DAA34500.1| TPA_inf: glutamate transporter EAAC1-interacting protein GTRAP3-18 [Amblyomma variegatum] 4.1e-62	GO:0002037, negative regulation of L-glutamate import across plasma membrane;GO:0005789, endoplasmic reticulum membrane;GO:0005856, cytoskeleton;GO:0005886, plasma membrane;GO:0008631, intrinsic apoptotic signaling pathway in response to oxidative stress;GO:0010917, negative regulation of mitochondrial membrane potential;GO:0015813, L-glutamate transmembrane transport;GO:0016021, integral compone…	-
TRINITY_DN51714_c3_g2	173.579	170.99	182.514	154.785	177.879	171.367	208.212	188.306	178.277	243.926	380.019	145.707	KOG4441, KOG4441, KOG4441, Proteins containing BTB/POZ and Kelch domains, involved in regulatory/signal transduction processes [Signal transduction mechanisms, General function prediction only]. 4.85553e-12	gi|241701538|ref|XP_002402860.1| zinc finger protein, putative [Ixodes scapularis] 2.0e-35	GO:0000794, condensed nuclear chromosome;GO:0001700, embryonic development via the syncytial blastoderm;GO:0003677, DNA binding;GO:0003700, DNA binding transcription factor activity;GO:0005634, nucleus;GO:0005700, polytene chromosome;GO:0006342, chromatin silencing;GO:0006351, transcription, DNA-templated;GO:0006357, regulation of transcription by RNA polymerase II;GO:0007426, tracheal outgrowth,…	-
TRINITY_DN43531_c0_g1	204.519	203.559	183.732	195.066	192.16	206.387	161.235	214.474	208.949	188.03	187.64	227.61	KOG3976, KOG3976, KOG3976, Mitochondrial F1F0-ATP synthase, subunit b/ATP4 [Energy production and conversion]. 1.48412e-13	gi|594191368|gb|AHL84105.1| F0-ATP synthase b-chain [Litopenaeus vannamei] 1.0e-45	GO:0000276, mitochondrial proton-transporting ATP synthase complex, coupling factor F(o);GO:0005739, mitochondrion;GO:0005811, lipid droplet;GO:0006909, phagocytosis;GO:0015078, proton transmembrane transporter activity;GO:0015986, ATP synthesis coupled proton transport	K02127-ko00190 Oxidative phosphorylation
TRINITY_DN43342_c4_g1	272.128	256.62	218.232	222.767	231.335	236.524	264.715	122.191	142.068	128.543	101.091	175.892	-	gi|939733388|gb|ALJ96715.1| transglutaminase II [Eriocheir sinensis] 2.2e-65	GO:0003810, protein-glutamine gamma-glutamyltransferase activity;GO:0005886, plasma membrane;GO:0018149, peptide cross-linking;GO:0046872, metal ion binding	-
TRINITY_DN47942_c3_g1	141.861	286.517	179.043	277.496	209.786	222.382	151.596	283.456	301.152	100.127	93.4684	125.074	-	gi|1000196991|gb|KXJ71246.1| hypothetical protein RP20_CCG021064 [Aedes albopictus] 7.1e-13	GO:0005737, cytoplasm;GO:0006915, apoptotic process;GO:0006974, cellular response to DNA damage stimulus;GO:0006979, response to oxidative stress;GO:0008219, cell death;GO:0008258, head involution;GO:0009968, negative regulation of signal transduction;GO:0032006, regulation of TOR signaling;GO:0032504, multicellular organism reproduction;GO:0045926, negative regulation of growth	-
TRINITY_DN43203_c3_g3	7.57431	4.67234	5.2223	9.0767	20.2348	11.218	127.672	21.3798	32.6639	116.942	1611.69	401.464	KOG3017, KOG3017, KOG3017, Defense-related protein containing SCP domain [Function unknown]. 9.65861e-12	gi|549185|sp|P35782.1|VA52_VESCR RecName: Full=Venom allergen 5.02; AltName: Full=Allergen Vesp c V.02; AltName: Full=Antigen 5-2; Short=Ag5-2; AltName: Full=Cysteine-rich venom protein; Short=CRVP; AltName: Allergen=Vesp c 5.02 6.4e-16	GO:0005576, extracellular region	-
TRINITY_DN44923_c0_g4	207.813	235.578	220.868	216.458	179.687	210.23	166.506	206.116	208.132	183.929	149.698	181.195	KOG0357, KOG0357, KOG0357, Chaperonin complex component, TCP-1 epsilon subunit (CCT5) [Posttranslational modification, protein turnover, chaperones]. 2.72542e-147	gi|646723536|gb|KDR24110.1| T-complex protein 1 subunit epsilon [Zootermopsis nevadensis] 6.5e-254	GO:0005524, ATP binding;GO:0005737, cytoplasm;GO:0005815, microtubule organizing center;GO:0005832, chaperonin-containing T-complex;GO:0006457, protein folding;GO:0031681, G-protein beta-subunit binding	-
TRINITY_DN42117_c1_g5	169.991	260.895	437.647	210.658	263.304	267.029	274.959	118.345	124.595	115.398	9.79207	112.706	-	-	-	-
TRINITY_DN41747_c4_g2	285.922	265.476	272.446	225.523	196.642	201.598	183.877	230.309	259.016	87.9873	58.6747	97.3729	-	-	-	-
TRINITY_DN47807_c2_g2	285.281	257.063	388.52	98.1339	76.3883	105.741	283.364	233.301	162.458	93.9947	287.717	91.5937	-	gi|155966252|gb|ABU41080.1| hypothetical protein [Lepeophtheirus salmonis] 1.4e-09	-	-
TRINITY_DN53279_c2_g1	205.343	303.592	259.744	232.05	188.27	169.786	187.646	223.497	184.158	127.567	201.992	75.6186	-	-	-	-
TRINITY_DN42468_c0_g1	109.104	99.474	101.427	108.8	127.75	115.692	181.15	224.372	219.693	454.884	293.928	321.725	KOG2332, KOG2332, KOG2332, Ferritin [Inorganic ion transport and metabolism]. 2.26922e-27	gi|328900280|gb|AEB54659.1| ferritin [Procambarus clarkii] 4.8e-49	GO:0004322, ferroxidase activity;GO:0005623, cell;GO:0005737, cytoplasm;GO:0006826, iron ion transport;GO:0006879, cellular iron ion homeostasis;GO:0008199, ferric iron binding	K00522-ko04978 Mineral absorption
TRINITY_DN51824_c0_g2	212.684	266.978	192.102	254.576	277.099	233.219	257.688	172.299	215.793	92.6909	62.4706	113.069	-	gi|1022774934|gb|KZS18911.1| Tumor necrosis factor alpha-induced 8 protein 2-like protein [Daphnia magna] 9.9e-46	GO:0005737, cytoplasm;GO:0043027, cysteine-type endopeptidase inhibitor activity involved in apoptotic process	-
TRINITY_DN52690_c1_g6	236.758	207.106	280.21	199.077	315.568	329.721	151.01	196.376	212.662	52.8794	92.7371	73.8841	-	-	GO:0000724, double-strand break repair via homologous recombination;GO:0000737, DNA catabolic process, endonucleolytic;GO:0000785, chromatin;GO:0001934, positive regulation of protein phosphorylation;GO:0003678, DNA helicase activity;GO:0003690, double-stranded DNA binding;GO:0003697, single-stranded DNA binding;GO:0004003, ATP-dependent DNA helicase activity;GO:0005524, ATP binding;GO:0005634, n…	-
TRINITY_DN48174_c1_g1	155.725	196.277	142.479	203.315	157.101	185.569	152.687	185.954	194.458	216.634	311.072	242.029	-	-	GO:0016021, integral component of membrane	-
TRINITY_DN45853_c1_g2	271.355	220.993	268.778	184.91	198.842	204.583	153.995	215.583	125.082	124.697	258.874	108.718	-	-	-	-
TRINITY_DN47337_c1_g1	191.658	193.169	206.011	204.742	181.971	202.055	184.07	194.95	203.559	205.651	145.2	219.69	KOG3317, KOG3317, KOG3317, Translocon-associated complex TRAP, beta subunit [Intracellular trafficking, secretion, and vesicular transport]. 4.54021e-22	gi|1000214886|gb|KXJ84118.1| hypothetical protein RP20_CCG017528 [Aedes albopictus] 5.9e-29	GO:0005789, endoplasmic reticulum membrane;GO:0016021, integral component of membrane	K13250-ko04141 Protein processing in endoplasmic reticulum
TRINITY_DN51171_c1_g2	110.965	109.038	150.201	193.594	196.359	221.592	210.546	164.548	228.427	279.879	194.689	270.694	KOG3449, KOG3449, KOG3449, 60S acidic ribosomal protein P2 [Translation, ribosomal structure and biogenesis]. 1.02421e-13	gi|262401197|gb|ACY66501.1| 60S acidic ribosomal protein P2 [Scylla paramamosain] 1.4e-11	GO:0000036, acyl carrier activity;GO:0003735, structural constituent of ribosome;GO:0005840, ribosome;GO:0006414, translational elongation;GO:0006633, fatty acid biosynthetic process;GO:0008610, lipid biosynthetic process	K02943-ko03010 Ribosome
TRINITY_DN39896_c0_g3	259.504	246.45	199.052	229.82	203.112	193.088	141.794	189.842	151.05	106.077	270.503	136.474	-	-	-	-
TRINITY_DN45679_c1_g1	151.846	174.675	81.4412	201.185	220.801	237.777	234.533	173.135	209.318	149.682	163.226	327.285	-	gi|328900032|gb|AEB54654.1| ATPase inhibitory factor 1 [Procambarus clarkii] 9.0e-14	GO:0005739, mitochondrion;GO:0032780, negative regulation of ATPase activity;GO:0042030, ATPase inhibitor activity	-
TRINITY_DN40842_c3_g1	254.146	287.6	200.057	313.954	251.27	214.724	153.846	251.93	213.951	41.3828	70.9105	70.5952	-	gi|929515213|ref|XP_014118301.1| PREDICTED: elastin-like [Pseudopodoces humilis] 9.5e-09	-	-
TRINITY_DN52271_c3_g1	5.30801	6.27637	2.63811	10.6577	13.1393	25.8431	313	6.04162	92.1896	383.276	1006.2	457.726	KOG1214, KOG1214, KOG1214, Nidogen and related basement membrane protein proteins [Cell wall/membrane/envelope biogenesis, Extracellular structures]. 1.31007e-07	gi|723005612|gb|AIX11621.1| vitellogenin receptor [Penaeus monodon] 2.9e-20	GO:0001843, neural tube closure;GO:0001933, negative regulation of protein phosphorylation;GO:0003344, pericardium morphogenesis;GO:0005041, low-density lipoprotein particle receptor activity;GO:0005102, signaling receptor binding;GO:0005109, frizzled binding;GO:0005509, calcium ion binding;GO:0005576, extracellular region;GO:0005783, endoplasmic reticulum;GO:0005829, cytosol;GO:0005886, plasma m…	-
TRINITY_DN49798_c0_g2	144.42	153.752	126.851	186.148	174.671	191.854	219.142	124.44	164.37	189.38	323.053	323.094	-	-	GO:0005576, extracellular region	-
TRINITY_DN52816_c4_g1	105.287	107.995	121.487	123.388	150.636	133.45	255.712	139.296	155.171	305.618	498.644	223.273	-	gi|675385199|gb|KFM78096.1| FRAS1-related extracellular matrix protein 2, partial [Stegodyphus mimosarum] 1.8e-15	GO:0002009, morphogenesis of an epithelium;GO:0005604, basement membrane;GO:0005886, plasma membrane;GO:0007154, cell communication;GO:0007155, cell adhesion;GO:0007507, heart development;GO:0016021, integral component of membrane;GO:0046872, metal ion binding;GO:0048839, inner ear development;GO:0070062, extracellular exosome	-
TRINITY_DN52999_c4_g3	119.915	113.11	136.178	177.173	202.754	206.742	307.335	155.636	253.836	197.619	41.1559	402.468	-	-	-	-
TRINITY_DN50505_c1_g4	255.763	164.897	196.096	253.392	172.382	277.977	277.432	184.191	244.673	143.75	34.1538	107.377	-	-	-	-
TRINITY_DN50138_c4_g1	100.775	128.821	104.515	167.514	104.484	124.208	141.682	196.681	201.597	156.429	508.647	376.56	-	-	-	-
TRINITY_DN47514_c0_g1	268.588	249.174	273.032	239.342	235.53	197.675	155.366	180.057	227.262	82.8185	95.76	105.922	KOG3645, KOG3645, KOG3645, Acetylcholine receptor [Signal transduction mechanisms]. 1.40168e-75	gi|486138015|gb|AGK89912.1| nicotinic acetylcholine receptor subunit beta 1 [Pandalopsis japonica] 7.4e-196	GO:0005887, integral component of plasma membrane;GO:0005892, acetylcholine-gated channel complex;GO:0007271, synaptic transmission, cholinergic;GO:0007274, neuromuscular synaptic transmission;GO:0016021, integral component of membrane;GO:0030054, cell junction;GO:0035094, response to nicotine;GO:0045211, postsynaptic membrane;GO:0098655, cation transmembrane transport;GO:0099565, chemical synapt…	-
TRINITY_DN51171_c1_g1	174.34	118.848	165.985	192.702	160.746	265.165	230.004	140.399	206.156	215.846	220.811	209.552	KOG0441, KOG0441, KOG0441, Cu2+/Zn2+ superoxide dismutase SOD1 [Inorganic ion transport and metabolism]. 1.89373e-33	gi|468363023|gb|AGH30392.1| CZ-SOD [Procambarus clarkii] 5.8e-101	GO:0004784, superoxide dismutase activity;GO:0005634, nucleus;GO:0005737, cytoplasm;GO:0046872, metal ion binding	K04565-ko04146 Peroxisome;ko04213 Longevity regulating pathway - multiple species
TRINITY_DN39429_c4_g1	297.605	194.846	244.207	217.839	243.025	162.274	230.672	205.864	128.992	89.0542	146.783	137.984	-	-	-	-
TRINITY_DN50515_c2_g2	167.264	197.894	186.995	262.268	236.163	138.292	178.592	185.975	214.132	102.883	265.217	151.526	KOG0867, KOG0867, KOG0867, Glutathione S-transferase [Posttranslational modification, protein turnover, chaperones]. 3.09722e-32	gi|557136718|gb|AGZ89666.1| glutathione S-transferase [Palaemon carinicauda] 8.1e-89	GO:0004364, glutathione transferase activity;GO:0016740, transferase activity;GO:0018833, DDT-dehydrochlorinase activity	K00799-ko00480 Glutathione metabolism;ko00980 Metabolism of xenobiotics by cytochrome P450;ko00982 Drug metabolism - cytochrome P450
TRINITY_DN45015_c2_g3	153.634	178.163	202.783	170.253	191.48	197.867	230.884	160.432	171.805	173.691	209.127	238.387	-	-	-	-
TRINITY_DN48284_c1_g1	170.219	107.904	171.308	190.354	165.66	262.835	358.921	110.018	178.264	152.12	239.272	171.175	-	gi|156356423|ref|XP_001623923.1| predicted protein [Nematostella vectensis] 1.5e-06	GO:0000166, nucleotide binding;GO:0003729, mRNA binding;GO:0005618, cell wall;GO:0005829, cytosol;GO:0005849, mRNA cleavage factor complex;GO:0006378, mRNA polyadenylation;GO:0016020, membrane;GO:0042382, paraspeckles;GO:0051262, protein tetramerization	-
TRINITY_DN53253_c3_g2	208.082	416.187	187.423	227.347	92.9349	212.244	121.57	162.871	142.134	168.746	259.897	70.342	-	-	-	-
TRINITY_DN43337_c2_g3	237.133	241.538	244.752	211.237	201.43	216.359	156.481	176.086	202.314	109.672	139.24	130.935	-	-	-	-
TRINITY_DN52181_c5_g1	197.326	218.633	214.005	218.26	217.465	213.338	150.259	192.947	193.266	158.537	117.839	173.882	KOG0356, KOG0356, KOG0356, Mitochondrial chaperonin, Cpn60/Hsp60p [Posttranslational modification, protein turnover, chaperones]. 0.0	gi|806629209|gb|AKB96208.1| heat shock protein [Cherax cainii] 4.3e-251	GO:0005524, ATP binding;GO:0005737, cytoplasm;GO:0005739, mitochondrion;GO:0005743, mitochondrial inner membrane;GO:0005759, mitochondrial matrix;GO:0005811, lipid droplet;GO:0005875, microtubule associated complex;GO:0006458, 'de novo' protein folding;GO:0006626, protein targeting to mitochondrion;GO:0007005, mitochondrion organization;GO:0009408, response to heat;GO:0030431, sleep;GO:0034605, c…	K04077-ko04212 Longevity regulating pathway - worm;ko03018 RNA degradation
TRINITY_DN44877_c0_g4	135.37	157.142	135.536	180.894	189.085	188.503	192.259	144.993	190.938	218.742	283.874	239.83	KOG3181, KOG3181, KOG3181, 40S ribosomal protein S3 [Translation, ribosomal structure and biogenesis]. 1.76329e-123	gi|156408429|ref|XP_001641859.1| predicted protein [Nematostella vectensis] 1.2e-99	GO:0003677, DNA binding;GO:0003723, RNA binding;GO:0003735, structural constituent of ribosome;GO:0003906, DNA-(apurinic or apyrimidinic site) endonuclease activity;GO:0005730, nucleolus;GO:0005743, mitochondrial inner membrane;GO:0005819, spindle;GO:0006281, DNA repair;GO:0006351, transcription, DNA-templated;GO:0006355, regulation of transcription, DNA-templated;GO:0006412, translation;GO:00064…	K02985-ko03010 Ribosome
TRINITY_DN48803_c3_g1	162.567	269.555	261.583	225.863	203.694	191.423	192.541	221.048	267.241	89.6394	75.1941	91.056	-	-	-	-
TRINITY_DN45680_c2_g1	215.204	242.533	187.911	191.798	172.115	174.959	154.665	179.291	205.887	152.247	134	235.928	-	gi|1022771490|gb|KZS15808.1| putative Complement C1q tumor necrosis factor-related protein 2 [Daphnia magna] 5.4e-17	GO:0005581, collagen trimer;GO:0005615, extracellular space;GO:0045599, negative regulation of fat cell differentiation;GO:0048147, negative regulation of fibroblast proliferation;GO:0070373, negative regulation of ERK1 and ERK2 cascade	-
TRINITY_DN50909_c0_g1	261.199	186.139	136.129	319.303	174.414	215.56	226.979	175.316	251.235	95.5538	46.0105	153.139	-	-	-	-
TRINITY_DN53022_c0_g2	217.458	168.469	211.998	209.346	199.716	188.77	178.965	136.59	207.689	174.145	167.696	178.767	-	-	-	-
TRINITY_DN42738_c4_g1	133.639	128.098	141.749	121.088	143.046	163.66	173.623	179.817	162.215	295.771	448.632	146.597	-	-	-	-
TRINITY_DN44904_c2_g2	10.4438	6.30487	4.94053	39.7743	4.82785	74.8837	553.473	49.2127	465.16	238.108	517.249	264.448	KOG1219, KOG1219, KOG1219, Uncharacterized conserved protein, contains laminin, cadherin and EGF domains [Signal transduction mechanisms]. 1.43835e-10	gi|156363119|ref|XP_001625895.1| predicted protein [Nematostella vectensis] 3.2e-10	GO:0005509, calcium ion binding;GO:0005634, nucleus;GO:0005886, plasma membrane;GO:0005887, integral component of plasma membrane;GO:0005911, cell-cell junction;GO:0005925, focal adhesion;GO:0007015, actin filament organization;GO:0007155, cell adhesion;GO:0007156, homophilic cell adhesion via plasma membrane adhesion molecules;GO:0007163, establishment or maintenance of cell polarity;GO:0007267,…	-
TRINITY_DN50513_c0_g1	240.037	293.188	185.965	268.613	196.703	173.305	147.803	191.927	176.34	111.974	167.544	68.8463	KOG1238, KOG1238, KOG1238, Glucose dehydrogenase/choline dehydrogenase/mandelonitrile lyase (GMC oxidoreductase family) [General function prediction only]. 9.23666e-116	gi|768437637|ref|XP_011560368.1| PREDICTED: glucose dehydrogenase [FAD, quinone] [Plutella xylostella] 1.5e-112	GO:0004344, glucose dehydrogenase activity;GO:0005576, extracellular region;GO:0006006, glucose metabolic process;GO:0008364, pupal chitin-based cuticle development;GO:0016021, integral component of membrane;GO:0016614, oxidoreductase activity, acting on CH-OH group of donors;GO:0019233, sensory perception of pain;GO:0042335, cuticle development;GO:0046693, sperm storage;GO:0050660, flavin adenin…	K00108-ko00260 Glycine, serine and threonine metabolism
TRINITY_DN52655_c0_g2	417.037	122.258	134.7	195.318	275.658	200.74	33.0827	300.522	233.378	164.721	85.7029	51.219	-	-	-	-
TRINITY_DN45356_c1_g1	198.773	190.474	207.478	127.944	138.157	155.579	105.844	272.819	240.433	179.29	166.722	228.259	-	gi|1022759561|gb|KZS05891.1| Uncharacterized protein APZ42_030861 [Daphnia magna] 1.4e-07	GO:0005615, extracellular space;GO:0051965, positive regulation of synapse assembly	-
TRINITY_DN47618_c2_g2	139.317	215.088	208.946	183.917	210.511	224.31	126.339	164.859	182.86	174.234	206.371	168.446	KOG1375, KOG1375, KOG1375, Beta tubulin [Cytoskeleton]. 4.86583e-119	gi|939654150|ref|XP_014296721.1| PREDICTED: tubulin beta chain-like isoform X2 [Microplitis demolitor] 6.8e-106	GO:0003924, GTPase activity;GO:0005200, structural constituent of cytoskeleton;GO:0005525, GTP binding;GO:0005737, cytoplasm;GO:0005874, microtubule;GO:0007017, microtubule-based process	K07375-ko04540 Gap junction;ko04145 Phagosome
TRINITY_DN43436_c4_g2	49.4285	51.6864	118.444	68.8927	415.32	33.6893	361.359	477.228	66.6868	453.025	53.3706	54.247	-	-	-	-
TRINITY_DN46205_c0_g1	164.281	223.794	210.447	248.121	163.867	212.77	248.977	169.867	126.362	138.597	94.9098	200.709	-	gi|930675154|gb|KPJ15454.1| Group 3 secretory phospholipase A2 [Papilio machaon] 1.6e-17	GO:0004623, phospholipase A2 activity;GO:0005576, extracellular region;GO:0016042, lipid catabolic process;GO:0046872, metal ion binding	-
TRINITY_DN46006_c0_g2	229.129	207.756	222.887	192.396	231.247	177.424	186.271	142.725	219.498	156.462	94.1248	142.436	KOG3387, KOG3387, KOG3387, 60S ribosomal protein 15.5kD/SNU13, NHP2/L7A family (includes ribonuclease P subunit p38), involved in splicing [RNA processing and modification, Translation, ribosomal structure and biogenesis]. 1.47059e-35	gi|926641542|ref|XP_013786908.1| PREDICTED: NHP2-like protein 1 [Limulus polyphemus] 1.2e-36	GO:0000398, mRNA splicing, via spliceosome;GO:0000470, maturation of LSU-rRNA;GO:0003723, RNA binding;GO:0003729, mRNA binding;GO:0005634, nucleus;GO:0005681, spliceosomal complex;GO:0005730, nucleolus;GO:0007399, nervous system development;GO:0007422, peripheral nervous system development;GO:0010608, posttranscriptional regulation of gene expression;GO:0030490, maturation of SSU-rRNA;GO:0030532,…	K12845-ko03040 Spliceosome;ko03008 Ribosome biogenesis in eukaryotes
TRINITY_DN44620_c6_g4	256.144	180.361	191.745	239.108	218.38	186.451	169.523	221.515	187.344	109.608	142.744	98.8387	KOG2930, KOG2930, KOG2930, SCF ubiquitin ligase, Rbx1 component [Posttranslational modification, protein turnover, chaperones]. 7.17301e-56	gi|909559337|ref|XP_013134717.1| PREDICTED: RING-box protein 1A [Papilio polytes] 2.9e-52	GO:0005634, nucleus;GO:0005737, cytoplasm;GO:0006508, proteolysis;GO:0007224, smoothened signaling pathway;GO:0008270, zinc ion binding;GO:0008283, cell proliferation;GO:0016322, neuron remodeling;GO:0016567, protein ubiquitination;GO:0019005, SCF ubiquitin ligase complex;GO:0019788, NEDD8 transferase activity;GO:0019915, lipid storage;GO:0022008, neurogenesis;GO:0030178, negative regulation of W…	K03868-ko04114 Oocyte meiosis;ko03420 Nucleotide excision repair;ko04141 Protein processing in endoplasmic reticulum;ko04111 Cell cycle - yeast;ko04350 TGF-beta signaling pathway;ko04341 Hedgehog signaling pathway - Fly;ko04110 Cell cycle;ko04710 Circadian rhythm;ko04120 Ubiquitin mediated proteolysis;ko04066 HIF-1 signaling pathway;ko04310 Wnt signaling pathway
TRINITY_DN50241_c5_g1	131.03	138.434	141.478	163.176	162.39	177.091	216.95	168.853	178.43	257.253	195.542	268.353	KOG2240, KOG2240, KOG2240, RNA polymerase II general transcription factor BTF3 and related proteins [Transcription]. 3.1108e-52	gi|529515338|gb|AGT03502.1| transcription factor btf3, partial [Procambarus clarkii] 7.9e-48	-	K01527-ko04214 Apoptosis - fly
TRINITY_DN42961_c4_g5	204.203	197.643	199.314	195.221	213.833	204.305	147.903	202.45	191.949	122.334	143.933	174.66	-	-	-	-
TRINITY_DN44066_c4_g2	179.844	179.839	187.487	199.322	187.534	193.634	154.861	208.026	203.962	190.804	121.523	189.239	KOG0077, KOG0077, KOG0077, Vesicle coat complex COPII, GTPase subunit SAR1 [Intracellular trafficking, secretion, and vesicular transport]. 6.01698e-90	gi|242024491|ref|XP_002432661.1| GTP-binding protein SAR1B, putative [Pediculus humanus corporis] 6.8e-91	GO:0005525, GTP binding;GO:0005783, endoplasmic reticulum;GO:0005794, Golgi apparatus;GO:0006886, intracellular protein transport;GO:0016192, vesicle-mediated transport;GO:0070062, extracellular exosome	K07953-ko04141 Protein processing in endoplasmic reticulum
TRINITY_DN44838_c0_g1	163.478	182.356	163.05	229.53	183.756	216.84	149.205	196.845	217.648	178.878	123.28	186.63	KOG3359, KOG3359, KOG3359, Dolichyl-phosphate-mannose:protein O-mannosyl transferase [Posttranslational modification, protein turnover, chaperones]. 6.81671e-25	gi|926650974|ref|XP_013792003.1| PREDICTED: uncharacterized protein LOC106475874 [Limulus polyphemus] 7.8e-77	GO:0000030, mannosyltransferase activity;GO:0004169, dolichyl-phosphate-mannose-protein mannosyltransferase activity;GO:0005783, endoplasmic reticulum;GO:0005789, endoplasmic reticulum membrane;GO:0006493, protein O-linked glycosylation;GO:0007517, muscle organ development;GO:0016021, integral component of membrane;GO:0030259, lipid glycosylation	K00728-ko00514 Other types of O-glycan biosynthesis
TRINITY_DN52577_c5_g3	141.771	197.374	212.347	196.636	168.446	205.332	120.813	126.06	227.851	165.603	233.01	195.714	-	-	-	-
TRINITY_DN43873_c4_g1	244.622	217.005	226.103	235.566	191.659	189.652	106.634	171.693	120.655	159.594	159.228	165.096	KOG1651, KOG1651, KOG1651, Glutathione peroxidase [Posttranslational modification, protein turnover, chaperones]. 1.49589e-35	gi|478486838|gb|AGJ03551.1| glutathione peroxidase [Palaemon carinicauda] 3.7e-80	GO:0004602, glutathione peroxidase activity;GO:0005737, cytoplasm;GO:0006979, response to oxidative stress	K00432-ko00480 Glutathione metabolism;ko00590 Arachidonic acid metabolism;ko04918 Thyroid hormone synthesis
TRINITY_DN51464_c0_g1	178.785	199.851	197.448	207.211	222.639	201.314	170.12	182.336	179.977	134.848	113.775	181.192	KOG1610, KOG1610, KOG1610, Corticosteroid 11-beta-dehydrogenase and related short chain-type dehydrogenases [Secondary metabolites biosynthesis, transport and catabolism, General function prediction only]. 1.42415e-75	gi|1022770576|gb|KZS14976.1| Retinol dehydrogenase 8 [Daphnia magna] 1.1e-67	GO:0003858, 3-hydroxybutyrate dehydrogenase activity;GO:0004745, retinol dehydrogenase activity;GO:0005654, nucleoplasm;GO:0005759, mitochondrial matrix;GO:0007601, visual perception;GO:0099617, matrix side of mitochondrial inner membrane	K00019-ko00072 Synthesis and degradation of ketone bodies;ko00650 Butanoate metabolism
TRINITY_DN41172_c3_g3	101.121	172.585	117.512	146.013	143.233	163.086	205.073	177.502	181.468	245.521	304.271	211.261	KOG3255, KOG3255, KOG3255, 60S ribosomal protein L9 [Translation, ribosomal structure and biogenesis]. 5.87785e-50	gi|328899696|gb|AEB54645.1| ribosomal protein L9 [Procambarus clarkii] 2.4e-75	GO:0000022, mitotic spindle elongation;GO:0002181, cytoplasmic translation;GO:0003723, RNA binding;GO:0003735, structural constituent of ribosome;GO:0005840, ribosome;GO:0006412, translation;GO:0007052, mitotic spindle organization;GO:0019843, rRNA binding;GO:0022625, cytosolic large ribosomal subunit;GO:0051298, centrosome duplication	K02940-ko03010 Ribosome
TRINITY_DN49766_c1_g1	286.225	217.803	174.927	281.246	192.874	196.091	155.948	180.033	189.714	126.241	51.003	113.056	KOG4706, KOG4706, KOG4706, Uncharacterized conserved protein [Function unknown]. 2.59157e-07	gi|766920715|ref|XP_011504842.1| PREDICTED: nucleolar protein 16 [Ceratosolen solmsi marchali] 5.6e-12	GO:0005730, nucleolus;GO:0042273, ribosomal large subunit biogenesis	-
TRINITY_DN53305_c1_g1	263.306	249.39	258.819	162.718	206.064	198.937	121.436	257.164	202.123	75.3076	94.3861	72.5363	KOG4478, KOG4478, KOG4478, Uncharacterized membrane protein [Function unknown]. 5.07806e-23	gi|642916794|ref|XP_008199506.1| PREDICTED: transmembrane protein 70 homolog, mitochondrial [Tribolium castaneum] 4.7e-44	GO:0016021, integral component of membrane;GO:0032592, integral component of mitochondrial membrane;GO:0033615, mitochondrial proton-transporting ATP synthase complex assembly	-
TRINITY_DN41008_c4_g3	236.515	206.345	215.208	228.387	264.936	231.087	224.489	202.155	177.218	67.7113	52.4845	50.674	KOG4012, KOG4012, KOG4012, Histone H1 [Chromatin structure and dynamics]. 4.00294e-07	gi|831321137|ref|XP_012693430.1| PREDICTED: histone H1-like [Clupea harengus] 3.5e-06	GO:0000786, nucleosome;GO:0003677, DNA binding;GO:0005634, nucleus;GO:0006334, nucleosome assembly	-
TRINITY_DN52766_c0_g1	238.426	254.412	270.95	262.669	167.453	192.142	258.375	161.807	216.888	46.8829	49.225	37.7899	-	-	-	-
TRINITY_DN40034_c6_g4	216.488	162.412	209.236	256.511	203.714	221.921	191.373	208.142	210.133	71.8906	94.5747	106.065	-	gi|646701246|gb|KDR11051.1| hypothetical protein L798_14635 [Zootermopsis nevadensis] 2.5e-62	GO:0016021, integral component of membrane	-
TRINITY_DN52426_c5_g1	179.11	183.248	198.598	165.359	186.891	190.411	208.275	191.441	234.892	143.43	95.791	162.837	-	gi|970908511|ref|XP_015120342.1| PREDICTED: neutral and basic amino acid transport protein rBAT isoform X1 [Diachasma alloeum] 7.1e-24	GO:0003824, catalytic activity;GO:0005975, carbohydrate metabolic process;GO:0015175, neutral amino acid transmembrane transporter activity;GO:0015827, tryptophan transport;GO:0016021, integral component of membrane;GO:0016324, apical plasma membrane;GO:0042470, melanosome	K06519-ko04150 mTOR signaling pathway;ko04974 Protein digestion and absorption
TRINITY_DN44534_c6_g1	129.521	144.901	139.224	172.102	199.795	204.479	223.337	181.573	212.136	170.677	129.746	224.868	-	gi|557776740|ref|XP_005188008.1| PREDICTED: cytochrome c oxidase subunit NDUFA4-like [Musca domestica] 2.9e-23	GO:0004129, cytochrome-c oxidase activity;GO:0005739, mitochondrion;GO:0005743, mitochondrial inner membrane;GO:0005751, mitochondrial respiratory chain complex IV;GO:0016021, integral component of membrane;GO:0070062, extracellular exosome;GO:1902600, proton transmembrane transport	K03948-ko00190 Oxidative phosphorylation
TRINITY_DN40242_c1_g1	165.275	197.835	196.859	152.115	201.026	223.348	289.961	59.1657	174.772	158.605	205.287	105.022	-	-	-	-
TRINITY_DN51560_c2_g2	237.405	215.34	266.766	236.917	234.837	218.373	151.152	181.572	173.391	69.9586	72.8316	67.6688	KOG4178, KOG4178, KOG4178, Soluble epoxide hydrolase [Lipid transport and metabolism]. 1.36455e-35	gi|936600536|ref|XP_014213905.1| PREDICTED: epoxide hydrolase 4-like isoform X1 [Copidosoma floridanum] 2.9e-58	GO:0003824, catalytic activity;GO:0016021, integral component of membrane;GO:0016787, hydrolase activity	-
TRINITY_DN49766_c2_g1	158.831	168.817	164.551	170.746	199.66	188.64	191.485	200.691	192.322	169.529	165.613	155.284	KOG1745, KOG1745, KOG1745, Histones H3 and H4 [Chromatin structure and dynamics]. 3.68446e-80	gi|307204446|gb|EFN83153.1| Histone H3.3 [Harpegnathos saltator] 9.6e-67	GO:0000786, nucleosome;GO:0003677, DNA binding;GO:0005634, nucleus	-
TRINITY_DN43557_c1_g2	216.218	198.52	256.667	251.82	202.512	149.466	125.772	134.342	216.765	106.958	133.975	132.563	KOG4394, KOG4394, KOG4394, RNase P subunit that is not also a subunit of RNase MRP, involved in pre-tRNA processing [RNA processing and modification]. 6.99659e-08	gi|147906406|ref|NP_001089207.1| ribonuclease P/MRP 21kDa subunit [Xenopus laevis] 1.2e-14	GO:0001682, tRNA 5'-leader removal;GO:0004526, ribonuclease P activity;GO:0005654, nucleoplasm;GO:0005655, nucleolar ribonuclease P complex;GO:0006364, rRNA processing;GO:0008033, tRNA processing;GO:0042493, response to drug;GO:0046872, metal ion binding	K03540-ko03013 RNA transport
TRINITY_DN51993_c5_g2	237.174	214.058	221.795	179.011	185.265	186.268	155.107	169.701	170.922	126.733	155.183	123.624	-	-	-	-
TRINITY_DN43022_c2_g1	163.991	176.342	147.544	229.271	182.416	216.86	144.349	186.193	210.941	159.055	120.572	186.823	KOG3359, KOG3359, KOG3359, Dolichyl-phosphate-mannose:protein O-mannosyl transferase [Posttranslational modification, protein turnover, chaperones]. 1.00003e-134	gi|646634631|gb|KDQ71515.1| Protein O-mannosyl-transferase 2 [Zootermopsis nevadensis] 1.1e-186	GO:0000030, mannosyltransferase activity;GO:0004169, dolichyl-phosphate-mannose-protein mannosyltransferase activity;GO:0005783, endoplasmic reticulum;GO:0005789, endoplasmic reticulum membrane;GO:0006493, protein O-linked glycosylation;GO:0007517, muscle organ development;GO:0016021, integral component of membrane;GO:0030259, lipid glycosylation	K00728-ko00514 Other types of O-glycan biosynthesis
TRINITY_DN44610_c6_g1	142.127	162.81	126.748	151.487	197.856	201.204	184.018	139.61	152.458	153.112	220.922	288.471	-	gi|642931172|ref|XP_008196469.1| PREDICTED: uncharacterized protein LOC658141 isoform X2 [Tribolium castaneum] 3.3e-74	-	-
TRINITY_DN48937_c3_g2	243.6	225.304	214.795	196.453	201.243	181.99	141.834	220.86	187.66	123.304	77.7019	103.63	KOG4154, KOG4154, KOG4154, Arginine-rich protein [General function prediction only]. 4.25328e-45	gi|913300419|ref|XP_013199618.1| PREDICTED: mesencephalic astrocyte-derived neurotrophic factor homolog [Amyelois transitella] 3.3e-45	GO:0005576, extracellular region;GO:0007275, multicellular organism development	-
TRINITY_DN47212_c1_g1	238.339	240.162	204.148	185.615	199.014	173.252	164.317	157.257	159.489	189.702	97.196	107.955	KOG3050, KOG3050, KOG3050, COP9 signalosome, subunit CSN6 [Posttranslational modification, protein turnover, chaperones, Signal transduction mechanisms]. 9.421e-114	gi|310833350|gb|ADP30959.1| COP9 constitutive photomorphogenic-like protein subunit 6 [Penaeus monodon] 3.0e-149	GO:0005737, cytoplasm;GO:0008180, COP9 signalosome	-
TRINITY_DN44130_c4_g3	153.187	161.68	154.131	173.703	149.203	154.716	161.943	163.249	191.239	245.038	128.237	279.665	KOG1415, KOG1415, KOG1415, Ubiquitin C-terminal hydrolase UCHL1 [Posttranslational modification, protein turnover, chaperones]. 5.48805e-76	gi|225908473|gb|ACO36738.1| ubiquitin carboxyl-terminal esterase L3 [Scylla paramamosain] 7.4e-97	GO:0004843, thiol-dependent ubiquitin-specific protease activity;GO:0005622, intracellular;GO:0005737, cytoplasm;GO:0006511, ubiquitin-dependent protein catabolic process;GO:0016579, protein deubiquitination	-
TRINITY_DN49183_c2_g1	200.505	196.904	186.616	186.183	179.293	188.59	136.472	170.086	238.362	97.431	179.439	153.211	-	gi|646723974|gb|KDR24408.1| Protein bunched, class 2/F isoform [Zootermopsis nevadensis] 1.0e-30	GO:0001709, cell fate determination;GO:0001751, compound eye photoreceptor cell differentiation;GO:0002052, positive regulation of neuroblast proliferation;GO:0003700, DNA binding transcription factor activity;GO:0005634, nucleus;GO:0005737, cytoplasm;GO:0005829, cytosol;GO:0006351, transcription, DNA-templated;GO:0007297, ovarian follicle cell migration;GO:0007304, chorion-containing eggshell fo…	-
TRINITY_DN52557_c1_g1	179.628	272.389	219.879	280.941	223.885	158.299	170.241	181.724	163.325	67.0884	88.2756	104.614	KOG0193, KOG0193, KOG0193, Serine/threonine protein kinase RAF [Signal transduction mechanisms]. 4.85557e-13	-	GO:0000776, kinetochore;GO:0000777, condensed chromosome kinetochore;GO:0004672, protein kinase activity;GO:0005524, ATP binding;GO:0005623, cell;GO:0005737, cytoplasm;GO:0007094, mitotic spindle assembly checkpoint;GO:0007140, male meiotic nuclear division;GO:0008608, attachment of spindle microtubules to kinetochore;GO:0030496, midbody;GO:0043063, intercellular bridge organization;GO:0045171, i…	-
TRINITY_DN39640_c3_g3	220.934	271.601	207.427	115.961	255.591	217.59	141.629	250.71	201.184	65.9042	89.4918	69.7184	-	-	GO:0005789, endoplasmic reticulum membrane;GO:0015031, protein transport;GO:0016021, integral component of membrane	-
TRINITY_DN45952_c2_g5	205.065	216.981	208.024	175.56	175.815	163.669	149.456	254.756	208.533	129.294	101.052	117.638	-	-	GO:0016021, integral component of membrane	-
TRINITY_DN48845_c3_g2	183.625	162.126	171.388	198.377	178.726	192.086	175.378	184.174	192.582	162.091	136.441	165.977	KOG3366, KOG3366, KOG3366, Mitochondrial F1F0-ATP synthase, subunit d/ATP7 [Energy production and conversion]. 2.87096e-16	gi|906472113|gb|KNC32299.1| ATP synthase subunit d, mitochondrial [Lucilia cuprina] 6.9e-31	GO:0000274, mitochondrial proton-transporting ATP synthase, stator stalk;GO:0000276, mitochondrial proton-transporting ATP synthase complex, coupling factor F(o);GO:0005739, mitochondrion;GO:0005811, lipid droplet;GO:0005875, microtubule associated complex;GO:0006979, response to oxidative stress;GO:0008340, determination of adult lifespan;GO:0015078, proton transmembrane transporter activity;GO:…	K02138-ko00190 Oxidative phosphorylation
TRINITY_DN44808_c3_g5	156.664	127.941	121.977	199.238	177.982	209.188	203.947	171.388	181.489	176.244	164.685	211.679	KOG4110, KOG4110, KOG4110, NADH:ubiquinone oxidoreductase, NDUFS5/15kDa [Energy production and conversion]. 2.0927e-09	gi|817077395|ref|XP_012261022.1| PREDICTED: NADH dehydrogenase [ubiquinone] iron-sulfur protein 5 [Athalia rosae] 1.5e-13	-	K03938-ko00190 Oxidative phosphorylation
TRINITY_DN48125_c0_g2	46.9431	198.305	132.144	34.7243	280.272	170.649	176.423	159.57	251.885	128.108	323.316	185.418	KOG0819, KOG0819, KOG0819, Annexin [Intracellular trafficking, secretion, and vesicular transport]. 3.89088e-08	gi|321471231|gb|EFX82204.1| hypothetical protein DAPPUDRAFT_302630 [Daphnia pulex] 2.0e-06	GO:0005509, calcium ion binding;GO:0005544, calcium-dependent phospholipid binding;GO:0005634, nucleus;GO:0005737, cytoplasm;GO:0014704, intercalated disc;GO:0016324, apical plasma membrane;GO:0042383, sarcolemma;GO:0042470, melanosome;GO:0046903, secretion	-
TRINITY_DN46756_c1_g1	193.532	199.275	192.547	203.489	206.387	184.168	184.248	194.367	217.284	110.399	82.041	117.718	KOG3173, KOG3173, KOG3173, Predicted Zn-finger protein [General function prediction only]. 1.01173e-22	gi|952540912|gb|KRT85939.1| hypothetical protein AMK59_127 [Oryctes borbonicus] 8.7e-31	GO:0003677, DNA binding;GO:0008270, zinc ion binding	-
TRINITY_DN47807_c2_g4	205.134	227.708	253.365	108.633	242.882	49.9676	175.276	231.71	162.992	124.23	119.767	183.208	-	-	-	-
TRINITY_DN47096_c2_g4	37.4349	59.0682	86.6286	84.5926	141.351	122.125	187.85	84.0735	70.9201	839.081	112.237	252.957	-	gi|328899390|gb|AEB54636.1| hypothetical protein [Procambarus clarkii] 1.7e-10	-	-
TRINITY_DN48520_c0_g1	173.854	253.527	278.165	262.162	221.387	227.337	187.77	173.014	150.349	33.2639	36.8701	80.033	KOG2698, KOG2698, KOG2698, GTP cyclohydrolase I [Coenzyme transport and metabolism]. 5.58008e-57	gi|924555587|gb|ALC40860.1| Pu [Drosophila busckii] 2.2e-59	GO:0003934, GTP cyclohydrolase I activity;GO:0005525, GTP binding;GO:0005737, cytoplasm;GO:0006728, pteridine biosynthetic process;GO:0006729, tetrahydrobiopterin biosynthetic process;GO:0008270, zinc ion binding;GO:0008363, larval chitin-based cuticle development;GO:0009880, embryonic pattern specification;GO:0035185, preblastoderm mitotic cell cycle;GO:0035998, 7,8-dihydroneopterin 3'-triphosph…	K01495-ko00790 Folate biosynthesis
TRINITY_DN44077_c3_g2	208.036	218.841	181.55	174.84	181.49	174.956	150.191	208.221	158.9	155.454	112.667	146.682	KOG0070, KOG0070, KOG0070, GTP-binding ADP-ribosylation factor Arf1 [Intracellular trafficking, secretion, and vesicular transport]. 1.59053e-101	gi|939648957|ref|XP_014273936.1| PREDICTED: ADP-ribosylation factor 1 [Halyomorpha halys] 1.8e-98	GO:0005525, GTP binding;GO:0005622, intracellular;GO:0005794, Golgi apparatus;GO:0007264, small GTPase mediated signal transduction;GO:0015031, protein transport;GO:0016192, vesicle-mediated transport	K07937-ko04072 Phospholipase D signaling pathway;ko04144 Endocytosis
TRINITY_DN46374_c3_g1	237.067	242.302	152.63	118.329	230.125	255.347	209.185	205.142	148.604	67.5943	104.424	99.7822	-	-	-	-
TRINITY_DN46860_c6_g1	144.823	170.001	159.97	163.671	160.62	172.778	152.138	182.284	176.286	188.626	173.85	217.03	KOG1439, KOG1439, KOG1439, RAB proteins geranylgeranyltransferase component A (RAB escort protein) [Posttranslational modification, protein turnover, chaperones]. 1.06511e-174	gi|321476489|gb|EFX87450.1| hypothetical protein DAPPUDRAFT_207615 [Daphnia pulex] 4.9e-205	GO:0005093, Rab GDP-dissociation inhibitor activity;GO:0005096, GTPase activator activity;GO:0005622, intracellular;GO:0005794, Golgi apparatus;GO:0005829, cytosol;GO:0007264, small GTPase mediated signal transduction;GO:0015031, protein transport;GO:0016491, oxidoreductase activity;GO:0030496, midbody;GO:0032482, Rab protein signal transduction;GO:0043209, myelin sheath;GO:0050771, negative regu…	-
TRINITY_DN45732_c0_g1	165.601	195.7	115.854	164.711	167.266	168.124	150.38	205.173	191.233	173.153	142.806	219.339	-	gi|675389571|gb|KFM82468.1| Zinc finger matrin-type protein 5, partial [Stegodyphus mimosarum] 3.4e-18	GO:0005681, spliceosomal complex;GO:0006397, mRNA processing;GO:0008270, zinc ion binding;GO:0008380, RNA splicing;GO:0046872, metal ion binding	-
TRINITY_DN41914_c0_g1	226.371	231.236	235.793	142.333	299.563	180.573	181.066	228.779	170.563	39.7569	50.3836	69.7034	-	-	-	-
TRINITY_DN51612_c9_g1	162.06	160.031	194.984	162.625	178.182	181.256	162.334	183.601	219.466	164.376	116.622	170.382	-	-	-	-
TRINITY_DN37768_c0_g1	95.8899	303.076	258.199	237.207	276.221	187.04	249.813	98.3333	193.511	53.4266	27.4974	75.6052	KOG0203, KOG0203, KOG0203, Na+/K+ ATPase, alpha subunit [Inorganic ion transport and metabolism]. 8.45285e-48	gi|451988475|gb|AGF90965.1| Na+/K+-ATPase [Portunus trituberculatus] 7.5e-45	GO:0001700, embryonic development via the syncytial blastoderm;GO:0001894, tissue homeostasis;GO:0005391, sodium:potassium-exchanging ATPase activity;GO:0005524, ATP binding;GO:0005634, nucleus;GO:0005737, cytoplasm;GO:0005886, plasma membrane;GO:0005887, integral component of plasma membrane;GO:0005890, sodium:potassium-exchanging ATPase complex;GO:0005918, septate junction;GO:0006812, cation tr…	-
TRINITY_DN52935_c1_g3	201.156	274.208	197.897	219.469	182.013	210.245	204.121	215.159	197.149	57.2258	36.5221	53.2008	-	-	-	-
TRINITY_DN51920_c1_g1	262.768	239.045	291.672	197.302	225.657	173.501	230.522	136.194	109.879	65.2915	67.948	48.2572	-	-	-	-
TRINITY_DN43396_c0_g1	194.191	211.296	231.995	245.111	225.379	225.406	141.623	163.925	152.404	69.2307	85.3594	101.725	KOG0762, KOG0762, KOG0762, Mitochondrial carrier protein [Energy production and conversion]. 4.1417e-74	gi|675383982|gb|KFM76879.1| hypothetical protein X975_24721, partial [Stegodyphus mimosarum] 3.7e-77	GO:0003735, structural constituent of ribosome;GO:0005743, mitochondrial inner membrane;GO:0006412, translation;GO:0015227, acyl carnitine transmembrane transporter activity;GO:0016021, integral component of membrane;GO:0055085, transmembrane transport	-
TRINITY_DN49900_c1_g1	70.8351	186.743	65.8415	73.2198	206.591	79.0082	183.72	239.145	261.442	162.32	280.987	226.15	-	gi|939687652|ref|XP_014287780.1| PREDICTED: uncharacterized protein LOC106688033 [Halyomorpha halys] 2.5e-104	GO:0016021, integral component of membrane	-
TRINITY_DN51630_c0_g1	212.678	193.952	264.177	142.719	196.717	116.466	228.146	178.519	102.617	151.755	192.611	47.0033	-	-	-	-
TRINITY_DN45717_c0_g2	315.455	176.431	136.352	225.839	180.528	231.904	64.8765	151.808	17.5143	90.5395	258.857	177.229	KOG3627, KOG3627, KOG3627, Trypsin [Amino acid transport and metabolism]. 7.79286e-22	gi|50950077|dbj|BAD34945.1| serine proteinase homologue [Marsupenaeus japonicus] 3.5e-39	GO:0004252, serine-type endopeptidase activity;GO:0005576, extracellular region;GO:0042381, hemolymph coagulation	-
TRINITY_DN42588_c0_g2	164.858	157.73	146.233	155.519	168.339	162.047	167.572	169.723	181.463	200.269	138.237	212.341	KOG1792, KOG1792, KOG1792, Reticulon [Intracellular trafficking, secretion, and vesicular transport]. 6.41541e-09	gi|342326191|gb|AEL23011.1| reticulon-1 [Cherax quadricarinatus] 9.7e-44	GO:0005634, nucleus;GO:0005789, endoplasmic reticulum membrane;GO:0016021, integral component of membrane	-
TRINITY_DN52873_c0_g1	112.347	121.134	101.633	113.401	122.479	158.511	229.83	98.6825	149.142	206.827	310.162	297.696	-	-	GO:0005634, nucleus	-
TRINITY_DN53359_c2_g1	273.752	247.17	293.702	190.636	177.915	85.137	143.583	75.4361	157.726	92.8584	130.362	150.162	-	-	-	-
TRINITY_DN47099_c0_g1	363.708	293.192	251.584	241.994	181.332	195.822	124.115	170.247	129.753	24.495	17.6773	22.5284	-	-	-	-
TRINITY_DN52817_c0_g1	83.94	159.606	141.971	276.489	185.865	133.506	158.848	136.312	188.749	123.953	225.08	201.873	-	-	GO:0005615, extracellular space;GO:0030513, positive regulation of BMP signaling pathway	-
TRINITY_DN50826_c4_g1	143.33	152.94	142.368	152.284	164.777	168.467	171.24	166.913	189.827	207.45	114.311	234.561	KOG1654, KOG1654, KOG1654, Microtubule-associated anchor protein involved in autophagy and membrane trafficking [Cytoskeleton]. 1.59111e-32	gi|749396785|gb|AEL23115.2| gabarap protein [Cherax quadricarinatus] 5.3e-44	GO:0000045, autophagosome assembly;GO:0000139, Golgi membrane;GO:0000226, microtubule cytoskeleton organization;GO:0000421, autophagosome membrane;GO:0000422, autophagy of mitochondrion;GO:0005764, lysosome;GO:0005776, autophagosome;GO:0005790, smooth endoplasmic reticulum;GO:0005829, cytosol;GO:0005874, microtubule;GO:0005875, microtubule associated complex;GO:0005886, plasma membrane;GO:0005930…	K08341-ko04140 Regulation of autophagy;ko04212 Longevity regulating pathway - worm;ko04727 GABAergic synapse;ko04139 Regulation of mitophagy - yeast;ko04068 FoxO signaling pathway
TRINITY_DN42332_c1_g5	102.006	112.541	87.0454	156.712	157.675	172.03	190.531	179.42	185.666	232.382	165.562	264.718	KOG3927, KOG3927, KOG3927, Na+/K+ ATPase, beta subunit [Inorganic ion transport and metabolism]. 2.61251e-18	gi|758375321|gb|AJO70001.1| sodium-potassium ATPase beta [Cherax destructor] 6.7e-73	GO:0005890, sodium:potassium-exchanging ATPase complex;GO:0006813, potassium ion transport;GO:0006814, sodium ion transport	-
TRINITY_DN41131_c2_g6	17.7459	23.2484	20.7663	14.1736	4.58138	6.76222	31.1359	108.755	92.0273	556.973	795.582	333.735	-	gi|262401257|gb|ACY66531.1| hypothetical protein [Scylla paramamosain] 5.3e-10	-	-
TRINITY_DN52241_c0_g1	123.811	133.354	135.695	152.576	164.911	158.22	189.696	137.832	190.936	228.503	161.176	221.48	KOG1570, KOG1570, KOG1570, 60S ribosomal protein L10A [Translation, ribosomal structure and biogenesis]. 2.67329e-83	gi|256002943|gb|ACU52718.1| ribosomal protein L10a [Fenneropenaeus merguiensis] 1.7e-93	GO:0003723, RNA binding;GO:0003735, structural constituent of ribosome;GO:0006412, translation;GO:0015934, large ribosomal subunit	K02865-ko03010 Ribosome
TRINITY_DN47190_c3_g1	123.15	156.214	131.496	148.753	140.842	150.144	151.827	162.134	177.984	212.647	216.073	224.748	KOG0187, KOG0187, KOG0187, 40S ribosomal protein S17 [Translation, ribosomal structure and biogenesis]. 3.13964e-66	gi|831278612|ref|XP_012670242.1| PREDICTED: 40S ribosomal protein S17 [Clupea harengus] 5.1e-52	GO:0000028, ribosomal small subunit assembly;GO:0003735, structural constituent of ribosome;GO:0005840, ribosome;GO:0006412, translation;GO:0022627, cytosolic small ribosomal subunit	K02962-ko03010 Ribosome
TRINITY_DN43268_c1_g4	120.437	134.056	120.575	146.095	159.39	159.475	185.368	156.459	175.966	260.628	169.625	206.247	KOG3499, KOG3499, KOG3499, 60S ribosomal protein L38 [Translation, ribosomal structure and biogenesis]. 8.62585e-25	gi|170585537|ref|XP_001897539.1| 60S ribosomal protein L38 [Brugia malayi] 4.6e-27	GO:0003735, structural constituent of ribosome;GO:0005840, ribosome;GO:0006412, translation	K02923-ko03010 Ribosome
TRINITY_DN42017_c2_g1	146.868	163.353	167.655	182.748	172.666	178.144	151.965	165.479	177.256	147.282	187.74	151.381	KOG3126, KOG3126, KOG3126, Porin/voltage-dependent anion-selective channel protein [Inorganic ion transport and metabolism]. 2.33108e-93	gi|307352167|gb|ADJ94951.2| voltage-dependent anion-selective channel [Eriocheir sinensis] 1.7e-149	GO:0000166, nucleotide binding;GO:0005741, mitochondrial outer membrane;GO:0008308, voltage-gated anion channel activity;GO:0015288, porin activity;GO:0046930, pore complex;GO:1902017, regulation of cilium assembly	K15040-ko04020 Calcium signaling pathway;ko04022 cGMP - PKG signaling pathway
TRINITY_DN52131_c5_g1	2.8837	568.27	1096.24	0	7.22317	0	0	7.15176	7.81608	292.73	0.212143	5.99727	-	-	-	-
TRINITY_DN40509_c1_g1	122.669	129.865	130.871	138.907	146.735	156.07	166.106	136.493	172.916	227.691	226.034	229.999	KOG3301, KOG3301, KOG3301, Ribosomal protein S4 [Translation, ribosomal structure and biogenesis]. 3.05807e-56	gi|328899855|gb|AEB54651.1| ribosomal protein S9 [Procambarus clarkii] 3.9e-69	GO:0000022, mitotic spindle elongation;GO:0000228, nuclear chromosome;GO:0003735, structural constituent of ribosome;GO:0005730, nucleolus;GO:0005737, cytoplasm;GO:0005829, cytosol;GO:0005840, ribosome;GO:0006412, translation;GO:0007052, mitotic spindle organization;GO:0015935, small ribosomal subunit;GO:0019843, rRNA binding;GO:0022627, cytosolic small ribosomal subunit;GO:0045903, positive regu…	K02997-ko03010 Ribosome
TRINITY_DN39319_c0_g4	208.671	179.801	194.186	188.869	221.475	200.237	205.825	220.371	180.888	53.3425	42.6374	83.5451	-	-	-	-
TRINITY_DN47002_c2_g1	193.162	174.889	196.691	203.507	216.419	188.642	142.567	144.993	165.259	110.311	112.392	130.108	-	-	-	-
TRINITY_DN53086_c1_g1	168.808	184.929	234.632	114.714	149.206	135.636	92.8669	167.734	164.108	105.085	372.054	80.3447	-	-	-	-
TRINITY_DN51294_c1_g1	194.295	211.314	180.15	181.849	216.99	175.243	180.058	134.239	167.488	91.9171	117.965	118.406	-	-	-	-
TRINITY_DN48909_c2_g1	197.58	195.495	193.461	181.657	181.438	184.556	118.865	156.25	166.188	89.1993	203.087	99.6874	-	gi|936696041|ref|XP_014226004.1| PREDICTED: uncharacterized protein LOC106651840 [Trichogramma pretiosum] 1.1e-23	GO:0004252, serine-type endopeptidase activity;GO:0005576, extracellular region;GO:0005578, proteinaceous extracellular matrix;GO:0006508, proteolysis;GO:0007306, eggshell chorion assembly;GO:0007310, oocyte dorsal/ventral axis specification;GO:0007313, maternal specification of dorsal/ventral axis, oocyte, soma encoded;GO:0007343, egg activation;GO:0008063, Toll signaling pathway;GO:0008233, pep…	-
TRINITY_DN46387_c1_g1	136.372	136.108	144.422	140.018	147.488	157.158	185.31	159.288	164.397	186.304	235.724	173.831	KOG0893, KOG0893, KOG0893, 60S ribosomal protein L31 [Translation, ribosomal structure and biogenesis]. 9.38703e-48	gi|936558860|ref|XP_014219446.1| PREDICTED: 60S ribosomal protein L31 [Copidosoma floridanum] 2.8e-47	GO:0003735, structural constituent of ribosome;GO:0005840, ribosome;GO:0006412, translation	K02910-ko03010 Ribosome
TRINITY_DN43756_c1_g1	193.666	184.2	179.242	196.89	202.977	197.774	176.418	215.318	183.441	80.4889	68.5021	87.2808	KOG1073, KOG1073, KOG1073, Uncharacterized mRNA-associated protein RAP55 [Intracellular trafficking, secretion, and vesicular transport]. 6.02253e-23	gi|926644686|ref|XP_013788621.1| PREDICTED: protein LSM14 homolog B-like [Limulus polyphemus] 2.4e-35	GO:0006417, regulation of translation;GO:0007275, multicellular organism development	-
TRINITY_DN44412_c2_g1	197.388	191.543	155.417	139.05	178.962	144.373	135.467	167.739	143.71	107.166	256.764	147.049	KOG4065, KOG4065, KOG4065, Uncharacterized conserved protein [Function unknown]. 9.75949e-20	gi|1022771493|gb|KZS15811.1| Multiple coagulation factor deficiency protein 2 [Daphnia magna] 8.3e-40	GO:0005509, calcium ion binding;GO:0005783, endoplasmic reticulum;GO:0005793, endoplasmic reticulum-Golgi intermediate compartment;GO:0005794, Golgi apparatus;GO:0015031, protein transport;GO:0016192, vesicle-mediated transport	-
TRINITY_DN41123_c2_g3	33.7537	36.4595	40.1411	71.3124	42.6305	67.9491	183.831	106.266	164.36	487.332	324.753	404.356	KOG1543, KOG1543, KOG1543, Cysteine proteinase Cathepsin L [Posttranslational modification, protein turnover, chaperones]. 5.07336e-76	gi|765669821|gb|AJS13771.1| cathepsin L protein [Cherax quadricarinatus] 1.8e-166	GO:0005764, lysosome;GO:0007275, multicellular organism development;GO:0008234, cysteine-type peptidase activity;GO:0030154, cell differentiation	K01365-ko04142 Lysosome;ko04145 Phagosome;ko04210 Apoptosis;ko04612 Antigen processing and presentation
TRINITY_DN44468_c2_g1	0	9.25031	45.6978	12.5454	547.261	28.4104	669.053	5.64181	41.2745	43.8572	474.247	79.5733	-	-	-	-
TRINITY_DN49464_c3_g2	216.191	189.688	176.501	180.089	190.683	157.429	147.884	172.672	213.752	113.974	93.5518	100.842	KOG3217, KOG3217, KOG3217, Protein tyrosine phosphatase [Signal transduction mechanisms]. 6.7695e-43	gi|939263220|ref|XP_014251564.1| PREDICTED: low molecular weight phosphotyrosine protein phosphatase-like [Cimex lectularius] 5.6e-54	GO:0003993, acid phosphatase activity;GO:0004726, non-membrane spanning protein tyrosine phosphatase activity;GO:0005737, cytoplasm	-
TRINITY_DN41399_c3_g2	176.35	167.485	196.305	183.799	188.885	173.1	106.128	177.916	183.319	115.481	137.04	144.169	KOG1748, KOG1748, KOG1748, Acyl carrier protein/NADH-ubiquinone oxidoreductase, NDUFAB1/SDAP subunit [Energy production and conversion, Lipid transport and metabolism, Secondary metabolites biosynthesis, transport and catabolism]. 5.06054e-26	gi|914571380|gb|KOB74514.1| Acyl carrier protein [Operophtera brumata] 2.5e-41	GO:0000036, acyl carrier activity;GO:0005739, mitochondrion;GO:0006120, mitochondrial electron transport, NADH to ubiquinone;GO:0006633, fatty acid biosynthetic process;GO:0010906, regulation of glucose metabolic process;GO:0019233, sensory perception of pain;GO:0031177, phosphopantetheine binding;GO:0070469, respiratory chain	K03955-ko00190 Oxidative phosphorylation
TRINITY_DN45077_c4_g1	105.8	101.178	85.7188	128.083	113.577	134.298	165.749	121.245	168.926	263.743	258.381	293.883	KOG0867, KOG0867, KOG0867, Glutathione S-transferase [Posttranslational modification, protein turnover, chaperones]. 4.96263e-15	gi|108773740|gb|ABG11961.1| tail muscle elongation factor 1 gamma [Procambarus clarkii] 3.9e-120	GO:0003746, translation elongation factor activity	-
TRINITY_DN39823_c0_g1	100.704	158.161	127.639	124.28	144.02	146.499	193.316	186.018	201.753	153.883	260.964	143.256	KOG4185, KOG4185, KOG4185, Predicted E3 ubiquitin ligase [Posttranslational modification, protein turnover, chaperones]. 3.00931e-06	gi|762077510|ref|XP_011451149.1| PREDICTED: uncharacterized protein LOC105344930 [Crassostrea gigas] 1.4e-07	GO:0005783, endoplasmic reticulum;GO:0005789, endoplasmic reticulum membrane;GO:0005813, centrosome;GO:0005929, cilium;GO:0008270, zinc ion binding;GO:0016021, integral component of membrane;GO:0030992, intraciliary transport particle B;GO:0043124, negative regulation of I-kappaB kinase/NF-kappaB signaling;GO:0045087, innate immune response;GO:0046597, negative regulation of viral entry into host…	-
TRINITY_DN51070_c0_g1	224.986	227.152	185.782	245.099	297.606	200.595	137.213	181.496	168.468	25.5561	24.5449	20.6062	KOG1677, KOG1677, KOG1677, CCCH-type Zn-finger protein [General function prediction only]. 1.38721e-09	gi|966711481|gb|KTG43719.1| hypothetical protein cypCar_00013593 [Cyprinus carpio] 6.6e-17	GO:0000288, nuclear-transcribed mRNA catabolic process, deadenylation-dependent decay;GO:0003677, DNA binding;GO:0005634, nucleus;GO:0005737, cytoplasm;GO:0006402, mRNA catabolic process;GO:0030097, hemopoiesis;GO:0035019, somatic stem cell population maintenance;GO:0035925, mRNA 3'-UTR AU-rich region binding;GO:0043488, regulation of mRNA stability;GO:0046872, metal ion binding;GO:0048103, somat…	-
TRINITY_DN52321_c0_g2	225.914	228.651	188.454	214.464	226.065	188.673	182.296	169.835	176.591	71.3989	11.2877	54.2174	-	-	-	-
TRINITY_DN44297_c1_g1	111.855	134.198	71.4411	168.584	104.885	200.153	276.409	152.257	212.474	135.119	213.512	147.401	-	-	-	-
TRINITY_DN45864_c0_g1	219.083	225.684	180.975	164.969	236.168	189.107	162.495	204.359	183.836	59.243	38.3783	61.1676	-	-	-	-
TRINITY_DN43549_c1_g4	55.7201	204.081	188.211	237.005	239.262	246.362	46.2149	215.697	135.239	140.536	76.6147	139.232	-	-	-	-
TRINITY_DN47277_c1_g1	421.221	235.079	146.726	130.365	88.5708	128.76	87.4245	239.461	128.828	97.1613	87.3319	131.952	KOG4140, KOG4140, KOG4140, Nuclear protein Ataxin-7 [Chromatin structure and dynamics]. 8.40793e-15	gi|1022767756|gb|KZS12587.1| Uncharacterized protein APZ42_022748 [Daphnia magna] 4.8e-22	-	-
TRINITY_DN51214_c2_g2	78.41	119.496	85.5605	119.935	173.627	143.275	168.488	181.882	208.475	209.434	220.231	214.019	-	gi|765339720|ref|XP_011493706.1| AAEL017075-PC [Aedes aegypti] 5.1e-08	GO:0008270, zinc ion binding	-
TRINITY_DN52817_c1_g5	123.364	130.939	115.521	146.719	128.159	128.117	165.202	105.782	141.663	150.155	348.045	230.62	-	-	GO:0002244, hematopoietic progenitor cell differentiation;GO:0005615, extracellular space;GO:0030513, positive regulation of BMP signaling pathway	-
TRINITY_DN47965_c2_g1	168.886	107.81	88.5419	205.525	158.434	151.142	203.562	134.575	212.975	96.6382	218.136	164.384	KOG3467, KOG3467, KOG3467, Histone H4 [Chromatin structure and dynamics]. 3.61975e-52	gi|671000914|ref|XP_008691314.1| PREDICTED: LOW QUALITY PROTEIN: uncharacterized protein LOC103665197 [Ursus maritimus] 2.8e-40	GO:0000786, nucleosome;GO:0003677, DNA binding;GO:0005634, nucleus;GO:0006334, nucleosome assembly;GO:0006352, DNA-templated transcription, initiation	-
TRINITY_DN47385_c2_g2	108.675	125.295	144.7	142.13	153.896	144.032	106.246	163.148	156.37	219.735	215.747	222.569	-	gi|262401023|gb|ACY66414.1| cytochrome c oxidase subunit VIIA putative [Scylla paramamosain] 6.7e-22	GO:0004129, cytochrome-c oxidase activity;GO:0005739, mitochondrion;GO:0005746, mitochondrial respiratory chain;GO:0005751, mitochondrial respiratory chain complex IV;GO:0006123, mitochondrial electron transport, cytochrome c to oxygen;GO:0016021, integral component of membrane;GO:0019233, sensory perception of pain	K02270-ko04260 Cardiac muscle contraction;ko00190 Oxidative phosphorylation
TRINITY_DN43383_c1_g2	130.713	184.304	183.24	161.392	147.749	192.619	132.757	211.968	138.682	117.487	180.635	118.538	-	-	-	-
TRINITY_DN52602_c3_g2	87.8832	88.9996	100.514	108.937	98.271	122.9	237.08	108.541	150.519	233.423	240.161	321.327	KOG1703, KOG1703, KOG1703, Adaptor protein Enigma and related PDZ-LIM proteins [Signal transduction mechanisms, Cytoskeleton]. 6.04182e-11	gi|909570993|ref|XP_013141066.1| PREDICTED: PDZ and LIM domain protein Zasp-like [Papilio polytes] 3.5e-40	GO:0001725, stress fiber;GO:0001952, regulation of cell-matrix adhesion;GO:0003779, actin binding;GO:0005915, zonula adherens;GO:0005925, focal adhesion;GO:0005927, muscle tendon junction;GO:0008270, zinc ion binding;GO:0015629, actin cytoskeleton;GO:0016323, basolateral plasma membrane;GO:0030018, Z disc;GO:0030239, myofibril assembly;GO:0031252, cell leading edge;GO:0045177, apical part of cell…	-
TRINITY_DN51129_c0_g1	157.13	183.741	178.771	201.626	161.853	166.063	128.632	138.463	168.83	105.635	165.263	141.963	KOG1366, KOG1366, KOG1366, Alpha-macroglobulin [Posttranslational modification, protein turnover, chaperones]. 7.19929e-47	gi|331031252|gb|AEC50080.1| alpha-2-macroglobulin [Pacifastacus leniusculus] 1.1e-94	GO:0004866, endopeptidase inhibitor activity;GO:0004867, serine-type endopeptidase inhibitor activity;GO:0005615, extracellular space;GO:0006954, inflammatory response;GO:0030414, peptidase inhibitor activity	-
TRINITY_DN52966_c0_g1	256.579	138.024	106.705	276.937	202.392	240.875	164.504	118.826	241.14	56.2026	44.6583	48.9426	-	-	-	-
TRINITY_DN50190_c5_g1	179.926	176.624	175.05	179.301	192.668	168.755	133.836	183.992	168.447	129.08	73.6335	133.589	KOG0371, KOG0371, KOG0371, Serine/threonine protein phosphatase 2A, catalytic subunit [Signal transduction mechanisms]. 1.8645e-179	gi|939686794|ref|XP_014287497.1| PREDICTED: serine/threonine-protein phosphatase 2A catalytic subunit beta isoform isoform X1 [Halyomorpha halys] 3.9e-176	GO:0000159, protein phosphatase type 2A complex;GO:0000775, chromosome, centromeric region;GO:0000922, spindle pole;GO:0004721, phosphoprotein phosphatase activity;GO:0005634, nucleus;GO:0005737, cytoplasm;GO:0008637, apoptotic mitochondrial changes;GO:0010468, regulation of gene expression;GO:0034976, response to endoplasmic reticulum stress;GO:0042542, response to hydrogen peroxide;GO:0043161, …	K04382-ko04151 PI3K-Akt signaling pathway;ko03015 mRNA surveillance pathway;ko04728 Dopaminergic synapse;ko04530 Tight junction;ko04111 Cell cycle - yeast;ko04261 Adrenergic signaling in cardiomyocytes;ko04152 AMPK signaling pathway;ko04013 MAPK signaling pathway - fly;ko04113 Meiosis - yeast;ko04730 Long-term depression;ko04350 TGF-beta signaling pathway;ko04114 Oocyte meiosis;ko04391 Hippo sign…
TRINITY_DN41902_c1_g1	197.584	183.743	163.278	149.03	171.783	166.702	162.733	206.276	203.6	115.299	63.7896	103.709	-	-	-	-
TRINITY_DN51372_c0_g2	259.762	254.263	210.053	226.343	173.71	222.269	106.01	157.637	102.75	58.7642	60.5469	49.9582	-	-	-	-
TRINITY_DN46906_c0_g2	125.734	113.418	117.689	139.456	147.171	147.125	188.03	154.61	165.973	231.998	157.378	187.282	KOG3452, KOG3452, KOG3452, 60S ribosomal protein L36 [Translation, ribosomal structure and biogenesis]. 3.46829e-43	gi|328899629|gb|AEB54643.1| ribosomal protein L36 [Procambarus clarkii] 2.3e-46	GO:0003735, structural constituent of ribosome;GO:0005730, nucleolus;GO:0005840, ribosome;GO:0006412, translation;GO:0016020, membrane;GO:0016021, integral component of membrane;GO:0022625, cytosolic large ribosomal subunit	K02920-ko03010 Ribosome
TRINITY_DN44091_c1_g5	78.3404	106.694	75.1531	139.678	101.521	148.702	240.855	48.6595	100.499	318.441	157.376	358.232	KOG1376, KOG1376, KOG1376, Alpha tubulin [Cytoskeleton]. 1.03437e-48	gi|21667218|gb|AAM73987.1|AF465680_1 alpha-tubulin 2 [Homarus gammarus] 3.7e-38	GO:0003924, GTPase activity;GO:0005200, structural constituent of cytoskeleton;GO:0005525, GTP binding;GO:0005737, cytoplasm;GO:0005874, microtubule;GO:0007017, microtubule-based process	-
TRINITY_DN43986_c1_g1	203.032	164.366	182.47	172.779	184.516	210.812	152.986	166.181	118.322	91.96	147.13	78.6548	KOG0508, KOG0508, KOG0508, Ankyrin repeat protein [General function prediction only]. 2.75013e-13	gi|1008428260|ref|XP_015840304.1| PREDICTED: ankyrin repeat domain-containing protein 17 isoform X3 [Tribolium castaneum] 4.1e-49	GO:0003723, RNA binding;GO:0005654, nucleoplasm;GO:0005737, cytoplasm;GO:0045087, innate immune response	-
TRINITY_DN40754_c3_g1	95.3967	97.313	101.375	116.076	122.319	128.937	153.154	133.335	155.501	245.673	254.051	257.796	-	-	-	-
TRINITY_DN47346_c1_g2	178.362	179.038	178.213	164.635	158.555	171.095	148.823	146.944	171.216	127.613	102.293	131.34	-	-	-	-
TRINITY_DN43490_c0_g3	196.612	188.033	165.207	162.951	144.574	137.198	130.253	165.767	146.111	161.868	119.692	139.007	KOG0880, KOG0880, KOG0880, Peptidyl-prolyl cis-trans isomerase [Posttranslational modification, protein turnover, chaperones]. 3.07278e-61	gi|925175928|gb|ALC79583.1| cyclophilin [Cherax quadricarinatus] 3.4e-80	GO:0000413, protein peptidyl-prolyl isomerization;GO:0003755, peptidyl-prolyl cis-trans isomerase activity;GO:0005737, cytoplasm;GO:0006457, protein folding	-
TRINITY_DN49496_c0_g2	228.159	207.305	224.518	205.614	208.713	193.472	136.816	136.461	150.807	58.5473	44.6289	61.0882	-	gi|440910191|gb|ELR60016.1| hypothetical protein M91_08691, partial [Bos mutus] 3.1e-16	GO:0003743, translation initiation factor activity;GO:0003924, GTPase activity;GO:0005525, GTP binding;GO:0005737, cytoplasm;GO:0016021, integral component of membrane	-
TRINITY_DN41392_c0_g1	117.942	135.439	110.381	130.119	130.011	129.53	170.85	148.337	120.448	215.579	253.63	193.606	KOG3401, KOG3401, KOG3401, 60S ribosomal protein L26 [Translation, ribosomal structure and biogenesis]. 8.78786e-20	gi|238625709|gb|ACR48136.1| ribosomal protein L26 [Rimicaris exoculata] 1.1e-34	GO:0003735, structural constituent of ribosome;GO:0006412, translation;GO:0015934, large ribosomal subunit	K02898-ko03010 Ribosome
TRINITY_DN45186_c0_g2	146.178	157.098	157.354	214.715	194.161	191.926	174.538	145.593	206.893	94.2882	95.3474	77.6516	-	-	-	-
TRINITY_DN53049_c2_g2	237.139	260.848	242.766	155.806	130.434	159.365	100.174	160.469	276.903	44.9857	28.2406	51.9232	-	gi|642110454|emb|CDQ71327.1| unnamed protein product [Oncorhynchus mykiss] 3.6e-12	-	-
TRINITY_DN46490_c7_g1	74.6323	118.098	92.1033	147.027	143.302	133.854	195.758	104.577	173.025	244.641	145.268	274	-	-	-	-
TRINITY_DN41674_c1_g1	194.493	156.429	103.778	211.621	170.986	114.12	129.04	112.606	196.776	93.5398	223.218	138.293	KOG4185, KOG4185, KOG4185, Predicted E3 ubiquitin ligase [Posttranslational modification, protein turnover, chaperones]. 8.24068e-07	-	GO:0005783, endoplasmic reticulum;GO:0005789, endoplasmic reticulum membrane;GO:0005813, centrosome;GO:0005929, cilium;GO:0008270, zinc ion binding;GO:0016021, integral component of membrane;GO:0030992, intraciliary transport particle B;GO:0043124, negative regulation of I-kappaB kinase/NF-kappaB signaling;GO:0045087, innate immune response;GO:0046597, negative regulation of viral entry into host…	-
TRINITY_DN46666_c2_g1	154.172	178.067	209.26	198.474	180.159	180.63	138.761	155.12	146.883	84.5114	112.655	104.214	KOG2774, KOG2774, KOG2774, NAD dependent epimerase [General function prediction only]. 7.64296e-86	gi|1022763223|gb|KZS08860.1| L-threonine 3-dehydrogenase [Daphnia magna] 7.3e-93	GO:0003824, catalytic activity;GO:0005739, mitochondrion;GO:0006567, threonine catabolic process;GO:0008743, L-threonine 3-dehydrogenase activity;GO:0019518, L-threonine catabolic process to glycine;GO:0050662, coenzyme binding	K15789-ko00260 Glycine, serine and threonine metabolism
TRINITY_DN49859_c0_g5	320.667	397.689	239.379	222.625	32.5788	39.2576	22.0835	374.217	38.5067	75.4491	69.136	8.36707	-	-	-	-
TRINITY_DN46405_c0_g4	277.547	138.71	230.447	159.39	242.005	180.025	120.911	208.136	227.33	22.2227	8.24417	24.62	KOG3513, KOG3513, KOG3513, Neural cell adhesion molecule L1 [Signal transduction mechanisms]. 6.3797e-07	gi|826496068|ref|XP_012541067.1| PREDICTED: Down syndrome cell adhesion molecule-like protein Dscam2 isoform X2 [Monomorium pharaonis] 1.5e-27	GO:0005615, extracellular space;GO:0005886, plasma membrane;GO:0007156, homophilic cell adhesion via plasma membrane adhesion molecules;GO:0007416, synapse assembly;GO:0007420, brain development;GO:0009986, cell surface;GO:0010842, retina layer formation;GO:0016021, integral component of membrane;GO:0030054, cell junction;GO:0045202, synapse;GO:0048704, embryonic skeletal system morphogenesis;GO:…	-
TRINITY_DN51755_c2_g2	138.675	147.865	157.263	115.715	183.91	129.898	179.942	130.358	127.662	112.789	230.747	180.139	KOG1238, KOG1238, KOG1238, Glucose dehydrogenase/choline dehydrogenase/mandelonitrile lyase (GMC oxidoreductase family) [General function prediction only]. 1.01277e-157	gi|1022761586|gb|KZS07507.1| Glucose dehydrogenase [Daphnia magna] 9.6e-166	GO:0005576, extracellular region;GO:0016614, oxidoreductase activity, acting on CH-OH group of donors;GO:0050660, flavin adenine dinucleotide binding	K00108-ko00260 Glycine, serine and threonine metabolism
TRINITY_DN52005_c3_g1	135.73	169.327	169.55	167.839	172.193	151.899	113.235	162.904	129.249	129.977	159.421	171.304	KOG3627, KOG3627, KOG3627, Trypsin [Amino acid transport and metabolism]. 1.33565e-35	gi|378830428|gb|AFC61248.1| serine proteinase 1 [Portunus trituberculatus] 1.5e-93	GO:0004252, serine-type endopeptidase activity;GO:0005576, extracellular region;GO:0005737, cytoplasm;GO:0007281, germ cell development;GO:0007283, spermatogenesis;GO:0046658, anchored component of plasma membrane	-
TRINITY_DN44338_c2_g1	224.503	194.113	161.528	211.038	205.039	187.923	169.209	184.049	177.283	36.4172	34.8456	45.4456	-	-	-	-
TRINITY_DN43779_c0_g5	276.656	135.494	186.808	179.044	201.289	153.69	144.083	194.848	116.87	49.0405	125.638	65.4884	-	gi|762124546|ref|XP_011445290.1| PREDICTED: transcription intermediary factor 1-alpha-like isoform X2 [Crassostrea gigas] 1.9e-06	-	-
TRINITY_DN52404_c1_g3	109.228	105.443	94.2544	131.716	119.913	127.172	211.769	112.397	143.814	234.973	156.656	281.589	-	-	GO:0003676, nucleic acid binding;GO:0004386, helicase activity;GO:0005524, ATP binding	-
TRINITY_DN52917_c2_g1	161.978	200.167	155.926	183.596	192.032	198.054	144.738	144.428	138.498	62.5017	141.182	100.556	KOG3627, KOG3627, KOG3627, Trypsin [Amino acid transport and metabolism]. 2.6908e-49	gi|340717387|ref|XP_003397165.1| PREDICTED: serine protease nudel [Bombus terrestris] 1.2e-84	GO:0004252, serine-type endopeptidase activity;GO:0005576, extracellular region;GO:0005578, proteinaceous extracellular matrix;GO:0006508, proteolysis;GO:0007306, eggshell chorion assembly;GO:0007310, oocyte dorsal/ventral axis specification;GO:0007313, maternal specification of dorsal/ventral axis, oocyte, soma encoded;GO:0007343, egg activation;GO:0008063, Toll signaling pathway;GO:0008233, pep…	-
TRINITY_DN46380_c2_g1	9.71018	198.962	385.152	170.029	210.285	166.93	13.9894	215.294	292.753	58.3755	55.7711	31.6671	-	-	GO:0003677, DNA binding;GO:0005524, ATP binding;GO:0005737, cytoplasm;GO:0006289, nucleotide-excision repair;GO:0008270, zinc ion binding;GO:0009380, excinuclease repair complex;GO:0009381, excinuclease ABC activity;GO:0009432, SOS response;GO:0016887, ATPase activity	-
TRINITY_DN49661_c5_g2	172.9	162.032	159.373	171.398	170.528	174.871	154.799	157.089	151.647	120.69	63.9667	148.725	KOG2767, KOG2767, KOG2767, Translation initiation factor 5 (eIF-5) [Translation, ribosomal structure and biogenesis]. 2.89626e-118	gi|646705355|gb|KDR13109.1| Eukaryotic translation initiation factor 5 [Zootermopsis nevadensis] 2.9e-123	GO:0003743, translation initiation factor activity;GO:0005525, GTP binding;GO:0005829, cytosol;GO:0006413, translational initiation;GO:0022008, neurogenesis	K03262-ko03013 RNA transport;ko04214 Apoptosis - fly
TRINITY_DN51508_c0_g1	121.224	135.485	144.541	157.731	166.599	167.328	154.119	147.927	164.76	162.194	105.681	174.185	-	gi|700894663|gb|AIU99750.1| mitochondrial cytochrome c oxidase subunit VIc [Litopenaeus vannamei] 3.7e-20	GO:0004129, cytochrome-c oxidase activity;GO:0005743, mitochondrial inner membrane;GO:0016021, integral component of membrane	K02268-ko00190 Oxidative phosphorylation;ko04260 Cardiac muscle contraction
TRINITY_DN43434_c2_g4	179.037	146.545	178.922	181.717	193.196	167.217	132.736	131.644	167.922	98.4642	112.473	106.522	KOG1494, KOG1494, KOG1494, NAD-dependent malate dehydrogenase [Energy production and conversion]. 4.82389e-134	gi|941507809|gb|ALK82310.1| malate dehydrogenase [Macrobrachium nipponense] 5.3e-151	GO:0005654, nucleoplasm;GO:0005739, mitochondrion;GO:0005743, mitochondrial inner membrane;GO:0005759, mitochondrial matrix;GO:0005886, plasma membrane;GO:0005975, carbohydrate metabolic process;GO:0006099, tricarboxylic acid cycle;GO:0006107, oxaloacetate metabolic process;GO:0006108, malate metabolic process;GO:0006475, internal protein amino acid acetylation;GO:0006734, NADH metabolic process;…	K00026-ko00020 Citrate cycle (TCA cycle);ko00630 Glyoxylate and dicarboxylate metabolism;ko00620 Pyruvate metabolism;ko00710 Carbon fixation in photosynthetic organisms;ko01200 Carbon metabolism;ko00270 Cysteine and methionine metabolism
TRINITY_DN49182_c1_g1	142.525	116.626	117.122	121.485	101.448	158.083	208.429	187.521	108.274	143.244	288.327	102.168	-	-	-	-
TRINITY_DN47278_c6_g6	211.179	156.802	99.6692	201.683	184.43	277.016	127.919	134.734	40.8591	92.2368	160.484	106.36	KOG4233, KOG4233, KOG4233, DNA-bridging protein BAF [Chromatin structure and dynamics, Replication, recombination and repair]. 8.31114e-11	gi|929328714|ref|XP_014041400.1| PREDICTED: barrier-to-autointegration factor-like [Salmo salar] 7.2e-11	GO:0003677, DNA binding;GO:0005635, nuclear envelope;GO:0005694, chromosome	-
TRINITY_DN53308_c4_g1	214.244	236.13	244.993	163.48	159.625	166.973	109.474	149.868	133.378	49.4281	120.67	41.7869	-	-	-	-
TRINITY_DN42245_c1_g1	201.32	168.55	168.741	154.365	199.378	249.879	176.667	99.4903	57.7628	178.46	61.7664	71.1356	-	-	-	-
TRINITY_DN50669_c0_g2	218.569	130.045	200.544	226.854	146.424	196.01	148.771	177.456	146.981	68.4974	61.0298	62.1051	-	-	-	-
TRINITY_DN43702_c1_g1	85.2653	112.715	100.084	110.394	126.219	139.927	178.254	138.442	126.272	200.285	320.375	144.22	-	-	-	-
TRINITY_DN50126_c0_g1	60.5001	292.128	296.841	140.985	98.6175	82.1875	48.4313	48.2915	336.212	90.0445	151.812	126.548	-	-	-	-
TRINITY_DN48265_c2_g1	115.906	115.42	118.197	134.262	144.892	134.998	146.267	128.718	162.094	195.455	183.588	192.001	-	-	-	-
TRINITY_DN40916_c4_g2	92.6127	96.0821	80.0266	96.9469	91.3334	138.088	127.617	101.056	193.987	324.566	149.228	277.696	KOG0030, KOG0030, KOG0030, Myosin essential light chain, EF-Hand protein superfamily [Cytoskeleton]. 5.23152e-45	gi|293652146|gb|ADE60733.1| myosin essential light chain [Eriocheir sinensis] 4.2e-74	GO:0005509, calcium ion binding;GO:0016459, myosin complex;GO:0016460, myosin II complex;GO:0016461, unconventional myosin complex;GO:0017022, myosin binding;GO:0030048, actin filament-based movement;GO:0031475, myosin V complex;GO:0031476, myosin VI complex;GO:0031477, myosin VII complex;GO:0032036, myosin heavy chain binding	K12751-ko04270 Vascular smooth muscle contraction;ko04921 Oxytocin signaling pathway
TRINITY_DN40529_c0_g4	181.686	185.995	151.687	176.859	177.295	181.684	142.647	165.465	177.086	93.4545	35.199	98.5055	-	-	-	-
TRINITY_DN42375_c1_g1	113.759	108.339	122.453	105.107	138.482	141.416	218.134	111.342	129.503	214.738	127.844	235.873	KOG1003, KOG1003, KOG1003, Actin filament-coating protein tropomyosin [Cytoskeleton]. 9.96428e-06	gi|910332790|ref|XP_013169759.1| PREDICTED: tropomyosin-2 isoform X2 [Papilio xuthus] 1.3e-28	GO:0016021, integral component of membrane	-
TRINITY_DN48633_c3_g2	170.734	162.401	147.245	156.38	166.35	150.909	152.334	148.571	173.68	78.7072	114.872	142.355	-	gi|968072779|ref|XP_002071596.2| uncharacterized protein Dwil_GK10066 [Drosophila willistoni] 1.2e-34	GO:0005576, extracellular region	-
TRINITY_DN43761_c3_g4	90.3605	96.6887	96.3107	110.583	108.803	118.762	153.139	123.648	141.58	202.122	354.98	167.261	KOG0402, KOG0402, KOG0402, 60S ribosomal protein L37 [Translation, ribosomal structure and biogenesis]. 1.17947e-32	gi|6093890|sp|O61598.3|RL37A_OSTOS RecName: Full=60S ribosomal protein L37a 1.5e-33	GO:0003735, structural constituent of ribosome;GO:0005840, ribosome;GO:0006412, translation;GO:0046872, metal ion binding	K02921-ko03010 Ribosome
TRINITY_DN49731_c0_g2	338.088	225.412	109.768	228.399	145.775	112.113	186.478	87.7518	103.443	59.7494	107.165	58.7154	KOG0236, KOG0236, KOG0236, Sulfate/bicarbonate/oxalate exchanger SAT-1 and related transporters (SLC26 family) [Inorganic ion transport and metabolism]. 8.28614e-98	gi|646715512|gb|KDR19089.1| Prestin [Zootermopsis nevadensis] 5.4e-115	GO:0007605, sensory perception of sound;GO:0008271, secondary active sulfate transmembrane transporter activity;GO:0008360, regulation of cell shape;GO:0016021, integral component of membrane;GO:0016323, basolateral plasma membrane	-
TRINITY_DN53269_c11_g1	124.829	116.665	105.849	129.34	131.732	138.56	235.946	124.181	160.482	215.565	89.3831	188.068	KOG0335, KOG0335, KOG0335, ATP-dependent RNA helicase [RNA processing and modification]. 1.12595e-95	gi|283767234|gb|ADB28896.1| PL10B [Macrobrachium nipponense] 3.1e-155	GO:0003676, nucleic acid binding;GO:0003723, RNA binding;GO:0004004, ATP-dependent RNA helicase activity;GO:0004386, helicase activity;GO:0005524, ATP binding;GO:0005634, nucleus;GO:0005737, cytoplasm;GO:0006413, translational initiation;GO:0007059, chromosome segregation;GO:0010468, regulation of gene expression;GO:0010501, RNA secondary structure unwinding;GO:0016020, membrane;GO:0036464, cytop…	K11594-ko04622 RIG-I-like receptor signaling pathway
TRINITY_DN44995_c0_g2	30.0853	31.4813	44.5011	75.6523	83.012	97.0223	126.702	69.3348	175.086	321.315	371.522	327.943	KOG1437, KOG1437, KOG1437, Fasciclin and related adhesion glycoproteins [Cell wall/membrane/envelope biogenesis, Extracellular structures]. 1.0147e-07	gi|646701025|gb|KDR10948.1| Transforming growth factor-beta-induced protein ig-h3 [Zootermopsis nevadensis] 4.5e-123	GO:0001666, response to hypoxia;GO:0001953, negative regulation of cell-matrix adhesion;GO:0003073, regulation of systemic arterial blood pressure;GO:0005578, proteinaceous extracellular matrix;GO:0005615, extracellular space;GO:0005802, trans-Golgi network;GO:0007155, cell adhesion;GO:0008201, heparin binding;GO:0008593, regulation of Notch signaling pathway;GO:0009612, response to mechanical st…	-
TRINITY_DN38875_c3_g3	184.768	158.834	87.5809	246.29	175.456	242.977	165.956	119.156	253.334	32.3059	40.763	44.4219	KOG3623, KOG3623, KOG3623, Homeobox transcription factor SIP1 [Transcription]. 3.28785e-06	gi|884981620|ref|XP_010862130.2| PREDICTED: zinc finger protein 135-like [Esox lucius] 2.6e-10	GO:0000977, RNA polymerase II regulatory region sequence-specific DNA binding;GO:0003677, DNA binding;GO:0003700, DNA binding transcription factor activity;GO:0005634, nucleus;GO:0006351, transcription, DNA-templated;GO:0006355, regulation of transcription, DNA-templated;GO:0046872, metal ion binding	-
TRINITY_DN53314_c4_g1	160.71	161.519	82.5162	92.2141	181.564	164.675	193.925	186.285	130.984	155.121	162.896	78.5698	-	-	-	-
TRINITY_DN47560_c2_g2	111.83	125.72	130.275	151.065	155.841	162.291	156.439	161.407	185.038	151.674	105.288	153.207	-	gi|85677254|emb|CAJ58682.1| innexin inx2 [Homarus gammarus] 3.0e-158	GO:0005243, gap junction channel activity;GO:0005886, plasma membrane;GO:0005921, gap junction;GO:0006811, ion transport;GO:0016021, integral component of membrane	-
TRINITY_DN52959_c0_g3	277.32	140.862	243.697	122.371	166.6	124.677	114.782	136.147	146.038	99.8503	31.0821	146.096	-	-	-	-
TRINITY_DN48446_c3_g1	12.4088	18.2817	25.8812	18.4469	144.451	82.097	203.025	87.9054	15.8273	722.736	185.558	231.296	-	gi|145617073|gb|ABP88043.1| Pl-crustin 2 [Pacifastacus leniusculus] 5.1e-34	GO:0005576, extracellular region;GO:0030414, peptidase inhibitor activity	-
TRINITY_DN43813_c2_g7	160.64	173.524	130.018	127.738	134.336	131.078	133.643	157.541	123.371	142.894	180.761	150.452	KOG4630, KOG4630, KOG4630, NADH:ubiquinone oxidoreductase, NDUFA7/B14.5A subunit [Energy production and conversion]. 6.44706e-11	gi|1022776431|gb|KZS20144.1| NADH dehydrogenase [ubiquinone] 1 alpha subcomplex subunit 7 [Daphnia magna] 1.9e-14	GO:0005743, mitochondrial inner membrane;GO:0008137, NADH dehydrogenase (ubiquinone) activity;GO:0042773, ATP synthesis coupled electron transport;GO:0070469, respiratory chain	K03951-ko00190 Oxidative phosphorylation
TRINITY_DN48825_c2_g1	158.41	135.759	177.884	129.981	186.379	92.1209	121.335	166.883	173.33	126.93	110.988	164.999	-	gi|677458090|gb|KFQ47504.1| Sulfatase-modifying factor 1, partial [Nestor notabilis] 1.1e-54	GO:0005788, endoplasmic reticulum lumen;GO:0016491, oxidoreductase activity;GO:0046872, metal ion binding	-
TRINITY_DN50795_c2_g3	0	351.224	0	243.088	234.809	110.656	0	335.409	158.004	41.7586	269.241	0	KOG3581, KOG3581, KOG3581, Creatine kinases [Energy production and conversion]. 6.63389e-88	gi|375298901|gb|AFA45339.1| arginine kinase [Procambarus clarkii] 1.7e-105	GO:0004054, arginine kinase activity;GO:0005524, ATP binding;GO:0016301, kinase activity	-
TRINITY_DN51058_c0_g1	209.877	192.568	174.489	151.881	151.441	207.232	191.795	152.626	191.041	67.5128	11.3039	33.2051	-	-	-	-
TRINITY_DN53258_c3_g1	138.097	117.276	151.321	183.744	134.259	181.436	150.362	134.214	140.797	102.846	168.864	130.068	-	-	GO:0005576, extracellular region;GO:0007605, sensory perception of sound;GO:0009986, cell surface;GO:0032420, stereocilium	-
TRINITY_DN53209_c1_g8	193.465	206.437	136.925	197.295	150.204	169.196	137.556	159.219	162.939	59.5955	50.4724	106.827	-	-	-	-
TRINITY_DN50679_c5_g2	10.2936	33.2627	8.81835	21.5443	492.301	19.9541	9.73478	3.41861	3.35521	2.65914	1113.65	6.20337	-	-	-	-
TRINITY_DN50385_c1_g5	163.694	162.372	170.047	163.096	125.911	183.34	86.7751	155.892	135.648	144.408	121.419	111.683	KOG1626, KOG1626, KOG1626, Inorganic pyrophosphatase/Nucleosome remodeling factor, subunit NURF38 [Energy production and conversion]. 5.39406e-105	gi|383855060|ref|XP_003703037.1| PREDICTED: inorganic pyrophosphatase isoform X2 [Megachile rotundata] 4.9e-122	GO:0000287, magnesium ion binding;GO:0004427, inorganic diphosphatase activity;GO:0005634, nucleus;GO:0005737, cytoplasm;GO:0006338, chromatin remodeling;GO:0006351, transcription, DNA-templated;GO:0006355, regulation of transcription, DNA-templated;GO:0006796, phosphate-containing compound metabolic process;GO:0016589, NURF complex;GO:0035076, ecdysone receptor-mediated signaling pathway;GO:0035…	K01507-ko00190 Oxidative phosphorylation
TRINITY_DN52158_c0_g1	98.5544	101.028	129.411	113.582	97.9949	129.173	122.296	133.096	130.056	113.57	382.167	173.271	-	-	GO:0005634, nucleus	-
TRINITY_DN45131_c1_g2	191.504	187.022	196.187	181.371	197.071	180.882	166.641	154.916	152.186	37.231	40.9129	34.0835	-	-	-	-
TRINITY_DN52586_c0_g1	128.094	145.572	164.049	168.983	128.515	147.366	136.162	146.614	154.104	131.497	128.525	139.7	-	gi|257480841|gb|ACV60547.1| polehole-like protein [Penaeus monodon] 5.6e-106	-	-
TRINITY_DN49716_c0_g2	5.44919	148.343	273.423	80.7957	74.1492	155.904	270.779	238.396	35.1414	44.501	239.222	152.114	-	gi|155966252|gb|ABU41080.1| hypothetical protein [Lepeophtheirus salmonis] 1.1e-07	-	-
TRINITY_DN43419_c0_g1	55.7688	239.01	62.5517	161.543	125.131	146.142	84.631	204.118	181.746	189.116	156.982	109.761	-	-	-	-
TRINITY_DN42100_c0_g2	374.895	370.642	132.172	24.59	2.78163	196.86	68.6859	76.3386	257.626	88.1463	66.4583	51.7661	-	-	-	-
TRINITY_DN39065_c2_g2	193.703	150.516	206.812	86.4236	123.674	174.166	99.1633	247.871	142.548	66.8775	140.831	69.7217	-	-	-	-
TRINITY_DN47243_c1_g4	141.675	138.537	123.773	137.55	132.263	140.243	118.222	164.072	145.259	176.093	125.398	158.441	KOG3106, KOG3106, KOG3106, ER lumen protein retaining receptor [Intracellular trafficking, secretion, and vesicular transport]. 7.97578e-14	gi|926611728|ref|XP_013794090.1| PREDICTED: ER lumen protein-retaining receptor 2-like [Limulus polyphemus] 1.0e-11	GO:0000139, Golgi membrane;GO:0005046, KDEL sequence binding;GO:0005783, endoplasmic reticulum;GO:0005789, endoplasmic reticulum membrane;GO:0005794, Golgi apparatus;GO:0005801, cis-Golgi network;GO:0006621, protein retention in ER lumen;GO:0006886, intracellular protein transport;GO:0006890, retrograde vesicle-mediated transport, Golgi to ER;GO:0015031, protein transport;GO:0016021, integral com…	-
TRINITY_DN44892_c1_g5	138.342	171.994	134.831	147.345	150.998	147.17	136.48	152.252	159.831	142.75	78.3309	139.309	KOG3591, KOG3591, KOG3591, Alpha crystallins [Posttranslational modification, protein turnover, chaperones]. 3.7771e-19	gi|806629189|gb|AKB96198.1| heat shock protein [Cherax destructor] 9.2e-87	GO:0005634, nucleus;GO:0005737, cytoplasm;GO:0005739, mitochondrion;GO:0005886, plasma membrane;GO:0009408, response to heat;GO:0030018, Z disc;GO:0030837, negative regulation of actin filament polymerization;GO:0042802, identical protein binding;GO:0043292, contractile fiber;GO:0051016, barbed-end actin filament capping	K04455-ko04010 MAPK signaling pathway;ko04370 VEGF signaling pathway
TRINITY_DN47044_c0_g1	125.188	11.0883	31.8698	726.891	92.9395	66.0224	344.9	110.166	45.5331	63.3058	36.5383	43.6168	-	-	-	-
TRINITY_DN45658_c0_g1	183.331	187.502	159.653	185.944	144.4	127.671	168.334	211.169	161.909	73.8175	29.6512	64.3636	-	-	-	-
TRINITY_DN52133_c7_g4	130.354	121.984	117.084	125.889	147.536	156.901	124.651	141.764	191.685	121.728	124.12	188.918	-	-	-	-
TRINITY_DN44736_c8_g5	151.12	96.171	166.358	127.221	123.512	155.396	116.879	160.171	173.471	124.26	135.992	159.443	KOG0022, KOG0022, KOG0022, Alcohol dehydrogenase, class III [Secondary metabolites biosynthesis, transport and catabolism]. 6.03448e-97	gi|646707346|gb|KDR14152.1| Alcohol dehydrogenase class-3 [Zootermopsis nevadensis] 4.4e-91	GO:0004022, alcohol dehydrogenase (NAD) activity;GO:0004552, octanol dehydrogenase activity;GO:0006066, alcohol metabolic process;GO:0006069, ethanol oxidation;GO:0008270, zinc ion binding;GO:0008542, visual learning;GO:0051903, S-(hydroxymethyl)glutathione dehydrogenase activity;GO:0080007, S-nitrosoglutathione reductase activity;GO:0080164, regulation of nitric oxide metabolic process;GO:200016…	K00121-ko00010 Glycolysis / Gluconeogenesis;ko00071 Fatty acid degradation;ko00350 Tyrosine metabolism;ko00830 Retinol metabolism;ko01220 Degradation of aromatic compounds;ko00626 Naphthalene degradation;ko00980 Metabolism of xenobiotics by cytochrome P450;ko00625 Chloroalkane and chloroalkene degradation;ko01200 Carbon metabolism;ko00680 Methane metabolism;ko00982 Drug metabolism - cytochrome P4…
TRINITY_DN53104_c2_g1	124.119	153.05	95.7527	126.852	203.954	151.931	179.218	170.647	172.143	98.7166	130.081	81.4727	-	-	-	-
TRINITY_DN52952_c1_g1	146.998	155.99	136.453	134.502	141.321	135.32	145.669	159.625	160.477	116.185	112.012	140.461	KOG0203, KOG0203, KOG0203, Na+/K+ ATPase, alpha subunit [Inorganic ion transport and metabolism]. 0.0	gi|758375319|gb|AJO70000.1| sodium-potassium ATPase [Cherax destructor] 0.0e+00	GO:0001700, embryonic development via the syncytial blastoderm;GO:0001894, tissue homeostasis;GO:0005391, sodium:potassium-exchanging ATPase activity;GO:0005524, ATP binding;GO:0005634, nucleus;GO:0005737, cytoplasm;GO:0005886, plasma membrane;GO:0005887, integral component of plasma membrane;GO:0005890, sodium:potassium-exchanging ATPase complex;GO:0005918, septate junction;GO:0006812, cation tr…	K01539-ko04260 Cardiac muscle contraction;ko04261 Adrenergic signaling in cardiomyocytes;ko04974 Protein digestion and absorption;ko04976 Bile secretion;ko04970 Salivary secretion;ko04024 cAMP signaling pathway;ko04911 Insulin secretion;ko04978 Mineral absorption;ko04022 cGMP - PKG signaling pathway;ko04964 Proximal tubule bicarbonate reclamation;ko04973 Carbohydrate digestion and absorption;ko04…
TRINITY_DN52421_c4_g2	116.763	129.058	117.541	131.16	132.893	131.001	140.399	129.705	136.288	165.116	171.758	183.179	KOG1475, KOG1475, KOG1475, Ribosomal protein RPL1/RPL2/RL4L4 [RNA processing and modification]. 8.1304e-75	gi|926639091|ref|XP_013785591.1| PREDICTED: 60S ribosomal protein L4-like [Limulus polyphemus] 2.5e-146	GO:0003735, structural constituent of ribosome;GO:0005840, ribosome;GO:0006412, translation	K02930-ko03010 Ribosome
TRINITY_DN51472_c1_g1	107.234	216.434	119.995	146.526	113.887	161.169	104.639	186.206	94.5521	146.081	182.876	105.22	-	-	-	-
TRINITY_DN43436_c1_g1	167.303	288.876	187.463	138.982	57.3132	82.9544	82.5041	164.506	78.7589	99.4495	279.31	56.0546	-	-	-	-
TRINITY_DN44359_c4_g2	147.156	179.816	144.134	161.198	165.232	178.216	153.131	169.771	178.944	76.6731	39.785	87.6575	KOG3484, KOG3484, KOG3484, Cyclin-dependent protein kinase CDC28, regulatory subunit CKS1, and related proteins [Cell cycle control, cell division, chromosome partitioning]. 1.54745e-33	gi|749758218|ref|XP_011141153.1| PREDICTED: cyclin-dependent kinases regulatory subunit [Harpegnathos saltator] 1.6e-33	GO:0006355, regulation of transcription, DNA-templated;GO:0007049, cell cycle;GO:0008283, cell proliferation;GO:0016301, kinase activity;GO:0016538, cyclin-dependent protein serine/threonine kinase regulator activity;GO:0044772, mitotic cell cycle phase transition;GO:0051301, cell division	K02219-ko04111 Cell cycle - yeast
TRINITY_DN42955_c4_g1	138.7	139.143	135.319	142.467	175.371	154.082	137.008	155.719	147.659	113.508	122.682	111.943	KOG4075, KOG4075, KOG4075, Cytochrome c oxidase, subunit IV/COX5b [Energy production and conversion]. 5.99516e-50	gi|425906080|gb|AFY10818.1| mitochondrial cytochrome c oxidase subunit IV [Litopenaeus vannamei] 3.2e-75	GO:0004129, cytochrome-c oxidase activity;GO:0005743, mitochondrial inner membrane;GO:0016021, integral component of membrane	K02263-ko00190 Oxidative phosphorylation;ko04260 Cardiac muscle contraction
TRINITY_DN42268_c0_g1	39.0449	66.692	38.5799	82.1395	96.797	107.948	195.03	119.69	117.556	239.83	241.114	328.87	KOG4222, KOG4222, KOG4222, Axon guidance receptor Dscam [Signal transduction mechanisms]. 1.8964e-07	gi|529274258|gb|AGS78412.1| insulin-like binding protein [Cherax quadricarinatus] 5.4e-49	GO:0001558, regulation of cell growth;GO:0004867, serine-type endopeptidase inhibitor activity;GO:0005576, extracellular region	-
TRINITY_DN39675_c3_g1	169.874	169.225	172.957	160.653	175.556	148.176	104.712	145.611	138.901	107.941	123.271	53.9564	KOG2806, KOG2806, KOG2806, Chitinase [Carbohydrate transport and metabolism]. 5.79434e-41	gi|674269586|dbj|BAP28983.1| chitinase [Portunus trituberculatus] 1.1e-110	GO:0004553, hydrolase activity, hydrolyzing O-glycosyl compounds;GO:0004568, chitinase activity;GO:0005576, extracellular region;GO:0005615, extracellular space;GO:0005737, cytoplasm;GO:0005783, endoplasmic reticulum;GO:0005975, carbohydrate metabolic process;GO:0006032, chitin catabolic process;GO:0006915, apoptotic process;GO:0006954, inflammatory response;GO:0007250, activation of NF-kappaB-in…	-
TRINITY_DN47620_c1_g6	117.741	89.0717	70.8751	152.103	139.409	118.379	172.908	99.0494	206.867	96.4894	248.135	155.922	KOG1756, KOG1756, KOG1756, Histone 2A [Chromatin structure and dynamics]. 1.14911e-58	gi|801385089|ref|XP_012055790.1| PREDICTED: LOW QUALITY PROTEIN: protein H2A.5-like [Atta cephalotes] 3.9e-49	GO:0000786, nucleosome;GO:0003677, DNA binding;GO:0005634, nucleus	-
TRINITY_DN46249_c0_g3	152.373	152.447	145.979	161.084	181.596	169.718	151.649	161.73	178.301	70.2054	50.2594	88.5513	KOG2487, KOG2487, KOG2487, RNA polymerase II transcription initiation/nucleotide excision repair factor TFIIH, subunit TFB4 [Transcription, Replication, recombination and repair]. 3.9237e-45	gi|926630808|ref|XP_013781108.1| PREDICTED: general transcription factor IIH subunit 3-like [Limulus polyphemus] 8.7e-55	GO:0000439, core TFIIH complex;GO:0003684, damaged DNA binding;GO:0005675, holo TFIIH complex;GO:0006289, nucleotide-excision repair;GO:0006355, regulation of transcription, DNA-templated;GO:0006366, transcription by RNA polymerase II;GO:0008094, DNA-dependent ATPase activity;GO:0008135, translation factor activity, RNA binding;GO:0008353, RNA polymerase II carboxy-terminal domain kinase activity…	K03143-ko03420 Nucleotide excision repair;ko03022 Basal transcription factors
TRINITY_DN40952_c1_g1	151.862	147.133	122.01	160.33	175.926	150.179	138.728	149.459	160.003	103.256	96.4099	108.595	-	-	-	-
TRINITY_DN53022_c0_g1	130.484	119.41	148.816	163.371	146.327	169.147	149.573	97.8669	135.725	114.754	135.282	150.173	-	-	GO:0005576, extracellular region;GO:0007605, sensory perception of sound;GO:0009986, cell surface;GO:0032420, stereocilium	-
TRINITY_DN48803_c4_g1	135.206	165.379	158.065	165.967	163.335	132.92	75.6653	74.2121	131.935	110.321	198.64	147.776	KOG1695, KOG1695, KOG1695, Glutathione S-transferase [Posttranslational modification, protein turnover, chaperones]. 1.07665e-19	gi|328900141|gb|AEB54656.1| glutathione S transferase D1 [Procambarus clarkii] 4.5e-117	GO:0004364, glutathione transferase activity;GO:0005829, cytosol;GO:0005886, plasma membrane;GO:0006805, xenobiotic metabolic process;GO:0007568, aging;GO:0007608, sensory perception of smell;GO:0008152, metabolic process;GO:0010038, response to metal ion;GO:0014070, response to organic cyclic compound;GO:0033595, response to genistein;GO:0042803, protein homodimerization activity;GO:1902168, res…	K00799-ko00480 Glutathione metabolism;ko00980 Metabolism of xenobiotics by cytochrome P450;ko00982 Drug metabolism - cytochrome P450
TRINITY_DN52181_c5_g5	155.588	167.224	154.453	125.354	153.846	153.025	116.303	150.328	152.291	134.415	71.4145	124.575	KOG1641, KOG1641, KOG1641, Mitochondrial chaperonin [Posttranslational modification, protein turnover, chaperones]. 2.41533e-30	gi|476537509|gb|AGI74966.1| heat shock protein 10 [Scylla paramamosain] 5.1e-36	GO:0005524, ATP binding;GO:0005737, cytoplasm;GO:0005759, mitochondrial matrix;GO:0006457, protein folding	-
TRINITY_DN49317_c0_g7	133.137	234.657	131.38	210.952	155.269	151.144	123.881	131.898	197.089	93.1728	9.30132	86.4301	-	-	-	-
TRINITY_DN53350_c9_g1	290.876	264.109	336.753	5.43174	241.542	190.875	180.913	2.67418	102.05	40.8998	1.82452	0	-	-	-	-
TRINITY_DN46427_c0_g1	140.496	194.572	157.011	166.233	135.435	140.428	123.186	140.636	141.297	119.529	68.5171	129.822	KOG0713, KOG0713, KOG0713, Molecular chaperone (DnaJ superfamily) [Posttranslational modification, protein turnover, chaperones]. 1.77527e-114	gi|242007700|ref|XP_002424665.1| conserved hypothetical protein [Pediculus humanus corporis] 2.9e-138	GO:0005634, nucleus;GO:0005788, endoplasmic reticulum lumen;GO:0006457, protein folding;GO:0016020, membrane;GO:0016556, mRNA modification;GO:0032781, positive regulation of ATPase activity;GO:0034663, endoplasmic reticulum chaperone complex	K09517-ko04141 Protein processing in endoplasmic reticulum
TRINITY_DN43086_c6_g1	113.993	134.598	127.011	134.867	128.083	127.279	120.369	135.323	141.903	162.208	153.212	177.73	KOG3497, KOG3497, KOG3497, DNA-directed RNA polymerase, subunit RPB10 [Transcription]. 2.50688e-35	gi|751205446|ref|XP_011176306.1| PREDICTED: DNA-directed RNA polymerases I, II, and III subunit RPABC5 [Solenopsis invicta] 1.7e-32	GO:0003677, DNA binding;GO:0003899, DNA-directed 5'-3' RNA polymerase activity;GO:0005665, DNA-directed RNA polymerase II, core complex;GO:0005666, DNA-directed RNA polymerase III complex;GO:0005736, DNA-directed RNA polymerase I complex;GO:0006360, transcription by RNA polymerase I;GO:0006366, transcription by RNA polymerase II;GO:0006383, transcription by RNA polymerase III;GO:0008270, zinc ion…	K03007-ko00240 Pyrimidine metabolism;ko04623 Cytosolic DNA-sensing pathway;ko00230 Purine metabolism;ko03020 RNA polymerase
TRINITY_DN47317_c4_g1	97.2135	121.844	88.4351	116.955	144.27	131.414	153.356	130.12	138.002	237.85	107.877	188.824	KOG0031, KOG0031, KOG0031, Myosin regulatory light chain, EF-Hand protein superfamily [Cytoskeleton]. 3.25124e-77	gi|262401075|gb|ACY66440.1| putative myosin regulatory light chain 2 smooth muscle [Scylla paramamosain] 6.0e-89	GO:0000281, mitotic cytokinesis;GO:0001736, establishment of planar polarity;GO:0003384, apical constriction involved in gastrulation;GO:0005509, calcium ion binding;GO:0005737, cytoplasm;GO:0005829, cytosol;GO:0005886, plasma membrane;GO:0005912, adherens junction;GO:0005938, cell cortex;GO:0007298, border follicle cell migration;GO:0007300, ovarian nurse cell to oocyte transport;GO:0016324, api…	K12757-ko04810 Regulation of actin cytoskeleton;ko04530 Tight junction;ko04611 Platelet activation;ko04670 Leukocyte transendothelial migration;ko04510 Focal adhesion
TRINITY_DN50172_c2_g1	2.7456	320.25	35.9403	281.091	172.68	261.962	54.5665	22.8785	0.613067	63.7131	411.183	28.375	-	gi|662214255|ref|XP_008480952.1| PREDICTED: protein Star-like [Diaphorina citri] 2.5e-31	GO:0000139, Golgi membrane;GO:0001751, compound eye photoreceptor cell differentiation;GO:0005783, endoplasmic reticulum;GO:0005789, endoplasmic reticulum membrane;GO:0005794, Golgi apparatus;GO:0005886, plasma membrane;GO:0007173, epidermal growth factor receptor signaling pathway;GO:0007421, stomatogastric nervous system development;GO:0007476, imaginal disc-derived wing morphogenesis;GO:000760…	-
TRINITY_DN51927_c4_g2	128.469	115.725	140.381	109.473	173.277	144.714	146.096	143.585	169.062	88.0647	187.003	109.836	KOG1610, KOG1610, KOG1610, Corticosteroid 11-beta-dehydrogenase and related short chain-type dehydrogenases [Secondary metabolites biosynthesis, transport and catabolism, General function prediction only]. 7.77738e-32	gi|675381450|gb|KFM74352.1| D-beta-hydroxybutyrate dehydrogenase, mitochondrial, partial [Stegodyphus mimosarum] 5.5e-33	GO:0001889, liver development;GO:0003858, 3-hydroxybutyrate dehydrogenase activity;GO:0005543, phospholipid binding;GO:0005743, mitochondrial inner membrane;GO:0005759, mitochondrial matrix;GO:0007420, brain development;GO:0007584, response to nutrient;GO:0009636, response to toxic substance;GO:0009725, response to hormone;GO:0016491, oxidoreductase activity;GO:0032355, response to estradiol;GO:0…	K00019-ko00072 Synthesis and degradation of ketone bodies;ko00650 Butanoate metabolism
TRINITY_DN53075_c6_g3	179.24	202.979	197.342	125.516	166.679	140.358	87.7562	142.508	108.803	112.824	150.816	33.1622	-	-	-	-
TRINITY_DN52885_c2_g1	156.741	164.181	149.866	162.407	166.521	155.385	133.38	130.274	144.172	86.0358	81.6012	116.721	-	gi|939733388|gb|ALJ96715.1| transglutaminase II [Eriocheir sinensis] 1.7e-255	GO:0003810, protein-glutamine gamma-glutamyltransferase activity;GO:0005886, plasma membrane;GO:0018149, peptide cross-linking;GO:0046872, metal ion binding	-
TRINITY_DN48970_c2_g1	27.7817	45.6194	44.9604	33.6042	18.0606	21.0368	44.8964	111.436	118.895	287.427	753.831	138.541	-	-	-	-
TRINITY_DN50893_c3_g1	129.312	118.152	94.8622	179.011	112.811	170.858	123.816	202.145	139.041	117.16	109.257	149.54	-	-	GO:0000030, mannosyltransferase activity;GO:0006493, protein O-linked glycosylation;GO:0016021, integral component of membrane	-
TRINITY_DN45882_c0_g1	157.674	154.384	160.775	153.291	160.607	144.053	135.99	157.254	163.659	89.3955	64.027	102.577	-	-	-	-
TRINITY_DN51823_c0_g3	139.624	121.943	114.874	133.551	132.676	151.052	126.729	157.489	134.869	124.554	157.888	144.789	KOG2323, KOG2323, KOG2323, Pyruvate kinase [Carbohydrate transport and metabolism]. 0.0	gi|941507811|gb|ALK82311.1| pyruvate kinase [Macrobrachium nipponense] 1.8e-268	GO:0000287, magnesium ion binding;GO:0004743, pyruvate kinase activity;GO:0005524, ATP binding;GO:0005811, lipid droplet;GO:0005829, cytosol;GO:0006090, pyruvate metabolic process;GO:0006096, glycolytic process;GO:0007520, myoblast fusion;GO:0007525, somatic muscle development;GO:0009744, response to sucrose;GO:0010906, regulation of glucose metabolic process;GO:0016301, kinase activity;GO:003095…	K00873-ko00010 Glycolysis / Gluconeogenesis;ko01200 Carbon metabolism;ko00620 Pyruvate metabolism;ko01230 Biosynthesis of amino acids;ko00230 Purine metabolism;ko04922 Glucagon signaling pathway
TRINITY_DN44591_c3_g1	29.234	22.2862	27.6008	40.0334	52.1948	66.5018	122.451	161.032	184.337	407.432	242.8	283.668	KOG3882, KOG3882, KOG3882, Tetraspanin family integral membrane protein [General function prediction only]. 1.68728e-15	gi|345452835|gb|AEN94569.1| tetraspanin [Scylla paramamosain] 4.1e-52	GO:0005887, integral component of plasma membrane;GO:0007166, cell surface receptor signaling pathway;GO:0016021, integral component of membrane;GO:0070062, extracellular exosome	-
TRINITY_DN43546_c6_g2	195.612	223.897	211.367	142.595	152.305	155.54	98.3548	113.341	128.912	103.262	77.6903	35.8965	-	-	-	-
TRINITY_DN44754_c0_g1	136.891	202.474	228.484	131.364	138.61	107.96	122.819	184.568	101.986	132.834	73.0905	75.0708	-	gi|970879066|ref|XP_015125283.1| PREDICTED: cytosolic carboxypeptidase 6 [Diachasma alloeum] 1.2e-12	GO:0004181, metallocarboxypeptidase activity;GO:0008270, zinc ion binding	-
TRINITY_DN52604_c2_g1	145.357	132.069	134.177	135.147	114.096	155.938	176.203	89.2391	108.049	126.163	132.922	185.366	-	gi|257480841|gb|ACV60547.1| polehole-like protein [Penaeus monodon] 9.6e-214	-	-
TRINITY_DN41111_c3_g5	187.467	145.983	198.826	108.562	120.074	118.932	167.67	113.801	95.5737	95.7131	191.905	90.0724	-	-	-	-
TRINITY_DN48233_c0_g2	124.409	103.476	106.175	181.666	188.262	120.347	159.952	74.4619	154.868	138.136	127.498	155.108	-	gi|520188163|emb|CCW43201.1| alpha-2-macroglobulin [Scylla paramamosain] 4.2e-13	GO:0004866, endopeptidase inhibitor activity;GO:0005615, extracellular space	-
TRINITY_DN49999_c1_g1	5.75376	178.715	214.96	148.282	146.352	168.147	164.138	54.6873	183.44	218.9	101.33	49.4798	-	-	-	-
TRINITY_DN42770_c4_g1	159.873	146.254	159.348	131.818	135.65	131.747	115.634	172.628	116.931	104.062	150.595	109.118	KOG3187, KOG3187, KOG3187, Protein tyrosine phosphatase-like protein PTPLA (contains Pro instead of catalytic Arg) [General function prediction only]. 1.64978e-45	gi|913327709|ref|XP_013195322.1| PREDICTED: very-long-chain (3R)-3-hydroxyacyl-CoA dehydratase 2 [Amyelois transitella] 2.9e-41	GO:0005783, endoplasmic reticulum;GO:0005789, endoplasmic reticulum membrane;GO:0016021, integral component of membrane;GO:0018812, 3-hydroxyacyl-CoA dehydratase activity;GO:0019899, enzyme binding;GO:0030148, sphingolipid biosynthetic process;GO:0030497, fatty acid elongation;GO:0035338, long-chain fatty-acyl-CoA biosynthetic process;GO:0042761, very long-chain fatty acid biosynthetic process;GO…	K10703-ko00062 Fatty acid elongation;ko01040 Biosynthesis of unsaturated fatty acids;ko01212 Fatty acid metabolism
TRINITY_DN53366_c2_g3	99.6856	87.298	105.919	94.2599	67.3591	143.683	199.739	194.054	65.7043	123.303	360.338	91.1902	KOG3462, KOG3462, KOG3462, Predicted membrane protein [Function unknown]. 1.21592e-15	gi|998508052|ref|XP_015514382.1| PREDICTED: protein Asterix [Neodiprion lecontei] 1.8e-12	GO:0016021, integral component of membrane	-
TRINITY_DN49993_c1_g1	128.805	88.8061	115.057	149.153	176.977	147.488	111.201	162.992	160.896	116.578	134.778	138.011	KOG0767, KOG0767, KOG0767, Mitochondrial phosphate carrier protein [Energy production and conversion]. 5.16213e-147	gi|390335172|ref|XP_783048.2| PREDICTED: phosphate carrier protein, mitochondrial [Strongylocentrotus purpuratus] 5.6e-140	GO:0003735, structural constituent of ribosome;GO:0005634, nucleus;GO:0005730, nucleolus;GO:0005739, mitochondrion;GO:0005743, mitochondrial inner membrane;GO:0006412, translation;GO:0006810, transport;GO:0015293, symporter activity;GO:0016020, membrane;GO:0016021, integral component of membrane;GO:0043209, myelin sheath;GO:0070062, extracellular exosome	-
TRINITY_DN40706_c0_g1	147.951	124.456	126.52	139.257	152.198	150.579	128.238	136.188	127.919	148.326	102.624	146.445	KOG1531, KOG1531, KOG1531, F0F1-type ATP synthase, gamma subunit [Energy production and conversion]. 2.5373e-108	gi|328796226|gb|AEB40302.1| mitochondrial ATP synthase gamma subunit precursor [Litopenaeus vannamei] 1.9e-123	GO:0000275, mitochondrial proton-transporting ATP synthase complex, catalytic core F(1);GO:0005739, mitochondrion;GO:0005811, lipid droplet;GO:0006909, phagocytosis;GO:0015986, ATP synthesis coupled proton transport;GO:0045261, proton-transporting ATP synthase complex, catalytic core F(1);GO:0046933, proton-transporting ATP synthase activity, rotational mechanism;GO:0046961, proton-transporting A…	K02136-ko00190 Oxidative phosphorylation
TRINITY_DN49106_c0_g2	173.74	172.14	167.027	170.841	171.18	156.853	142.079	134.029	141.356	57.6013	64.7536	78.2438	KOG2164, KOG2164, KOG2164, Predicted E3 ubiquitin ligase [Posttranslational modification, protein turnover, chaperones]. 6.31113e-15	gi|646697983|gb|KDR09385.1| RING finger protein 10 [Zootermopsis nevadensis] 6.5e-91	GO:0004842, ubiquitin-protein transferase activity;GO:0005634, nucleus;GO:0005737, cytoplasm;GO:0006351, transcription, DNA-templated;GO:0008270, zinc ion binding;GO:0010626, negative regulation of Schwann cell proliferation;GO:0031643, positive regulation of myelination;GO:0044212, transcription regulatory region DNA binding;GO:0045893, positive regulation of transcription, DNA-templated;GO:0045…	-
TRINITY_DN48968_c0_g1	180.063	183.828	166.535	160.116	135.188	132.446	101.834	143.463	136.67	79.6367	118.885	88.8299	KOG0307, KOG0307, KOG0307, Vesicle coat complex COPII, subunit SEC31 [Intracellular trafficking, secretion, and vesicular transport]. 2.28546e-158	gi|646719569|gb|KDR21626.1| Protein transport protein Sec31A [Zootermopsis nevadensis] 1.6e-181	GO:0001889, liver development;GO:0005789, endoplasmic reticulum membrane;GO:0007029, endoplasmic reticulum organization;GO:0012507, ER to Golgi transport vesicle membrane;GO:0015031, protein transport;GO:0016192, vesicle-mediated transport;GO:0030134, COPII-coated ER to Golgi transport vesicle;GO:0055123, digestive system development	K14005-ko04141 Protein processing in endoplasmic reticulum
TRINITY_DN39728_c1_g1	183.702	270.157	243.076	56.4579	163.164	107.142	118.473	170.029	131.78	78.3556	36.8168	67.0471	-	-	-	-
TRINITY_DN41406_c4_g3	219.957	180.216	166.552	159.554	88.8694	122.085	77.6783	142.484	111.711	145.458	123.573	84.2238	KOG3346, KOG3346, KOG3346, Phosphatidylethanolamine binding protein [General function prediction only]. 1.91194e-28	gi|242017074|ref|XP_002429018.1| phosphatidylethanolamine-binding protein, putative [Pediculus humanus corporis] 6.9e-39	-	-
TRINITY_DN46841_c3_g1	145.185	129.269	145.644	150.684	145.883	139.765	120.992	151.27	146.396	112.921	90.5807	128.552	KOG1376, KOG1376, KOG1376, Alpha tubulin [Cytoskeleton]. 7.02937e-89	gi|3915092|sp|Q94570.1|TBA2_HOMAM RecName: Full=Tubulin alpha-2 chain; AltName: Full=Alpha-II tubulin 6.2e-83	GO:0003924, GTPase activity;GO:0005200, structural constituent of cytoskeleton;GO:0005525, GTP binding;GO:0005737, cytoplasm;GO:0005874, microtubule;GO:0007017, microtubule-based process	-
TRINITY_DN41569_c1_g1	76.7655	76.6433	90.4465	167.235	138.537	113.893	76.7724	86.6795	170.23	130	341.593	132.874	KOG3626, KOG3626, KOG3626, Organic anion transporter [Secondary metabolites biosynthesis, transport and catabolism]. 8.09775e-22	gi|766936058|ref|XP_011500421.1| PREDICTED: solute carrier organic anion transporter family member 5A1 [Ceratosolen solmsi marchali] 2.3e-35	GO:0005887, integral component of plasma membrane;GO:0015347, sodium-independent organic anion transmembrane transporter activity;GO:0015732, prostaglandin transport;GO:0043252, sodium-independent organic anion transport	-
TRINITY_DN42625_c2_g2	44.968	40.8006	45.4735	63.0357	57.595	72.7409	172.81	106.349	142.353	333.046	178.013	344.415	-	gi|530453399|gb|AGT29851.1| cathepsin B [Eriocheir sinensis] 7.9e-32	GO:0004197, cysteine-type endopeptidase activity;GO:0005615, extracellular space;GO:0005730, nucleolus;GO:0005739, mitochondrion;GO:0005764, lysosome;GO:0030574, collagen catabolic process;GO:0030855, epithelial cell differentiation;GO:0042470, melanosome;GO:0046697, decidualization;GO:0046718, viral entry into host cell;GO:0048471, perinuclear region of cytoplasm;GO:0050790, regulation of cataly…	K01363-ko04612 Antigen processing and presentation;ko04210 Apoptosis;ko04924 Renin secretion;ko04142 Lysosome
TRINITY_DN47359_c2_g2	158.307	167.008	190.274	168.435	178.541	151.319	126.377	144.321	160.151	52.2983	39.0271	62.0284	KOG0380, KOG0380, KOG0380, Sterol O-acyltransferase/Diacylglycerol O-acyltransferase [Lipid transport and metabolism]. 1.84869e-68	gi|576106084|gb|AHH25137.1| diacylglycerol O-acyl transferase [Manduca sexta] 3.1e-130	GO:0003846, 2-acylglycerol O-acyltransferase activity;GO:0004144, diacylglycerol O-acyltransferase activity;GO:0005789, endoplasmic reticulum membrane;GO:0016020, membrane;GO:0016021, integral component of membrane;GO:0019432, triglyceride biosynthetic process;GO:0019915, lipid storage;GO:0034379, very-low-density lipoprotein particle assembly;GO:0035336, long-chain fatty-acyl-CoA metabolic proce…	K11155-ko00830 Retinol metabolism;ko04975 Fat digestion and absorption;ko00561 Glycerolipid metabolism
TRINITY_DN41413_c4_g2	40.5346	30.4738	54.5967	59.5767	125.112	57.0548	126.392	274.091	111.421	341.755	168.729	207.008	-	-	-	-
TRINITY_DN45418_c1_g1	306.09	7.97235	230.477	283.018	39.1095	133.398	16.2602	204.898	114.384	10.5575	185.676	62.6793	KOG2645, KOG2645, KOG2645, Type I phosphodiesterase/nucleotide pyrophosphatase [General function prediction only]. 1.80872e-90	gi|241716804|ref|XP_002413556.1| RB13-6 antigen, putative [Ixodes scapularis] 1.3e-108	GO:0003676, nucleic acid binding;GO:0003824, catalytic activity;GO:0004528, phosphodiesterase I activity;GO:0005044, scavenger receptor activity;GO:0005576, extracellular region;GO:0006955, immune response;GO:0008152, metabolic process;GO:0030247, polysaccharide binding;GO:0035529, NADH pyrophosphatase activity;GO:0046872, metal ion binding	K01513-ko00770 Pantothenate and CoA biosynthesis;ko00230 Purine metabolism;ko00760 Nicotinate and nicotinamide metabolism;ko00500 Starch and sucrose metabolism
TRINITY_DN45626_c3_g1	181.541	153.28	143.102	156.271	137.317	126.957	151.256	144.997	138.201	79.8968	91.3321	90.0894	KOG3405, KOG3405, KOG3405, RNA polymerase subunit K [Transcription]. 1.34928e-38	gi|556997074|ref|XP_006002008.1| PREDICTED: DNA-directed RNA polymerases I, II, and III subunit RPABC2 [Latimeria chalumnae] 3.9e-36	GO:0003677, DNA binding;GO:0003899, DNA-directed 5'-3' RNA polymerase activity;GO:0005634, nucleus;GO:0005665, DNA-directed RNA polymerase II, core complex;GO:0005666, DNA-directed RNA polymerase III complex;GO:0005736, DNA-directed RNA polymerase I complex;GO:0006351, transcription, DNA-templated;GO:0006360, transcription by RNA polymerase I;GO:0006366, transcription by RNA polymerase II;GO:0006…	K03014-ko03020 RNA polymerase;ko00240 Pyrimidine metabolism;ko04623 Cytosolic DNA-sensing pathway;ko00230 Purine metabolism
TRINITY_DN49246_c1_g7	123.964	139.838	134.429	144.985	135.595	138.705	110.131	129.314	161.179	106.301	137.951	129.711	KOG0179, KOG0179, KOG0179, 20S proteasome, regulatory subunit beta type PSMB1/PRE7 [Posttranslational modification, protein turnover, chaperones]. 4.15205e-82	gi|478258255|gb|ENN78384.1| hypothetical protein YQE_05185, partial [Dendroctonus ponderosae] 6.5e-74	GO:0000502, proteasome complex;GO:0004298, threonine-type endopeptidase activity;GO:0005634, nucleus;GO:0005737, cytoplasm;GO:0005839, proteasome core complex;GO:0043161, proteasome-mediated ubiquitin-dependent protein catabolic process;GO:0051603, proteolysis involved in cellular protein catabolic process	K02732-ko03050 Proteasome
TRINITY_DN51297_c2_g5	150.338	148.439	135.954	145.003	160.821	156.226	116.87	119.831	93.4046	83.0362	105.789	174.938	KOG3690, KOG3690, KOG3690, Angiotensin I-converting enzymes - M2 family peptidases [Amino acid transport and metabolism]. 2.00292e-33	gi|259013191|tpe|CAX63367.1| TPA: putative angiotensin converting enzyme [Homarus americanus] 2.0e-90	GO:0004180, carboxypeptidase activity;GO:0005615, extracellular space;GO:0008237, metallopeptidase activity;GO:0008241, peptidyl-dipeptidase activity;GO:0016020, membrane;GO:0046872, metal ion binding	-
TRINITY_DN42245_c1_g4	144.006	150.021	86.1141	165.239	268.839	240.619	93.9047	51.6965	57.2577	189.907	118.888	22.4674	-	-	-	-
TRINITY_DN49631_c1_g1	227.416	169.279	162.367	142.825	159.334	138.938	77.785	203.451	190.88	32.6874	36.3489	45.8947	KOG2177, KOG2177, KOG2177, Predicted E3 ubiquitin ligase [Posttranslational modification, protein turnover, chaperones]. 2.84162e-11	-	GO:0004842, ubiquitin-protein transferase activity;GO:0005622, intracellular;GO:0005634, nucleus;GO:0005730, nucleolus;GO:0005737, cytoplasm;GO:0005794, Golgi apparatus;GO:0008270, zinc ion binding;GO:0016874, ligase activity;GO:0035035, histone acetyltransferase binding;GO:0048471, perinuclear region of cytoplasm;GO:0050681, androgen receptor binding;GO:0051865, protein autoubiquitination;GO:006…	-
TRINITY_DN51458_c1_g7	135.448	139.261	131.567	135.863	127.812	125.445	123.533	143.36	133.992	140.655	110.556	139.114	KOG0417, KOG0417, KOG0417, Ubiquitin-protein ligase [Posttranslational modification, protein turnover, chaperones]. 8.48909e-75	gi|330976894|gb|AEC48730.1| ubiquitin-conjugating enzyme E2 b [Eriocheir sinensis] 1.8e-77	GO:0000209, protein polyubiquitination;GO:0001745, compound eye morphogenesis;GO:0001751, compound eye photoreceptor cell differentiation;GO:0004842, ubiquitin-protein transferase activity;GO:0005524, ATP binding;GO:0005875, microtubule associated complex;GO:0006511, ubiquitin-dependent protein catabolic process;GO:0007140, male meiotic nuclear division;GO:0007286, spermatid development;GO:001632…	K06689-ko04013 MAPK signaling pathway - fly;ko04141 Protein processing in endoplasmic reticulum;ko04624 Toll and Imd signaling pathway;ko04120 Ubiquitin mediated proteolysis
TRINITY_DN53060_c4_g2	120.932	117.729	108.66	121.522	125.662	123.953	139.212	132.782	127.046	176.781	141.625	147.426	KOG3344, KOG3344, KOG3344, 40s ribosomal protein s10 [Translation, ribosomal structure and biogenesis]. 1.57144e-55	gi|961375686|gb|ALS04587.1| 40S ribosomal protein S10 [Pseudodiaptomus poplesia] 5.5e-53	GO:0000028, ribosomal small subunit assembly;GO:0003735, structural constituent of ribosome;GO:0005634, nucleus;GO:0005840, ribosome;GO:0005875, microtubule associated complex;GO:0006412, translation;GO:0022627, cytosolic small ribosomal subunit	K02947-ko03010 Ribosome
TRINITY_DN52012_c4_g1	152.338	24.2564	90.2812	115.708	193.352	162.766	109.348	248.292	114.005	113.502	159.005	98.8646	KOG4626, KOG4626, KOG4626, O-linked N-acetylglucosamine transferase OGT [Carbohydrate transport and metabolism, Posttranslational modification, protein turnover, chaperones, Signal transduction mechanisms]. 2.82518e-169	gi|572315404|ref|XP_006623354.1| PREDICTED: UDP-N-acetylglucosamine--peptide N-acetylglucosaminyltransferase 110 kDa subunit-like isoform X1 [Apis dorsata] 2.7e-299	GO:0000123, histone acetyltransferase complex;GO:0000791, euchromatin;GO:0001934, positive regulation of protein phosphorylation;GO:0003824, catalytic activity;GO:0005547, phosphatidylinositol-3,4,5-trisphosphate binding;GO:0005622, intracellular;GO:0005634, nucleus;GO:0005737, cytoplasm;GO:0005739, mitochondrion;GO:0005829, cytosol;GO:0005886, plasma membrane;GO:0006041, glucosamine metabolic pr…	K09667-ko00514 Other types of O-glycan biosynthesis
TRINITY_DN44312_c2_g2	146.691	156.115	161.012	144.739	170.056	144.643	166.882	149.215	131.336	69.6693	73.8035	66.4851	-	-	-	-
TRINITY_DN47279_c3_g6	142.27	140.302	138.302	151.585	119.3	149.884	123.53	142.96	120.791	113.019	113.904	123.949	KOG1412, KOG1412, KOG1412, Aspartate aminotransferase/Glutamic oxaloacetic transaminase AAT2/GOT1 [Amino acid transport and metabolism]. 2.58457e-163	gi|645035065|ref|XP_008209070.1| PREDICTED: aspartate aminotransferase, cytoplasmic [Nasonia vitripennis] 9.3e-151	GO:0004069, L-aspartate:2-oxoglutarate aminotransferase activity;GO:0005829, cytosol;GO:0006103, 2-oxoglutarate metabolic process;GO:0006114, glycerol biosynthetic process;GO:0006520, cellular amino acid metabolic process;GO:0006531, aspartate metabolic process;GO:0006532, aspartate biosynthetic process;GO:0006536, glutamate metabolic process;GO:0009058, biosynthetic process;GO:0030170, pyridoxal…	K14454-ko00360 Phenylalanine metabolism;ko00220 Arginine biosynthesis;ko00330 Arginine and proline metabolism;ko00400 Phenylalanine, tyrosine and tryptophan biosynthesis;ko00270 Cysteine and methionine metabolism;ko00950 Isoquinoline alkaloid biosynthesis;ko00350 Tyrosine metabolism;ko00250 Alanine, aspartate and glutamate metabolism;ko01230 Biosynthesis of amino acids;ko00960 Tropane, piperidine…
TRINITY_DN38460_c0_g1	150.771	205.613	114.895	224.909	268.242	124.331	59.6169	198.467	150.512	29.3915	7.78133	41.6923	-	-	-	-
TRINITY_DN43902_c6_g4	131.476	114.906	124.601	148.245	148.328	147.16	140.36	137.565	144.144	110.499	108.388	119.724	KOG4387, KOG4387, KOG4387, Ornithine decarboxylase antizyme [Amino acid transport and metabolism]. 8.08519e-20	gi|325302858|tpg|DAA34453.1| TPA_inf: ornithine decarboxylase antizyme [Amblyomma variegatum] 3.0e-34	GO:0005829, cytosol;GO:0006595, polyamine metabolic process;GO:0006596, polyamine biosynthetic process;GO:0006810, transport;GO:0008073, ornithine decarboxylase inhibitor activity;GO:0045732, positive regulation of protein catabolic process;GO:0090316, positive regulation of intracellular protein transport;GO:1902268, negative regulation of polyamine transmembrane transport	-
TRINITY_DN51892_c2_g2	304.376	138.978	123.284	126.783	157.084	86.6533	160.693	200.524	79.1687	76.0474	47.4187	70.2967	KOG1219, KOG1219, KOG1219, Uncharacterized conserved protein, contains laminin, cadherin and EGF domains [Signal transduction mechanisms]. 5.70504e-29	gi|909560037|ref|XP_013135094.1| PREDICTED: agrin-like isoform X6 [Papilio polytes] 0.0e+00	GO:0002162, dystroglycan binding;GO:0005509, calcium ion binding;GO:0005576, extracellular region;GO:0005605, basal lamina;GO:0005886, plasma membrane;GO:0007213, G-protein coupled acetylcholine receptor signaling pathway;GO:0007275, multicellular organism development;GO:0008201, heparin binding;GO:0016021, integral component of membrane;GO:0030054, cell junction;GO:0030154, cell differentiation;…	K06254-ko04512 ECM-receptor interaction
TRINITY_DN46592_c0_g3	152.437	147.875	128.592	141.215	127.155	129.165	107.577	134.816	128.158	122.959	116.988	133.786	-	-	-	-
TRINITY_DN52712_c0_g3	144.372	193.33	144.405	127.048	190.294	167.133	220.494	151.069	133.019	35.6515	12.323	51.5554	-	-	-	-
TRINITY_DN51704_c0_g3	217.992	187.91	135.024	178.108	148.141	189.25	123.564	128.918	94.6273	37.94	61.6439	67.3691	KOG4295, KOG4295, KOG4295, Serine proteinase inhibitor (KU family) [Posttranslational modification, protein turnover, chaperones]. 5.76748e-08	gi|926642230|ref|XP_013787283.1| PREDICTED: uncharacterized protein LOC106471238 [Limulus polyphemus] 1.3e-20	GO:0004867, serine-type endopeptidase inhibitor activity;GO:0005576, extracellular region;GO:0016020, membrane;GO:0016021, integral component of membrane	-
TRINITY_DN52601_c1_g1	165.575	146.636	246.458	165.111	162.192	142.789	144.203	126.106	162.294	40.0976	44.6481	22.3611	KOG2108, KOG2108, KOG2108, 3'-5' DNA helicase [Replication, recombination and repair]. 4.07074e-10	gi|909793625|ref|XP_005235403.2| PREDICTED: F-box only protein 18 [Falco peregrinus] 1.9e-44	GO:0000724, double-strand break repair via homologous recombination;GO:0000737, DNA catabolic process, endonucleolytic;GO:0000785, chromatin;GO:0001934, positive regulation of protein phosphorylation;GO:0003677, DNA binding;GO:0003678, DNA helicase activity;GO:0003690, double-stranded DNA binding;GO:0003697, single-stranded DNA binding;GO:0004003, ATP-dependent DNA helicase activity;GO:0005524, A…	-
TRINITY_DN38889_c0_g1	96.0642	69.43	84.867	83.8726	94.4256	96.1384	123.729	84.8171	98.2012	196.226	344.347	195.113	KOG1762, KOG1762, KOG1762, 60s acidic ribosomal protein P1 [Translation, ribosomal structure and biogenesis]. 2.20965e-20	gi|238683667|gb|ACR54112.1| ribosomal protein P1 [Palaemon varians] 1.1e-21	GO:0003735, structural constituent of ribosome;GO:0005840, ribosome;GO:0006414, translational elongation	K02942-ko03010 Ribosome
TRINITY_DN52270_c1_g3	120.181	132.909	96.6969	120.893	152.588	144.036	137.349	115.549	135.45	128.256	94.8565	188.393	-	gi|321477848|gb|EFX88806.1| CG2206-PB-like protein [Daphnia pulex] 5.2e-56	-	-
TRINITY_DN45571_c0_g1	163.876	157.77	148.729	164.889	166.734	156.319	128.962	150.268	125.833	73.7482	44.9403	79.0267	KOG1708, KOG1708, KOG1708, Mitochondrial/chloroplast ribosomal protein L24 [Translation, ribosomal structure and biogenesis]. 1.41009e-43	gi|926610303|ref|XP_013788032.1| PREDICTED: probable 39S ribosomal protein L24, mitochondrial [Limulus polyphemus] 6.0e-80	GO:0003735, structural constituent of ribosome;GO:0005739, mitochondrion;GO:0005762, mitochondrial large ribosomal subunit;GO:0005840, ribosome;GO:0006412, translation;GO:0019233, sensory perception of pain	K02895-ko03010 Ribosome
TRINITY_DN50096_c2_g3	163.463	157.082	161.646	155.952	163.931	139.517	136.09	122.4	135.132	69.7956	71.2064	83.6759	KOG3681, KOG3681, KOG3681, Alpha-catenin [Extracellular structures]. 4.62014e-40	gi|646719442|gb|KDR21554.1| Alpha-catulin [Zootermopsis nevadensis] 3.0e-234	GO:0005622, intracellular;GO:0005856, cytoskeleton;GO:0005938, cell cortex;GO:0007155, cell adhesion;GO:0007266, Rho protein signal transduction	-
TRINITY_DN48252_c6_g1	124.828	149.314	133.876	141.457	150.839	136.895	147.644	154.521	135.301	103.344	89.1411	90.7837	KOG3463, KOG3463, KOG3463, Transcription initiation factor IIA, gamma subunit [Transcription]. 4.43663e-36	gi|930678163|gb|KPJ18141.1| Transcription initiation factor IIA subunit 2 [Papilio machaon] 1.9e-39	GO:0005672, transcription factor TFIIA complex;GO:0006355, regulation of transcription, DNA-templated;GO:0006367, transcription initiation from RNA polymerase II promoter	K03123-ko03022 Basal transcription factors
TRINITY_DN47293_c2_g3	8.5389	437.026	420.41	3.73594	9.8762	10.5239	256.583	364.039	6.62476	11.1017	20.5181	8.11568	-	-	-	-
TRINITY_DN41241_c2_g1	140.517	118.189	117.682	151.708	122.537	134.628	122.249	147.242	156.225	109.949	112.233	120.161	-	-	-	-
TRINITY_DN50000_c0_g2	178.503	138.638	139.93	173.61	118.615	118.255	99.2011	157.477	114.572	83.4657	161.811	68.275	-	gi|909569194|ref|XP_013140085.1| PREDICTED: 28S ribosomal protein S34, mitochondrial [Papilio polytes] 1.6e-35	GO:0003735, structural constituent of ribosome;GO:0005739, mitochondrion	-
TRINITY_DN40012_c8_g1	100.397	112.412	102.199	119.296	126.096	129.92	152.147	139.429	127.567	143.244	143.831	155.052	-	-	-	-
TRINITY_DN52150_c3_g1	170.619	168.652	144.178	140.394	137.023	120.96	113.518	131.321	133.174	111.339	65.5921	113.378	-	-	-	-
TRINITY_DN43035_c3_g3	152.152	123.675	93.9708	152.049	161.115	145.007	118.662	141.049	135.529	127.751	74.8266	120.152	KOG3081, KOG3081, KOG3081, Vesicle coat complex COPI, epsilon subunit [Intracellular trafficking, secretion, and vesicular transport]. 6.87707e-28	gi|955475082|gb|ALP82438.1| coatomer subunit epsilon [Fenneropenaeus chinensis] 1.8e-48	GO:0005198, structural molecule activity;GO:0005622, intracellular;GO:0005654, nucleoplasm;GO:0006888, ER to Golgi vesicle-mediated transport;GO:0006890, retrograde vesicle-mediated transport, Golgi to ER;GO:0006891, intra-Golgi vesicle-mediated transport;GO:0015031, protein transport;GO:0030126, COPI vesicle coat	-
TRINITY_DN39797_c3_g5	0.587098	0	41.9332	86.1214	1.02678	172.194	506.089	55.6058	89.2848	7.0817	38.3063	546.414	-	-	-	-
TRINITY_DN42319_c1_g6	150.978	155.974	171.691	173.971	135.454	159.236	95.9421	181.493	175.241	89.7013	13.9738	40.1926	-	-	-	-
TRINITY_DN39606_c2_g1	370.405	238.774	27.3273	45.2903	174.039	173.602	196.257	146.959	29.2927	95.7475	33.5933	12.0419	-	-	-	-
TRINITY_DN39403_c11_g1	36.548	39.43	22.8706	70.5155	43.6597	41.0476	204.227	40.8883	163.962	349.285	203.591	326.851	KOG2332, KOG2332, KOG2332, Ferritin [Inorganic ion transport and metabolism]. 1.08792e-11	gi|295291556|gb|ADF87491.1| ferritin 2 [Eriocheir sinensis] 3.3e-48	GO:0004322, ferroxidase activity;GO:0005576, extracellular region;GO:0005623, cell;GO:0006826, iron ion transport;GO:0006879, cellular iron ion homeostasis;GO:0008199, ferric iron binding	K00522-ko04978 Mineral absorption
TRINITY_DN50890_c1_g2	153.173	155.668	160.114	157.394	144.667	142.022	107.624	132.036	127.267	66.4081	113.707	74.3757	KOG3936, KOG3936, KOG3936, Nitroreductases [Energy production and conversion]. 3.8087e-09	gi|831310233|ref|XP_012687512.1| PREDICTED: iodotyrosine dehalogenase 1 [Clupea harengus] 9.2e-81	GO:0016021, integral component of membrane;GO:0016491, oxidoreductase activity	K17231-ko04918 Thyroid hormone synthesis
TRINITY_DN43080_c1_g2	141.819	225.438	286.583	135.098	184.776	89.9341	110.084	116.744	52.0091	86.2434	84.9201	20.4032	-	-	-	-
TRINITY_DN52814_c4_g1	223.686	251.772	118.656	140.694	225.403	168.503	46.7937	180.052	48.5461	64.5469	45.7827	18.923	-	-	-	-
TRINITY_DN45234_c3_g3	133.846	161.358	123.805	129.127	131.481	140.485	128.904	109.516	151.583	141.508	44.132	135.382	KOG3473, KOG3473, KOG3473, RNA polymerase II transcription elongation factor Elongin/SIII, subunit elongin C [Transcription]. 5.78012e-56	gi|926639424|ref|XP_013785772.1| PREDICTED: transcription elongation factor B polypeptide 1 [Limulus polyphemus] 1.6e-57	GO:0006351, transcription, DNA-templated;GO:0006511, ubiquitin-dependent protein catabolic process;GO:0030891, VCB complex;GO:0032968, positive regulation of transcription elongation from RNA polymerase II promoter;GO:0070449, elongin complex	K03872-ko04120 Ubiquitin mediated proteolysis;ko04066 HIF-1 signaling pathway
TRINITY_DN42922_c0_g1	42.2819	43.6632	46.5668	150.306	116.552	363.94	130.928	156.28	138.198	65.0009	236.863	40.2413	KOG0737, KOG0737, KOG0737, AAA+-type ATPase [Posttranslational modification, protein turnover, chaperones]. 1.00886e-97	gi|817081902|ref|XP_012263486.1| PREDICTED: ATPase family AAA domain-containing protein 1-B isoform X1 [Athalia rosae] 5.5e-110	GO:0005524, ATP binding;GO:0005634, nucleus;GO:0005777, peroxisome;GO:0008568, microtubule-severing ATPase activity;GO:0030054, cell junction;GO:0031122, cytoplasmic microtubule organization;GO:0045211, postsynaptic membrane	-
TRINITY_DN51107_c0_g1	159.229	68.6452	70.9584	175.904	42.1426	189.019	219.882	37.0998	125.502	107.53	127.605	205.145	-	-	-	-
TRINITY_DN51920_c3_g1	124.386	135.673	170.317	144.519	102.305	167.388	173.394	76.88	83.2185	79.4721	164.199	106.421	-	-	-	-
TRINITY_DN49868_c0_g1	99.5044	114.268	169.266	160.678	120.615	164.146	93.6612	176.763	70.1732	110.009	126.453	119.035	KOG1014, KOG1014, KOG1014, 17 beta-hydroxysteroid dehydrogenase type 3, HSD17B3 [Lipid transport and metabolism]. 1.13346e-60	gi|620948271|ref|XP_007653904.1| PREDICTED: inactive hydroxysteroid dehydrogenase-like protein 1 isoform X1 [Ornithorhynchus anatinus] 1.3e-56	GO:0005739, mitochondrion;GO:0016491, oxidoreductase activity	-
TRINITY_DN51807_c0_g2	186.382	86.4496	110.191	102.321	96.6231	99.5282	90.5601	174.881	129.931	115.473	193.253	135.626	-	-	-	-
TRINITY_DN48565_c0_g2	159.549	145.91	133.515	151.976	166.872	168.846	167.771	133.95	134.099	40.7278	61.2899	56.4435	-	-	-	-
TRINITY_DN39134_c4_g9	119.591	128.69	144.753	118.137	132.847	117.394	108.037	142.856	120.398	140.508	98.7913	146.031	-	-	-	-
TRINITY_DN42427_c1_g1	148.747	129.556	122.639	152.939	139.672	146.458	109.887	117.518	115.321	96.789	132.958	103.552	-	-	-	-
TRINITY_DN42430_c4_g1	139.713	126.404	142.343	122.515	123.985	128.219	137.281	130.079	147.918	118.007	81.0569	117.728	KOG1158, KOG1158, KOG1158, NADP/FAD dependent oxidoreductase [Energy production and conversion]. 2.7876e-167	gi|918463922|gb|ALA09304.1| cytochrome P450 NADPH reductase [Eriocheir sinensis] 0.0e+00	GO:0003958, NADPH-hemoprotein reductase activity;GO:0005783, endoplasmic reticulum;GO:0005789, endoplasmic reticulum membrane;GO:0005811, lipid droplet;GO:0010181, FMN binding;GO:0012505, endomembrane system;GO:0016021, integral component of membrane;GO:0030586, [methionine synthase] reductase activity	-
TRINITY_DN52251_c2_g2	174.799	165.214	218.367	180.224	183.581	119.222	57.6317	198.124	89.321	52.2574	40.1319	35.4143	-	-	-	-
TRINITY_DN48824_c3_g1	122.493	261.243	148.165	185.978	149.156	133.726	70.4724	109.142	152.697	67.4941	67.2433	46.3312	KOG3591, KOG3591, KOG3591, Alpha crystallins [Posttranslational modification, protein turnover, chaperones]. 3.18981e-12	gi|556912554|gb|AGZ84434.1| heat shock protein 27, partial [Procambarus clarkii] 3.1e-105	GO:0007275, multicellular organism development;GO:0009408, response to heat;GO:0010998, regulation of translational initiation by eIF2 alpha phosphorylation;GO:0030018, Z disc;GO:0042026, protein refolding;GO:0045214, sarcomere organization;GO:0048471, perinuclear region of cytoplasm	-
TRINITY_DN48305_c0_g1	315.223	281.371	54.9777	39.8671	211.807	167.081	156.581	73.4019	23.8329	99.999	69.0173	19.6899	-	-	-	-
TRINITY_DN49068_c3_g1	135.867	185.346	143.784	143.97	112.209	121.079	158.856	97.0714	139.323	60.6709	115.783	98.0513	KOG2178, KOG2178, KOG2178, Predicted sugar kinase [Carbohydrate transport and metabolism]. 2.54674e-122	gi|662195124|ref|XP_008470539.1| PREDICTED: NAD kinase-like isoform X9 [Diaphorina citri] 2.3e-178	GO:0003951, NAD+ kinase activity;GO:0005524, ATP binding;GO:0005829, cytosol;GO:0006741, NADP biosynthetic process;GO:0019674, NAD metabolic process;GO:0046872, metal ion binding	K00858-ko00760 Nicotinate and nicotinamide metabolism
TRINITY_DN45185_c1_g3	154.548	202.389	160.484	120.675	136.339	142.442	119.835	159.667	137.173	53.2995	51.6274	71.6012	-	gi|260810374|ref|XP_002599939.1| hypothetical protein BRAFLDRAFT_74063 [Branchiostoma floridae] 1.7e-09	GO:0005576, extracellular region;GO:0016491, oxidoreductase activity;GO:0046872, metal ion binding	-
TRINITY_DN46953_c1_g1	139.168	148.54	178.022	128.405	169.293	126.542	115.751	130.047	134.709	81.1588	60.9685	97.0181	KOG2372, KOG2372, KOG2372, Oxidation resistance protein [Replication, recombination and repair]. 6.2282e-16	gi|939629667|ref|XP_014275435.1| PREDICTED: oxidation resistance protein 1 isoform X3 [Halyomorpha halys] 4.0e-85	GO:0005634, nucleus;GO:0006351, transcription, DNA-templated;GO:0006355, regulation of transcription, DNA-templated	-
TRINITY_DN48677_c1_g2	132.703	169.513	161.935	151.512	132.989	90.1194	102.781	161.176	222.213	78.7118	52.4915	49.908	-	-	-	-
TRINITY_DN42105_c2_g1	10.6846	25.8751	26.1944	37.6208	147.902	106.191	155.518	99.8209	12.1628	627.982	39.5633	210.581	-	-	-	-
TRINITY_DN52755_c1_g2	143.493	116.445	91.3082	158.941	116.821	178.606	145.009	73.749	112.521	91.9051	119.149	151.575	-	gi|257480841|gb|ACV60547.1| polehole-like protein [Penaeus monodon] 1.2e-208	-	-
TRINITY_DN41566_c0_g1	138.516	140.381	128.773	145.555	140.628	137.766	103.241	126.162	159.771	69.4978	121.579	84.0057	-	gi|632983246|ref|XP_007908553.1| PREDICTED: uncharacterized protein LOC103189828 [Callorhinchus milii] 1.9e-10	-	-
TRINITY_DN41304_c0_g1	0	157.358	0	45.4755	0	0	303.103	369.531	74.2478	58.444	468.186	18.9084	-	-	-	-
TRINITY_DN41046_c4_g2	134.099	117.693	109.413	122.418	151.164	127.634	136.35	128.253	150.215	128.142	61.5708	127.831	KOG0393, KOG0393, KOG0393, Ras-related small GTPase, Rho type [General function prediction only]. 2.30953e-87	gi|726968574|gb|AIY53010.1| Cdc42 [Litopenaeus vannamei] 4.3e-105	GO:0005525, GTP binding;GO:0005622, intracellular;GO:0005886, plasma membrane;GO:0005912, adherens junction;GO:0007264, small GTPase mediated signal transduction;GO:0007275, multicellular organism development;GO:0045185, maintenance of protein location;GO:0045860, positive regulation of protein kinase activity	K04393-ko04144 Endocytosis;ko04010 MAPK signaling pathway;ko04510 Focal adhesion;ko04666 Fc gamma R-mediated phagocytosis;ko04530 Tight junction;ko04722 Neurotrophin signaling pathway;ko04062 Chemokine signaling pathway;ko04670 Leukocyte transendothelial migration;ko04660 T cell receptor signaling pathway;ko04011 MAPK signaling pathway - yeast;ko04360 Axon guidance;ko04015 Rap1 signaling pathway;…
TRINITY_DN40480_c0_g4	112.575	116.673	108.653	133.786	131.62	147.89	112.333	143.437	128.948	106.4	109.539	137.699	KOG1411, KOG1411, KOG1411, Aspartate aminotransferase/Glutamic oxaloacetic transaminase AAT1/GOT2 [Amino acid transport and metabolism]. 0.0	gi|656985105|gb|AID18683.1| aspartate aminotransferase [Fenneropenaeus chinensis] 1.0e-212	GO:0004069, L-aspartate:2-oxoglutarate aminotransferase activity;GO:0005543, phospholipid binding;GO:0005739, mitochondrion;GO:0005743, mitochondrial inner membrane;GO:0005759, mitochondrial matrix;GO:0005886, plasma membrane;GO:0006103, 2-oxoglutarate metabolic process;GO:0006107, oxaloacetate metabolic process;GO:0006520, cellular amino acid metabolic process;GO:0006531, aspartate metabolic pro…	K14455-ko01210 2-Oxocarboxylic acid metabolism;ko04975 Fat digestion and absorption;ko00330 Arginine and proline metabolism;ko00950 Isoquinoline alkaloid biosynthesis;ko00360 Phenylalanine metabolism;ko00400 Phenylalanine, tyrosine and tryptophan biosynthesis;ko00220 Arginine biosynthesis;ko00710 Carbon fixation in photosynthetic organisms;ko00250 Alanine, aspartate and glutamate metabolism;ko003…
TRINITY_DN44228_c0_g3	144.377	121.233	129.083	147.409	140.874	123.364	118.069	136.83	148.126	95.3544	86.8147	93.4115	KOG3090, KOG3090, KOG3090, Prohibitin-like protein [Posttranslational modification, protein turnover, chaperones]. 3.48378e-102	gi|187610681|gb|ACD13589.1| prohibitin 2 [Penaeus monodon] 1.2e-122	GO:0000060, protein import into nucleus, translocation;GO:0005634, nucleus;GO:0005737, cytoplasm;GO:0005739, mitochondrion;GO:0005741, mitochondrial outer membrane;GO:0005743, mitochondrial inner membrane;GO:0006351, transcription, DNA-templated;GO:0007005, mitochondrion organization;GO:0007062, sister chromatid cohesion;GO:0008022, protein C-terminus binding;GO:0009986, cell surface;GO:0016020, …	-
TRINITY_DN42283_c0_g1	50.0976	383.2	321.779	60.5668	94.9766	56.7812	79.1985	69.0642	169.753	18.3152	125.312	40.4131	KOG4193, KOG4193, KOG4193, G protein-coupled receptors [Signal transduction mechanisms]. 2.70597e-09	gi|646716065|gb|KDR19461.1| G-protein coupled receptor Mth2 [Zootermopsis nevadensis] 1.8e-75	GO:0004930, G-protein coupled receptor activity;GO:0005044, scavenger receptor activity;GO:0005886, plasma membrane;GO:0006950, response to stress;GO:0006955, immune response;GO:0007166, cell surface receptor signaling pathway;GO:0016021, integral component of membrane;GO:0030247, polysaccharide binding	-
TRINITY_DN51764_c1_g4	99.0229	115.68	91.5106	116.548	107.162	118.757	107.459	130.021	123.823	131.312	136.072	187.778	KOG3300, KOG3300, KOG3300, NADH:ubiquinone oxidoreductase, B16.6 subunit/cell death-regulatory protein [Energy production and conversion, Cell cycle control, cell division, chromosome partitioning]. 1.50341e-20	gi|726968576|gb|AIY53011.1| NDUFA13 [Litopenaeus vannamei] 1.7e-40	GO:0005654, nucleoplasm;GO:0005737, cytoplasm;GO:0005739, mitochondrion;GO:0005746, mitochondrial respiratory chain;GO:0005747, mitochondrial respiratory chain complex I;GO:0008137, NADH dehydrogenase (ubiquinone) activity;GO:0016021, integral component of membrane;GO:0030308, negative regulation of cell growth;GO:0045892, negative regulation of transcription, DNA-templated;GO:0097190, apoptotic …	K11353-ko00190 Oxidative phosphorylation
TRINITY_DN42319_c0_g1	172.316	159.513	158.149	125.336	109.731	127.764	106.888	123.334	95.2741	127.716	100.351	57.9515	-	-	-	-
TRINITY_DN46772_c3_g3	104.181	125.169	143.799	195.416	183.626	160.284	122.764	170.197	171.107	27.1139	24.9416	34.8767	-	-	-	-
TRINITY_DN38871_c1_g5	87.1593	88.0943	82.177	106.936	124.377	123.15	145.284	101.321	134.685	202.628	90.0969	173.339	KOG3434, KOG3434, KOG3434, 60S ribosomal protein L22 [Translation, ribosomal structure and biogenesis]. 6.19542e-25	gi|71067609|gb|AAZ22828.1| lymphoid organ expressed yellow head virus receptor protein [Penaeus monodon] 2.1e-27	GO:0000786, nucleosome;GO:0003677, DNA binding;GO:0003735, structural constituent of ribosome;GO:0005840, ribosome;GO:0006334, nucleosome assembly;GO:0006412, translation	K02891-ko03010 Ribosome
TRINITY_DN46395_c1_g1	79.2924	135.943	141.751	163.691	196.822	168.529	241.479	94.1429	170.639	28.8142	9.50793	28.5209	-	-	-	-
TRINITY_DN41784_c2_g3	72.3489	94.6987	78.1933	111.514	98.2902	112.609	146.309	132.586	132.31	170.546	116.368	191.717	KOG4023, KOG4023, KOG4023, Uncharacterized conserved protein [Function unknown]. 1.23213e-15	gi|939271109|ref|XP_014255799.1| PREDICTED: SH3 domain-binding glutamic acid-rich protein homolog [Cimex lectularius] 3.0e-26	GO:0005623, cell;GO:0009055, electron transfer activity;GO:0015035, protein disulfide oxidoreductase activity;GO:0045454, cell redox homeostasis	-
TRINITY_DN45686_c2_g2	130.861	127.606	115.675	120.758	110.441	123.313	95.1798	111.282	127.161	123.755	139.257	132.127	KOG2291, KOG2291, KOG2291, Oligosaccharyltransferase, alpha subunit (ribophorin I) [Posttranslational modification, protein turnover, chaperones]. 1.35145e-142	gi|549429842|dbj|BAO01184.1| ribophorin I [Marsupenaeus japonicus] 1.5e-245	GO:0004579, dolichyl-diphosphooligosaccharide-protein glycotransferase activity;GO:0005789, endoplasmic reticulum membrane;GO:0006486, protein glycosylation;GO:0016021, integral component of membrane;GO:0042470, melanosome	K12666-ko00510 N-Glycan biosynthesis;ko04141 Protein processing in endoplasmic reticulum;ko00513 Various types of N-glycan biosynthesis
TRINITY_DN42550_c4_g3	128.087	136.069	111.618	127.251	129.474	104.978	117.613	131.996	144.204	124.959	86.4094	112.909	KOG3384, KOG3384, KOG3384, Selenoprotein [General function prediction only]. 2.52124e-36	gi|242007350|ref|XP_002424504.1| 15 kDa selenoprotein precursor, putative [Pediculus humanus corporis] 4.7e-44	GO:0005788, endoplasmic reticulum lumen	-
TRINITY_DN45425_c3_g1	112.325	191.916	224.582	144.765	210.509	56.8184	79.6184	170.674	59.8346	51.3948	92.4449	59.5489	-	-	-	-
TRINITY_DN39989_c0_g1	178.893	162.061	101.122	192.6	123.022	113.235	124.119	114.42	130.116	65.8192	76.2837	69.5814	-	gi|697421659|gb|KGL82667.1| hypothetical protein N309_14817, partial [Tinamus guttatus] 3.9e-10	-	-
TRINITY_DN48376_c4_g1	67.7887	71.4107	98.4254	129.791	98.1758	133.066	130.821	104.373	142.413	169.617	125.162	178.493	KOG1339, KOG1339, KOG1339, Aspartyl protease [Posttranslational modification, protein turnover, chaperones]. 1.14432e-43	gi|146217392|gb|ABQ10738.1| cathepsin D [Penaeus monodon] 1.6e-184	GO:0004190, aspartic-type endopeptidase activity;GO:0005764, lysosome	K01379-ko04071 Sphingolipid signaling pathway;ko04210 Apoptosis;ko04142 Lysosome
TRINITY_DN51988_c3_g1	35.0534	39.4053	119.063	95.282	98.609	170.702	143.591	54.6523	69.4671	153.166	228.166	241.006	-	-	-	-
TRINITY_DN48265_c3_g1	140.77	138.437	106.485	118.069	147.663	138.425	85.9671	138.36	110.463	97.1865	108.058	116.116	KOG0034, KOG0034, KOG0034, Ca2+/calmodulin-dependent protein phosphatase (calcineurin subunit B), EF-Hand superfamily protein [Signal transduction mechanisms]. 2.81369e-50	gi|926640161|ref|XP_013786166.1| PREDICTED: calcineurin B homologous protein 1-like [Limulus polyphemus] 1.2e-81	GO:0000139, Golgi membrane;GO:0001578, microtubule bundle formation;GO:0001933, negative regulation of protein phosphorylation;GO:0004860, protein kinase inhibitor activity;GO:0005215, transporter activity;GO:0005509, calcium ion binding;GO:0005634, nucleus;GO:0005737, cytoplasm;GO:0005783, endoplasmic reticulum;GO:0005793, endoplasmic reticulum-Golgi intermediate compartment;GO:0005886, plasma m…	-
TRINITY_DN40152_c1_g1	74.3687	125.837	108.995	145.159	134.876	122.828	115.782	130.188	97.5484	158.311	104.243	124.298	-	-	-	-
TRINITY_DN50140_c0_g4	132.155	102.582	116.494	140.186	113.287	159.619	130.391	135.846	138.276	133.209	19.3853	117.513	-	-	-	-
TRINITY_DN40889_c1_g2	126.095	108.337	169.406	96.3172	54.7993	55.1038	95.3519	84.4401	99.3025	106.112	357.755	85.2404	-	-	-	-
TRINITY_DN48930_c2_g1	150.95	107.937	122.228	115.62	96.7745	155.342	88.9275	125.132	117.926	108.637	140.153	108.086	KOG2620, KOG2620, KOG2620, Prohibitins and stomatins of the PID superfamily [Energy production and conversion]. 3.45473e-101	gi|1022761063|gb|KZS07101.1| Stomatin protein 2 [Daphnia magna] 1.3e-115	GO:0001772, immunological synapse;GO:0005739, mitochondrion;GO:0005743, mitochondrial inner membrane;GO:0005758, mitochondrial intermembrane space;GO:0006851, mitochondrial calcium ion transmembrane transport;GO:0006874, cellular calcium ion homeostasis;GO:0007005, mitochondrion organization;GO:0008180, COP9 signalosome;GO:0010876, lipid localization;GO:0010918, positive regulation of mitochondri…	-
TRINITY_DN44080_c1_g5	110.152	120.064	132.261	125.439	122.768	126.261	112.795	127.69	130.699	89.938	113.754	125.332	KOG1355, KOG1355, KOG1355, Adenylosuccinate synthase [Nucleotide transport and metabolism]. 5.20572e-64	gi|1009393906|gb|KYN14996.1| Adenylosuccinate synthetase, partial [Trachymyrmex cornetzi] 5.7e-64	GO:0000287, magnesium ion binding;GO:0004019, adenylosuccinate synthase activity;GO:0005525, GTP binding;GO:0005737, cytoplasm;GO:0044208, 'de novo' AMP biosynthetic process	K01939-ko00250 Alanine, aspartate and glutamate metabolism;ko00230 Purine metabolism
TRINITY_DN42443_c9_g2	114.4	110.969	118.135	131.507	140.954	128.762	98.2088	121.501	137.28	140.854	66.5067	127.607	KOG3461, KOG3461, KOG3461, CDGSH-type Zn-finger containing protein [General function prediction only]. 3.96515e-24	gi|321459602|gb|EFX70654.1| hypothetical protein DAPPUDRAFT_93444 [Daphnia pulex] 3.8e-23	GO:0005741, mitochondrial outer membrane;GO:0016021, integral component of membrane;GO:0043231, intracellular membrane-bounded organelle;GO:0043457, regulation of cellular respiration;GO:0046872, metal ion binding;GO:0051537, 2 iron, 2 sulfur cluster binding;GO:0070062, extracellular exosome	-
TRINITY_DN52489_c9_g1	122.064	118.633	134.566	128.506	113.153	132.638	78.858	111.933	124.437	108.627	154.014	107.943	KOG2450, KOG2450, KOG2450, Aldehyde dehydrogenase [Energy production and conversion]. 0.0	gi|321469546|gb|EFX80526.1| hypothetical protein DAPPUDRAFT_51170 [Daphnia pulex] 8.7e-216	GO:0001889, liver development;GO:0004029, aldehyde dehydrogenase (NAD) activity;GO:0005739, mitochondrion;GO:0005759, mitochondrial matrix;GO:0006068, ethanol catabolic process;GO:0032355, response to estradiol;GO:0032496, response to lipopolysaccharide;GO:0032570, response to progesterone;GO:0032870, cellular response to hormone stimulus;GO:0033574, response to testosterone;GO:0035094, response …	K00128-ko00903 Limonene and pinene degradation;ko00330 Arginine and proline metabolism;ko00280 Valine, leucine and isoleucine degradation;ko00310 Lysine degradation;ko00625 Chloroalkane and chloroalkene degradation;ko00561 Glycerolipid metabolism;ko00620 Pyruvate metabolism;ko00410 beta-Alanine metabolism;ko00040 Pentose and glucuronate interconversions;ko00071 Fatty acid degradation;ko00380 Tryp…
TRINITY_DN39282_c0_g1	73.497	137.984	166.556	196.282	153.855	69.0674	116.891	154.315	131.152	58.9115	111.603	60.2725	-	-	-	-
TRINITY_DN50010_c1_g4	137.419	125.5	137.059	127.065	135.79	115.539	121.949	148.223	143.677	75.5663	70.4642	91.5556	KOG1636, KOG1636, KOG1636, DNA polymerase delta processivity factor (proliferating cell nuclear antigen) [Replication, recombination and repair]. 1.63892e-128	gi|926573521|gb|ALD48734.1| proliferating cell nuclear antigen [Procambarus clarkii] 7.2e-144	GO:0003677, DNA binding;GO:0005634, nucleus;GO:0005875, microtubule associated complex;GO:0006260, DNA replication;GO:0006261, DNA-dependent DNA replication;GO:0006272, leading strand elongation;GO:0006275, regulation of DNA replication;GO:0006289, nucleotide-excision repair;GO:0006298, mismatch repair;GO:0007052, mitotic spindle organization;GO:0007307, eggshell chorion gene amplification;GO:001…	K04802-ko03430 Mismatch repair;ko03030 DNA replication;ko03420 Nucleotide excision repair;ko04110 Cell cycle;ko03410 Base excision repair
TRINITY_DN43540_c0_g3	46.9181	67.0623	58.9003	107.487	83.5093	106.679	163.424	60.6747	130.259	156.159	227.296	221.197	-	-	-	-
TRINITY_DN48621_c5_g2	136.902	147.095	139.188	135.514	137.552	137.516	113.764	136.704	150.994	83.6512	21.9566	82.0282	KOG4466, KOG4466, KOG4466, Component of histone deacetylase complex (breast carcinoma metastasis suppressor 1 protein in human) [Cell cycle control, cell division, chromosome partitioning, Transcription]. 3.58493e-26	gi|915658543|gb|KOC61665.1| Sin3 histone deacetylase corepressor complex component SDS3 [Habropoda laboriosa] 4.6e-43	GO:0005634, nucleus;GO:0006351, transcription, DNA-templated;GO:0006355, regulation of transcription, DNA-templated;GO:0006915, apoptotic process;GO:0016575, histone deacetylation;GO:0043065, positive regulation of apoptotic process	-
TRINITY_DN50358_c4_g4	108.802	148.968	180.044	174.083	136.893	113.992	121.253	132.518	117.729	55.6665	28.0756	104.547	-	-	-	-
TRINITY_DN52902_c5_g1	7.76025	49.7496	11.1648	5.92738	100.743	74.5217	176.225	5.83514	50.2438	711.828	68.3386	160.031	-	-	-	-
TRINITY_DN47914_c3_g2	146.009	87.3084	142.79	196.241	81.0522	72.4971	74.7586	111.628	127.208	115.118	152.484	110.273	KOG0027, KOG0027, KOG0027, Calmodulin and related proteins (EF-Hand superfamily) [Signal transduction mechanisms]. 6.20747e-09	gi|729072|sp|P80363.1|CCB23_ORCLI RecName: Full=Crustacean calcium-binding protein 23; Short=CCBP-23 4.4e-105	GO:0005509, calcium ion binding	-
TRINITY_DN53270_c0_g2	99.8189	100.094	102.651	108.111	114.346	111.515	146.593	105.391	114.823	149.563	103.765	157.767	-	-	-	-
TRINITY_DN46750_c0_g1	132.232	147.351	137.527	124.336	127.868	106.754	139.692	133.366	242.306	61.2053	12.4972	49.2398	-	-	-	-
TRINITY_DN48868_c0_g1	163.081	146.448	107.482	146.473	162.006	134.487	122.814	161.114	159.512	36.9287	18.5514	51.8594	-	gi|780157270|ref|XP_011682550.1| PREDICTED: geminin [Strongylocentrotus purpuratus] 8.8e-09	GO:0003714, transcription corepressor activity;GO:0005634, nucleus;GO:0005654, nucleoplasm;GO:0005737, cytoplasm;GO:0005829, cytosol;GO:0006275, regulation of DNA replication;GO:0007049, cell cycle;GO:0008156, negative regulation of DNA replication;GO:0009887, animal organ morphogenesis;GO:0042826, histone deacetylase binding;GO:0045786, negative regulation of cell cycle;GO:0045892, negative regu…	-
TRINITY_DN48826_c1_g3	127.418	173.821	115.612	90.2403	112.982	147.13	115.288	164.232	59.9926	69.9377	174.319	58.3844	-	-	-	-
TRINITY_DN49052_c4_g4	178.266	134.278	184.001	114.274	138.668	172.69	121.632	155.773	127.457	27.0856	30.0146	21.0329	-	-	-	-
TRINITY_DN52778_c0_g2	144.067	123.714	133.416	149.497	173.617	179.183	155.358	135.488	130.097	30.892	6.36302	38.1936	-	-	-	-
TRINITY_DN49858_c0_g3	15.273	76.8122	75.9419	219.058	142.843	60.2266	169.233	86.8828	169.832	112.593	203.134	66.8445	-	-	-	-
TRINITY_DN42319_c1_g3	291.712	42.8501	49.7439	145.792	157.906	167.599	39.1883	164.589	123.515	94.2941	92.2197	27.0624	-	-	-	-
TRINITY_DN49683_c5_g5	132.304	112.759	156.289	192.446	129.481	157.647	62.7475	121.088	106.37	59.9791	74.0442	91.1367	-	-	-	-
TRINITY_DN43414_c4_g1	278.748	147.9	145.461	121.293	132.41	123.65	14.7314	130.287	54.7652	6.46832	96.2309	143.939	-	gi|33590491|gb|AAQ22771.1| serine proteinase inhibitor [Procambarus clarkii] 4.4e-09	GO:0004867, serine-type endopeptidase inhibitor activity;GO:0005576, extracellular region	-
TRINITY_DN40714_c4_g1	111.945	79.9964	112.514	112.024	142.237	104.033	110.072	145.094	118.336	122.649	129.973	105.496	KOG0817, KOG0817, KOG0817, Acyl-CoA-binding protein [Lipid transport and metabolism]. 7.72543e-27	gi|256539088|gb|ACU82846.1| acyl-CoA-binding protein [Fenneropenaeus chinensis] 1.9e-30	GO:0000062, fatty-acyl-CoA binding;GO:0005783, endoplasmic reticulum;GO:0005794, Golgi apparatus;GO:0006810, transport;GO:0008289, lipid binding	K08762-ko03320 PPAR signaling pathway
TRINITY_DN43745_c0_g3	243.446	95.9066	56.4218	74.3416	100.682	208.934	229.954	92.4319	77.5371	77.5614	61.1754	74.5505	KOG0101, KOG0101, KOG0101, Molecular chaperones HSP70/HSC70, HSP70 superfamily [Posttranslational modification, protein turnover, chaperones]. 0.0	gi|806629249|gb|AKB96228.1| heat shock protein [Cherax cainii] 0.0e+00	GO:0005524, ATP binding;GO:0005681, spliceosomal complex;GO:0005730, nucleolus;GO:0005886, plasma membrane;GO:0006351, transcription, DNA-templated;GO:0006355, regulation of transcription, DNA-templated;GO:0006397, mRNA processing;GO:0008380, RNA splicing;GO:0042470, melanosome	K03283-ko04612 Antigen processing and presentation;ko03040 Spliceosome;ko04213 Longevity regulating pathway - multiple species;ko04010 MAPK signaling pathway;ko04915 Estrogen signaling pathway;ko04141 Protein processing in endoplasmic reticulum;ko04144 Endocytosis
TRINITY_DN40281_c2_g5	136.068	124.517	105.359	139.164	130.724	137.976	106.426	131.488	154.126	79.6754	40.078	107.28	-	gi|242008346|ref|XP_002424967.1| conserved hypothetical protein [Pediculus humanus corporis] 5.5e-41	GO:0005096, GTPase activator activity;GO:0016021, integral component of membrane;GO:0032007, negative regulation of TOR signaling;GO:0070848, response to growth factor;GO:0090630, activation of GTPase activity	K20396-ko04150 mTOR signaling pathway
TRINITY_DN47431_c2_g1	99.8177	143.784	34.2195	171.572	190.576	209.432	79.1185	186.784	174.287	36.2932	30.5722	36.1709	-	gi|1009372995|gb|KYM96907.1| hypothetical protein ALC62_12417 [Cyphomyrmex costatus] 2.8e-15	-	-
TRINITY_DN52510_c1_g3	131.09	133.43	130.417	131.1	137.771	141.391	106.403	121.427	134.963	74.2439	69.4895	79.0338	KOG0361, KOG0361, KOG0361, Chaperonin complex component, TCP-1 eta subunit (CCT7) [Posttranslational modification, protein turnover, chaperones]. 0.0	gi|356651208|gb|AET34921.1| chaperonin [Macrobrachium rosenbergii] 3.8e-270	GO:0002199, zona pellucida receptor complex;GO:0005524, ATP binding;GO:0005737, cytoplasm;GO:0005739, mitochondrion;GO:0005832, chaperonin-containing T-complex;GO:0005874, microtubule;GO:0006457, protein folding;GO:0007339, binding of sperm to zona pellucida;GO:0044297, cell body;GO:0070062, extracellular exosome;GO:1901998, toxin transport	-
TRINITY_DN49432_c3_g1	83.7159	96.8564	98.8049	107.754	95.7488	103.372	107.511	85.0989	120.728	148.984	172.039	168.555	KOG0279, KOG0279, KOG0279, G protein beta subunit-like protein [Signal transduction mechanisms]. 1.58742e-156	gi|409153859|gb|AFV15799.1| RACK 1 [Pacifastacus leniusculus] 2.6e-191	GO:0001525, angiogenesis;GO:0005737, cytoplasm;GO:0030178, negative regulation of Wnt signaling pathway;GO:0032880, regulation of protein localization;GO:0051302, regulation of cell division;GO:0060027, convergent extension involved in gastrulation;GO:2000114, regulation of establishment of cell polarity;GO:2000543, positive regulation of gastrulation	-
TRINITY_DN40263_c6_g6	0	0.164446	161.831	0	182.9	322.162	224.569	331.216	0	73.8767	91.5212	0.475693	-	-	-	-
TRINITY_DN52033_c2_g1	79.6674	160.662	92.8342	119.122	103.889	129.795	79.855	144.503	105.018	151.346	84.7287	136.083	KOG0191, KOG0191, KOG0191, Thioredoxin/protein disulfide isomerase [Posttranslational modification, protein turnover, chaperones]. 1.68147e-66	gi|325170046|gb|ADY90107.1| protein disulfide isomerase A6 [Penaeus monodon] 6.3e-188	GO:0003756, protein disulfide isomerase activity;GO:0005509, calcium ion binding;GO:0005623, cell;GO:0005788, endoplasmic reticulum lumen;GO:0005790, smooth endoplasmic reticulum;GO:0005793, endoplasmic reticulum-Golgi intermediate compartment;GO:0005886, plasma membrane;GO:0006457, protein folding;GO:0016853, isomerase activity;GO:0030168, platelet activation;GO:0034976, response to endoplasmic …	K09584-ko04141 Protein processing in endoplasmic reticulum
TRINITY_DN40530_c0_g2	105.831	128.953	114.274	138.712	156.396	116.937	112.928	102.495	133.978	95.6967	62.8333	115.536	KOG0860, KOG0860, KOG0860, Synaptobrevin/VAMP-like protein [Intracellular trafficking, secretion, and vesicular transport]. 3.20902e-17	gi|646723188|gb|KDR23890.1| Synaptobrevin [Zootermopsis nevadensis] 3.1e-12	GO:0005886, plasma membrane;GO:0016021, integral component of membrane;GO:0016192, vesicle-mediated transport;GO:0030054, cell junction;GO:0030672, synaptic vesicle membrane;GO:0043005, neuron projection	K13504-ko04911 Insulin secretion;ko04130 SNARE interactions in vesicular transport;ko04721 Synaptic vesicle cycle;ko04970 Salivary secretion;ko04962 Vasopressin-regulated water reabsorption
TRINITY_DN45515_c0_g1	111.277	154.666	187.176	162.692	142.989	126.888	119.429	118.104	102.661	41.3793	31.8426	82.2077	-	-	-	-
TRINITY_DN47428_c1_g2	113.921	117.054	112.713	111.507	124.249	108.41	121.71	106.469	120.669	93.4338	121.153	127.316	-	-	-	-
TRINITY_DN41869_c1_g1	100.499	103.336	108.964	108.716	108.576	119.056	107.473	113.04	131.64	125.517	111.562	139.479	KOG2527, KOG2527, KOG2527, Sorting nexin SNX11 [Intracellular trafficking, secretion, and vesicular transport]. 7.50685e-69	gi|817082576|ref|XP_012263855.1| PREDICTED: sorting nexin-12 [Athalia rosae] 1.1e-83	GO:0005769, early endosome;GO:0010629, negative regulation of gene expression;GO:0010955, negative regulation of protein processing;GO:0015031, protein transport;GO:0016050, vesicle organization;GO:0019898, extrinsic component of membrane;GO:0019899, enzyme binding;GO:0030100, regulation of endocytosis;GO:0035091, phosphatidylinositol binding;GO:0042177, negative regulation of protein catabolic p…	K17918-ko04144 Endocytosis
TRINITY_DN52237_c2_g2	190.755	45.6332	90.2027	120.666	165.213	177.848	138.845	103.514	93.493	69.3671	88.3207	93.9999	-	-	-	-
TRINITY_DN52920_c2_g1	107.623	168.714	193.12	78.9425	220.814	106.11	104.691	193.287	63.0248	39.971	64.2872	37.2535	-	-	-	-
TRINITY_DN50193_c0_g3	115.831	120.829	124.837	115.577	127.459	116.646	126.921	117.194	141.493	100.089	70.1044	98.5796	KOG1668, KOG1668, KOG1668, Elongation factor 1 beta/delta chain [Transcription]. 3.14018e-35	gi|926612276|ref|XP_013794387.1| PREDICTED: elongation factor 1-beta-like [Limulus polyphemus] 4.2e-57	GO:0003746, translation elongation factor activity;GO:0005853, eukaryotic translation elongation factor 1 complex	-
TRINITY_DN41733_c5_g1	144.138	97.4356	143.946	97.3597	134.393	121.187	120.594	135.07	141.696	55.7741	82.4805	100.889	-	-	-	-
TRINITY_DN44407_c7_g1	105.213	112.369	91.5868	113.596	116.745	103.263	137.836	113.446	113.588	147.471	80.0041	139.732	KOG1696, KOG1696, KOG1696, 60s ribosomal protein L19 [Translation, ribosomal structure and biogenesis]. 2.80248e-21	gi|969484029|ref|XP_001360270.2| uncharacterized protein Dpse_GA15451 [Drosophila pseudoobscura pseudoobscura] 3.1e-18	GO:0000022, mitotic spindle elongation;GO:0003735, structural constituent of ribosome;GO:0005840, ribosome;GO:0006412, translation;GO:0022625, cytosolic large ribosomal subunit;GO:0051298, centrosome duplication	K02885-ko03010 Ribosome
TRINITY_DN51654_c2_g3	117.597	135.988	128.513	116.661	141.307	120.46	94.8585	123.267	112.826	70.2843	118.403	94.336	KOG3875, KOG3875, KOG3875, Peroxisomal biogenesis protein peroxin [Intracellular trafficking, secretion, and vesicular transport]. 5.17114e-45	gi|260829297|ref|XP_002609598.1| hypothetical protein BRAFLDRAFT_87819 [Branchiostoma floridae] 5.3e-66	GO:0001561, fatty acid alpha-oxidation;GO:0001764, neuron migration;GO:0001967, suckling behavior;GO:0002230, positive regulation of defense response to virus by host;GO:0005777, peroxisome;GO:0005778, peroxisomal membrane;GO:0005779, integral component of peroxisomal membrane;GO:0007626, locomotory behavior;GO:0016021, integral component of membrane;GO:0016560, protein import into peroxisome mat…	K13344-ko04146 Peroxisome
TRINITY_DN50142_c0_g1	135.769	118.154	136.831	126.202	128.572	117.769	110.573	118.764	136.168	98.3113	53.9344	92.7148	KOG0425, KOG0425, KOG0425, Ubiquitin-protein ligase [Posttranslational modification, protein turnover, chaperones]. 6.5872e-73	gi|951563406|ref|XP_014480629.1| PREDICTED: ubiquitin-conjugating enzyme E2 G1 [Dinoponera quadriceps] 1.2e-88	GO:0000209, protein polyubiquitination;GO:0004842, ubiquitin-protein transferase activity;GO:0005524, ATP binding;GO:0005737, cytoplasm;GO:0006511, ubiquitin-dependent protein catabolic process;GO:0016567, protein ubiquitination;GO:0031625, ubiquitin protein ligase binding;GO:0061630, ubiquitin protein ligase activity;GO:0061631, ubiquitin conjugating enzyme activity;GO:0070062, extracellular exo…	K10575-ko04141 Protein processing in endoplasmic reticulum;ko04120 Ubiquitin mediated proteolysis
TRINITY_DN52602_c3_g1	54.6075	52.8349	77.7491	64.0399	66.5352	95.0164	203.524	79.295	122.962	241.476	90.6581	224.903	-	-	GO:0008270, zinc ion binding	-
TRINITY_DN52567_c1_g1	90.3308	50.6717	93.9353	119.221	55.4685	100.977	133.092	71.8876	125.526	263.052	134.561	133.535	-	-	-	-
TRINITY_DN49147_c2_g3	79.5467	80.4348	82.4563	89.7701	74.6865	124.588	94.7555	59.0154	118.513	155.065	213.214	199.064	KOG1610, KOG1610, KOG1610, Corticosteroid 11-beta-dehydrogenase and related short chain-type dehydrogenases [Secondary metabolites biosynthesis, transport and catabolism, General function prediction only]. 1.29081e-12	gi|383859901|ref|XP_003705430.1| PREDICTED: estradiol 17-beta-dehydrogenase 2 [Megachile rotundata] 1.2e-19	GO:0001889, liver development;GO:0003858, 3-hydroxybutyrate dehydrogenase activity;GO:0005543, phospholipid binding;GO:0005654, nucleoplasm;GO:0005737, cytoplasm;GO:0005739, mitochondrion;GO:0005743, mitochondrial inner membrane;GO:0005759, mitochondrial matrix;GO:0007420, brain development;GO:0007584, response to nutrient;GO:0009636, response to toxic substance;GO:0016491, oxidoreductase activit…	-
TRINITY_DN47532_c8_g1	114.121	131.251	127.118	130.468	129.06	140.95	107.198	135.765	123.212	93.3615	64.907	73.6945	KOG0712, KOG0712, KOG0712, Molecular chaperone (DnaJ superfamily) [Posttranslational modification, protein turnover, chaperones]. 1.21063e-56	gi|324604902|dbj|BAJ78981.1| heat shock protein 40 [Marsupenaeus japonicus] 7.4e-117	GO:0005524, ATP binding;GO:0005634, nucleus;GO:0005739, mitochondrion;GO:0005783, endoplasmic reticulum;GO:0006457, protein folding;GO:0009408, response to heat;GO:0016020, membrane;GO:0030544, Hsp70 protein binding;GO:0043065, positive regulation of apoptotic process;GO:0043066, negative regulation of apoptotic process;GO:0043508, negative regulation of JUN kinase activity;GO:0046872, metal ion …	K09502-ko04141 Protein processing in endoplasmic reticulum
TRINITY_DN50783_c1_g1	99.3309	101.058	84.6093	88.3036	155.349	121.52	137.941	100.14	87.075	118.823	152.389	123.814	-	-	-	-
TRINITY_DN51107_c0_g2	40.0957	85.5748	176.988	120.776	168.513	72.99	91.1927	132.955	208.683	125.679	47.5663	96.146	-	-	-	-
TRINITY_DN52998_c2_g1	90.9911	131.426	97.4113	195.728	169.175	167.861	99.0359	124.557	139.657	49.8997	21.5462	79.322	-	gi|1022767867|gb|KZS12698.1| Transcriptional adapter 1 [Daphnia magna] 1.9e-40	GO:0006351, transcription, DNA-templated;GO:0006355, regulation of transcription, DNA-templated;GO:0070461, SAGA-type complex	-
TRINITY_DN53138_c7_g1	121.305	139.841	119.855	114.755	128.092	103.348	95.8346	117.941	116.523	109.878	96.2761	102.064	KOG1770, KOG1770, KOG1770, Translation initiation factor 1 (eIF-1/SUI1) [Translation, ribosomal structure and biogenesis]. 6.55664e-10	gi|195157518|ref|XP_002019643.1| GL12102 [Drosophila persimilis] 9.9e-08	GO:0003743, translation initiation factor activity;GO:0006412, translation;GO:0006417, regulation of translation;GO:0071456, cellular response to hypoxia	K03113-ko03013 RNA transport
TRINITY_DN39496_c0_g2	121.501	145.887	96.9673	126.802	172.342	135.866	139.823	154.641	90.1132	62.652	61.3919	47.6205	-	-	-	-
TRINITY_DN48792_c1_g4	43.963	108.204	61.9057	58.6649	144.586	98.7549	232.347	100.261	161.366	107.819	105.686	126.71	-	-	-	-
TRINITY_DN43364_c2_g1	83.315	104.607	162.162	115.782	146.137	104.054	125.198	98.0252	123.573	53.4969	113.105	119.904	-	-	-	-
TRINITY_DN46687_c1_g1	90.203	102.572	93.3162	120.793	108.098	111.464	114.931	133.231	121.993	125.963	102.135	122.8	KOG4498, KOG4498, KOG4498, Uncharacterized conserved protein [Function unknown]. 4.19466e-11	gi|743692760|gb|AJC52503.1| prostaglandin F synthase [Scylla olivacea] 7.0e-53	GO:0001516, prostaglandin biosynthetic process;GO:0005829, cytosol;GO:0016616, oxidoreductase activity, acting on the CH-OH group of donors, NAD or NADP as acceptor	K15717-ko00590 Arachidonic acid metabolism
TRINITY_DN44722_c1_g1	203.998	161.148	17.7655	53.3878	211.093	127.844	154.345	207.506	105.689	49.1859	42.3361	12.0553	-	-	-	-
TRINITY_DN44808_c3_g2	84.8949	88.0132	85.6702	123.768	125.391	119.306	135.524	110.79	112.198	131.247	88.8115	138.424	-	-	-	-
TRINITY_DN43744_c10_g1	130.844	128.326	137.683	127.267	106.465	110.388	98.138	99.0638	109.035	103.416	86.5932	105.492	KOG2944, KOG2944, KOG2944, Glyoxalase [Carbohydrate transport and metabolism]. 2.98114e-22	gi|926642138|ref|XP_013787231.1| PREDICTED: lactoylglutathione lyase-like [Limulus polyphemus] 6.2e-33	GO:0004462, lactoylglutathione lyase activity;GO:0005975, carbohydrate metabolic process;GO:0006357, regulation of transcription by RNA polymerase II;GO:0006749, glutathione metabolic process;GO:0008270, zinc ion binding;GO:0009438, methylglyoxal metabolic process;GO:0030316, osteoclast differentiation;GO:0043066, negative regulation of apoptotic process;GO:0046872, metal ion binding;GO:0070062, …	K01759-ko00620 Pyruvate metabolism
TRINITY_DN38601_c4_g9	10.9385	15.1405	32.8544	22.6	122.95	61.1846	185.875	74.9891	5.9654	466.312	179.903	163.799	-	-	-	-
TRINITY_DN48986_c4_g1	131.619	116.994	121.043	121.399	124.196	110.221	123.005	107.506	138.273	78.6782	60.654	108.634	KOG1506, KOG1506, KOG1506, S-adenosylmethionine synthetase [Coenzyme transport and metabolism]. 0.0	gi|936604889|ref|XP_014216316.1| PREDICTED: S-adenosylmethionine synthase isoform X3 [Copidosoma floridanum] 1.0e-173	GO:0004478, methionine adenosyltransferase activity;GO:0005524, ATP binding;GO:0005829, cytosol;GO:0006556, S-adenosylmethionine biosynthetic process;GO:0006730, one-carbon metabolic process;GO:0008340, determination of adult lifespan;GO:0022416, chaeta development;GO:0035220, wing disc development;GO:0046872, metal ion binding	K00789-ko00270 Cysteine and methionine metabolism;ko01230 Biosynthesis of amino acids
TRINITY_DN48035_c7_g2	108.678	124.44	102.953	149.675	150.933	117.361	114.943	133.107	90.9597	73.1307	68.0242	106.613	-	-	-	-
TRINITY_DN52108_c0_g3	132.498	153.563	110.132	160.813	146.618	118.494	103.062	112.343	119.287	80.2357	52.4717	50.4727	-	-	-	-
TRINITY_DN41852_c4_g1	100.298	107.526	96.5487	102.062	105.579	115.705	108.13	111.124	113.077	107.717	147.788	124.352	KOG3352, KOG3352, KOG3352, Cytochrome c oxidase, subunit Vb/COX4 [Energy production and conversion]. 2.98404e-22	gi|410446425|gb|AFV69126.1| mitochondrial cytochrome c oxidase subunit Vb [Litopenaeus vannamei] 2.8e-52	GO:0004129, cytochrome-c oxidase activity;GO:0005739, mitochondrion;GO:0005740, mitochondrial envelope;GO:0005743, mitochondrial inner membrane;GO:0043209, myelin sheath;GO:0046872, metal ion binding	K02265-ko00190 Oxidative phosphorylation;ko04260 Cardiac muscle contraction
TRINITY_DN51731_c5_g1	51.0901	62.8424	93.5772	133.101	39.3775	32.521	157.418	51.7259	118.157	43.921	227.595	328.437	-	gi|307185262|gb|EFN71375.1| hypothetical protein EAG_03557 [Camponotus floridanus] 1.2e-21	-	-
TRINITY_DN47983_c9_g2	102.573	97.8882	97.5525	106.752	99.4869	111.039	104.584	116.212	111.88	138.184	119.841	132.318	KOG4031, KOG4031, KOG4031, Vesicle coat protein clathrin, light chain [Intracellular trafficking, secretion, and vesicular transport]. 3.97372e-20	gi|749396783|gb|AEL23012.2| clathrin light chain [Cherax quadricarinatus] 1.1e-87	GO:0005198, structural molecule activity;GO:0005737, cytoplasm;GO:0005829, cytosol;GO:0005886, plasma membrane;GO:0005905, clathrin-coated pit;GO:0005938, cell cortex;GO:0006886, intracellular protein transport;GO:0007269, neurotransmitter secretion;GO:0008021, synaptic vesicle;GO:0016183, synaptic vesicle coating;GO:0016192, vesicle-mediated transport;GO:0019233, sensory perception of pain;GO:00…	K04644-ko04721 Synaptic vesicle cycle;ko04961 Endocrine and other factor-regulated calcium reabsorption;ko04142 Lysosome;ko04144 Endocytosis
TRINITY_DN32920_c0_g1	62.731	73.1916	166.173	109.796	278.955	276.862	120.976	64.2488	51.3367	53.4547	35.0369	44.7815	-	-	-	-
TRINITY_DN51495_c1_g2	96.4952	105.479	88.3204	128.253	110.933	106.545	119.366	127.595	124.054	160.621	60.0681	108.555	-	-	-	-
TRINITY_DN51015_c2_g1	103.119	110.78	106.7	109.566	112.436	119.71	90.9457	107.813	126.607	113.094	115.003	119.42	KOG1526, KOG1526, KOG1526, NADP-dependent isocitrate dehydrogenase [Energy production and conversion]. 0.0	gi|321472254|gb|EFX83224.1| hypothetical protein DAPPUDRAFT_315656 [Daphnia pulex] 0.0e+00	GO:0005743, mitochondrial inner membrane;GO:0006740, NADPH regeneration;GO:0008750, NAD(P)+ transhydrogenase (AB-specific) activity;GO:0016021, integral component of membrane;GO:0045454, cell redox homeostasis;GO:0050661, NADP binding;GO:0051287, NAD binding;GO:0072593, reactive oxygen species metabolic process	K00323-ko00760 Nicotinate and nicotinamide metabolism
TRINITY_DN51543_c1_g2	114.129	135.335	126.939	134.427	151.428	116.494	121.857	109.102	112.445	52.9695	90.1116	67.9349	KOG0653, KOG0653, KOG0653, Cyclin B and related kinase-activating proteins [Cell cycle control, cell division, chromosome partitioning]. 4.93769e-21	gi|731221984|ref|XP_010625177.1| PREDICTED: cyclin-O [Fukomys damarensis] 6.0e-24	GO:0005634, nucleus;GO:0005737, cytoplasm;GO:0007049, cell cycle;GO:0051301, cell division;GO:1903251, multi-ciliated epithelial cell differentiation	-
TRINITY_DN47005_c0_g3	171.566	99.7108	126.802	104.017	118.043	178.603	86.0398	114.633	106.28	84.9727	94.3667	47.5458	-	-	-	-
TRINITY_DN39202_c1_g1	48.6933	100.386	67.8424	71.632	74.5237	64.1976	96.0512	119.912	139.672	115.201	233.285	200.963	-	-	-	-
TRINITY_DN44053_c4_g1	7.56948	1.99186	2.25977	18.4876	3.32856	31.1956	246.142	28.2403	196.591	136.202	540.467	118.835	-	-	-	-
TRINITY_DN50077_c5_g4	185.292	145.1	446.319	0	0	330.987	105.816	0	0	0	25.1169	90.3032	-	-	-	-
TRINITY_DN48554_c0_g1	125.781	106.726	122.437	119.827	118.526	112.034	89.3794	103.076	106.593	106.048	94.3973	115.379	KOG4716, KOG4716, KOG4716, Thioredoxin reductase [Posttranslational modification, protein turnover, chaperones]. 0.0	gi|321476665|gb|EFX87625.1| hypothetical protein DAPPUDRAFT_306444 [Daphnia pulex] 9.2e-243	GO:0004791, thioredoxin-disulfide reductase activity;GO:0005623, cell;GO:0005634, nucleus;GO:0005783, endoplasmic reticulum;GO:0006749, glutathione metabolic process;GO:0007275, multicellular organism development;GO:0007283, spermatogenesis;GO:0009055, electron transfer activity;GO:0015035, protein disulfide oxidoreductase activity;GO:0030154, cell differentiation;GO:0045454, cell redox homeostas…	-
TRINITY_DN42289_c5_g1	130.212	223.54	164.935	87.6464	50.0492	161.497	84.6899	90.7023	95.9985	25.9825	83.0109	119.998	-	gi|321461840|gb|EFX72868.1| hypothetical protein DAPPUDRAFT_58486, partial [Daphnia pulex] 6.5e-67	GO:0006486, protein glycosylation;GO:0008107, galactoside 2-alpha-L-fucosyltransferase activity;GO:0016021, integral component of membrane;GO:0032580, Golgi cisterna membrane	-
TRINITY_DN48953_c2_g1	93.4104	97.155	96.0782	109.423	108.443	118.504	117.802	112.5	109.934	128.094	88.0785	138.748	KOG4010, KOG4010, KOG4010, Coiled-coil protein TPD52 [General function prediction only]. 4.2973e-24	gi|939687461|ref|XP_014287723.1| PREDICTED: tumor protein D54 isoform X6 [Halyomorpha halys] 5.4e-37	GO:0005737, cytoplasm;GO:0042127, regulation of cell proliferation;GO:0042803, protein homodimerization activity;GO:0046982, protein heterodimerization activity;GO:0048471, perinuclear region of cytoplasm	-
TRINITY_DN40364_c5_g1	111.793	110.659	128.104	103.27	115.323	104.74	75.5864	131.886	122.169	115.265	93.5449	105.794	KOG1367, KOG1367, KOG1367, 3-phosphoglycerate kinase [Carbohydrate transport and metabolism]. 0.0	gi|909577718|ref|XP_013144689.1| PREDICTED: phosphoglycerate kinase [Papilio polytes] 9.0e-183	GO:0004618, phosphoglycerate kinase activity;GO:0005524, ATP binding;GO:0005737, cytoplasm;GO:0006096, glycolytic process;GO:0007268, chemical synaptic transmission;GO:0007520, myoblast fusion;GO:0007525, somatic muscle development;GO:0016310, phosphorylation;GO:0030018, Z disc;GO:0031430, M band;GO:0046716, muscle cell cellular homeostasis	K00927-ko01230 Biosynthesis of amino acids;ko01200 Carbon metabolism;ko00710 Carbon fixation in photosynthetic organisms;ko00010 Glycolysis / Gluconeogenesis
TRINITY_DN51867_c0_g3	156.831	116.719	94.1422	98.0947	158.197	132.737	127.287	157.145	101.621	79.2726	26.9251	67.5552	KOG3478, KOG3478, KOG3478, Prefoldin subunit 6, KE2 family [Posttranslational modification, protein turnover, chaperones]. 2.64466e-17	gi|961079742|ref|XP_014768072.1| PREDICTED: prefoldin subunit 6-like [Octopus bimaculoides] 1.1e-19	GO:0005634, nucleus;GO:0005737, cytoplasm;GO:0006457, protein folding;GO:0016272, prefoldin complex;GO:0051087, chaperone binding;GO:0051131, chaperone-mediated protein complex assembly	-
TRINITY_DN46013_c0_g2	77.8598	114.334	104.747	113.914	116.205	119.972	89.1144	132.386	105.305	85.759	127.984	126.342	KOG1557, KOG1557, KOG1557, Fructose-biphosphate aldolase [Carbohydrate transport and metabolism]. 3.26931e-170	gi|659114130|gb|AID61753.1| fructose 1,6-biphosphate-aldolase A [Fenneropenaeus chinensis] 8.7e-169	GO:0004332, fructose-bisphosphate aldolase activity;GO:0005829, cytosol;GO:0006096, glycolytic process;GO:0007095, mitotic G2 DNA damage checkpoint;GO:0007498, mesoderm development;GO:0030018, Z disc;GO:0031430, M band	K01623-ko01230 Biosynthesis of amino acids;ko00010 Glycolysis / Gluconeogenesis;ko01200 Carbon metabolism;ko00680 Methane metabolism;ko00030 Pentose phosphate pathway;ko00710 Carbon fixation in photosynthetic organisms;ko00051 Fructose and mannose metabolism
TRINITY_DN47244_c2_g2	2.07113	153.5	244.788	30.5714	54.102	91.0903	239.807	232.369	39.5539	31.3493	13.6075	180.568	-	-	-	-
TRINITY_DN50628_c4_g2	124.583	19.2316	112.284	144.297	100.645	170.766	201.063	91.8825	158.461	72.5498	41.1767	75.3259	-	-	-	-
TRINITY_DN46374_c2_g1	20.3981	33.5305	37.7154	67.5589	50.7781	44.2442	132.182	32.856	173.097	172.806	192.078	352.202	-	-	-	-
TRINITY_DN51349_c2_g1	168.286	0.622648	0.0742093	301.096	243.086	87.2364	231.123	115.123	0.157432	80.5933	31.229	48.3834	-	gi|835952893|ref|XP_012777102.1| PREDICTED: NEDD4-binding protein 2-like 2 isoform X2 [Maylandia zebra] 1.5e-27	-	-
TRINITY_DN44648_c1_g2	246.972	201.175	52.3905	181.482	53.5666	166.345	86.7014	112.173	143.577	23.5237	14.3285	24.2702	KOG1094, KOG1094, KOG1094, Discoidin domain receptor DDR1 [Signal transduction mechanisms]. 1.61848e-81	gi|1004402279|gb|KYB28893.1| hypothetical protein TcasGA2_TC031029 [Tribolium castaneum] 4.3e-115	GO:0001503, ossification;GO:0003416, endochondral bone growth;GO:0004713, protein tyrosine kinase activity;GO:0004714, transmembrane receptor protein tyrosine kinase activity;GO:0005518, collagen binding;GO:0005524, ATP binding;GO:0005886, plasma membrane;GO:0005887, integral component of plasma membrane;GO:0005925, focal adhesion;GO:0007155, cell adhesion;GO:0007165, signal transduction;GO:00107…	-
TRINITY_DN44348_c0_g1	25.7597	76.528	70.6252	99.969	101.94	124.111	76.132	58.564	95.5814	109.475	326.251	138.425	-	-	-	-
TRINITY_DN44136_c0_g3	89.5385	86.1459	82.166	102.689	105.69	109.86	112.19	108.554	112.088	122.519	111.524	159.37	KOG1335, KOG1335, KOG1335, Dihydrolipoamide dehydrogenase [Energy production and conversion]. 0.0	gi|328705771|ref|XP_001948247.2| PREDICTED: dihydrolipoyl dehydrogenase, mitochondrial [Acyrthosiphon pisum] 1.8e-220	GO:0004148, dihydrolipoyl dehydrogenase activity;GO:0005623, cell;GO:0005759, mitochondrial matrix;GO:0045454, cell redox homeostasis;GO:0050660, flavin adenine dinucleotide binding	K00382-ko00640 Propanoate metabolism;ko00280 Valine, leucine and isoleucine degradation;ko00630 Glyoxylate and dicarboxylate metabolism;ko00010 Glycolysis / Gluconeogenesis;ko01200 Carbon metabolism;ko00620 Pyruvate metabolism;ko00260 Glycine, serine and threonine metabolism;ko00020 Citrate cycle (TCA cycle)
TRINITY_DN39962_c2_g1	291.37	115.18	166.745	187.88	38.5324	34.9405	85.7657	69.6101	98.2575	83.8678	91.1434	37.7123	-	-	-	-
TRINITY_DN47232_c2_g1	108.482	119.421	110.876	105.322	94.6408	103.314	93.7938	107.222	114.647	129.726	83.54	129.79	KOG0896, KOG0896, KOG0896, Ubiquitin-conjugating enzyme E2 [Posttranslational modification, protein turnover, chaperones]. 2.38105e-56	gi|909581690|ref|XP_013146843.1| PREDICTED: ubiquitin-conjugating enzyme E2 variant 2 [Papilio polytes] 6.8e-60	GO:0000729, DNA double-strand break processing;GO:0005634, nucleus;GO:0005737, cytoplasm;GO:0006301, postreplication repair;GO:0031372, UBC13-MMS2 complex;GO:0031625, ubiquitin protein ligase binding;GO:0042275, error-free postreplication DNA repair;GO:0061630, ubiquitin protein ligase activity;GO:0061631, ubiquitin conjugating enzyme activity;GO:0070062, extracellular exosome;GO:0070534, protein…	K10704-ko04624 Toll and Imd signaling pathway
TRINITY_DN51524_c0_g2	147.352	163.66	142.777	99.9842	182.259	194.748	110.392	101.701	87.4916	23.9603	7.48766	37.3718	-	gi|998515858|ref|XP_015518681.1| PREDICTED: store-operated calcium entry regulator STIMATE-like [Neodiprion lecontei] 2.2e-68	GO:0005246, calcium channel regulator activity;GO:0005789, endoplasmic reticulum membrane;GO:0016021, integral component of membrane;GO:0032237, activation of store-operated calcium channel activity;GO:0032541, cortical endoplasmic reticulum;GO:0035584, calcium-mediated signaling using intracellular calcium source	-
TRINITY_DN45569_c8_g1	146.046	135.061	104.347	166.799	94.1448	128.341	97.0068	66.7143	75.6692	81.4474	75.9392	127.374	KOG2565, KOG2565, KOG2565, Predicted hydrolases or acyltransferases (alpha/beta hydrolase superfamily) [General function prediction only]. 9.74411e-110	gi|829489632|gb|AKL71620.1| juvenile hormone epoxide hydrolase [Macrobrachium rosenbergii] 2.3e-172	GO:0001889, liver development;GO:0004301, epoxide hydrolase activity;GO:0005789, endoplasmic reticulum membrane;GO:0006805, xenobiotic metabolic process;GO:0009636, response to toxic substance;GO:0016021, integral component of membrane;GO:0019439, aromatic compound catabolic process;GO:0019899, enzyme binding;GO:0033961, cis-stilbene-oxide hydrolase activity;GO:0043231, intracellular membrane-bou…	K01253-ko00980 Metabolism of xenobiotics by cytochrome P450;ko04976 Bile secretion
TRINITY_DN43559_c4_g8	132.978	109.979	151.73	109.311	108.728	113.249	98.2832	119.526	101.924	79.9228	54.4305	118.595	-	-	-	-
TRINITY_DN44716_c0_g1	78.2891	84.0226	78.0742	78.8403	90.5802	106.643	111.41	90.5922	93.2738	159.616	152.011	175.15	KOG0841, KOG0841, KOG0841, Multifunctional chaperone (14-3-3 family) [Posttranslational modification, protein turnover, chaperones]. 1.84822e-129	gi|378747923|gb|AFC36877.1| 14-3-3 epsilon-like transcript variant 1 [Litopenaeus vannamei] 7.3e-119	GO:0000077, DNA damage checkpoint;GO:0005634, nucleus;GO:0005654, nucleoplasm;GO:0005694, chromosome;GO:0005737, cytoplasm;GO:0005813, centrosome;GO:0005875, microtubule associated complex;GO:0005886, plasma membrane;GO:0007088, regulation of mitotic nuclear division;GO:0007093, mitotic cell cycle checkpoint;GO:0007095, mitotic G2 DNA damage checkpoint;GO:0007265, Ras protein signal transduction;…	K06630-ko04722 Neurotrophin signaling pathway;ko04390 Hippo signaling pathway;ko04011 MAPK signaling pathway - yeast;ko04391 Hippo signaling pathway -fly;ko04114 Oocyte meiosis;ko04151 PI3K-Akt signaling pathway;ko04110 Cell cycle
TRINITY_DN52178_c2_g4	146.56	109.528	101.964	63.1311	107.55	131.078	78.2839	138.664	167.557	55.7418	136.955	61.0931	-	-	GO:0004867, serine-type endopeptidase inhibitor activity	-
TRINITY_DN47091_c3_g1	106.246	92.4722	110.817	119.644	106.559	127.311	96.0639	94.2867	112.627	100.365	109.787	120.593	KOG1435, KOG1435, KOG1435, Sterol reductase/lamin B receptor [Lipid transport and metabolism, Signal transduction mechanisms]. 4.4972e-51	gi|646711660|gb|KDR16751.1| 7-dehydrocholesterol reductase [Zootermopsis nevadensis] 3.9e-124	GO:0005789, endoplasmic reticulum membrane;GO:0005794, Golgi apparatus;GO:0005886, plasma membrane;GO:0006695, cholesterol biosynthetic process;GO:0009918, sterol delta7 reductase activity;GO:0016021, integral component of membrane;GO:0016132, brassinosteroid biosynthetic process;GO:0016628, oxidoreductase activity, acting on the CH-CH group of donors, NAD or NADP as acceptor;GO:0047598, 7-dehydr…	K00213-ko00100 Steroid biosynthesis
TRINITY_DN49601_c4_g6	68.9547	47.6369	121.043	129.195	113.955	113.249	143.885	62.3336	98.2583	146.036	112.863	136.52	-	gi|501294903|dbj|BAN20797.1| conserved hypothetical protein [Riptortus pedestris] 6.4e-10	-	-
TRINITY_DN37083_c0_g1	121.273	123.799	95.7572	110.893	122.261	105.437	103.871	116.063	111.5	116.61	50.7123	114.705	KOG3440, KOG3440, KOG3440, Ubiquinol cytochrome c reductase, subunit QCR7 [Energy production and conversion]. 3.92906e-29	gi|961376826|gb|ALS05157.1| ubiquinol-cytochrome c reductase binding protein [Paracalanus parvus] 2.1e-32	GO:0005750, mitochondrial respiratory chain complex III;GO:0006122, mitochondrial electron transport, ubiquinol to cytochrome c;GO:0009060, aerobic respiration;GO:0034551, mitochondrial respiratory chain complex III assembly;GO:1902600, proton transmembrane transport	K00417-ko04260 Cardiac muscle contraction;ko00190 Oxidative phosphorylation
TRINITY_DN49253_c0_g1	102.915	74.4093	86.8449	114.324	117.654	109.042	104.444	93.1541	118.402	130.676	107.859	132.461	KOG2975, KOG2975, KOG2975, Translation initiation factor 3, subunit f (eIF-3f) [Translation, ribosomal structure and biogenesis]. 1.88958e-93	gi|919027186|ref|XP_013397394.1| PREDICTED: eukaryotic translation initiation factor 3 subunit F-like [Lingula anatina] 1.2e-75	GO:0001731, formation of translation preinitiation complex;GO:0003743, translation initiation factor activity;GO:0005852, eukaryotic translation initiation factor 3 complex;GO:0006446, regulation of translational initiation;GO:0016282, eukaryotic 43S preinitiation complex;GO:0033290, eukaryotic 48S preinitiation complex	K03249-ko03013 RNA transport
TRINITY_DN41712_c4_g1	94.052	91.6494	85.3817	92.4722	118.413	90.807	87.1126	126.08	94.1418	151.263	100.645	158.84	KOG1664, KOG1664, KOG1664, Vacuolar H+-ATPase V1 sector, subunit E [Energy production and conversion]. 2.85718e-86	gi|925678974|gb|KOX75953.1| V-type proton ATPase subunit E [Melipona quadrifasciata] 4.2e-71	GO:0015991, ATP hydrolysis coupled proton transport;GO:0033178, proton-transporting two-sector ATPase complex, catalytic domain;GO:0046961, proton-transporting ATPase activity, rotational mechanism	K02150-ko00190 Oxidative phosphorylation;ko04721 Synaptic vesicle cycle;ko04966 Collecting duct acid secretion;ko04150 mTOR signaling pathway;ko04145 Phagosome
TRINITY_DN41935_c5_g4	65.7618	207.972	163.423	124.193	108.059	124.152	138.953	66.125	126.681	77.4891	45.8202	39.8212	-	-	-	-
TRINITY_DN45602_c0_g1	115.556	126.596	131.891	146.399	147.138	140.619	115.292	108.456	120.632	33.1935	56.4911	40.7041	KOG1213, KOG1213, KOG1213, Sister chromatid cohesion complex Cohesin, subunit RAD21/SCC1 [Cell cycle control, cell division, chromosome partitioning]. 1.69511e-57	gi|1009376998|gb|KYN00361.1| Protein neuralized, partial [Cyphomyrmex costatus] 2.3e-163	GO:0004842, ubiquitin-protein transferase activity;GO:0005737, cytoplasm;GO:0005886, plasma membrane;GO:0006513, protein monoubiquitination;GO:0007219, Notch signaling pathway;GO:0007288, sperm axoneme assembly;GO:0007420, brain development;GO:0007519, skeletal muscle tissue development;GO:0007595, lactation;GO:0008270, zinc ion binding;GO:0008285, negative regulation of cell proliferation;GO:001…	K06670-ko04111 Cell cycle - yeast;ko04110 Cell cycle
TRINITY_DN43614_c2_g1	116.015	127.301	111.808	126.801	147.274	132.574	129.455	118.232	123.155	50.9048	40.4596	58.7117	KOG0622, KOG0622, KOG0622, Ornithine decarboxylase [Amino acid transport and metabolism]. 1.9924e-72	gi|951559327|ref|XP_014478812.1| PREDICTED: ornithine decarboxylase-like isoform X2 [Dinoponera quadriceps] 2.3e-82	GO:0003824, catalytic activity;GO:0004586, ornithine decarboxylase activity;GO:0005737, cytoplasm;GO:0006596, polyamine biosynthetic process;GO:0033387, putrescine biosynthetic process from ornithine;GO:0042176, regulation of protein catabolic process;GO:0042803, protein homodimerization activity	K01581-ko00480 Glutathione metabolism;ko00330 Arginine and proline metabolism
TRINITY_DN39711_c6_g2	120.755	60.8218	110.079	57.5131	165.573	75.214	151.92	133.11	212.011	79.8905	48.4329	63.7713	KOG2363, KOG2363, KOG2363, Protein subunit of nuclear ribonuclease P (RNase P) [Translation, ribosomal structure and biogenesis]. 6.78144e-18	gi|936595052|ref|XP_014210903.1| PREDICTED: ribonuclease P protein subunit p30 [Copidosoma floridanum] 8.9e-32	GO:0003723, RNA binding;GO:0004526, ribonuclease P activity;GO:0004540, ribonuclease activity;GO:0005655, nucleolar ribonuclease P complex;GO:0008033, tRNA processing;GO:0090502, RNA phosphodiester bond hydrolysis, endonucleolytic	K03539-ko03013 RNA transport;ko03008 Ribosome biogenesis in eukaryotes
TRINITY_DN45777_c0_g3	86.6297	96.0859	95.4612	123.095	129.343	96.3404	119.049	127.17	149.426	70.6057	53.8664	130.868	KOG2918, KOG2918, KOG2918, Carboxymethyl transferase [Posttranslational modification, protein turnover, chaperones]. 3.12168e-78	gi|906471025|gb|KNC31444.1| hypothetical protein FF38_06874 [Lucilia cuprina] 4.3e-94	GO:0005829, cytosol;GO:0006481, C-terminal protein methylation;GO:0008168, methyltransferase activity;GO:0010906, regulation of glucose metabolic process;GO:0018423, protein C-terminal leucine carboxyl O-methyltransferase activity;GO:0031333, negative regulation of protein complex assembly;GO:0042981, regulation of apoptotic process;GO:0090266, regulation of mitotic cell cycle spindle assembly ch…	-
TRINITY_DN50971_c2_g1	77.2505	75.7261	82.2128	84.6365	92.4653	98.2622	120	83.1975	111.876	132.183	143.29	176.245	KOG2046, KOG2046, KOG2046, Calponin [Cytoskeleton]. 4.3078e-40	gi|321475392|gb|EFX86355.1| hypothetical protein DAPPUDRAFT_92219 [Daphnia pulex] 8.1e-70	GO:0005737, cytoplasm;GO:0005874, microtubule;GO:0005884, actin filament;GO:0005925, focal adhesion;GO:0008017, microtubule binding;GO:0014069, postsynaptic density;GO:0030425, dendrite;GO:0030674, protein binding, bridging;GO:0030855, epithelial cell differentiation;GO:0031032, actomyosin structure organization;GO:0032780, negative regulation of ATPase activity;GO:0043025, neuronal cell body;GO:…	-
TRINITY_DN53194_c0_g1	15.1833	29.7366	13.9054	37.9564	64.3532	95.4793	170.002	29.5384	56.8499	197.683	316.103	250.486	-	-	-	-
TRINITY_DN52249_c1_g1	136.557	121.104	120.345	117.369	137.016	122.564	94.3039	117.522	110.007	71.8444	48.5401	79.2079	KOG2423, KOG2423, KOG2423, Nucleolar GTPase [General function prediction only]. 0.0	gi|332374464|gb|AEE62373.1| unknown [Dendroctonus ponderosae] 6.6e-171	GO:0003924, GTPase activity;GO:0005525, GTP binding;GO:0005634, nucleus;GO:0005730, nucleolus;GO:0016020, membrane;GO:0042254, ribosome biogenesis	K14537-ko03008 Ribosome biogenesis in eukaryotes
TRINITY_DN48769_c6_g1	107.662	156.297	87.9359	107.686	166.748	141.588	154.63	62.2123	104.147	59.7465	59.5872	67.6047	KOG0537, KOG0537, KOG0537, Cytochrome b5 [Energy production and conversion]. 4.1722e-33	gi|115712080|ref|XP_794053.2| PREDICTED: cytochrome b5 [Strongylocentrotus purpuratus] 2.2e-34	GO:0005789, endoplasmic reticulum membrane;GO:0016021, integral component of membrane;GO:0020037, heme binding;GO:0046872, metal ion binding;GO:0055114, oxidation-reduction process	-
TRINITY_DN52398_c5_g2	113.002	111.98	66.2877	75.9701	58.2416	30.8086	142.439	137.773	98.3212	217.205	107.269	116.36	-	-	-	-
TRINITY_DN42260_c5_g3	101.503	127.064	136.714	127.957	126.143	108.082	107.351	109.087	102.532	69.895	78.8575	71.4264	KOG1370, KOG1370, KOG1370, S-adenosylhomocysteine hydrolase [Coenzyme transport and metabolism]. 0.0	gi|926647999|ref|XP_013790398.1| PREDICTED: adenosylhomocysteinase-like [Limulus polyphemus] 1.9e-215	GO:0004013, adenosylhomocysteinase activity;GO:0006730, one-carbon metabolic process	K01251-ko00270 Cysteine and methionine metabolism
TRINITY_DN38209_c0_g1	65.573	94.3954	94.3293	56.5092	98.595	134.814	113.556	76.0789	110.762	118.284	105.757	196.952	-	-	GO:0003755, peptidyl-prolyl cis-trans isomerase activity;GO:0006457, protein folding	-
TRINITY_DN41413_c4_g1	119.908	129.484	146.29	98.8114	99.0099	115.648	79.8819	114.276	123.035	68.4889	88.6292	80.7219	-	-	-	-
TRINITY_DN51193_c3_g1	1.36348	1.27646	1.07752	5.18122	9.37088	28.0193	128.858	6.87693	79.7821	218.474	411.197	371.771	KOG1215, KOG1215, KOG1215, Low-density lipoprotein receptors containing Ca2+-binding EGF-like domains [Signal transduction mechanisms]. 4.70867e-08	gi|987423225|ref|XP_007094044.2| PREDICTED: low-density lipoprotein receptor-related protein 2-like [Panthera tigris altaica] 1.3e-23	GO:0001523, retinoid metabolic process;GO:0003281, ventricular septum development;GO:0005041, low-density lipoprotein particle receptor activity;GO:0005509, calcium ion binding;GO:0005764, lysosome;GO:0005765, lysosomal membrane;GO:0005768, endosome;GO:0005783, endoplasmic reticulum;GO:0005794, Golgi apparatus;GO:0005886, plasma membrane;GO:0005905, clathrin-coated pit;GO:0006486, protein glycosy…	-
TRINITY_DN42244_c5_g9	145.143	151.961	143.69	126.73	162.362	113.475	80.1618	134.355	123.603	23.2888	28.4103	28.5145	-	-	-	-
TRINITY_DN41750_c0_g1	145.285	110.916	140.013	165.289	121.436	140.743	123.504	124.896	113.715	26.7193	15.7082	32.9769	-	-	-	-
TRINITY_DN45777_c0_g4	115.657	46.1388	96.0085	93.1184	41.9536	197.543	138.405	120.865	52.3704	86.2315	96.8796	173.614	KOG3506, KOG3506, KOG3506, 40S ribosomal protein S29 [Translation, ribosomal structure and biogenesis]. 5.16282e-22	gi|1009357169|gb|KYM82441.1| 40S ribosomal protein S29 [Atta colombica] 8.2e-20	GO:0003723, RNA binding;GO:0003735, structural constituent of ribosome;GO:0005840, ribosome;GO:0006412, translation;GO:0015935, small ribosomal subunit;GO:0016021, integral component of membrane;GO:0046872, metal ion binding	K02980-ko03010 Ribosome
TRINITY_DN42521_c5_g1	75.1905	74.0596	90.9707	75.5761	76.3141	66.7536	59.6012	196.847	219.461	125.097	59.9549	137.145	-	gi|762087334|ref|XP_011425950.1| PREDICTED: transmembrane protein 254-like [Crassostrea gigas] 1.6e-06	GO:0016021, integral component of membrane	-
TRINITY_DN52808_c6_g1	115.917	109.504	92.9503	139.359	80.264	206.542	122.992	131.179	131.961	49.6603	12.9122	63.4253	KOG2462, KOG2462, KOG2462, C2H2-type Zn-finger protein [Transcription]. 2.15829e-20	gi|585688925|ref|XP_006820770.1| PREDICTED: zinc finger protein 850-like, partial [Saccoglossus kowalevskii] 4.1e-94	GO:0003676, nucleic acid binding;GO:0003677, DNA binding;GO:0003700, DNA binding transcription factor activity;GO:0005622, intracellular;GO:0005634, nucleus;GO:0006351, transcription, DNA-templated;GO:0006355, regulation of transcription, DNA-templated;GO:0046872, metal ion binding	-
TRINITY_DN51899_c3_g1	124.443	118.87	108.268	119.139	108.208	121.242	88.2698	120.397	91.4408	62.8315	112.672	80.7915	-	gi|941819326|ref|XP_014330800.1| PREDICTED: von Willebrand factor A domain-containing protein 5A-like [Xiphophorus maculatus] 1.5e-67	GO:0005634, nucleus;GO:0005654, nucleoplasm	-
TRINITY_DN46555_c6_g6	51.286	218.333	209.701	95.0473	143.95	111.286	74.3622	117.596	22.4263	89.1248	104.085	17.5366	-	-	-	-
TRINITY_DN50596_c2_g4	86.0457	90.5107	77.5422	86.3089	95.1429	100.148	110.903	96.8542	98.4826	163.362	82.2828	166.344	-	-	-	-
TRINITY_DN44537_c3_g1	5.75097	24.0178	10.4028	13.9486	6.15755	7.03612	104.875	89.8069	89.1737	588.123	202.183	111.647	-	-	-	-
TRINITY_DN49735_c3_g1	111.659	115.055	131.733	106.322	82.031	128.751	87.2175	125.498	138.697	87.5989	65.6032	72.9157	-	-	-	-
TRINITY_DN51029_c4_g1	145.433	134.373	133.216	137.943	131.867	107.933	99.9883	114.861	124.848	28.4565	42.064	47.0718	-	gi|91084741|ref|XP_971031.1| PREDICTED: apolipoprotein D [Tribolium castaneum] 2.8e-35	GO:0005215, transporter activity;GO:0008289, lipid binding	-
TRINITY_DN40946_c7_g4	91.3902	114.92	121.566	108.694	108.307	113.202	101.171	105.393	121.32	100.827	72.9967	88.2076	KOG0358, KOG0358, KOG0358, Chaperonin complex component, TCP-1 delta subunit (CCT4) [Posttranslational modification, protein turnover, chaperones]. 0.0	gi|926621916|ref|XP_013776320.1| PREDICTED: T-complex protein 1 subunit delta-like [Limulus polyphemus] 9.8e-199	GO:0005524, ATP binding;GO:0005737, cytoplasm;GO:0006457, protein folding	-
TRINITY_DN40930_c0_g5	90.0862	121.125	136.833	111.18	71.3092	144.787	133.478	89.0365	127.251	74.0005	68.0417	78.8337	KOG1252, KOG1252, KOG1252, Cystathionine beta-synthase and related enzymes [Amino acid transport and metabolism]. 4.6847e-94	gi|321456220|gb|EFX67333.1| hypothetical protein DAPPUDRAFT_218706 [Daphnia pulex] 1.0e-179	GO:0004122, cystathionine beta-synthase activity;GO:0004124, cysteine synthase activity;GO:0005634, nucleus;GO:0005737, cytoplasm;GO:0005829, cytosol;GO:0006535, cysteine biosynthetic process from serine;GO:0006563, L-serine metabolic process;GO:0006565, L-serine catabolic process;GO:0019343, cysteine biosynthetic process via cystathionine;GO:0019344, cysteine biosynthetic process;GO:0019346, tra…	K01697-ko01230 Biosynthesis of amino acids;ko00260 Glycine, serine and threonine metabolism;ko00270 Cysteine and methionine metabolism
TRINITY_DN51333_c2_g5	167.009	166.758	141.721	86.8498	132.484	122.384	96.04	166.761	70.4973	24.1137	56.3694	13.4847	-	-	-	-
TRINITY_DN51600_c1_g1	159.245	134.892	120.71	123.693	129.262	125.683	91.308	132.412	123.865	44.9445	19.8666	37.8747	KOG3302, KOG3302, KOG3302, TATA-box binding protein (TBP), component of TFIID and TFIIIB [Transcription]. 4.58843e-45	gi|924563901|gb|ALC48526.1| Trf2 [Drosophila busckii] 6.1e-73	GO:0003677, DNA binding;GO:0005634, nucleus;GO:0005737, cytoplasm;GO:0006352, DNA-templated transcription, initiation;GO:0006355, regulation of transcription, DNA-templated;GO:0006366, transcription by RNA polymerase II;GO:0009790, embryo development	K03120-ko03022 Basal transcription factors
TRINITY_DN44568_c0_g8	132.212	101.479	84.0651	147.423	131.405	127.68	152.745	133.6	152.587	21.4669	29.217	28.4296	-	-	-	-
TRINITY_DN53236_c2_g1	41.2248	76.3645	152.662	188.917	203.899	148.471	145.64	85.7057	97.2466	17.4244	39.7111	44.6045	-	-	-	-
TRINITY_DN40405_c3_g1	146.034	99.9717	107.139	128.422	128.568	100.271	80.5079	97.5968	101.612	68.653	99.4916	83.2249	KOG4189, KOG4189, KOG4189, Uncharacterized conserved protein [Function unknown]. 6.62934e-12	-	GO:0005543, phospholipid binding;GO:0005548, phospholipid transporter activity;GO:0005640, nuclear outer membrane;GO:0005737, cytoplasm;GO:0005794, Golgi apparatus;GO:0005829, cytosol;GO:0005886, plasma membrane;GO:0010008, endosome membrane;GO:0017089, glycolipid transporter activity;GO:0051861, glycolipid binding;GO:1902387, ceramide 1-phosphate binding;GO:1902388, ceramide 1-phosphate transpor…	-
TRINITY_DN49895_c2_g3	208.246	153.923	206.305	143.111	106.515	153.644	60.4609	1.28565	62.1447	47.3429	3.31661	94.6395	-	-	-	-
TRINITY_DN50245_c1_g1	98.9715	121.573	121.329	118.956	133.016	116.462	88.0538	109.766	132.555	79.8642	38.8555	80.5016	KOG2936, KOG2936, KOG2936, Uncharacterized conserved protein [Function unknown]. 4.58616e-55	gi|926617842|ref|XP_013774102.1| PREDICTED: activator of 90 kDa heat shock protein ATPase homolog 1-like [Limulus polyphemus] 3.3e-76	GO:0001671, ATPase activator activity;GO:0005737, cytoplasm;GO:0005783, endoplasmic reticulum;GO:0005829, cytosol;GO:0006950, response to stress;GO:0051087, chaperone binding;GO:0070062, extracellular exosome	-
TRINITY_DN40279_c0_g1	91.7328	103.943	102.065	104.724	112.849	116.526	116.505	118.38	104.816	86.5595	78.827	102.945	KOG3238, KOG3238, KOG3238, Chloride ion current inducer protein [Inorganic ion transport and metabolism]. 9.88094e-26	gi|1022773230|gb|KZS17342.1| Methylosome subunit pICln [Daphnia magna] 3.4e-34	GO:0000387, spliceosomal snRNP assembly;GO:0005634, nucleus;GO:0005829, cytosol;GO:0005856, cytoskeleton;GO:0005886, plasma membrane;GO:0006821, chloride transport;GO:0006884, cell volume homeostasis;GO:0034709, methylosome;GO:0034715, pICln-Sm protein complex	K05019-ko03013 RNA transport
TRINITY_DN42120_c1_g1	0.164189	0.178472	0.134273	0.668913	0.159672	0.780028	61.7726	0.202564	12.8428	254.939	421.736	483.103	-	-	-	-
TRINITY_DN46239_c3_g1	122.403	98.9888	88.1722	93.0118	74.5715	86.0492	89.0996	88.6798	107.391	120.712	118.747	148.603	KOG3358, KOG3358, KOG3358, Uncharacterized secreted protein SDF2 (Stromal cell-derived factor 2), contains MIR domains [General function prediction only]. 1.96116e-68	gi|646697044|gb|KDR08963.1| Stromal cell-derived factor 2 [Zootermopsis nevadensis] 1.2e-61	GO:0000032, cell wall mannoprotein biosynthetic process;GO:0005576, extracellular region;GO:0007275, multicellular organism development;GO:0016020, membrane;GO:0031502, dolichyl-phosphate-mannose-protein mannosyltransferase complex;GO:0035269, protein O-linked mannosylation;GO:0044845, chain elongation of O-linked mannose residue;GO:1900101, regulation of endoplasmic reticulum unfolded protein re…	-
TRINITY_DN40793_c0_g1	93.3621	100.557	116.28	105.668	109.92	107.056	102.495	107.282	109.691	97.297	85.4004	94.3726	KOG0359, KOG0359, KOG0359, Chaperonin complex component, TCP-1 zeta subunit (CCT6) [Posttranslational modification, protein turnover, chaperones]. 1.21678e-167	gi|321476546|gb|EFX87506.1| hypothetical protein DAPPUDRAFT_306375 [Daphnia pulex] 1.7e-157	GO:0001669, acrosomal vesicle;GO:0002199, zona pellucida receptor complex;GO:0005524, ATP binding;GO:0005737, cytoplasm;GO:0005832, chaperonin-containing T-complex;GO:0005874, microtubule;GO:0006457, protein folding;GO:0007339, binding of sperm to zona pellucida;GO:0032212, positive regulation of telomere maintenance via telomerase;GO:0044183, protein binding involved in protein folding;GO:004429…	-
TRINITY_DN43181_c2_g2	76.1338	99.0105	98.0969	103.292	105.881	112.655	89.4417	102.575	109.168	114.733	104.568	113.774	KOG0363, KOG0363, KOG0363, Chaperonin complex component, TCP-1 beta subunit (CCT2) [Posttranslational modification, protein turnover, chaperones]. 0.0	gi|334690638|gb|AEG80154.1| Tcp-1-beta [Litopenaeus vannamei] 6.4e-237	GO:0002199, zona pellucida receptor complex;GO:0005524, ATP binding;GO:0005737, cytoplasm;GO:0005832, chaperonin-containing T-complex;GO:0005874, microtubule;GO:0006457, protein folding;GO:0007339, binding of sperm to zona pellucida;GO:0043209, myelin sheath;GO:0044297, cell body;GO:0051131, chaperone-mediated protein complex assembly;GO:0070062, extracellular exosome;GO:1901998, toxin transport	-
TRINITY_DN51317_c2_g2	113.935	201.697	140.977	58.7515	94.1426	159.885	87.7209	158.767	48.2761	78.9039	29.8217	56.2676	-	-	-	-
TRINITY_DN39989_c1_g2	111.202	245.443	8.14685	169.378	97.1954	105.897	102.849	86.7733	88.8223	34.4292	105.401	69.2331	-	-	-	-
TRINITY_DN50502_c3_g1	34.8137	110.335	45.6125	171.148	79.4254	95.6131	229.152	167.666	51.5331	56.8184	47.5674	134.547	KOG1101, KOG1101, KOG1101, Apoptosis inhibitor IAP1 and related BIR domain proteins [Cell cycle control, cell division, chromosome partitioning, General function prediction only]. 9.03446e-22	gi|296245397|gb|ADH03018.1| inhibitor of apoptosis protein [Litopenaeus vannamei] 2.0e-24	GO:0008270, zinc ion binding;GO:0016874, ligase activity;GO:0039648, modulation by virus of host protein ubiquitination	-
TRINITY_DN39177_c6_g1	98.3572	112.451	127.298	134.505	105.303	107.151	93.5667	115.689	135.863	67.4071	49.3437	76.8582	KOG0271, KOG0271, KOG0271, Notchless-like WD40 repeat-containing protein [Function unknown]. 0.0	gi|384475885|ref|NP_001245088.1| notchless protein homolog 1 [Macaca mulatta] 4.3e-182	GO:0005730, nucleolus;GO:0007219, Notch signaling pathway	-
TRINITY_DN46819_c0_g1	99.3056	110.357	100.611	125.902	107.983	107.008	105.418	119.362	106.337	96.9283	52.9601	89.8995	KOG3453, KOG3453, KOG3453, Cytochrome c [Energy production and conversion]. 3.28653e-51	gi|549443986|gb|AGX27197.1| cytochrome c [Litopenaeus vannamei] 3.0e-46	GO:0005739, mitochondrion;GO:0005758, mitochondrial intermembrane space;GO:0009055, electron transfer activity;GO:0020037, heme binding;GO:0046872, metal ion binding;GO:0055114, oxidation-reduction process;GO:0070469, respiratory chain	K08738-ko04210 Apoptosis;ko04215 Apoptosis - multiple species;ko04115 p53 signaling pathway;ko02020 Two-component system;ko00920 Sulfur metabolism;ko04214 Apoptosis - fly
TRINITY_DN45984_c0_g3	77.8837	123.919	97.4265	170.091	110.107	141.248	123.773	89.3934	122.299	48.5433	61.3891	55.3481	-	-	-	-
TRINITY_DN52258_c4_g1	128.959	128.489	126.475	110.882	94.903	108.522	116.562	115.754	80.9323	88.0951	59.8209	60.8073	-	-	-	-
TRINITY_DN44375_c1_g1	96.9548	204.626	122.841	85.5113	97.3481	107.892	88.5628	51.2239	89.0479	1.55503	179.346	94.6534	-	-	-	-
TRINITY_DN53211_c1_g1	123.726	112.256	93.7645	106.033	108.16	100.995	94.1195	117.667	104.552	103.079	49.5066	104.782	KOG4357, KOG4357, KOG4357, Uncharacterized conserved protein (involved in mesoderm differentiation in humans) [General function prediction only]. 1.27872e-33	gi|926635263|ref|XP_013783513.1| PREDICTED: LDLR chaperone boca-like [Limulus polyphemus] 1.6e-47	GO:0005737, cytoplasm;GO:0005783, endoplasmic reticulum;GO:0005788, endoplasmic reticulum lumen;GO:0006612, protein targeting to membrane;GO:0006888, ER to Golgi vesicle-mediated transport;GO:0012505, endomembrane system;GO:0016055, Wnt signaling pathway;GO:0032799, low-density lipoprotein receptor particle metabolic process;GO:0045177, apical part of cell;GO:0048477, oogenesis;GO:0048728, probos…	-
TRINITY_DN49030_c1_g1	114.267	121.797	129.526	110.569	113.003	105.292	82.3953	96.1027	101.571	89.4043	76.1984	78.1474	KOG0187, KOG0187, KOG0187, 40S ribosomal protein S17 [Translation, ribosomal structure and biogenesis]. 5.40411e-50	gi|926648505|ref|XP_013790673.1| PREDICTED: 40S ribosomal protein S17-like [Limulus polyphemus] 6.4e-42	GO:0000028, ribosomal small subunit assembly;GO:0003735, structural constituent of ribosome;GO:0005840, ribosome;GO:0006412, translation;GO:0022627, cytosolic small ribosomal subunit	-
TRINITY_DN50380_c1_g1	30.1122	43.1101	35.5643	63.5342	150.096	197.565	100.891	85.5497	71.8744	117.96	190.304	131.698	-	gi|290562425|gb|ADD38609.1| Cystatin-A [Lepeophtheirus salmonis] 1.8e-17	GO:0004869, cysteine-type endopeptidase inhibitor activity;GO:0005622, intracellular;GO:0005737, cytoplasm	-
TRINITY_DN46158_c0_g1	125.212	129.777	109.866	123.679	136.224	113.886	112.526	125.266	140.049	31.3965	26.5265	40.8751	KOG4350, KOG4350, KOG4350, Uncharacterized conserved protein, contains BTB/POZ domain [General function prediction only]. 2.79664e-11	gi|815912314|ref|XP_012241574.1| PREDICTED: BTB/POZ domain-containing protein 1-like [Bombus impatiens] 5.5e-19	GO:0000932, P-body;GO:0005829, cytosol;GO:0019005, SCF ubiquitin ligase complex;GO:0022008, neurogenesis;GO:0030162, regulation of proteolysis;GO:0031625, ubiquitin protein ligase binding;GO:0043161, proteasome-mediated ubiquitin-dependent protein catabolic process	-
TRINITY_DN53314_c3_g1	216.632	120.54	24.0827	82.7379	148.635	93.5591	127.985	141.907	88.1286	62.3671	68.8251	30.3778	-	-	-	-
TRINITY_DN49502_c2_g3	12.2316	12.0629	13.6067	6.71424	18.9681	18.4853	131.555	85.0708	107.043	527.84	161.651	110.173	-	-	-	-
TRINITY_DN51643_c0_g1	124.669	128.87	104.86	108.396	82.2071	129.81	85.2375	55.4055	97.4135	81.3169	67.1403	139.369	-	-	-	-
TRINITY_DN52816_c3_g1	60.6883	85.3044	115.996	61.0507	95.9967	97.9913	183.704	80.3965	101.148	101.844	135.294	82.879	-	-	-	-
TRINITY_DN41020_c5_g1	24.8919	25.2339	14.23	45.1477	26.752	45.7029	89.204	50.2219	91.1499	178.51	295.609	313.201	-	-	-	-
TRINITY_DN47164_c0_g4	17.9885	57.2041	37.8929	66.3459	73.6458	98.2427	91.8743	88.9835	67.6793	95.7729	301.483	202.514	-	-	-	-
TRINITY_DN50600_c3_g1	101.154	146.006	154.381	118.932	147.88	134.144	83.7813	95.2569	79.3949	28.2774	75.2841	35.1343	-	-	-	-
TRINITY_DN40615_c1_g1	50.6075	62.3756	55.8938	95.08	59.6814	81.5506	93.8149	98.1231	100.333	83.5074	268.418	149.636	-	-	GO:0000413, protein peptidyl-prolyl isomerization;GO:0003755, peptidyl-prolyl cis-trans isomerase activity;GO:0005634, nucleus;GO:0005788, endoplasmic reticulum lumen;GO:0005790, smooth endoplasmic reticulum;GO:0005925, focal adhesion;GO:0006457, protein folding;GO:0016020, membrane;GO:0032991, protein-containing complex;GO:0034663, endoplasmic reticulum chaperone complex;GO:0040018, positive reg…	-
TRINITY_DN42373_c3_g2	16.503	88.8743	21.1864	148.295	22.2622	348.216	79.6358	204.963	43.7903	78.4599	12.4677	134.257	-	-	-	-
TRINITY_DN50111_c4_g1	81.2673	94.9294	83.5072	97.8582	97.0703	90.2532	84.3866	97.6693	107.65	112.836	135.905	115.522	KOG1375, KOG1375, KOG1375, Beta tubulin [Cytoskeleton]. 0.0	gi|3915093|sp|Q94571.1|TBB2_HOMAM RecName: Full=Tubulin beta-2 chain; AltName: Full=Beta-II tubulin 1.3e-227	GO:0003924, GTPase activity;GO:0005200, structural constituent of cytoskeleton;GO:0005525, GTP binding;GO:0005737, cytoplasm;GO:0005874, microtubule;GO:0007017, microtubule-based process	K07375-ko04540 Gap junction;ko04145 Phagosome
TRINITY_DN47742_c8_g2	101.229	108.902	121.892	135.123	89.3594	101.962	99.1145	80.9841	105.2	98.097	76.4632	80.1	-	-	-	-
TRINITY_DN44057_c0_g5	111.197	107.183	95.2487	108.897	105.466	98.6273	101.024	102.184	119.738	82.336	67.4166	98.3208	KOG1560, KOG1560, KOG1560, Translation initiation factor 3, subunit h (eIF-3h) [Translation, ribosomal structure and biogenesis]. 6.57911e-114	gi|1022765987|gb|KZS11038.1| Eukaryotic translation initiation factor 3 subunit H [Daphnia magna] 1.5e-113	GO:0001731, formation of translation preinitiation complex;GO:0003743, translation initiation factor activity;GO:0005852, eukaryotic translation initiation factor 3 complex;GO:0016282, eukaryotic 43S preinitiation complex;GO:0033290, eukaryotic 48S preinitiation complex	K03247-ko03013 RNA transport
TRINITY_DN52926_c7_g3	79.5726	85.2028	90.8047	94.3393	97.3435	98.3191	102.725	111.201	93.9491	118.011	112.768	112.737	-	gi|910334351|ref|XP_013170606.1| PREDICTED: uncharacterized protein LOC106120002 [Papilio xuthus] 1.4e-16	GO:0016021, integral component of membrane	-
TRINITY_DN52744_c1_g2	68.8548	46.343	72.7661	76.7815	136.27	119.228	88.5657	61.6818	146.653	99.5618	155.833	121.117	-	-	-	-
TRINITY_DN52684_c1_g1	73.3289	88.1307	123.869	150.16	168.129	77.0971	88.3377	132.867	111.216	53.9342	72.2085	54.0599	-	-	-	-
TRINITY_DN46672_c2_g1	115.124	109.897	102.265	111.014	116.442	111.174	108.694	117.187	115.905	70.6709	42.4845	71.5835	KOG4076, KOG4076, KOG4076, Regulator of ATP-sensitive K+ channels Alpha-endosulfine/ARPP-19 and related cAMP-regulated phosphoproteins [Signal transduction mechanisms, Intracellular trafficking, secretion, and vesicular transport]. 1.32424e-15	gi|646716640|gb|KDR19797.1| Alpha-endosulfine, partial [Zootermopsis nevadensis] 1.1e-24	GO:0000086, G2/M transition of mitotic cell cycle;GO:0004864, protein phosphatase inhibitor activity;GO:0005737, cytoplasm;GO:0019212, phosphatase inhibitor activity;GO:0051301, cell division;GO:0051721, protein phosphatase 2A binding	-
TRINITY_DN42470_c6_g1	179.634	179.606	46.0582	71.2885	151.549	130.457	126.904	97.2182	60.7553	65.7246	45.705	36.3669	-	-	-	-
TRINITY_DN45161_c0_g7	131.91	108.388	118.484	117.605	138.496	105.916	83.9915	89.6681	119.952	60.0741	42.3121	72.0221	-	gi|242013209|ref|XP_002427307.1| hypothetical protein Phum_PHUM308880 [Pediculus humanus corporis] 2.2e-25	-	-
TRINITY_DN43899_c2_g4	103.414	105.859	92.3496	99.8497	93.9095	97.0796	85.8821	103.226	101.91	100.657	95.5845	108.338	KOG0173, KOG0173, KOG0173, 20S proteasome, regulatory subunit beta type PSMB7/PSMB10/PUP1 [Posttranslational modification, protein turnover, chaperones]. 5.91188e-117	gi|383848658|ref|XP_003699965.1| PREDICTED: proteasome subunit beta type-7 [Megachile rotundata] 1.4e-101	GO:0004298, threonine-type endopeptidase activity;GO:0005634, nucleus;GO:0005737, cytoplasm;GO:0005839, proteasome core complex;GO:0051603, proteolysis involved in cellular protein catabolic process	K02739-ko03050 Proteasome
[truncated: 6,797 more rows]
[truncated: 1 more columns]
