# Supplementary material for: Comparative transcriptomic analysis of the different developmental stages of ovary in red swamp crayfish Procambarus clarkii
Source: BMC Genomics. 2021 Mar 21;22:199. doi: 10.1186/s12864-021-07537-x (PMC7981885; doi:10.1186/s12864-021-07537-x)
Supplement: Supplementary file 10 — Additional file 10. [file 12864_2021_7537_MOESM10_ESM.xlsx]

## Sheet: Title Page
Comparative transcriptomic analysis of the different developmental stages of ovary in red swamp crayfish Procambarus clarkii Yizhi Zhong1, Wenbin Zhao1, Zhangsheng Tang1, Liming Huang1, Xiangxing Zhu2, Xiang Liang3, Aifen Yan2, Zhifa Lu1, Yanling Yu1, Dongsheng Tang2, Dapeng Wang1,* and Zhuanling Lu1,* 1Guangxi Academy of Fishery Sciences/Guangxi Key Laboratory of Aquatic Genetic Breeding and Hea…

## Sheet: B_vs_A
Comparative transcriptomic analysis of the different developmental stages of ovary in red swamp crayfish Procambarus clarkii
Yizhi Zhong, Wenbin Zhao, Zhangsheng Tang, Liming Huang, Xiangxing Zhu, Xiang Liang, Aifen Yan, Zhifa Lu, Yanling Yu, Dongsheng Tang, Dapeng Wang, Zhuanling Lu
Gene id	MeanTPM (B)	MeanTPM (A)	log2FoldChange	pValue	qValue	result	KOG	NR	GO	KEGG
TRINITY_DN44549_c4_g4	37.3491	3.18106	3.55349	3.18e-37	2.82e-33	up	-	-	-	-
TRINITY_DN50958_c1_g1	260.717	522.685	-1.00346	5.94e-05	0.00638286	down	-	-	-	-
TRINITY_DN53369_c5_g4	3304.15	1281.61	1.36632	2.84e-06	0.000613553	up	-	gi|953245346|ref|YP_009180599.1| cytochrome b (mitochondrion) [Procambarus alleni] 8.9e-48	GO:0005743, mitochondrial inner membrane;GO:0006122, mitochondrial electron transport, ubiquinol to cytochrome c;GO:0008121, ubiquinol-cytochrome-c reductase activity;GO:0009055, electron transfer activity;GO:0045275, respiratory chain complex III;GO:0046872, metal ion binding	-
TRINITY_DN53369_c5_g2	626.303	291.351	1.1041	0.000197315	0.0156812	up	KOG4668, KOG4668, KOG4668, NADH dehydrogenase subunits 2, 5, and related proteins [Energy production and conversion]. 8.4473e-31	gi|401880642|gb|AFQ31576.1| NADH dehydrogenase subunit 5 (mitochondrion) [Procambarus clarkii] 4.8e-203	GO:0005743, mitochondrial inner membrane;GO:0008137, NADH dehydrogenase (ubiquinone) activity;GO:0016021, integral component of membrane;GO:0042773, ATP synthesis coupled electron transport;GO:0070469, respiratory chain	K03883-ko00190 Oxidative phosphorylation
TRINITY_DN52478_c1_g1	8.60942	3.43665	1.32491	0.000283532	0.0196649	up	KOG0200, KOG0200, KOG0200, Fibroblast/platelet-derived growth factor receptor and related receptor tyrosine kinases [Signal transduction mechanisms]. 1.43001e-45	gi|748015735|gb|AJE29369.1| vascular endothelial growth factor receptor precursor [Litopenaeus vannamei] 1.9e-82	GO:0001525, angiogenesis;GO:0004714, transmembrane receptor protein tyrosine kinase activity;GO:0005021, vascular endothelial growth factor-activated receptor activity;GO:0005524, ATP binding;GO:0005887, integral component of plasma membrane;GO:0016021, integral component of membrane;GO:0030154, cell differentiation;GO:0048010, vascular endothelial growth factor receptor signaling pathway	K05097-ko04060 Cytokine-cytokine receptor interaction;ko04015 Rap1 signaling pathway;ko04014 Ras signaling pathway;ko04151 PI3K-Akt signaling pathway;ko04510 Focal adhesion
TRINITY_DN53084_c1_g1	14.4922	1.66389	3.12265	3.52e-07	0.000118734	up	-	gi|697412701|gb|KGL73726.1| hypothetical protein N309_08212, partial [Tinamus guttatus] 2.1e-07	GO:0003723, RNA binding;GO:0003964, RNA-directed DNA polymerase activity	-
TRINITY_DN38475_c0_g1	8.59991	21.8316	-1.34403	4.58e-05	0.0053603	down	KOG2046, KOG2046, KOG2046, Calponin [Cytoskeleton]. 4.51319e-47	gi|665789192|ref|XP_008560221.1| PREDICTED: muscle-specific protein 20 [Microplitis demolitor] 2.1e-64	GO:0003779, actin binding;GO:0007155, cell adhesion;GO:0007520, myoblast fusion;GO:0008360, regulation of cell shape;GO:0031032, actomyosin structure organization;GO:0043292, contractile fiber;GO:1901739, regulation of myoblast fusion	-
TRINITY_DN45221_c6_g2	14.0186	6.67123	1.07132	0.00103942	0.0471967	up	KOG1226, KOG1226, KOG1226, Integrin beta subunit (N-terminal portion of extracellular region) [Signal transduction mechanisms, Extracellular structures]. 0.0	gi|267850640|gb|ACY82398.1| integrin [Litopenaeus vannamei] 0.0e+00	GO:0003344, pericardium morphogenesis;GO:0005886, plasma membrane;GO:0005887, integral component of plasma membrane;GO:0005925, focal adhesion;GO:0005927, muscle tendon junction;GO:0006930, substrate-dependent cell migration, cell extension;GO:0007015, actin filament organization;GO:0007155, cell adhesion;GO:0007157, heterophilic cell-cell adhesion via plasma membrane cell adhesion molecules;GO:0…	K05719-ko04810 Regulation of actin cytoskeleton;ko04015 Rap1 signaling pathway;ko04151 PI3K-Akt signaling pathway;ko04611 Platelet activation;ko04512 ECM-receptor interaction;ko04360 Axon guidance;ko04670 Leukocyte transendothelial migration;ko04510 Focal adhesion;ko04514 Cell adhesion molecules (CAMs);ko04145 Phagosome
TRINITY_DN46536_c0_g1	11.8395	4.19995	1.49516	0.000352474	0.0230031	up	KOG1370, KOG1370, KOG1370, S-adenosylhomocysteine hydrolase [Coenzyme transport and metabolism]. 0.0	gi|751223999|ref|XP_011165320.1| PREDICTED: putative adenosylhomocysteinase 2 isoform X3 [Solenopsis invicta] 1.1e-243	GO:0004013, adenosylhomocysteinase activity;GO:0005783, endoplasmic reticulum;GO:0005829, cytosol;GO:0006730, one-carbon metabolic process;GO:0016787, hydrolase activity;GO:0033353, S-adenosylmethionine cycle;GO:0043005, neuron projection	K01251-ko00270 Cysteine and methionine metabolism
TRINITY_DN50134_c0_g3	10.8763	3.65106	1.5748	1.11e-05	0.00192907	up	KOG1619, KOG1619, KOG1619, Cytochrome b [Energy production and conversion]. 1.74777e-45	gi|642935660|ref|XP_008198104.1| PREDICTED: cytochrome b reductase 1 isoform X1 [Tribolium castaneum] 1.8e-66	GO:0000293, ferric-chelate reductase activity;GO:0005765, lysosomal membrane;GO:0010039, response to iron ion;GO:0016021, integral component of membrane;GO:0016491, oxidoreductase activity;GO:0031526, brush border membrane;GO:0031902, late endosome membrane;GO:0046872, metal ion binding	K08370-ko04978 Mineral absorption
TRINITY_DN45071_c2_g1	1456.09	3012.68	-1.04895	0.000315259	0.0215277	down	-	-	-	-
TRINITY_DN45363_c1_g1	68.7242	6.14873	3.48246	5.57e-21	3.94e-17	up	-	-	-	-
TRINITY_DN44732_c2_g2	25.6292	4.87436	2.3945	4.83e-05	0.00554864	up	-	-	-	-
TRINITY_DN45669_c1_g1	18.7175	41.8653	-1.16137	8.8e-05	0.00876893	down	-	-	-	-
TRINITY_DN41656_c7_g6	10.2183	3.49199	1.54903	0.000558959	0.0313336	up	-	-	-	-
TRINITY_DN51193_c3_g1	14.1905	1.23915	3.5175	5.64e-15	1.33e-11	up	KOG1215, KOG1215, KOG1215, Low-density lipoprotein receptors containing Ca2+-binding EGF-like domains [Signal transduction mechanisms]. 4.70867e-08	gi|987423225|ref|XP_007094044.2| PREDICTED: low-density lipoprotein receptor-related protein 2-like [Panthera tigris altaica] 1.3e-23	GO:0001523, retinoid metabolic process;GO:0003281, ventricular septum development;GO:0005041, low-density lipoprotein particle receptor activity;GO:0005509, calcium ion binding;GO:0005764, lysosome;GO:0005765, lysosomal membrane;GO:0005768, endosome;GO:0005783, endoplasmic reticulum;GO:0005794, Golgi apparatus;GO:0005886, plasma membrane;GO:0005905, clathrin-coated pit;GO:0006486, protein glycosy…	-
TRINITY_DN43749_c0_g1	13.1053	2.11299	2.63279	1.14e-15	3.11e-12	up	KOG0255, KOG0255, KOG0255, Synaptic vesicle transporter SVOP and related transporters (major facilitator superfamily) [General function prediction only]. 1.28243e-13	gi|327554524|gb|AEB00643.1| glucose transporter 1 [Litopenaeus vannamei] 3.5e-65	GO:0005887, integral component of plasma membrane;GO:0008643, carbohydrate transport;GO:0015101, organic cation transmembrane transporter activity;GO:0015695, organic cation transport;GO:0015747, urate transport;GO:0016021, integral component of membrane;GO:0016324, apical plasma membrane;GO:0022857, transmembrane transporter activity;GO:0070062, extracellular exosome;GO:0090416, nicotinate trans…	-
TRINITY_DN42010_c4_g1	10.2791	2.5209	2.02771	0.000662812	0.0353087	up	-	-	-	-
TRINITY_DN51156_c2_g1	11.7829	1.31544	3.16309	2.72e-09	1.78e-06	up	-	-	-	-
TRINITY_DN50401_c2_g2	15.615	3.50996	2.1534	6.71e-07	0.000193011	up	-	-	-	-
TRINITY_DN46994_c0_g1	4.73017	10.494	-1.1496	3.44e-09	2.17e-06	down	KOG0200, KOG0200, KOG0200, Fibroblast/platelet-derived growth factor receptor and related receptor tyrosine kinases [Signal transduction mechanisms]. 5.7047e-45	gi|646708358|gb|KDR14705.1| Vascular endothelial growth factor receptor 2 [Zootermopsis nevadensis] 2.1e-79	GO:0001525, angiogenesis;GO:0001568, blood vessel development;GO:0002040, sprouting angiogenesis;GO:0004713, protein tyrosine kinase activity;GO:0004714, transmembrane receptor protein tyrosine kinase activity;GO:0005524, ATP binding;GO:0005886, plasma membrane;GO:0007169, transmembrane receptor protein tyrosine kinase signaling pathway;GO:0016021, integral component of membrane;GO:0018108, pepti…	K05096-ko04510 Focal adhesion;ko04151 PI3K-Akt signaling pathway;ko04066 HIF-1 signaling pathway;ko04014 Ras signaling pathway;ko04144 Endocytosis;ko04015 Rap1 signaling pathway;ko04060 Cytokine-cytokine receptor interaction
TRINITY_DN51008_c1_g1	6.39624	2.55857	1.32189	0.00109336	0.0485859	up	KOG2087, KOG2087, KOG2087, Glycoprotein hormone receptor [Signal transduction mechanisms]. 3.86122e-43	gi|1032730308|ref|XP_016843811.1| PREDICTED: relaxin receptor 1-like [Nasonia vitripennis] 2.9e-102	GO:0004930, G-protein coupled receptor activity;GO:0005886, plasma membrane;GO:0007188, adenylate cyclase-modulating G-protein coupled receptor signaling pathway;GO:0007567, parturition;GO:0016021, integral component of membrane;GO:0030154, cell differentiation;GO:0030198, extracellular matrix organization;GO:0042562, hormone binding;GO:0046872, metal ion binding;GO:0060427, lung connective tissu…	K04306-ko04080 Neuroactive ligand-receptor interaction
TRINITY_DN49035_c1_g1	4.43981	12.6874	-1.51483	2.48e-06	0.000548559	down	-	-	-	-
TRINITY_DN42110_c1_g1	12.6584	3.4514	1.87484	2.17e-05	0.00314736	up	-	gi|929375419|ref|XP_014097819.1| PREDICTED: extensin-like [Bactrocera oleae] 3.1e-09	-	-
TRINITY_DN53013_c14_g1	7.24085	2.48958	1.54026	0.000467943	0.02758	up	-	-	-	-
TRINITY_DN38472_c0_g1	50.4504	7.88157	2.67831	0.000429637	0.0261607	up	-	-	-	-
TRINITY_DN51487_c1_g1	0.0761564	12.0992	-7.31173	1.13e-17	5.01e-14	down	-	-	-	-
TRINITY_DN39549_c4_g1	16.0697	4.95749	1.69666	7.04e-07	0.00019934	up	-	gi|321461905|gb|EFX72932.1| hypothetical protein DAPPUDRAFT_253759 [Daphnia pulex] 1.3e-22	-	-
TRINITY_DN53369_c5_g1	994.686	364.373	1.44882	2.47e-08	1.32e-05	up	KOG4663, KOG4663, KOG4663, Cytochrome b [Energy production and conversion]. 1.98747e-57	gi|401880641|gb|AFQ31575.1| NADH dehydrogenase subunit 4 (mitochondrion) [Procambarus clarkii] 8.6e-96	GO:0005739, mitochondrion;GO:0005743, mitochondrial inner membrane;GO:0006120, mitochondrial electron transport, NADH to ubiquinone;GO:0006122, mitochondrial electron transport, ubiquinol to cytochrome c;GO:0008121, ubiquinol-cytochrome-c reductase activity;GO:0008137, NADH dehydrogenase (ubiquinone) activity;GO:0009055, electron transfer activity;GO:0016021, integral component of membrane;GO:004…	K00412-ko04260 Cardiac muscle contraction;ko02020 Two-component system;ko00190 Oxidative phosphorylation
TRINITY_DN53369_c5_g8	1010.23	437.182	1.20838	0.000253516	0.0183758	up	KOG4845, KOG4845, KOG4845, NADH dehydrogenase, subunit 4 [Energy production and conversion]. 8.81624e-26	gi|401880641|gb|AFQ31575.1| NADH dehydrogenase subunit 4 (mitochondrion) [Procambarus clarkii] 7.5e-68	GO:0005739, mitochondrion;GO:0006120, mitochondrial electron transport, NADH to ubiquinone;GO:0008137, NADH dehydrogenase (ubiquinone) activity;GO:0016021, integral component of membrane;GO:0031966, mitochondrial membrane;GO:0070469, respiratory chain	-
TRINITY_DN48560_c0_g10	11.8676	47.1289	-1.98959	4.48e-06	0.000900282	down	-	gi|558633447|gb|AHA83582.1| C-type lectin [Marsupenaeus japonicus] 1.8e-10	-	-
TRINITY_DN46288_c0_g1	438.252	2054.38	-2.22887	9.36e-08	3.9e-05	down	-	-	-	-
TRINITY_DN52989_c3_g1	297.013	86.6622	1.77705	2.83e-08	1.45e-05	up	-	gi|10444527|gb|AAG17936.1|AF306784_1 vitellogenin [Cherax quadricarinatus] 1.7e-127	GO:0005319, lipid transporter activity;GO:0008289, lipid binding;GO:0045735, nutrient reservoir activity;GO:0048477, oogenesis	-
TRINITY_DN45641_c3_g1	8.59271	3.31631	1.37353	0.000962408	0.0448515	up	-	gi|1022770295|gb|KZS14709.1| Uncharacterized protein APZ42_020070 [Daphnia magna] 2.2e-26	GO:0016021, integral component of membrane	-
TRINITY_DN44977_c2_g1	10.8956	3.88786	1.48669	2.99e-07	0.00010473	up	KOG1028, KOG1028, KOG1028, Ca2+-dependent phospholipid-binding protein Synaptotagmin, required for synaptic vesicle and secretory granule exocytosis [Signal transduction mechanisms, Intracellular trafficking, secretion, and vesicular transport]. 4.01373e-40	gi|1008428680|ref|XP_015840571.1| PREDICTED: uncharacterized protein LOC664073 isoform X3 [Tribolium castaneum] 4.4e-108	GO:0005509, calcium ion binding;GO:0005544, calcium-dependent phospholipid binding;GO:0005886, plasma membrane;GO:0006886, intracellular protein transport;GO:0006887, exocytosis;GO:0006906, vesicle fusion;GO:0017158, regulation of calcium ion-dependent exocytosis;GO:0019905, syntaxin binding;GO:0030276, clathrin binding;GO:0048791, calcium ion-regulated exocytosis of neurotransmitter;GO:0070382, …	-
TRINITY_DN44467_c2_g2	2.43501	5.60742	-1.20341	3.71e-05	0.00473169	down	KOG1479, KOG1479, KOG1479, Nucleoside transporter [Nucleotide transport and metabolism]. 2.75651e-51	gi|657785102|ref|XP_008319788.1| PREDICTED: equilibrative nucleoside transporter 1 [Cynoglossus semilaevis] 1.2e-55	GO:0005337, nucleoside transmembrane transporter activity;GO:0005886, plasma membrane;GO:0005887, integral component of plasma membrane;GO:0007595, lactation;GO:0015858, nucleoside transport;GO:0015862, uridine transport;GO:0016021, integral component of membrane;GO:0016323, basolateral plasma membrane;GO:0016324, apical plasma membrane;GO:0030431, sleep;GO:0060079, excitatory postsynaptic potent…	-
TRINITY_DN43436_c1_g1	93.0832	214.547	-1.2047	9.56e-07	0.000252475	down	-	-	-	-
TRINITY_DN40841_c3_g2	0.0001	9.45719	-16.5291	7.22e-05	0.00748883	down	-	-	-	-
TRINITY_DN41920_c2_g2	45.7797	148.546	-1.69813	2.84e-06	0.000613553	down	-	-	-	-
TRINITY_DN51307_c0_g2	54.621	113.163	-1.05087	1.3e-06	0.000328149	down	-	-	-	-
TRINITY_DN52553_c1_g3	2964.59	1253.66	1.24169	1.12e-05	0.00192907	up	KOG4664, KOG4664, KOG4664, Cytochrome oxidase subunit III and related proteins [Energy production and conversion]. 2.35526e-74	gi|378587720|ref|YP_005296391.1| COX3 gene product (mitochondrion) [Procambarus clarkii] 8.8e-114	GO:0004129, cytochrome-c oxidase activity;GO:0005739, mitochondrion;GO:0005743, mitochondrial inner membrane;GO:0016021, integral component of membrane;GO:0019646, aerobic electron transport chain	K02262-ko00190 Oxidative phosphorylation;ko04260 Cardiac muscle contraction
TRINITY_DN51293_c3_g1	23.8779	51.3597	-1.10496	0.000781148	0.0395856	down	-	-	-	-
TRINITY_DN47864_c0_g1	12.4373	5.04134	1.30279	0.000151073	0.012633	up	-	gi|688593276|ref|XP_009291038.1| PREDICTED: uncharacterized protein LOC100537186 [Danio rerio] 9.3e-07	-	-
TRINITY_DN42199_c2_g1	5.42443	15.7699	-1.53963	1.08e-05	0.00190061	down	-	-	-	-
TRINITY_DN45650_c0_g1	5.94832	1.97508	1.59057	3.2e-05	0.0042606	up	-	-	-	-
TRINITY_DN48256_c1_g2	36.3555	15.3872	1.24044	4.98e-05	0.00566667	up	-	-	-	-
TRINITY_DN45779_c6_g5	1.61595	12.6315	-2.96657	0.000704182	0.036671	down	-	-	-	-
TRINITY_DN48946_c0_g1	5.0368	1.75156	1.52387	4.08e-05	0.00500127	up	-	-	-	-
TRINITY_DN43674_c1_g3	11.8208	3.87005	1.6109	0.000636477	0.0345316	up	KOG1600, KOG1600, KOG1600, Fatty acid desaturase [Lipid transport and metabolism]. 1.60792e-94	gi|829040833|gb|AKL59784.1| delta-9 acyl-CoA desaturase [Scylla paramamosain] 4.6e-158	GO:0004768, stearoyl-CoA 9-desaturase activity;GO:0005789, endoplasmic reticulum membrane;GO:0006633, fatty acid biosynthetic process;GO:0006636, unsaturated fatty acid biosynthetic process;GO:0016021, integral component of membrane;GO:0016491, oxidoreductase activity;GO:0016717, oxidoreductase activity, acting on paired donors, with oxidation of a pair of donors resulting in the reduction of mol…	K00507-ko04152 AMPK signaling pathway;ko04212 Longevity regulating pathway - worm;ko01212 Fatty acid metabolism;ko03320 PPAR signaling pathway;ko01040 Biosynthesis of unsaturated fatty acids
TRINITY_DN50337_c1_g4	19.9615	42.7104	-1.09737	1.94e-06	0.000444504	down	-	-	-	-
TRINITY_DN37399_c0_g1	8.11729	0.805853	3.33241	0.000886634	0.0429616	up	-	-	-	-
TRINITY_DN53214_c7_g1	15.4471	4.28516	1.84991	1.82e-06	0.000425382	up	-	-	-	-
TRINITY_DN48315_c2_g4	473.909	148.36	1.6755	2.46e-08	1.32e-05	up	-	gi|926573519|gb|ALD48733.1| vitellogenin, partial [Procambarus clarkii] 6.9e-140	GO:0005319, lipid transporter activity;GO:0008289, lipid binding;GO:0045735, nutrient reservoir activity;GO:0048477, oogenesis	-
TRINITY_DN40647_c1_g1	0.242512	12.0769	-5.63805	7.36e-12	1.13e-08	down	-	-	-	-
TRINITY_DN49810_c4_g1	7.28673	2.03156	1.84268	4.81e-11	6.07e-08	up	KOG3788, KOG3788, KOG3788, Predicted divalent cation transporter [Inorganic ion transport and metabolism]. 5.31498e-48	gi|646709966|gb|KDR15605.1| Solute carrier family 41 member 2 [Zootermopsis nevadensis] 2.1e-131	GO:0005886, plasma membrane;GO:0008324, cation transmembrane transporter activity;GO:0016021, integral component of membrane	-
TRINITY_DN37779_c0_g1	3.07569	6.6266	-1.10736	0.000518618	0.0296308	down	-	gi|929522614|ref|XP_014130558.1| PREDICTED: uncharacterized protein LOC106630488, partial [Zonotrichia albicollis] 1.1e-08	-	-
TRINITY_DN44106_c0_g3	8.80353	3.75017	1.23113	0.000626553	0.0342542	up	KOG1402, KOG1402, KOG1402, Ornithine aminotransferase [Amino acid transport and metabolism]. 2.16057e-94	gi|195089262|ref|XP_001997481.1| GH24027 [Drosophila grimshawi] 3.5e-98	GO:0004587, ornithine-oxo-acid transaminase activity;GO:0005739, mitochondrion;GO:0005759, mitochondrial matrix;GO:0006591, ornithine metabolic process;GO:0008483, transaminase activity;GO:0010121, arginine catabolic process to proline via ornithine;GO:0019544, arginine catabolic process to glutamate;GO:0022008, neurogenesis;GO:0030170, pyridoxal phosphate binding;GO:0042802, identical protein bi…	K00819-ko00330 Arginine and proline metabolism
TRINITY_DN52806_c1_g3	8.6109	28.4168	-1.72251	0.000162335	0.0133849	down	-	-	-	-
TRINITY_DN52171_c2_g3	11.0645	57.3228	-2.37316	8.88e-08	3.79e-05	down	-	-	-	-
TRINITY_DN44995_c0_g2	85.2288	35.3559	1.26939	7.04e-05	0.00735088	up	KOG1437, KOG1437, KOG1437, Fasciclin and related adhesion glycoproteins [Cell wall/membrane/envelope biogenesis, Extracellular structures]. 1.0147e-07	gi|646701025|gb|KDR10948.1| Transforming growth factor-beta-induced protein ig-h3 [Zootermopsis nevadensis] 4.5e-123	GO:0001666, response to hypoxia;GO:0001953, negative regulation of cell-matrix adhesion;GO:0003073, regulation of systemic arterial blood pressure;GO:0005578, proteinaceous extracellular matrix;GO:0005615, extracellular space;GO:0005802, trans-Golgi network;GO:0007155, cell adhesion;GO:0008201, heparin binding;GO:0008593, regulation of Notch signaling pathway;GO:0009612, response to mechanical st…	-
TRINITY_DN37239_c0_g1	11.7094	0.64404	4.18437	0.000866993	0.0425091	up	-	gi|260783572|ref|XP_002586848.1| hypothetical protein BRAFLDRAFT_247809 [Branchiostoma floridae] 6.4e-06	GO:0016021, integral component of membrane	-
TRINITY_DN46670_c2_g2	0.649079	3480.95	-12.3888	5.9e-54	1.04e-49	down	-	-	-	-
TRINITY_DN50269_c0_g1	34.3901	7.14139	2.26772	0.00011679	0.010485	up	-	-	-	-
TRINITY_DN42890_c2_g1	1.30896	11.8259	-3.17546	0.000125199	0.0109415	down	-	-	-	-
TRINITY_DN44591_c3_g1	52.91	26.3737	1.00444	0.000986421	0.0456697	up	KOG3882, KOG3882, KOG3882, Tetraspanin family integral membrane protein [General function prediction only]. 1.68728e-15	gi|345452835|gb|AEN94569.1| tetraspanin [Scylla paramamosain] 4.1e-52	GO:0005887, integral component of plasma membrane;GO:0007166, cell surface receptor signaling pathway;GO:0016021, integral component of membrane;GO:0070062, extracellular exosome	-
TRINITY_DN44095_c2_g1	39.9133	93.2067	-1.22356	4.44e-06	0.000896616	down	-	-	-	-
TRINITY_DN39767_c2_g4	6.92173	2.39584	1.5306	4.09e-05	0.00500127	up	-	-	-	-
TRINITY_DN52398_c5_g1	4.21605	9.66515	-1.1969	0.000999395	0.0460476	down	-	-	-	-
TRINITY_DN51765_c1_g1	28.9064	8.03615	1.84681	3.7e-08	1.79e-05	up	KOG0172, KOG0172, KOG0172, Lysine-ketoglutarate reductase/saccharopine dehydrogenase [Amino acid transport and metabolism]. 1.82406e-117	gi|755930857|ref|XP_011313787.1| PREDICTED: alpha-aminoadipic semialdehyde synthase, mitochondrial isoform X2 [Fopius arisanus] 0.0e+00	GO:0005739, mitochondrion;GO:0016491, oxidoreductase activity;GO:0033512, L-lysine catabolic process to acetyl-CoA via saccharopine;GO:0047130, saccharopine dehydrogenase (NADP+, L-lysine-forming) activity;GO:0047131, saccharopine dehydrogenase (NAD+, L-glutamate-forming) activity	K14157-ko00310 Lysine degradation
TRINITY_DN48330_c3_g1	29.2699	3.67108	2.99514	2.14e-12	3.78e-09	up	-	gi|291237320|ref|XP_002738583.1| PREDICTED: low-density lipoprotein receptor-related protein 1-like [Saccoglossus kowalevskii] 6.0e-16	GO:0001701, in utero embryonic development;GO:0005041, low-density lipoprotein particle receptor activity;GO:0005509, calcium ion binding;GO:0005886, plasma membrane;GO:0016020, membrane;GO:0016021, integral component of membrane;GO:0017147, Wnt-protein binding;GO:0042813, Wnt-activated receptor activity;GO:0043235, receptor complex;GO:0044332, Wnt signaling pathway involved in dorsal/ventral axi…	-
TRINITY_DN45693_c1_g3	1624.73	710.399	1.1935	0.0001672	0.0136903	up	KOG4767, KOG4767, KOG4767, Cytochrome c oxidase, subunit II, and related proteins [Energy production and conversion]. 9.74669e-73	gi|378587717|ref|YP_005296388.1| COX2 gene product (mitochondrion) [Procambarus clarkii] 3.0e-95	GO:0004129, cytochrome-c oxidase activity;GO:0005507, copper ion binding;GO:0005743, mitochondrial inner membrane;GO:0016021, integral component of membrane;GO:0022900, electron transport chain;GO:0070469, respiratory chain	K02261-ko00190 Oxidative phosphorylation;ko04260 Cardiac muscle contraction
TRINITY_DN52151_c5_g4	6.15896	2.82365	1.12513	0.000814351	0.0406854	up	-	-	-	-
TRINITY_DN40784_c2_g2	10.7685	3.82464	1.49342	2.62e-05	0.0036308	up	-	-	-	-
TRINITY_DN52699_c0_g1	12.4239	2.13366	2.54171	1.14e-07	4.43e-05	up	KOG3736, KOG3736, KOG3736, Polypeptide N-acetylgalactosaminyltransferase [Posttranslational modification, protein turnover, chaperones]. 1.20082e-10	gi|646707446|gb|KDR14208.1| Polypeptide N-acetylgalactosaminyltransferase 2 [Zootermopsis nevadensis] 4.5e-12	GO:0000139, Golgi membrane;GO:0002378, immunoglobulin biosynthetic process;GO:0004653, polypeptide N-acetylgalactosaminyltransferase activity;GO:0005789, endoplasmic reticulum membrane;GO:0005794, Golgi apparatus;GO:0005795, Golgi stack;GO:0006486, protein glycosylation;GO:0006493, protein O-linked glycosylation;GO:0016020, membrane;GO:0016021, integral component of membrane;GO:0016266, O-glycan …	-
TRINITY_DN47235_c5_g2	2.82174	8.72171	-1.62803	3.46e-08	1.7e-05	down	-	gi|541046497|gb|ERG85280.1| beta- -galactosyltransferase 1 [Ascaris suum] 9.9e-06	GO:0000139, Golgi membrane;GO:0006486, protein glycosylation;GO:0008378, galactosyltransferase activity;GO:0016021, integral component of membrane	-
TRINITY_DN50422_c0_g1	4.78773	9.66543	-1.01349	0.00021162	0.0167085	down	-	gi|939651543|ref|XP_014274842.1| PREDICTED: uncharacterized protein LOC106679946 [Halyomorpha halys] 2.5e-91	GO:0005634, nucleus;GO:0005737, cytoplasm;GO:0030496, midbody	-
TRINITY_DN42459_c1_g1	3.11824	8.73334	-1.4858	0.000468745	0.02758	down	-	-	-	-
TRINITY_DN39233_c4_g3	37.51	6.17663	2.60238	2.86e-17	1.13e-13	up	KOG3736, KOG3736, KOG3736, Polypeptide N-acetylgalactosaminyltransferase [Posttranslational modification, protein turnover, chaperones]. 1.46697e-15	gi|780158920|ref|XP_011682780.1| PREDICTED: polypeptide N-acetylgalactosaminyltransferase 16 [Strongylocentrotus purpuratus] 1.2e-21	GO:0000139, Golgi membrane;GO:0004653, polypeptide N-acetylgalactosaminyltransferase activity;GO:0016021, integral component of membrane;GO:0016266, O-glycan processing;GO:0030246, carbohydrate binding;GO:0046872, metal ion binding	-
TRINITY_DN48909_c0_g1	431.285	1215.65	-1.49501	1.36e-10	1.5e-07	down	-	-	-	-
TRINITY_DN47964_c2_g1	44.0062	12.2803	1.84136	3.96e-08	1.88e-05	up	KOG1196, KOG1196, KOG1196, Predicted NAD-dependent oxidoreductase [General function prediction only]. 5.11283e-56	gi|380853796|gb|AFE88209.1| protaglandin reductase 1 [Penaeus monodon] 2.3e-97	GO:0005737, cytoplasm;GO:0008270, zinc ion binding;GO:0016491, oxidoreductase activity;GO:0032440, 2-alkenal reductase [NAD(P)] activity;GO:0036132, 13-prostaglandin reductase activity;GO:0047522, 15-oxoprostaglandin 13-oxidase activity	-
TRINITY_DN45284_c2_g3	67.8707	23.2358	1.54644	9.55e-05	0.00930158	up	-	gi|315455133|gb|ADU25463.1| mutant C-type lectin [Litopenaeus vannamei] 8.8e-30	GO:0005576, extracellular region;GO:0006954, inflammatory response;GO:0030246, carbohydrate binding;GO:0046872, metal ion binding	-
TRINITY_DN50589_c1_g2	32.9603	12.4412	1.40561	0.000461391	0.0274103	up	-	-	-	-
TRINITY_DN49000_c4_g3	15.5455	38.7187	-1.31654	0.000908665	0.0432776	down	-	-	-	-
TRINITY_DN39160_c9_g3	8.2497	2.92796	1.49444	0.000401325	0.0249485	up	-	-	-	-
TRINITY_DN51119_c2_g2	22.8442	8.96307	1.34976	0.000274708	0.0194729	up	KOG0441, KOG0441, KOG0441, Cu2+/Zn2+ superoxide dismutase SOD1 [Inorganic ion transport and metabolism]. 1.42192e-26	gi|347665761|gb|AEP17493.1| copper/zinc superoxide dismutase [Eriocheir sinensis] 1.8e-45	GO:0004784, superoxide dismutase activity;GO:0005634, nucleus;GO:0005737, cytoplasm;GO:0016021, integral component of membrane;GO:0046872, metal ion binding	-
TRINITY_DN49370_c1_g2	52.3245	25.0764	1.06115	0.000850244	0.042004	up	-	gi|807119195|gb|AKC54416.1| syndecan precursor [Litopenaeus vannamei] 4.9e-44	GO:0004888, transmembrane signaling receptor activity;GO:0005576, extracellular region;GO:0005886, plasma membrane;GO:0005925, focal adhesion;GO:0007411, axon guidance;GO:0007427, epithelial cell migration, open tracheal system;GO:0007517, muscle organ development;GO:0008045, motor neuron axon guidance;GO:0009986, cell surface;GO:0016021, integral component of membrane;GO:0021782, glial cell deve…	K16336-ko04514 Cell adhesion molecules (CAMs)
TRINITY_DN39038_c0_g3	2.52933	6.6223	-1.38858	6.03e-07	0.000182106	down	-	-	-	-
TRINITY_DN48376_c3_g1	10.8678	3.05331	1.83161	9.7e-05	0.00939147	up	-	gi|641654220|ref|XP_008179123.1| PREDICTED: uncharacterized protein LOC100160904 isoform X2 [Acyrthosiphon pisum] 1.4e-45	-	-
TRINITY_DN52980_c1_g2	14.5808	2.98653	2.28752	0.000837087	0.041528	up	-	gi|961073988|ref|XP_014787725.1| PREDICTED: DALR anticodon-binding domain-containing protein 3-like [Octopus bimaculoides] 5.7e-22	GO:0004814, arginine-tRNA ligase activity;GO:0005524, ATP binding;GO:0006420, arginyl-tRNA aminoacylation	-
TRINITY_DN45759_c0_g7	4.73929	9.94589	-1.06943	7.72e-05	0.00787227	down	-	gi|321457991|gb|EFX69067.1| hypothetical protein DAPPUDRAFT_301173 [Daphnia pulex] 1.4e-14	GO:0005576, extracellular region;GO:0008010, structural constituent of chitin-based larval cuticle;GO:0008061, chitin binding;GO:0030023, extracellular matrix constituent conferring elasticity;GO:0031012, extracellular matrix;GO:0032992, protein-carbohydrate complex;GO:0040003, chitin-based cuticle development;GO:0042302, structural constituent of cuticle	-
TRINITY_DN50380_c1_g1	137.065	36.2622	1.91832	1.23e-06	0.000318254	up	-	gi|290562425|gb|ADD38609.1| Cystatin-A [Lepeophtheirus salmonis] 1.8e-17	GO:0004869, cysteine-type endopeptidase inhibitor activity;GO:0005622, intracellular;GO:0005737, cytoplasm	-
TRINITY_DN43203_c3_g2	27.1437	10.2264	1.40831	3.86e-06	0.000794498	up	KOG3017, KOG3017, KOG3017, Defense-related protein containing SCP domain [Function unknown]. 3.86886e-08	gi|926625099|ref|XP_013778033.1| PREDICTED: CRISP/Allergen/PR-1-like, partial [Limulus polyphemus] 4.2e-16	GO:0005576, extracellular region	-
TRINITY_DN46207_c0_g1	8.79717	24.4158	-1.4727	1.43e-10	1.53e-07	down	-	gi|926635910|ref|XP_013783865.1| PREDICTED: major facilitator superfamily domain-containing protein 9-like [Limulus polyphemus] 1.5e-32	GO:0005215, transporter activity;GO:0016021, integral component of membrane;GO:0055085, transmembrane transport	-
TRINITY_DN51339_c6_g1	9.64691	21.9983	-1.18925	1.8e-10	1.75e-07	down	KOG1644, KOG1644, KOG1644, U2-associated snRNP A' protein [RNA processing and modification]. 7.77331e-11	gi|270002103|gb|EEZ98550.1| Leucine-rich repeat-containing protein C10orf11 homolog-like Protein [Tribolium castaneum] 8.6e-52	GO:0030318, melanocyte differentiation	-
TRINITY_DN38834_c0_g2	0.348115	8.33542	-4.58162	1.24e-11	1.82e-08	down	-	-	-	-
TRINITY_DN43046_c3_g3	2112.39	839.221	1.33176	6.04e-06	0.0011605	up	KOG4194, KOG4194, KOG4194, Membrane glycoprotein LIG-1 [Signal transduction mechanisms]. 3.1813e-20	gi|1004400908|gb|EFA01655.2| hypothetical protein TcasGA2_TC007226 [Tribolium castaneum] 2.2e-77	GO:0005789, endoplasmic reticulum membrane;GO:0007601, visual perception;GO:0016021, integral component of membrane;GO:0040036, regulation of fibroblast growth factor receptor signaling pathway	K07523-ko04514 Cell adhesion molecules (CAMs);ko04360 Axon guidance
TRINITY_DN39846_c2_g1	5.28532	1.48452	1.83199	0.00112014	0.0494496	up	KOG3984, KOG3984, KOG3984, Purine nucleoside phosphorylase [Nucleotide transport and metabolism]. 4.28752e-117	gi|1022762140|gb|KZS07994.1| Purine nucleoside phosphorylase [Daphnia magna] 6.7e-121	GO:0004731, purine-nucleoside phosphorylase activity;GO:0005737, cytoplasm;GO:0005856, cytoskeleton;GO:0009116, nucleoside metabolic process;GO:0043101, purine-containing compound salvage	K03783-ko00240 Pyrimidine metabolism;ko00230 Purine metabolism;ko00760 Nicotinate and nicotinamide metabolism
TRINITY_DN44506_c3_g1	3.56701	9.03826	-1.34133	9.45e-10	6.85e-07	down	KOG2828, KOG2828, KOG2828, Acetyl-CoA hydrolase [Energy production and conversion]. 9.2602e-143	gi|1022774428|gb|KZS18410.1| 4-hydroxybutyrate Coenzyme A transferase [Daphnia magna] 4.0e-183	GO:0006084, acetyl-CoA metabolic process;GO:0016740, transferase activity	-
TRINITY_DN38550_c1_g1	425.656	133.332	1.67467	2.77e-06	0.000605543	up	-	-	-	-
TRINITY_DN38550_c1_g2	378.105	93.2	2.02039	1e-07	4.04e-05	up	-	gi|1032746834|ref|XP_008209219.2| PREDICTED: LOW QUALITY PROTEIN: uncharacterized protein LOC100121005 [Nasonia vitripennis] 1.4e-08	GO:0005576, extracellular region	-
TRINITY_DN39459_c4_g2	19.5163	0.0001	17.5743	2.61e-06	0.00057323	up	KOG3359, KOG3359, KOG3359, Dolichyl-phosphate-mannose:protein O-mannosyl transferase [Posttranslational modification, protein turnover, chaperones]. 2.253e-17	-	GO:0000030, mannosyltransferase activity;GO:0004169, dolichyl-phosphate-mannose-protein mannosyltransferase activity;GO:0005783, endoplasmic reticulum;GO:0005789, endoplasmic reticulum membrane;GO:0006493, protein O-linked glycosylation;GO:0007517, muscle organ development;GO:0016021, integral component of membrane;GO:0030259, lipid glycosylation	K00728-ko00514 Other types of O-glycan biosynthesis
TRINITY_DN49891_c4_g6	0.739785	13.0596	-4.14186	0.000425574	0.025999	down	-	-	-	-
TRINITY_DN50324_c4_g1	8.54526	3.28747	1.37815	1.28e-05	0.00216881	up	-	-	-	-
TRINITY_DN43269_c3_g8	8.53587	0.688649	3.6317	0.000688065	0.0362176	up	-	-	-	-
TRINITY_DN50659_c2_g2	28.3773	11.0708	1.35798	6.08e-07	0.000182106	up	KOG2931, KOG2931, KOG2931, Differentiation-related gene 1 protein (NDR1 protein), related proteins [Function unknown]. 4.98932e-14	gi|1022774704|gb|KZS18686.1| Uncharacterized protein APZ42_015222 [Daphnia magna] 3.3e-37	GO:0005737, cytoplasm;GO:0007165, signal transduction	-
TRINITY_DN46905_c1_g1	20.2974	7.78119	1.38323	5.13e-06	0.00100887	up	KOG2550, KOG2550, KOG2550, IMP dehydrogenase/GMP reductase [Nucleotide transport and metabolism]. 4.0936e-37	gi|524907998|ref|XP_005109108.1| PREDICTED: GMP reductase 2-like [Aplysia californica] 4.6e-156	GO:0003920, GMP reductase activity;GO:0005829, cytosol;GO:0006144, purine nucleobase metabolic process;GO:0006163, purine nucleotide metabolic process;GO:0043101, purine-containing compound salvage;GO:0046037, GMP metabolic process;GO:0046872, metal ion binding;GO:1902560, GMP reductase complex	K00364-ko00230 Purine metabolism
TRINITY_DN50114_c1_g5	15.7137	0.136601	6.84591	0.00015864	0.0131107	up	-	-	-	-
TRINITY_DN46653_c3_g5	87.0983	26.4334	1.72028	2.22e-05	0.0031899	up	-	-	-	-
TRINITY_DN39743_c5_g1	138.364	42.4252	1.70548	0.000796787	0.0401481	up	-	-	-	-
TRINITY_DN44067_c1_g5	2.8853	22.3348	-2.9525	2.83e-08	1.45e-05	down	-	-	-	-
TRINITY_DN42345_c1_g3	10.8519	49.3328	-2.1846	5.16e-09	3.06e-06	down	-	-	-	-
TRINITY_DN52252_c1_g7	14.0334	3.89647	1.84862	1.08e-06	0.000280621	up	-	-	-	-
TRINITY_DN47188_c2_g4	0.294227	56.4399	-7.58364	4.12e-10	3.47e-07	down	-	-	-	-
TRINITY_DN50697_c2_g2	6.12627	2.95079	1.05391	0.000690964	0.0363162	up	-	-	-	-
TRINITY_DN49852_c2_g1	29.7574	11.2563	1.40252	1.66e-12	3.09e-09	up	KOG1530, KOG1530, KOG1530, Rhodanese-related sulfurtransferase [Inorganic ion transport and metabolism]. 5.48812e-08	gi|321465524|gb|EFX76525.1| hypothetical protein DAPPUDRAFT_92990 [Daphnia pulex] 2.9e-13	-	-
TRINITY_DN41860_c4_g2	2.82262	15.6042	-2.46683	0.000365271	0.0233514	down	-	-	-	-
TRINITY_DN33920_c0_g1	23.5305	0.709466	5.05165	1.37e-05	0.00224034	up	-	gi|908436117|ref|XP_013077594.1| PREDICTED: phosphoglycerate kinase-like, partial [Biomphalaria glabrata] 1.1e-13	-	-
TRINITY_DN52171_c2_g6	11.4898	30.0543	-1.38721	0.000292302	0.0200763	down	-	-	-	-
TRINITY_DN39182_c6_g3	4.74087	12.8286	-1.43614	0.000904637	0.0432776	down	-	-	-	-
TRINITY_DN46743_c0_g1	7.87611	15.7944	-1.00386	0.000446258	0.0268453	down	-	-	-	-
TRINITY_DN51282_c5_g4	12.7136	4.39512	1.53239	4.62e-05	0.00537881	up	-	-	-	-
TRINITY_DN42508_c0_g2	5.6785	11.4226	-1.00831	9.16e-05	0.00897719	down	KOG4280, KOG4280, KOG4280, Kinesin-like protein [Cytoskeleton]. 2.53781e-134	gi|682263608|gb|AIN36848.1| KIF3B [Eriocheir sinensis] 4.2e-256	GO:0003777, microtubule motor activity;GO:0005524, ATP binding;GO:0005813, centrosome;GO:0005819, spindle;GO:0005829, cytosol;GO:0005874, microtubule;GO:0005929, cilium;GO:0007018, microtubule-based movement;GO:0015630, microtubule cytoskeleton;GO:0016020, membrane;GO:0016887, ATPase activity;GO:0016939, kinesin II complex;GO:0017048, Rho GTPase binding;GO:0030496, midbody;GO:0030705, cytoskeleto…	-
TRINITY_DN51699_c0_g4	10.6077	429.871	-5.34072	2.07e-65	7.34e-61	down	-	-	-	-
TRINITY_DN51333_c2_g4	7.31049	0.0878743	6.37838	2.42e-05	0.00343701	up	-	-	-	-
TRINITY_DN45087_c2_g1	7.08845	2.93322	1.27299	0.000105626	0.00993667	up	KOG3780, KOG3780, KOG3780, Thioredoxin binding protein TBP-2/VDUP1 [General function prediction only]. 3.26001e-49	gi|988046044|gb|AME17865.1| beta-arrestin2 [Marsupenaeus japonicus] 7.3e-109	GO:0030346, protein phosphatase 2B binding	-
TRINITY_DN46755_c0_g2	32.8914	3.86759	3.0882	2.88e-19	1.46e-15	up	-	-	GO:0046872, metal ion binding	-
TRINITY_DN41780_c2_g1	25.517	9.73304	1.3905	2.3e-05	0.00329987	up	-	-	-	-
TRINITY_DN43404_c3_g7	14.8628	6.23455	1.25335	0.000235976	0.0177974	up	-	-	-	-
TRINITY_DN45296_c8_g1	11.1938	4.21235	1.41	0.000277472	0.0194737	up	-	-	-	-
TRINITY_DN51019_c1_g1	2.58981	6.5251	-1.33315	1.57e-05	0.00243719	down	-	-	-	-
TRINITY_DN39901_c5_g1	12.5106	5.40274	1.21139	0.000732184	0.0377534	up	-	-	-	-
TRINITY_DN42387_c6_g5	3.40345	8.48561	-1.31802	3.51e-06	0.000733881	down	KOG2287, KOG2287, KOG2287, Galactosyltransferases [Carbohydrate transport and metabolism]. 2.38727e-23	gi|443722958|gb|ELU11599.1| hypothetical protein CAPTEDRAFT_181503 [Capitella teleta] 1.1e-35	GO:0000139, Golgi membrane;GO:0006486, protein glycosylation;GO:0008378, galactosyltransferase activity;GO:0016021, integral component of membrane	-
TRINITY_DN51899_c3_g7	36.7372	12.0577	1.60728	0.000933591	0.0439167	up	-	-	-	-
TRINITY_DN38969_c2_g1	22.9485	8.13556	1.49608	0.000231083	0.0175782	up	KOG3749, KOG3749, KOG3749, Phosphoenolpyruvate carboxykinase [Energy production and conversion]. 2.36845e-24	gi|6688857|emb|CAB65311.1| Phosphoenolpyruvate carboxykinase [Nephrops norvegicus] 9.9e-40	GO:0016787, hydrolase activity;GO:0046872, metal ion binding	K01596-ko00010 Glycolysis / Gluconeogenesis;ko04068 FoxO signaling pathway;ko04910 Insulin signaling pathway;ko04964 Proximal tubule bicarbonate reclamation;ko03320 PPAR signaling pathway;ko00620 Pyruvate metabolism;ko04152 AMPK signaling pathway;ko00020 Citrate cycle (TCA cycle);ko04920 Adipocytokine signaling pathway;ko04151 PI3K-Akt signaling pathway;ko04922 Glucagon signaling pathway
TRINITY_DN43116_c1_g3	121.85	57.8073	1.07578	0.000351361	0.0229729	up	-	-	-	-
TRINITY_DN46196_c1_g3	33.5267	7.17687	2.22389	4.45e-11	5.83e-08	up	-	gi|957819473|ref|XP_014674984.1| PREDICTED: uncharacterized protein LOC106815073 [Priapulus caudatus] 1.2e-108	GO:0002040, sprouting angiogenesis;GO:0003727, single-stranded RNA binding;GO:0005654, nucleoplasm;GO:0005730, nucleolus;GO:0006351, transcription, DNA-templated;GO:0006355, regulation of transcription, DNA-templated;GO:0006397, mRNA processing;GO:0008380, RNA splicing;GO:0018395, peptidyl-lysine hydroxylation to 5-hydroxy-L-lysine;GO:0030154, cell differentiation;GO:0033746, histone demethylase …	-
TRINITY_DN52720_c2_g3	3.83568	7.69471	-1.00438	2.96e-05	0.00400052	down	KOG3848, KOG3848, KOG3848, Extracellular protein TEM7, contains PSI domain (tumor endothelial marker in humans) [Extracellular structures]. 4.52236e-85	gi|939689883|ref|XP_014288897.1| PREDICTED: plexin domain-containing protein 1 [Halyomorpha halys] 3.9e-85	GO:0016021, integral component of membrane;GO:0070062, extracellular exosome	-
TRINITY_DN42062_c8_g4	16.4685	4.75514	1.79215	0.000215297	0.0168162	up	-	-	-	-
TRINITY_DN51001_c0_g1	6.7757	17.4053	-1.36109	2e-10	1.81e-07	down	-	gi|985425765|ref|XP_015378366.1| PREDICTED: KRAB-A domain-containing protein 2-like, partial [Diuraphis noxia] 3.8e-59	GO:0003676, nucleic acid binding;GO:0005622, intracellular;GO:0006355, regulation of transcription, DNA-templated;GO:0015074, DNA integration	-
TRINITY_DN43826_c1_g3	52.9046	18.0835	1.54872	1.73e-06	0.000408614	up	-	gi|583871815|gb|AHI59454.1| farnesoic acid O-methyltransferase short form [Penaeus monodon] 1.1e-98	GO:0004867, serine-type endopeptidase inhibitor activity;GO:0005615, extracellular space;GO:0005886, plasma membrane;GO:0008168, methyltransferase activity	-
TRINITY_DN41829_c0_g1	2.9353	11.5525	-1.97662	1.41e-06	0.000349302	down	-	-	-	-
TRINITY_DN50115_c1_g1	47.4689	101.028	-1.08971	0.000422969	0.0259294	down	-	-	-	-
TRINITY_DN42994_c3_g1	11.1026	0.653862	4.08577	1.18e-10	1.34e-07	up	-	gi|926607794|ref|XP_013774444.1| PREDICTED: uncharacterized protein LOC106459369 [Limulus polyphemus] 1.5e-31	-	-
TRINITY_DN35344_c0_g1	36.3202	9.7767	1.89335	4.78e-07	0.000155209	up	-	-	-	-
TRINITY_DN52153_c0_g3	257.469	60.4585	2.09038	5.18e-09	3.06e-06	up	KOG4338, KOG4338, KOG4338, Predicted lipoprotein [Lipid transport and metabolism]. 9.84754e-09	gi|10444527|gb|AAG17936.1|AF306784_1 vitellogenin [Cherax quadricarinatus] 1.8e-213	GO:0005319, lipid transporter activity;GO:0008289, lipid binding;GO:0045735, nutrient reservoir activity;GO:0048477, oogenesis	-
TRINITY_DN48567_c1_g1	1.89065	6.02938	-1.67313	1.98e-10	1.81e-07	down	-	gi|557781457|ref|XP_005190347.1| PREDICTED: WAP, Kazal, immunoglobulin, Kunitz and NTR domain-containing protein 2 [Musca domestica] 5.6e-42	GO:0005615, extracellular space;GO:0007399, nervous system development;GO:0016020, membrane;GO:0030424, axon;GO:0030425, dendrite	-
TRINITY_DN51026_c3_g5	10.3676	29.8758	-1.5269	0.000799511	0.040228	down	-	-	-	-
TRINITY_DN46120_c1_g1	9.1033	3.1648	1.52427	0.000355259	0.0230997	up	-	-	-	-
TRINITY_DN41031_c0_g1	10.7671	3.09017	1.80087	0.000132889	0.0114648	up	-	-	-	-
TRINITY_DN53306_c4_g1	10.2145	2.04847	2.31799	1.37e-07	5.2e-05	up	-	-	-	-
TRINITY_DN43383_c1_g4	36.4039	8.66074	2.07153	1.56e-07	5.8e-05	up	-	-	-	-
TRINITY_DN43383_c1_g6	272.891	105.158	1.37577	3.36e-05	0.00439771	up	-	-	-	-
TRINITY_DN49383_c1_g2	91.3903	24.2452	1.91434	1.06e-07	4.23e-05	up	-	-	-	-
TRINITY_DN43201_c1_g2	11.8487	4.51324	1.3925	0.0010866	0.0484364	up	-	gi|939278355|ref|XP_014259716.1| PREDICTED: uncharacterized protein LOC106672646 isoform X1 [Cimex lectularius] 3.4e-15	-	-
TRINITY_DN42079_c7_g1	10.3052	4.3448	1.24601	1.9e-06	0.00043815	up	KOG0393, KOG0393, KOG0393, Ras-related small GTPase, Rho type [General function prediction only]. 4.66238e-62	gi|861640817|gb|KMQ93327.1| ras-like gtp-binding protein [Lasius niger] 1.8e-57	GO:0003924, GTPase activity;GO:0005509, calcium ion binding;GO:0005525, GTP binding;GO:0005622, intracellular;GO:0005886, plasma membrane;GO:0006974, cellular response to DNA damage stimulus;GO:0007155, cell adhesion;GO:0007264, small GTPase mediated signal transduction;GO:0007298, border follicle cell migration;GO:0007498, mesoderm development;GO:0007516, hemocyte development;GO:0008360, regulat…	-
TRINITY_DN51983_c1_g1	24.6688	10.5382	1.22705	5.82e-05	0.00627499	up	-	-	GO:0003779, actin binding;GO:0005521, lamin binding;GO:0005634, nucleus;GO:0005635, nuclear envelope;GO:0005640, nuclear outer membrane;GO:0005654, nucleoplasm;GO:0005737, cytoplasm;GO:0005794, Golgi apparatus;GO:0005856, cytoskeleton;GO:0007030, Golgi organization;GO:0016021, integral component of membrane;GO:0030017, sarcomere;GO:0031965, nuclear membrane;GO:0034993, meiotic nuclear membrane mi…	-
TRINITY_DN40579_c2_g1	10.6971	2.76703	1.95081	3.2e-09	2.06e-06	up	-	-	-	-
TRINITY_DN42698_c0_g1	110.828	49.7213	1.15639	0.000683898	0.0361597	up	-	-	-	-
TRINITY_DN50691_c5_g1	10.0059	20.2751	-1.01887	0.000485924	0.0282705	down	-	-	-	-
TRINITY_DN40018_c4_g4	76.3211	34.0226	1.16559	0.000265505	0.0190496	up	-	-	-	-
TRINITY_DN47707_c3_g1	10.8927	62.6789	-2.52462	2.29e-06	0.000515098	down	-	gi|568259819|gb|ETN67657.1| hypothetical protein AND_000521 [Anopheles darlingi] 4.3e-06	GO:0003723, RNA binding;GO:0006397, mRNA processing;GO:0035145, exon-exon junction complex	-
TRINITY_DN39594_c1_g1	103.564	34.1032	1.60255	9.79e-06	0.00175738	up	-	-	-	-
TRINITY_DN39390_c8_g4	8.49256	2.40257	1.82162	3.21e-07	0.000110645	up	-	gi|743404070|emb|CEF34384.1| Variant Ionotropic Glutamate Receptor, partial [Coenobita clypeatus] 1.4e-101	GO:0004970, ionotropic glutamate receptor activity;GO:0005234, extracellularly glutamate-gated ion channel activity;GO:0016021, integral component of membrane	-
TRINITY_DN45569_c8_g2	8.54001	3.42101	1.31982	4.11e-05	0.00500127	up	-	-	-	-
TRINITY_DN46220_c3_g4	2.30093	6.23257	-1.43761	2.09e-05	0.00307719	down	-	gi|906460279|gb|KNC23072.1| hypothetical protein FF38_10469 [Lucilia cuprina] 1.8e-27	GO:0046872, metal ion binding	-
TRINITY_DN50807_c7_g3	4.29566	11.8247	-1.46085	8.77e-05	0.00876893	down	-	-	-	-
TRINITY_DN48363_c0_g1	14.6833	4.33598	1.75975	1.54e-06	0.000375333	up	-	gi|10444527|gb|AAG17936.1|AF306784_1 vitellogenin [Cherax quadricarinatus] 1.4e-175	GO:0005319, lipid transporter activity;GO:0008289, lipid binding;GO:0045735, nutrient reservoir activity;GO:0048477, oogenesis	K14462-ko04977 Vitamin digestion and absorption;ko04975 Fat digestion and absorption
TRINITY_DN43607_c1_g1	16.4728	38.6707	-1.23115	1.39e-05	0.00226269	down	-	gi|998523859|ref|XP_015523084.1| PREDICTED: U7 snRNA-associated Sm-like protein LSm11 [Neodiprion lecontei] 5.4e-23	GO:0003723, RNA binding;GO:0005634, nucleus;GO:0006397, mRNA processing	-
TRINITY_DN42985_c0_g3	1.3399	15.9899	-3.57696	7.2e-08	3.14e-05	down	-	-	-	-
TRINITY_DN49370_c0_g1	15.3337	49.6814	-1.696	1.34e-05	0.00221187	down	-	-	-	-
TRINITY_DN45142_c2_g8	6.76119	17.511	-1.37291	7.63e-07	0.000209731	down	-	-	-	-
TRINITY_DN38899_c4_g2	50.3252	23.808	1.07983	0.00113096	0.049633	up	-	-	-	-
TRINITY_DN52175_c3_g1	8.89839	25.7805	-1.53466	3.32e-06	0.000699711	down	KOG3513, KOG3513, KOG3513, Neural cell adhesion molecule L1 [Signal transduction mechanisms]. 4.20896e-10	-	GO:0005509, calcium ion binding;GO:0005604, basement membrane;GO:0005938, cell cortex;GO:0007601, visual perception;GO:0030054, cell junction;GO:0050896, response to stimulus;GO:0070062, extracellular exosome	K05096-ko04510 Focal adhesion;ko04151 PI3K-Akt signaling pathway;ko04066 HIF-1 signaling pathway;ko04014 Ras signaling pathway;ko04144 Endocytosis;ko04015 Rap1 signaling pathway;ko04060 Cytokine-cytokine receptor interaction
TRINITY_DN52175_c3_g3	10.7058	26.8621	-1.32718	9.48e-06	0.00171119	down	KOG0200, KOG0200, KOG0200, Fibroblast/platelet-derived growth factor receptor and related receptor tyrosine kinases [Signal transduction mechanisms]. 3.36644e-23	gi|357630722|gb|EHJ78656.1| hypothetical protein KGM_21409 [Danaus plexippus] 7.1e-41	GO:0004714, transmembrane receptor protein tyrosine kinase activity;GO:0005019, platelet-derived growth factor beta-receptor activity;GO:0005524, ATP binding;GO:0005634, nucleus;GO:0005737, cytoplasm;GO:0005886, plasma membrane;GO:0006935, chemotaxis;GO:0007169, transmembrane receptor protein tyrosine kinase signaling pathway;GO:0008284, positive regulation of cell proliferation;GO:0010863, posit…	-
TRINITY_DN47674_c5_g8	1.17608	10.0078	-3.08907	4.41e-05	0.0052404	down	-	-	-	-
TRINITY_DN40519_c4_g1	16.5509	33.2288	-1.00553	0.000110216	0.0101525	down	-	-	-	-
TRINITY_DN48158_c1_g1	6.25816	1.50236	2.0585	4.35e-10	3.58e-07	up	-	-	-	-
TRINITY_DN42329_c1_g2	5.62269	14.1872	-1.33526	1.33e-05	0.00221187	down	-	-	-	-
TRINITY_DN45819_c5_g1	18.884	7.4652	1.33891	0.000512962	0.0294076	up	KOG1544, KOG1544, KOG1544, Predicted cysteine proteinase TIN-ag [General function prediction only]. 5.04483e-109	gi|1022769731|gb|KZS14202.1| Tubulointerstitial nephritis antigen-like protein [Daphnia magna] 4.6e-134	GO:0005044, scavenger receptor activity;GO:0005615, extracellular space;GO:0005737, cytoplasm;GO:0006955, immune response;GO:0007155, cell adhesion;GO:0008234, cysteine-type peptidase activity;GO:0030247, polysaccharide binding;GO:0031012, extracellular matrix;GO:0043236, laminin binding;GO:0070062, extracellular exosome	-
TRINITY_DN51378_c0_g2	11.7019	4.44197	1.39748	0.0002382	0.0178131	up	KOG3624, KOG3624, KOG3624, M13 family peptidase [Amino acid transport and metabolism]. 2.50937e-37	gi|646715772|gb|KDR19260.1| Endothelin-converting enzyme-like 1 [Zootermopsis nevadensis] 2.2e-40	GO:0004222, metalloendopeptidase activity;GO:0008237, metallopeptidase activity;GO:0008270, zinc ion binding;GO:0008355, olfactory learning;GO:0009986, cell surface;GO:0016021, integral component of membrane;GO:0050920, regulation of chemotaxis	-
TRINITY_DN52271_c3_g2	36.2997	3.84724	3.23806	3.88e-12	6.53e-09	up	KOG1215, KOG1215, KOG1215, Low-density lipoprotein receptors containing Ca2+-binding EGF-like domains [Signal transduction mechanisms]. 1.34079e-06	gi|957818356|ref|XP_014669421.1| PREDICTED: low-density lipoprotein receptor-related protein 2-like isoform X1 [Priapulus caudatus] 3.6e-12	GO:0005509, calcium ion binding;GO:0005615, extracellular space;GO:0005737, cytoplasm;GO:0005768, endosome;GO:0005903, brush border;GO:0005905, clathrin-coated pit;GO:0006766, vitamin metabolic process;GO:0006898, receptor-mediated endocytosis;GO:0007568, aging;GO:0010165, response to X-ray;GO:0010951, negative regulation of endopeptidase activity;GO:0016020, membrane;GO:0016021, integral compone…	-
TRINITY_DN52271_c3_g1	16.5467	4.74083	1.80333	1.23e-07	4.72e-05	up	KOG1214, KOG1214, KOG1214, Nidogen and related basement membrane protein proteins [Cell wall/membrane/envelope biogenesis, Extracellular structures]. 1.31007e-07	gi|723005612|gb|AIX11621.1| vitellogenin receptor [Penaeus monodon] 2.9e-20	GO:0001843, neural tube closure;GO:0001933, negative regulation of protein phosphorylation;GO:0003344, pericardium morphogenesis;GO:0005041, low-density lipoprotein particle receptor activity;GO:0005102, signaling receptor binding;GO:0005109, frizzled binding;GO:0005509, calcium ion binding;GO:0005576, extracellular region;GO:0005783, endoplasmic reticulum;GO:0005829, cytosol;GO:0005886, plasma m…	-
TRINITY_DN50235_c4_g3	5.83946	2.10454	1.47233	0.000687135	0.0362176	up	-	-	-	-
TRINITY_DN52861_c0_g3	16.01	7.1959	1.15373	1.44e-05	0.00231163	up	KOG2584, KOG2584, KOG2584, Dihydroorotase and related enzymes [Nucleotide transport and metabolism]. 0.0	gi|919086796|ref|XP_013380519.1| PREDICTED: dihydropyrimidinase-like isoform X5 [Lingula anatina] 1.4e-223	GO:0002058, uracil binding;GO:0002059, thymine binding;GO:0004157, dihydropyrimidinase activity;GO:0005737, cytoplasm;GO:0005829, cytosol;GO:0006208, pyrimidine nucleobase catabolic process;GO:0006210, thymine catabolic process;GO:0006212, uracil catabolic process;GO:0008270, zinc ion binding;GO:0016597, amino acid binding;GO:0016810, hydrolase activity, acting on carbon-nitrogen (but not peptide…	K01464-ko00240 Pyrimidine metabolism;ko00770 Pantothenate and CoA biosynthesis;ko00983 Drug metabolism - other enzymes;ko00410 beta-Alanine metabolism
TRINITY_DN52861_c0_g2	18.0043	6.70038	1.42603	8.91e-05	0.00880497	up	-	gi|241392410|ref|XP_002409446.1| dihydroorotase, putative [Ixodes scapularis] 5.2e-10	GO:0005737, cytoplasm;GO:0005829, cytosol;GO:0007165, signal transduction;GO:0007399, nervous system development;GO:0007411, axon guidance;GO:0016810, hydrolase activity, acting on carbon-nitrogen (but not peptide) bonds;GO:0030425, dendrite;GO:0043025, neuronal cell body	-
TRINITY_DN42283_c0_g1	70.7749	251.692	-1.83035	0.000521044	0.0296308	down	KOG4193, KOG4193, KOG4193, G protein-coupled receptors [Signal transduction mechanisms]. 2.70597e-09	gi|646716065|gb|KDR19461.1| G-protein coupled receptor Mth2 [Zootermopsis nevadensis] 1.8e-75	GO:0004930, G-protein coupled receptor activity;GO:0005044, scavenger receptor activity;GO:0005886, plasma membrane;GO:0006950, response to stress;GO:0006955, immune response;GO:0007166, cell surface receptor signaling pathway;GO:0016021, integral component of membrane;GO:0030247, polysaccharide binding	-
TRINITY_DN48011_c2_g1	40.9207	8.21511	2.31648	3.85e-05	0.00484569	up	-	gi|677287517|gb|KFP69945.1| hypothetical protein N310_08706, partial [Acanthisitta chloris] 1.1e-14	-	-
TRINITY_DN46454_c2_g3	16.9467	4.46835	1.92319	0.000746566	0.0382718	up	-	gi|1022763649|gb|KZS09219.1| Beta-1,3-N-acetylglucosaminyltransferase radical fringe [Daphnia magna] 2.8e-116	GO:0001708, cell fate specification;GO:0001745, compound eye morphogenesis;GO:0005783, endoplasmic reticulum;GO:0005794, Golgi apparatus;GO:0005795, Golgi stack;GO:0005797, Golgi medial cisterna;GO:0006004, fucose metabolic process;GO:0006493, protein O-linked glycosylation;GO:0007219, Notch signaling pathway;GO:0007293, germarium-derived egg chamber formation;GO:0007450, dorsal/ventral pattern f…	K05948-ko00514 Other types of O-glycan biosynthesis;ko04330 Notch signaling pathway
TRINITY_DN52888_c2_g3	7.30492	2.7351	1.41727	0.000278331	0.0194953	up	KOG3513, KOG3513, KOG3513, Neural cell adhesion molecule L1 [Signal transduction mechanisms]. 2.61947e-25	gi|331031260|gb|AEC50084.1| down syndrome cell adhesion molecule [Pacifastacus leniusculus] 4.9e-179	GO:0005887, integral component of plasma membrane;GO:0007156, homophilic cell adhesion via plasma membrane adhesion molecules;GO:0016021, integral component of membrane;GO:0042802, identical protein binding;GO:0048812, neuron projection morphogenesis	-
TRINITY_DN49896_c3_g1	13.0025	4.47517	1.53877	5.3e-05	0.00590948	up	-	-	-	-
TRINITY_DN41092_c3_g1	5.7873	13.4312	-1.21462	1.42e-05	0.00228696	down	-	gi|585672192|ref|XP_006818189.1| PREDICTED: uncharacterized protein LOC102803302, partial [Saccoglossus kowalevskii] 1.3e-06	-	-
TRINITY_DN50933_c2_g3	10.109	2.94955	1.77707	0.000506542	0.0291704	up	-	-	-	-
TRINITY_DN49921_c1_g2	24.2924	54.5017	-1.16579	4.1e-12	6.59e-09	down	-	-	-	-
TRINITY_DN51845_c4_g1	5.25918	1.34472	1.96754	0.00101264	0.0464577	up	-	-	-	-
TRINITY_DN53190_c4_g1	10.6995	3.52644	1.60126	8.03e-07	0.000218495	up	-	gi|974094876|ref|XP_015245871.1| PREDICTED: uncharacterized protein LOC107094636 [Cyprinodon variegatus] 2.1e-254	GO:0005525, GTP binding;GO:0005576, extracellular region;GO:0044179, hemolysis in other organism	-
TRINITY_DN44358_c0_g2	18.4474	0.0001	17.4931	6.73e-08	3.01e-05	up	-	-	-	-
TRINITY_DN49734_c2_g1	23.8649	6.45069	1.88737	0.000671051	0.0355868	up	-	gi|330434836|gb|AEC22817.1| hypothetical protein [Macrobrachium nipponense] 7.1e-08	-	-
TRINITY_DN38217_c0_g1	9.68994	0.0439007	7.7861	0.000424573	0.0259827	up	-	-	-	-
TRINITY_DN48418_c3_g5	6.97545	2.28765	1.60842	0.000101166	0.00969768	up	-	-	-	-
TRINITY_DN47447_c2_g1	14.6408	3.08255	2.2478	0.000744706	0.0382319	up	-	gi|292398045|gb|ADE27980.1| anti-lipopolysaccharide factor [Fenneropenaeus indicus] 1.6e-30	GO:0005576, extracellular region;GO:0042742, defense response to bacterium	-
TRINITY_DN50763_c2_g3	1.59842	6.49746	-2.02322	5.22e-07	0.000160412	down	-	-	-	-
TRINITY_DN42355_c0_g3	4.04896	8.88246	-1.13341	3.46e-07	0.00011783	down	KOG0061, KOG0061, KOG0061, Transporter, ABC superfamily (Breast cancer resistance protein) [Secondary metabolites biosynthesis, transport and catabolism]. 3.9421e-44	gi|1022756175|gb|KZS03020.1| ATP-binding cassette sub-family G member 5 [Daphnia magna] 8.0e-183	GO:0005524, ATP binding;GO:0005886, plasma membrane;GO:0007584, response to nutrient;GO:0007588, excretion;GO:0010212, response to ionizing radiation;GO:0010949, negative regulation of intestinal phytosterol absorption;GO:0015918, sterol transport;GO:0016021, integral component of membrane;GO:0016324, apical plasma membrane;GO:0016887, ATPase activity;GO:0017127, cholesterol transporter activity;…	-
TRINITY_DN40081_c6_g1	5.06088	12.0214	-1.24815	0.000618557	0.0338694	down	-	-	-	-
TRINITY_DN42246_c1_g1	7.8662	2.79027	1.49526	3.37e-05	0.00439771	up	-	-	-	-
TRINITY_DN43908_c0_g1	12.8643	26.2839	-1.03081	0.0011336	0.0496378	down	-	-	-	-
TRINITY_DN53283_c3_g1	3.6432	8.40432	-1.20593	0.00093219	0.0439167	down	-	-	GO:0003964, RNA-directed DNA polymerase activity	-
TRINITY_DN41009_c5_g2	20.3064	51.2993	-1.33701	8.82e-06	0.00161758	down	-	-	-	-
TRINITY_DN38347_c1_g1	0.400918	9.16602	-4.51491	0.000104638	0.00989637	down	-	-	-	-
TRINITY_DN45287_c2_g3	9.59834	19.2919	-1.00714	0.000113639	0.0103067	down	-	-	-	-
TRINITY_DN53187_c2_g1	24.591	3.1461	2.96649	7.36e-05	0.00761199	up	-	-	-	-
TRINITY_DN44844_c2_g7	29.8481	9.13613	1.70799	1.64e-06	0.000390211	up	-	-	-	-
TRINITY_DN44844_c2_g9	26.4069	5.73427	2.20323	1.7e-08	9.57e-06	up	-	-	-	-
TRINITY_DN44707_c0_g1	21.4124	1.93992	3.46438	2.08e-19	1.23e-15	up	KOG1101, KOG1101, KOG1101, Apoptosis inhibitor IAP1 and related BIR domain proteins [Cell cycle control, cell division, chromosome partitioning, General function prediction only]. 9.04296e-10	-	GO:0005737, cytoplasm;GO:0007275, multicellular organism development;GO:0008270, zinc ion binding;GO:0016874, ligase activity;GO:0043027, cysteine-type endopeptidase inhibitor activity involved in apoptotic process;GO:0043066, negative regulation of apoptotic process;GO:0043154, negative regulation of cysteine-type endopeptidase activity involved in apoptotic process;GO:0051865, protein autoubiqu…	K04725-ko04210 Apoptosis;ko04214 Apoptosis - fly;ko04064 NF-kappa B signaling pathway;ko04510 Focal adhesion;ko04215 Apoptosis - multiple species;ko04120 Ubiquitin mediated proteolysis
TRINITY_DN43712_c1_g1	45.7965	21.22	1.10981	0.000215361	0.0168162	up	-	gi|925175932|gb|ALC79585.1| cystatin 2, partial [Cherax quadricarinatus] 4.9e-233	GO:0004869, cysteine-type endopeptidase inhibitor activity;GO:0005576, extracellular region	K03898-ko04610 Complement and coagulation cascades
TRINITY_DN51479_c1_g2	1.75933	22.3123	-3.66474	2.68e-08	1.41e-05	down	-	-	-	-
TRINITY_DN46693_c3_g1	7.16855	2.22756	1.68622	2.61e-05	0.0036308	up	KOG0255, KOG0255, KOG0255, Synaptic vesicle transporter SVOP and related transporters (major facilitator superfamily) [General function prediction only]. 1.7453e-66	gi|926611232|ref|XP_013792822.1| PREDICTED: organic cation transporter protein-like [Limulus polyphemus] 8.1e-83	GO:0005887, integral component of plasma membrane;GO:0006811, ion transport;GO:0006915, apoptotic process;GO:0016021, integral component of membrane;GO:0022857, transmembrane transporter activity	-
TRINITY_DN48983_c2_g3	13.4711	32.4238	-1.26718	0.000215215	0.0168162	down	-	-	-	-
TRINITY_DN39348_c0_g2	6.58884	0.614764	3.42192	0.000670263	0.0355868	up	-	-	-	-
TRINITY_DN49935_c11_g1	55.2182	26.4855	1.05994	0.0010246	0.0468246	up	KOG4244, KOG4244, KOG4244, Failed axon connections (fax) protein/glutathione S-transferase-like protein [Signal transduction mechanisms]. 5.75742e-11	gi|939641746|ref|XP_014271424.1| PREDICTED: failed axon connections [Halyomorpha halys] 8.7e-40	GO:0005737, cytoplasm;GO:0005886, plasma membrane;GO:0007409, axonogenesis;GO:0019233, sensory perception of pain;GO:0022008, neurogenesis	-
TRINITY_DN51173_c0_g1	14.7643	6.08766	1.27815	2.15e-07	7.86e-05	up	KOG3867, KOG3867, KOG3867, Sulfatase [General function prediction only]. 4.43924e-35	gi|926617836|ref|XP_013774099.1| PREDICTED: LOW QUALITY PROTEIN: arylsulfatase B-like [Limulus polyphemus] 3.8e-112	GO:0003943, N-acetylgalactosamine-4-sulfatase activity;GO:0004065, arylsulfatase activity;GO:0005739, mitochondrion;GO:0005764, lysosome;GO:0005791, rough endoplasmic reticulum;GO:0005794, Golgi apparatus;GO:0006914, autophagy;GO:0007417, central nervous system development;GO:0007584, response to nutrient;GO:0008152, metabolic process;GO:0008484, sulfuric ester hydrolase activity;GO:0009268, resp…	K01135-ko04142 Lysosome;ko00531 Glycosaminoglycan degradation
TRINITY_DN40417_c2_g3	2084.47	4290.68	-1.04153	2.09e-09	1.42e-06	down	-	-	-	-
TRINITY_DN41759_c4_g2	2.0505	5.17955	-1.33685	8.88e-05	0.00880015	down	-	gi|667303706|ref|XP_008582081.1| PREDICTED: FAD-dependent oxidoreductase domain-containing protein 2 isoform X1 [Galeopterus variegatus] 4.5e-140	GO:0004497, monooxygenase activity;GO:0005788, endoplasmic reticulum lumen;GO:0016491, oxidoreductase activity;GO:0030433, ubiquitin-dependent ERAD pathway;GO:0050660, flavin adenine dinucleotide binding;GO:0055114, oxidation-reduction process	-
TRINITY_DN47164_c0_g3	659.773	18.749	5.13708	6.05e-45	7.14e-41	up	-	-	-	-
TRINITY_DN46890_c2_g1	14.5159	6.58222	1.14099	0.000400083	0.024915	up	-	-	-	-
TRINITY_DN51194_c5_g2	59.7692	11.563	2.36988	7.55e-15	1.67e-11	up	-	gi|91094245|ref|XP_968572.1| PREDICTED: transcription factor 21 [Tribolium castaneum] 7.3e-19	GO:0000980, RNA polymerase II distal enhancer sequence-specific DNA binding;GO:0001206, transcriptional repressor activity, RNA polymerase II distal enhancer sequence-specific binding;GO:0003700, DNA binding transcription factor activity;GO:0003714, transcription corepressor activity;GO:0005634, nucleus;GO:0005654, nucleoplasm;GO:0006366, transcription by RNA polymerase II;GO:0014707, branchiomer…	-
TRINITY_DN50610_c3_g2	1.89038	9.8085	-2.37536	0.000357444	0.0231213	down	-	-	-	-
TRINITY_DN48056_c1_g1	21.4393	8.50439	1.33398	5.34e-05	0.00592041	up	KOG4196, KOG4196, KOG4196, bZIP transcription factor MafK [Transcription]. 1.14395e-21	gi|357605117|gb|EHJ64476.1| hypothetical protein KGM_03057 [Danaus plexippus] 3.2e-18	GO:0003700, DNA binding transcription factor activity;GO:0005634, nucleus;GO:0006351, transcription, DNA-templated;GO:0043565, sequence-specific DNA binding	-
TRINITY_DN43027_c1_g4	11.4762	3.9255	1.5477	0.00027722	0.0194737	up	KOG0070, KOG0070, KOG0070, GTP-binding ADP-ribosylation factor Arf1 [Intracellular trafficking, secretion, and vesicular transport]. 1.53416e-55	gi|642917982|ref|XP_008198970.1| PREDICTED: ADP-ribosylation factor-like protein 4A [Tribolium castaneum] 2.2e-81	GO:0005525, GTP binding;GO:0005622, intracellular;GO:0005737, cytoplasm;GO:0005886, plasma membrane;GO:0007264, small GTPase mediated signal transduction;GO:0030175, filopodium;GO:0032456, endocytic recycling;GO:0043014, alpha-tubulin binding	-
TRINITY_DN35294_c0_g1	2.57499	7.86235	-1.61039	0.000125207	0.0109415	down	-	gi|939636746|ref|XP_014294335.1| PREDICTED: calcyphosin-like protein [Halyomorpha halys] 1.9e-37	GO:0005509, calcium ion binding;GO:0005737, cytoplasm	-
TRINITY_DN43662_c0_g3	7.42415	16.284	-1.13316	0.00030959	0.0212225	down	-	-	-	-
TRINITY_DN52754_c1_g1	19.3845	6.09987	1.66805	3.92e-05	0.00489165	up	-	gi|321477971|gb|EFX88929.1| hypothetical protein DAPPUDRAFT_230263 [Daphnia pulex] 9.5e-19	GO:0016021, integral component of membrane	-
TRINITY_DN44240_c0_g4	11.0798	3.18668	1.79781	0.000657723	0.0351434	up	KOG4258, KOG4258, KOG4258, Insulin/growth factor receptor (contains protein kinase domain) [Signal transduction mechanisms]. 8.19847e-68	gi|817050522|gb|AKF17681.1| insulin-like receptor [Macrobrachium rosenbergii] 8.1e-121	GO:0000187, activation of MAPK activity;GO:0001933, negative regulation of protein phosphorylation;GO:0001934, positive regulation of protein phosphorylation;GO:0003007, heart morphogenesis;GO:0004713, protein tyrosine kinase activity;GO:0004714, transmembrane receptor protein tyrosine kinase activity;GO:0004716, signal transducer, downstream of receptor, with protein tyrosine kinase activity;GO:…	K04527-ko04152 AMPK signaling pathway;ko04015 Rap1 signaling pathway;ko04066 HIF-1 signaling pathway;ko04960 Aldosterone-regulated sodium reabsorption;ko04520 Adherens junction;ko04923 Regulation of lipolysis in adipocyte;ko04150 mTOR signaling pathway;ko04211 Longevity regulating pathway - mammal;ko04151 PI3K-Akt signaling pathway;ko04910 Insulin signaling pathway;ko04068 FoxO signaling pathway;…
TRINITY_DN47293_c2_g3	8.04535	288.658	-5.16506	1.34e-05	0.00221187	down	-	-	-	-
TRINITY_DN53236_c1_g2	1146.84	468.566	1.29134	5.2e-08	2.42e-05	up	-	gi|10444527|gb|AAG17936.1|AF306784_1 vitellogenin [Cherax quadricarinatus] 3.9e-106	GO:0005319, lipid transporter activity;GO:0008289, lipid binding;GO:0045735, nutrient reservoir activity;GO:0048477, oogenesis	-
TRINITY_DN48890_c5_g1	2.67452	20.3985	-2.93111	0.000515276	0.0294925	down	-	-	-	-
TRINITY_DN48079_c1_g2	6.93967	1.92249	1.85189	0.0006287	0.0343185	up	-	-	-	-
TRINITY_DN42393_c1_g3	10.0898	4.30877	1.22755	1.91e-05	0.00286233	up	-	-	-	-
TRINITY_DN52495_c3_g1	141.405	501.744	-1.82712	1.4e-08	8.01e-06	down	-	-	-	-
TRINITY_DN42105_c2_g1	97.2379	20.918	2.21677	6.4e-05	0.00684353	up	-	-	-	-
TRINITY_DN47924_c3_g1	40.8021	105.712	-1.37342	7.07e-08	3.12e-05	down	-	-	-	-
TRINITY_DN41441_c1_g5	12.2025	4.89439	1.31798	0.000818282	0.0407217	up	-	-	-	-
TRINITY_DN50731_c3_g1	25.9357	7.14877	1.85917	0.000145035	0.0122731	up	-	-	-	-
TRINITY_DN47549_c2_g2	11.1338	4.7003	1.24412	0.0011103	0.0491533	up	-	-	-	-
TRINITY_DN47363_c0_g3	120.844	44.8141	1.43113	9.82e-08	3.99e-05	up	-	gi|506968537|gb|AGM32612.1| cytochrome c oxidase subunit VIIa [Coptotermes formosanus] 1.2e-08	GO:0004129, cytochrome-c oxidase activity;GO:0005739, mitochondrion;GO:0005746, mitochondrial respiratory chain;GO:0016021, integral component of membrane;GO:0045277, respiratory chain complex IV	-
TRINITY_DN47366_c2_g2	3.37847	13.2956	-1.97651	0.000171534	0.0139804	down	-	-	-	-
TRINITY_DN50778_c7_g1	7.46385	0.849261	3.13564	2.55e-05	0.00356594	up	-	-	-	-
TRINITY_DN50424_c0_g1	5.85605	22.3975	-1.93534	6.44e-06	0.00122752	down	-	-	-	-
TRINITY_DN41131_c2_g1	57.0116	161.497	-1.50218	8.22e-07	0.000222055	down	-	-	-	-
TRINITY_DN41131_c2_g6	8.50573	20.5869	-1.27522	1.54e-05	0.00241165	down	-	gi|262401257|gb|ACY66531.1| hypothetical protein [Scylla paramamosain] 5.3e-10	-	-
TRINITY_DN45723_c6_g1	29.2714	5.32905	2.45754	1.17e-10	1.34e-07	up	KOG3738, KOG3738, KOG3738, Predicted polypeptide N-acetylgalactosaminyltransferase [Posttranslational modification, protein turnover, chaperones]. 1.45212e-18	gi|677489866|gb|KFQ79271.1| Polypeptide N-acetylgalactosaminyltransferase 14, partial [Phaethon lepturus] 2.1e-17	GO:0000139, Golgi membrane;GO:0004653, polypeptide N-acetylgalactosaminyltransferase activity;GO:0006486, protein glycosylation;GO:0016021, integral component of membrane;GO:0016740, transferase activity;GO:0030246, carbohydrate binding;GO:0046872, metal ion binding;GO:0070062, extracellular exosome	-
TRINITY_DN41224_c1_g1	10.4147	2.98474	1.80295	1.49e-05	0.00235337	up	-	-	-	-
TRINITY_DN46826_c2_g1	1.63334	5.47949	-1.74621	0.00036219	0.0233358	down	-	-	-	-
TRINITY_DN47536_c3_g2	7.70249	1.90473	2.01574	2.44e-05	0.00344405	up	-	gi|331031246|gb|AEC50077.1| astakine 2 [Procambarus clarkii] 2.1e-61	GO:0005576, extracellular region	-
TRINITY_DN39611_c2_g1	19.908	4.71999	2.0765	2.11e-08	1.17e-05	up	-	gi|10444527|gb|AAG17936.1|AF306784_1 vitellogenin [Cherax quadricarinatus] 1.8e-56	GO:0005319, lipid transporter activity;GO:0008289, lipid binding;GO:0045735, nutrient reservoir activity;GO:0048477, oogenesis	-
TRINITY_DN42752_c0_g7	7.24312	0.622989	3.53933	0.00031289	0.0214072	up	-	-	-	-
TRINITY_DN49668_c1_g1	1.10175	10.1114	-3.19812	3.9e-06	0.000797931	down	-	gi|697445215|gb|KGL86117.1| hypothetical protein N301_06373, partial [Charadrius vociferus] 4.3e-07	-	-
TRINITY_DN43700_c6_g5	8.73333	2.92372	1.57872	0.000136685	0.0117458	up	-	-	-	-
TRINITY_DN44667_c3_g1	9.98653	3.75256	1.41211	0.000686544	0.0362176	up	-	-	-	-
TRINITY_DN45009_c2_g1	16.4827	6.50354	1.34166	0.000249079	0.018241	up	-	-	-	-
TRINITY_DN43168_c6_g1	8.28459	1.12793	2.87676	2.41e-09	1.61e-06	up	KOG2392, KOG2392, KOG2392, Serpin [Defense mechanisms]. 1.32459e-34	gi|764399034|gb|AJR22373.1| serine proteinase inhibitor-3 [Eriocheir sinensis] 2.1e-45	GO:0004867, serine-type endopeptidase inhibitor activity;GO:0005615, extracellular space	K03913-ko04610 Complement and coagulation cascades
TRINITY_DN50974_c9_g5	9.72147	2.90769	1.7413	2.53e-05	0.0035551	up	-	gi|780010224|ref|XP_011663659.1| PREDICTED: RNA-directed DNA polymerase from mobile element jockey-like [Strongylocentrotus purpuratus] 8.7e-12	-	-
TRINITY_DN46294_c4_g1	860.295	356.13	1.27243	1.26e-06	0.000323744	up	-	gi|410934559|gb|AFV93996.1| membrane-anchored androgenic gland specific factor [Cherax quadricarinatus] 9.8e-21	GO:0016021, integral component of membrane	-
TRINITY_DN42621_c5_g1	5.79616	1.22602	2.24112	3.7e-05	0.00473169	up	-	-	-	-
TRINITY_DN47918_c4_g3	12.8011	3.46813	1.88404	0.000117996	0.0105606	up	-	-	-	-
TRINITY_DN52739_c0_g1	12.1398	29.1366	-1.26309	0.000483999	0.0282509	down	-	-	-	-
TRINITY_DN50077_c4_g1	2.88879	6.13851	-1.08742	0.000696396	0.0364797	down	-	-	-	-
TRINITY_DN50218_c1_g4	4.08834	12.362	-1.59632	1.2e-05	0.00205118	down	KOG1177, KOG1177, KOG1177, Long chain fatty acid acyl-CoA ligase [Lipid transport and metabolism]. 0.0	gi|321466592|gb|EFX77587.1| hypothetical protein DAPPUDRAFT_54086 [Daphnia pulex] 1.2e-186	GO:0003824, catalytic activity;GO:0005524, ATP binding;GO:0005739, mitochondrion;GO:0006631, fatty acid metabolic process;GO:0008152, metabolic process;GO:0016874, ligase activity	-
TRINITY_DN46581_c1_g2	14.7645	5.69087	1.37541	0.000141237	0.0120092	up	-	-	-	-
TRINITY_DN44719_c0_g4	14.2825	3.52165	2.01993	4.77e-07	0.000155209	up	-	-	-	-
TRINITY_DN40922_c0_g1	12.1816	3.74679	1.70097	0.000896053	0.0430831	up	KOG3749, KOG3749, KOG3749, Phosphoenolpyruvate carboxykinase [Energy production and conversion]. 4.96557e-28	gi|544581955|gb|AGW23855.1| phosphoenolpyruvate carboxykinase, partial [Procambarus clarkii] 1.6e-33	GO:0004611, phosphoenolpyruvate carboxykinase activity;GO:0004613, phosphoenolpyruvate carboxykinase (GTP) activity;GO:0005525, GTP binding;GO:0005739, mitochondrion;GO:0005759, mitochondrial matrix;GO:0006094, gluconeogenesis;GO:0046872, metal ion binding;GO:0070062, extracellular exosome	-
TRINITY_DN43762_c3_g2	7.45611	1.55166	2.26461	5.17e-05	0.00582813	up	-	-	-	-
TRINITY_DN38548_c4_g1	2.60198	10.3094	-1.98628	0.000590623	0.0326941	down	-	-	-	-
TRINITY_DN47115_c6_g6	5.68457	1.84221	1.62562	0.000227579	0.0173489	up	-	-	-	-
TRINITY_DN46284_c0_g2	6.27695	27.5646	-2.13468	0.000234779	0.0177686	down	-	-	-	-
TRINITY_DN47366_c1_g1	20.0569	41.5735	-1.05157	0.000138564	0.0118675	down	-	-	-	-
TRINITY_DN49102_c2_g2	5.86273	40.5192	-2.78896	4.4e-06	0.000895253	down	-	-	-	-
TRINITY_DN39478_c5_g2	37.3105	10.0984	1.88545	7.31e-10	5.51e-07	up	-	gi|938018767|gb|ALJ10568.1| rhodanese 1-like protein [Macrobrachium nipponense] 3.0e-22	GO:0004792, thiosulfate sulfurtransferase activity	-
TRINITY_DN43957_c3_g1	3.09279	12.9219	-2.06284	0.000109374	0.0101277	down	-	-	-	-
TRINITY_DN44664_c4_g2	22.2324	8.12031	1.45305	2.43e-05	0.00344405	up	KOG3577, KOG3577, KOG3577, Smoothened and related G-protein-coupled receptors [Signal transduction mechanisms]. 7.82437e-28	gi|321479400|gb|EFX90356.1| hypothetical protein DAPPUDRAFT_300066 [Daphnia pulex] 2.7e-76	GO:0004930, G-protein coupled receptor activity;GO:0005576, extracellular region;GO:0007275, multicellular organism development;GO:0008285, negative regulation of cell proliferation;GO:0016021, integral component of membrane;GO:0016055, Wnt signaling pathway;GO:0017147, Wnt-protein binding;GO:0030154, cell differentiation;GO:0030178, negative regulation of Wnt signaling pathway;GO:0035567, non-ca…	K02222-ko04310 Wnt signaling pathway
TRINITY_DN40610_c2_g2	8.35045	0.42423	4.29893	0.000693847	0.0364136	up	-	-	-	-
TRINITY_DN48993_c7_g1	36.9337	7.12857	2.37325	0.000642476	0.0346956	up	-	-	-	-
TRINITY_DN52098_c1_g1	15.0484	4.56769	1.72008	1.6e-05	0.0024727	up	-	gi|575525194|gb|AHG98659.1| neuroparsin [Jasus lalandii] 7.5e-11	-	-
TRINITY_DN46273_c8_g2	10.8051	4.18524	1.36833	3.99e-05	0.00493548	up	-	gi|443725752|gb|ELU13203.1| hypothetical protein CAPTEDRAFT_149382 [Capitella teleta] 6.8e-195	GO:0005737, cytoplasm;GO:0005773, vacuole;GO:0005774, vacuolar membrane;GO:0005783, endoplasmic reticulum;GO:0005794, Golgi apparatus;GO:0006098, pentose-phosphate shunt;GO:0009045, xylose isomerase activity;GO:0016020, membrane;GO:0042732, D-xylose metabolic process;GO:0046872, metal ion binding	K01805-ko00040 Pentose and glucuronate interconversions;ko00051 Fructose and mannose metabolism
TRINITY_DN50693_c7_g1	55.7961	17.7853	1.64948	0.000107385	0.00999775	up	-	gi|357608592|gb|EHJ66062.1| hypothetical protein KGM_14575 [Danaus plexippus] 2.1e-08	GO:0003676, nucleic acid binding;GO:0008270, zinc ion binding	-
TRINITY_DN41078_c2_g3	10.4886	2.84648	1.88158	0.000280506	0.0195877	up	-	-	-	-
TRINITY_DN41023_c3_g1	5.26408	0.759736	2.79261	0.000248222	0.018216	up	-	-	-	-
TRINITY_DN40124_c3_g1	8.87474	28.5965	-1.68806	1.91e-05	0.00286233	down	-	-	-	-
TRINITY_DN52948_c0_g1	14.9417	5.45445	1.45384	0.00032794	0.0220326	up	KOG1217, KOG1217, KOG1217, Fibrillins and related proteins containing Ca2+-binding EGF-like domains [Signal transduction mechanisms]. 6.35374e-32	gi|972968197|ref|XP_015201270.1| PREDICTED: sushi, von Willebrand factor type A, EGF and pentraxin domain-containing protein 1 [Lepisosteus oculatus] 0.0e+00	GO:0003682, chromatin binding;GO:0005509, calcium ion binding;GO:0005576, extracellular region;GO:0005737, cytoplasm;GO:0007155, cell adhesion;GO:0016020, membrane	-
TRINITY_DN44573_c1_g3	7.07661	2.9403	1.2671	7.99e-06	0.00147928	up	-	-	-	-
TRINITY_DN42498_c4_g1	7.33288	2.98887	1.29478	0.000239	0.0178352	up	-	gi|831617420|gb|AKM20741.1| putative c-Fos protein [Litopenaeus vannamei] 1.1e-72	GO:0003700, DNA binding transcription factor activity;GO:0005634, nucleus;GO:0006357, regulation of transcription by RNA polymerase II;GO:0043565, sequence-specific DNA binding	-
TRINITY_DN47361_c3_g5	5.32456	0.825066	2.69008	1.26e-08	7.31e-06	up	-	-	-	-
TRINITY_DN52876_c6_g2	24.4687	52.6213	-1.10471	0.000390717	0.0246599	down	-	-	-	-
TRINITY_DN45845_c4_g2	8.48835	3.83043	1.14798	0.000477352	0.0279089	up	KOG2106, KOG2106, KOG2106, Uncharacterized conserved protein, contains HELP and WD40 domains [Function unknown]. 0.0	gi|646710833|gb|KDR16251.1| Echinoderm microtubule-associated protein-like 1, partial [Zootermopsis nevadensis] 6.1e-264	GO:0000226, microtubule cytoskeleton organization;GO:0005829, cytosol;GO:0005874, microtubule;GO:0007052, mitotic spindle organization;GO:0007405, neuroblast proliferation;GO:0007420, brain development;GO:0008017, microtubule binding;GO:0015631, tubulin binding;GO:0048471, perinuclear region of cytoplasm	-
TRINITY_DN46051_c3_g2	862.892	1864.19	-1.1113	1.14e-10	1.34e-07	down	-	-	-	-
TRINITY_DN41224_c3_g4	8.37611	0.318494	4.71694	0.000411712	0.0254599	up	-	-	-	-
TRINITY_DN43331_c1_g1	25.0654	57.3413	-1.19388	3.01e-05	0.00403717	down	-	-	-	-
TRINITY_DN51737_c6_g4	11.0497	3.32005	1.73472	0.000770893	0.0391944	up	-	-	-	-
TRINITY_DN43286_c5_g1	25.7054	2.01452	3.67356	4.68e-09	2.86e-06	up	-	gi|585718698|ref|XP_006825930.1| PREDICTED: RNA-directed DNA polymerase from mobile element jockey-like [Saccoglossus kowalevskii] 7.4e-06	-	-
TRINITY_DN38984_c9_g4	38.8571	8.068	2.26789	6.17e-10	4.85e-07	up	KOG3738, KOG3738, KOG3738, Predicted polypeptide N-acetylgalactosaminyltransferase [Posttranslational modification, protein turnover, chaperones]. 2.11178e-13	gi|646707446|gb|KDR14208.1| Polypeptide N-acetylgalactosaminyltransferase 2 [Zootermopsis nevadensis] 6.1e-14	GO:0000139, Golgi membrane;GO:0004653, polypeptide N-acetylgalactosaminyltransferase activity;GO:0005795, Golgi stack;GO:0006486, protein glycosylation;GO:0009312, oligosaccharide biosynthetic process;GO:0016021, integral component of membrane;GO:0016757, transferase activity, transferring glycosyl groups;GO:0030246, carbohydrate binding;GO:0046872, metal ion binding	-
TRINITY_DN48958_c1_g1	6.58683	16.9118	-1.36037	0.000365731	0.0233514	down	KOG3538, KOG3538, KOG3538, Disintegrin metalloproteinases with thrombospondin repeats [Posttranslational modification, protein turnover, chaperones]. 6.73005e-11	gi|1009594616|ref|XP_015926133.1| PREDICTED: A disintegrin and metalloproteinase with thrombospondin motifs 7-like [Parasteatoda tepidariorum] 1.3e-51	GO:0004222, metalloendopeptidase activity;GO:0005578, proteinaceous extracellular matrix;GO:0008270, zinc ion binding;GO:0009986, cell surface;GO:0032331, negative regulation of chondrocyte differentiation;GO:0051603, proteolysis involved in cellular protein catabolic process;GO:0071347, cellular response to interleukin-1;GO:0071356, cellular response to tumor necrosis factor;GO:0071773, cellular…	-
TRINITY_DN43578_c4_g2	31.0831	13.8153	1.16987	0.000712984	0.0369249	up	-	-	-	-
TRINITY_DN40831_c3_g4	11.6632	0.0683337	7.41515	0.000319555	0.0217371	up	-	-	-	-
TRINITY_DN51991_c1_g2	7.88515	2.57638	1.6138	1.64e-06	0.000390211	up	KOG3637, KOG3637, KOG3637, Vitronectin receptor, alpha subunit [Extracellular structures]. 3.35055e-110	gi|321460135|gb|EFX71180.1| hypothetical protein DAPPUDRAFT_60396 [Daphnia pulex] 5.2e-265	GO:0005887, integral component of plasma membrane;GO:0005925, focal adhesion;GO:0007015, actin filament organization;GO:0007155, cell adhesion;GO:0007157, heterophilic cell-cell adhesion via plasma membrane cell adhesion molecules;GO:0007160, cell-matrix adhesion;GO:0007229, integrin-mediated signaling pathway;GO:0007411, axon guidance;GO:0007414, axonal defasciculation;GO:0007424, open tracheal …	K06482-ko04151 PI3K-Akt signaling pathway;ko04640 Hematopoietic cell lineage;ko04512 ECM-receptor interaction;ko04810 Regulation of actin cytoskeleton;ko04510 Focal adhesion
TRINITY_DN47096_c2_g5	24.8057	1.46757	4.07917	4.73e-07	0.000155209	up	-	-	-	-
TRINITY_DN52441_c3_g3	23.8399	7.22293	1.72272	8.83e-05	0.0087719	up	-	-	-	-
TRINITY_DN41789_c1_g2	9.17872	18.7973	-1.03416	0.000288958	0.0199949	down	-	-	-	-
TRINITY_DN40450_c4_g1	9.43768	1.05641	3.15927	1.48e-05	0.00235061	up	-	-	-	-
TRINITY_DN53194_c0_g1	65.9296	19.6085	1.74945	4.22e-05	0.00509198	up	-	-	-	-
TRINITY_DN48448_c3_g1	15.1562	2.20692	2.7798	0.000369067	0.0235219	up	KOG0039, KOG0039, KOG0039, Ferric reductase, NADH/NADPH oxidase and related proteins [Inorganic ion transport and metabolism, Secondary metabolites biosynthesis, transport and catabolism]. 2.44217e-12	gi|260786054|ref|XP_002588074.1| hypothetical protein BRAFLDRAFT_83074 [Branchiostoma floridae] 6.3e-27	GO:0000902, cell morphogenesis;GO:0001666, response to hypoxia;GO:0005739, mitochondrion;GO:0005789, endoplasmic reticulum membrane;GO:0005925, focal adhesion;GO:0006801, superoxide metabolic process;GO:0007568, aging;GO:0007569, cell aging;GO:0008285, negative regulation of cell proliferation;GO:0010467, gene expression;GO:0014911, positive regulation of smooth muscle cell migration;GO:0016021, …	-
TRINITY_DN39568_c7_g1	11.221	2.17225	2.36895	0.000196323	0.0156404	up	-	-	-	-
TRINITY_DN45933_c4_g1	5.25625	1.60571	1.71082	0.00084329	0.0417708	up	-	-	-	-
TRINITY_DN41617_c0_g1	32.9015	158.424	-2.26756	1.53e-16	5.43e-13	down	-	-	-	-
TRINITY_DN39842_c6_g1	10.642	3.74278	1.50759	0.000125277	0.0109415	up	KOG4555, KOG4555, KOG4555, TPR repeat-containing protein [Function unknown]. 4.42667e-37	gi|646704078|gb|KDR12433.1| Tetratricopeptide repeat protein 36 [Zootermopsis nevadensis] 5.8e-46	-	-
TRINITY_DN44911_c1_g1	31.8454	8.62459	1.88456	0.00035028	0.0229447	up	-	-	-	-
TRINITY_DN40337_c2_g3	17.18	7.31724	1.23136	0.000337104	0.0222879	up	KOG3923, KOG3923, KOG3923, D-aspartate oxidase [Amino acid transport and metabolism]. 4.86818e-52	gi|906468915|gb|KNC29830.1| hypothetical protein FF38_01743 [Lucilia cuprina] 2.7e-73	GO:0003884, D-amino-acid oxidase activity;GO:0005102, signaling receptor binding;GO:0005777, peroxisome;GO:0005782, peroxisomal matrix;GO:0006531, aspartate metabolic process;GO:0006533, aspartate catabolic process;GO:0007320, insemination;GO:0007625, grooming behavior;GO:0008445, D-aspartate oxidase activity;GO:0019478, D-amino acid catabolic process;GO:0042445, hormone metabolic process;GO:0046…	K00272-ko00250 Alanine, aspartate and glutamate metabolism;ko04146 Peroxisome
TRINITY_DN47157_c2_g2	22.5571	8.61197	1.38916	0.000249637	0.0182442	up	-	gi|828233702|ref|XP_012565848.1| PREDICTED: uncharacterized protein LOC105849940, partial [Hydra vulgaris] 6.1e-18	-	-
TRINITY_DN47586_c2_g1	12.1065	34.1862	-1.49763	0.000415853	0.0256264	down	-	-	-	-
TRINITY_DN43608_c0_g1	322.673	870.839	-1.43233	1.3e-15	3.28e-12	down	-	-	-	-
TRINITY_DN50927_c1_g2	13.8063	5.02101	1.45928	0.000395109	0.0247798	up	-	-	-	-
TRINITY_DN40937_c1_g4	12.6521	5.50854	1.19963	0.000956657	0.0448493	up	KOG1836, KOG1836, KOG1836, Extracellular matrix glycoprotein Laminin subunits alpha and gamma [Extracellular structures]. 0.0	gi|321466184|gb|EFX77181.1| hypothetical protein DAPPUDRAFT_321711 [Daphnia pulex] 0.0e+00	GO:0005604, basement membrane;GO:0005605, basal lamina;GO:0007435, salivary gland morphogenesis;GO:0007494, midgut development;GO:0009887, animal organ morphogenesis;GO:0009888, tissue development;GO:0012505, endomembrane system;GO:0031012, extracellular matrix;GO:0033627, cell adhesion mediated by integrin;GO:0034446, substrate adhesion-dependent cell spreading;GO:0048598, embryonic morphogenesi…	K05635-ko04512 ECM-receptor interaction;ko04510 Focal adhesion;ko04151 PI3K-Akt signaling pathway
TRINITY_DN52103_c0_g3	11.0688	4.58139	1.27264	0.000647605	0.0348662	up	-	-	-	-
TRINITY_DN53351_c6_g2	731.09	1533.83	-1.06902	1.83e-10	1.75e-07	down	-	gi|237825144|gb|ACR20475.1| mannose-binding protein [Procambarus clarkii] 1.3e-15	-	-
TRINITY_DN52364_c2_g4	5.90086	28.1006	-2.2516	5.2e-07	0.000160412	down	-	-	-	-
TRINITY_DN53389_c3_g3	21.9415	4.39235	2.3206	0.000394146	0.0247798	up	-	-	-	-
TRINITY_DN51888_c1_g1	13.2829	6.44744	1.04277	0.000422135	0.0259232	up	-	-	-	-
TRINITY_DN48803_c4_g3	13.291	3.59647	1.88579	0.000104451	0.00989637	up	KOG1695, KOG1695, KOG1695, Glutathione S-transferase [Posttranslational modification, protein turnover, chaperones]. 2.80255e-25	gi|328900141|gb|AEB54656.1| glutathione S transferase D1 [Procambarus clarkii] 3.8e-78	GO:0004364, glutathione transferase activity;GO:0005737, cytoplasm;GO:0008152, metabolic process	K00799-ko00480 Glutathione metabolism;ko00980 Metabolism of xenobiotics by cytochrome P450;ko00982 Drug metabolism - cytochrome P450
TRINITY_DN48726_c0_g2	14.4385	5.40267	1.41818	5.08e-07	0.000159052	up	-	-	-	-
TRINITY_DN47674_c5_g2	0.24339	5.31908	-4.44983	6.25e-08	2.84e-05	down	-	-	-	-
TRINITY_DN47865_c5_g1	29.7108	2.77944	3.41812	2.67e-10	2.36e-07	up	-	-	-	-
TRINITY_DN41978_c4_g1	48.8006	20.8185	1.22903	0.000588193	0.0326674	up	-	-	-	-
TRINITY_DN51270_c5_g1	3.59292	20.45	-2.50887	0.000520639	0.0296308	down	-	-	-	-
TRINITY_DN52888_c2_g1	5.59274	1.89744	1.5595	1.47e-05	0.00234298	up	KOG4221, KOG4221, KOG4221, Receptor mediating netrin-dependent axon guidance [Signal transduction mechanisms]. 6.08353e-50	gi|331031260|gb|AEC50084.1| down syndrome cell adhesion molecule [Pacifastacus leniusculus] 0.0e+00	GO:0005887, integral component of plasma membrane;GO:0007156, homophilic cell adhesion via plasma membrane adhesion molecules;GO:0016021, integral component of membrane;GO:0042802, identical protein binding;GO:0048812, neuron projection morphogenesis	-
TRINITY_DN40631_c0_g1	7.33957	1.35921	2.43292	0.000998671	0.0460476	up	-	-	-	-
TRINITY_DN46281_c9_g2	5.07023	12.2462	-1.27221	0.00086821	0.0425091	down	-	gi|743404080|emb|CEF34389.1| Variant Ionotropic Glutamate Receptor, partial [Coenobita clypeatus] 5.2e-12	GO:0004970, ionotropic glutamate receptor activity;GO:0005234, extracellularly glutamate-gated ion channel activity;GO:0016021, integral component of membrane	-
TRINITY_DN47277_c1_g1	115.899	267.675	-1.20762	0.000183572	0.0147912	down	KOG4140, KOG4140, KOG4140, Nuclear protein Ataxin-7 [Chromatin structure and dynamics]. 8.40793e-15	gi|1022767756|gb|KZS12587.1| Uncharacterized protein APZ42_022748 [Daphnia magna] 4.8e-22	-	-
TRINITY_DN39781_c1_g4	15.0853	5.69984	1.40415	0.000275353	0.0194737	up	KOG0549, KOG0549, KOG0549, FKBP-type peptidyl-prolyl cis-trans isomerase [Posttranslational modification, protein turnover, chaperones]. 2.90503e-46	gi|209489490|gb|ACI49248.1| hypothetical protein Csp3_JD06.014 [Caenorhabditis angaria] 4.6e-61	GO:0003755, peptidyl-prolyl cis-trans isomerase activity;GO:0005509, calcium ion binding;GO:0005528, FK506 binding;GO:0005788, endoplasmic reticulum lumen;GO:0005789, endoplasmic reticulum membrane;GO:0006457, protein folding;GO:0061077, chaperone-mediated protein folding	-
TRINITY_DN42949_c1_g3	8.09413	3.39268	1.25445	0.000972821	0.0451583	up	-	-	-	-
TRINITY_DN44918_c2_g3	10.2862	2.66653	1.94767	4.89e-07	0.000155768	up	-	-	GO:0016021, integral component of membrane	-
TRINITY_DN52977_c2_g1	3.51986	14.3781	-2.03029	0.000245586	0.0180977	down	-	-	-	-
TRINITY_DN51680_c0_g1	5.31853	0.729086	2.86687	6.83e-07	0.00019482	up	-	-	-	-
TRINITY_DN47469_c2_g2	9.24732	1.3396	2.78723	5.91e-06	0.00114236	up	-	-	-	-
TRINITY_DN50812_c4_g4	102.382	26.9659	1.92475	1.38e-09	9.58e-07	up	-	-	-	-
TRINITY_DN44858_c2_g2	4201.93	1621.71	1.37354	3.22e-07	0.000110645	up	-	-	-	-
TRINITY_DN49629_c2_g2	28.4715	6.25513	2.18641	2.98e-10	2.57e-07	up	-	-	-	-
TRINITY_DN44719_c0_g2	30.4972	6.92772	2.13822	8.99e-05	0.00885403	up	-	-	-	-
TRINITY_DN39952_c6_g5	9.06985	3.89629	1.21898	0.000109199	0.0101277	up	-	-	-	-
TRINITY_DN42319_c1_g5	6.31106	13.7034	-1.11858	5.5e-05	0.00602693	down	-	-	-	-
TRINITY_DN42319_c1_g4	7.37611	31.5637	-2.09734	8.87e-06	0.00161758	down	-	-	-	-
TRINITY_DN43727_c4_g2	351.087	108.543	1.69356	6.14e-08	2.82e-05	up	-	-	-	-
TRINITY_DN49145_c0_g1	6.66724	2.08113	1.67973	0.000602738	0.0331056	up	-	-	-	-
TRINITY_DN47262_c4_g1	2.41165	5.97331	-1.30851	0.000169206	0.0138226	down	-	-	-	-
TRINITY_DN43941_c2_g3	18.3857	4.14993	2.14743	6.72e-06	0.00126386	up	-	gi|957760907|gb|ALQ28570.1| neuroparsin 1 [Scylla paramamosain] 1.2e-27	GO:0007218, neuropeptide signaling pathway	-
TRINITY_DN41241_c1_g1	8.50196	1.38387	2.61909	3.15e-16	1.01e-12	up	KOG2462, KOG2462, KOG2462, C2H2-type Zn-finger protein [Transcription]. 1.81148e-08	gi|260788532|ref|XP_002589303.1| hypothetical protein BRAFLDRAFT_233326 [Branchiostoma floridae] 1.4e-18	GO:0003676, nucleic acid binding;GO:0003677, DNA binding;GO:0005634, nucleus;GO:0006351, transcription, DNA-templated;GO:0006355, regulation of transcription, DNA-templated;GO:0046872, metal ion binding;GO:0071333, cellular response to glucose stimulus	-
TRINITY_DN50446_c7_g1	7.20687	1.99947	1.84976	0.000241438	0.0179038	up	KOG3627, KOG3627, KOG3627, Trypsin [Amino acid transport and metabolism]. 3.02102e-39	gi|61807158|gb|AAX55746.1| serine proteinase-like protein 1 [Pacifastacus leniusculus] 7.7e-178	GO:0004252, serine-type endopeptidase activity	-
TRINITY_DN47807_c2_g2	93.4209	310.288	-1.73179	5.72e-16	1.69e-12	down	-	gi|155966252|gb|ABU41080.1| hypothetical protein [Lepeophtheirus salmonis] 1.4e-09	-	-
TRINITY_DN40398_c3_g2	8.19785	3.58599	1.19288	0.000187399	0.0150652	up	KOG1097, KOG1097, KOG1097, Adenine deaminase/adenosine deaminase [Nucleotide transport and metabolism]. 1.33873e-29	gi|926649773|ref|XP_013791359.1| PREDICTED: adenosine deaminase-like, partial [Limulus polyphemus] 4.7e-87	GO:0004000, adenosine deaminase activity;GO:0005829, cytosol;GO:0006154, adenosine catabolic process;GO:0008270, zinc ion binding;GO:0009117, nucleotide metabolic process;GO:0009168, purine ribonucleoside monophosphate biosynthetic process;GO:0009897, external side of plasma membrane;GO:0019239, deaminase activity;GO:0030054, cell junction;GO:0042110, T cell activation;GO:0043103, hypoxanthine sa…	K01488-ko00230 Purine metabolism
TRINITY_DN46326_c2_g2	33.0772	10.0562	1.71776	1.38e-05	0.00224777	up	KOG4012, KOG4012, KOG4012, Histone H1 [Chromatin structure and dynamics]. 4.59995e-16	gi|918998745|ref|XP_013396987.1| PREDICTED: histone H1A-like [Lingula anatina] 2.2e-19	GO:0000786, nucleosome;GO:0003677, DNA binding;GO:0005634, nucleus;GO:0006334, nucleosome assembly	-
TRINITY_DN47463_c1_g1	19.8906	6.34302	1.64885	0.00063166	0.034427	up	KOG1584, KOG1584, KOG1584, Sulfotransferase [General function prediction only]. 2.21384e-36	gi|743692758|gb|AJC52502.1| estrogen sulfotransferase [Scylla olivacea] 4.6e-95	GO:0004304, estrone sulfotransferase activity;GO:0005496, steroid binding;GO:0005737, cytoplasm;GO:0008146, sulfotransferase activity;GO:0008210, estrogen metabolic process;GO:0050294, steroid sulfotransferase activity	-
TRINITY_DN37247_c0_g1	6.8722	15.7083	-1.19268	0.000435184	0.0263262	down	-	gi|156383985|ref|XP_001633112.1| predicted protein [Nematostella vectensis] 3.9e-09	-	-
TRINITY_DN52959_c0_g2	2.36133	7.70825	-1.7068	4.1e-05	0.00500127	down	-	-	-	-
TRINITY_DN39728_c1_g1	108.922	232.312	-1.09277	2.98e-06	0.000635084	down	-	-	-	-
TRINITY_DN36836_c0_g1	25.582	58.2615	-1.18741	0.00045912	0.0273401	down	-	-	-	-
TRINITY_DN40427_c5_g2	1.90389	5.79491	-1.60583	0.000179389	0.0145203	down	-	-	-	-

## Sheet: C_vs_A
Gene id	MeanTPM (C)	MeanTPM (A)	log2FoldChange	pValue	qValue	result	KOG	NR	GO	KEGG
TRINITY_DN44549_c4_g4	24.2431	3.18106	2.92999	3.37e-08	8.77e-06	up	-	-	-	-
TRINITY_DN40335_c1_g2	25.9631	8.8821	1.54749	8.69e-05	0.00402759	up	-	-	-	-
TRINITY_DN51589_c5_g2	13.3523	0.719192	4.21456	4.95e-08	1.17e-05	up	-	-	-	-
TRINITY_DN51589_c5_g3	138.491	21.8127	2.66655	3.31e-06	0.000362971	up	-	-	-	-
TRINITY_DN46835_c10_g1	11.7446	1.69396	2.79353	0.000276404	0.00945662	up	-	-	-	-
TRINITY_DN52130_c6_g6	6.49075	14.3327	-1.14286	0.00129193	0.0273288	down	-	-	-	-
TRINITY_DN42158_c5_g3	11.6021	0.11413	6.66757	0.000644097	0.0170748	up	-	-	-	-
TRINITY_DN53441_c12_g1	23.5738	8.1077	1.53982	0.000289092	0.00972973	up	-	gi|919052651|ref|XP_013408252.1| PREDICTED: uncharacterized protein LOC106172181 [Lingula anatina] 8.0e-14	GO:0003676, nucleic acid binding;GO:0004190, aspartic-type endopeptidase activity;GO:0015074, DNA integration	-
TRINITY_DN53184_c4_g1	14.2927	3.69699	1.95085	5.49e-05	0.00291176	up	KOG0382, KOG0382, KOG0382, Carbonic anhydrase [General function prediction only]. 7.37788e-60	gi|717007058|gb|AIW68601.1| GPI-linked carbonic anydrase [Cherax quadricarinatus] 6.4e-134	GO:0004089, carbonate dehydratase activity;GO:0005737, cytoplasm;GO:0005886, plasma membrane;GO:0006730, one-carbon metabolic process;GO:0008270, zinc ion binding	K01672-ko00910 Nitrogen metabolism
TRINITY_DN47131_c3_g1	6.72817	17.0706	-1.34323	8.49e-07	0.000118802	down	-	-	-	-
TRINITY_DN38512_c0_g1	16.3233	6.65538	1.29434	0.00125573	0.0269203	up	-	-	-	-
TRINITY_DN44105_c0_g1	77.1549	15.8395	2.28423	0.000545967	0.0152557	up	KOG1376, KOG1376, KOG1376, Alpha tubulin [Cytoskeleton]. 4.70736e-74	gi|21667216|gb|AAM73986.1|AF465679_1 alpha-tubulin 1 [Homarus gammarus] 4.9e-63	GO:0003924, GTPase activity;GO:0005200, structural constituent of cytoskeleton;GO:0005525, GTP binding;GO:0005737, cytoplasm;GO:0005874, microtubule;GO:0007017, microtubule-based process	-
TRINITY_DN53369_c5_g4	4060.19	1281.61	1.66358	0.000273256	0.00939752	up	-	gi|953245346|ref|YP_009180599.1| cytochrome b (mitochondrion) [Procambarus alleni] 8.9e-48	GO:0005743, mitochondrial inner membrane;GO:0006122, mitochondrial electron transport, ubiquinol to cytochrome c;GO:0008121, ubiquinol-cytochrome-c reductase activity;GO:0009055, electron transfer activity;GO:0045275, respiratory chain complex III;GO:0046872, metal ion binding	-
TRINITY_DN44831_c1_g1	7.90503	2.58959	1.61005	6.94e-06	0.000612771	up	KOG4119, KOG4119, KOG4119, G protein gamma subunit [Signal transduction mechanisms]. 2.6715e-14	gi|1022770746|gb|KZS15139.1| Guanine nucleotide-binding protein G(I)/G(S)/G(O) subunit gamma-8 [Daphnia magna] 4.9e-19	GO:0004871, signal transducer activity;GO:0005834, heterotrimeric G-protein complex;GO:0007186, G-protein coupled receptor signaling pathway;GO:0070062, extracellular exosome	K04347-ko04151 PI3K-Akt signaling pathway;ko04810 Regulation of actin cytoskeleton;ko04725 Cholinergic synapse;ko04713 Circadian entrainment;ko04724 Glutamatergic synapse;ko04723 Retrograde endocannabinoid signaling;ko04010 MAPK signaling pathway;ko04062 Chemokine signaling pathway;ko04726 Serotonergic synapse;ko04727 GABAergic synapse;ko04014 Ras signaling pathway;ko04728 Dopaminergic synapse
TRINITY_DN44831_c1_g2	5.09022	0.967161	2.3959	5.25e-05	0.00283038	up	-	-	-	-
TRINITY_DN52478_c1_g1	20.7763	3.43665	2.59586	6.28e-09	2.28e-06	up	KOG0200, KOG0200, KOG0200, Fibroblast/platelet-derived growth factor receptor and related receptor tyrosine kinases [Signal transduction mechanisms]. 1.43001e-45	gi|748015735|gb|AJE29369.1| vascular endothelial growth factor receptor precursor [Litopenaeus vannamei] 1.9e-82	GO:0001525, angiogenesis;GO:0004714, transmembrane receptor protein tyrosine kinase activity;GO:0005021, vascular endothelial growth factor-activated receptor activity;GO:0005524, ATP binding;GO:0005887, integral component of plasma membrane;GO:0016021, integral component of membrane;GO:0030154, cell differentiation;GO:0048010, vascular endothelial growth factor receptor signaling pathway	K05097-ko04060 Cytokine-cytokine receptor interaction;ko04015 Rap1 signaling pathway;ko04014 Ras signaling pathway;ko04151 PI3K-Akt signaling pathway;ko04510 Focal adhesion
TRINITY_DN49568_c0_g1	2.08455	6.64428	-1.67238	0.00028011	0.00952782	down	-	-	-	-
TRINITY_DN53084_c1_g1	21.2327	1.66389	3.67366	7.63e-09	2.63e-06	up	-	gi|697412701|gb|KGL73726.1| hypothetical protein N309_08212, partial [Tinamus guttatus] 2.1e-07	GO:0003723, RNA binding;GO:0003964, RNA-directed DNA polymerase activity	-
TRINITY_DN41031_c0_g2	54.2314	3.11587	4.12142	2.22e-13	5.25e-10	up	-	-	-	-
TRINITY_DN49160_c0_g4	19.113	3.78427	2.33647	2.5e-08	6.68e-06	up	-	gi|677077924|gb|KFP27820.1| BMP and activin membrane-bound inhibitor, partial [Colius striatus] 7.5e-22	GO:0016021, integral component of membrane;GO:0030512, negative regulation of transforming growth factor beta receptor signaling pathway;GO:0090263, positive regulation of canonical Wnt signaling pathway	K10162-ko04310 Wnt signaling pathway;ko04350 TGF-beta signaling pathway
TRINITY_DN47090_c0_g2	5.09477	1.74161	1.5486	0.00250917	0.0419259	up	KOG1836, KOG1836, KOG1836, Extracellular matrix glycoprotein Laminin subunits alpha and gamma [Extracellular structures]. 2.94636e-90	gi|646706993|gb|KDR13939.1| Laminin subunit alpha, partial [Zootermopsis nevadensis] 0.0e+00	GO:0001964, startle response;GO:0002121, inter-male aggressive behavior;GO:0005604, basement membrane;GO:0005605, basal lamina;GO:0007155, cell adhesion;GO:0007411, axon guidance;GO:0007417, central nervous system development;GO:0007422, peripheral nervous system development;GO:0007476, imaginal disc-derived wing morphogenesis;GO:0007498, mesoderm development;GO:0007507, heart development;GO:0008…	K06240-ko04512 ECM-receptor interaction;ko04151 PI3K-Akt signaling pathway;ko04510 Focal adhesion
TRINITY_DN42634_c6_g1	7.07409	2.054	1.78411	0.000797404	0.0198664	up	-	-	-	-
TRINITY_DN44904_c2_g2	355.949	7.22975	5.62158	3.17e-08	8.32e-06	up	KOG1219, KOG1219, KOG1219, Uncharacterized conserved protein, contains laminin, cadherin and EGF domains [Signal transduction mechanisms]. 1.43835e-10	gi|156363119|ref|XP_001625895.1| predicted protein [Nematostella vectensis] 3.2e-10	GO:0005509, calcium ion binding;GO:0005634, nucleus;GO:0005886, plasma membrane;GO:0005887, integral component of plasma membrane;GO:0005911, cell-cell junction;GO:0005925, focal adhesion;GO:0007015, actin filament organization;GO:0007155, cell adhesion;GO:0007156, homophilic cell adhesion via plasma membrane adhesion molecules;GO:0007163, establishment or maintenance of cell polarity;GO:0007267,…	-
TRINITY_DN39156_c8_g1	5.49178	0.468917	3.54987	2.02e-06	0.000239822	up	-	-	-	-
TRINITY_DN45221_c6_g2	21.2514	6.67123	1.67153	2.94e-05	0.00181911	up	KOG1226, KOG1226, KOG1226, Integrin beta subunit (N-terminal portion of extracellular region) [Signal transduction mechanisms, Extracellular structures]. 0.0	gi|267850640|gb|ACY82398.1| integrin [Litopenaeus vannamei] 0.0e+00	GO:0003344, pericardium morphogenesis;GO:0005886, plasma membrane;GO:0005887, integral component of plasma membrane;GO:0005925, focal adhesion;GO:0005927, muscle tendon junction;GO:0006930, substrate-dependent cell migration, cell extension;GO:0007015, actin filament organization;GO:0007155, cell adhesion;GO:0007157, heterophilic cell-cell adhesion via plasma membrane cell adhesion molecules;GO:0…	K05719-ko04810 Regulation of actin cytoskeleton;ko04015 Rap1 signaling pathway;ko04151 PI3K-Akt signaling pathway;ko04611 Platelet activation;ko04512 ECM-receptor interaction;ko04360 Axon guidance;ko04670 Leukocyte transendothelial migration;ko04510 Focal adhesion;ko04514 Cell adhesion molecules (CAMs);ko04145 Phagosome
TRINITY_DN46536_c0_g1	18.9145	4.19995	2.17105	0.000239905	0.00847971	up	KOG1370, KOG1370, KOG1370, S-adenosylhomocysteine hydrolase [Coenzyme transport and metabolism]. 0.0	gi|751223999|ref|XP_011165320.1| PREDICTED: putative adenosylhomocysteinase 2 isoform X3 [Solenopsis invicta] 1.1e-243	GO:0004013, adenosylhomocysteinase activity;GO:0005783, endoplasmic reticulum;GO:0005829, cytosol;GO:0006730, one-carbon metabolic process;GO:0016787, hydrolase activity;GO:0033353, S-adenosylmethionine cycle;GO:0043005, neuron projection	K01251-ko00270 Cysteine and methionine metabolism
TRINITY_DN45188_c6_g2	5.76161	0.603149	3.25589	5.26e-07	7.99e-05	up	-	-	-	-
TRINITY_DN43429_c3_g4	17.2648	5.00355	1.78681	1.99e-05	0.00135699	up	KOG1282, KOG1282, KOG1282, Serine carboxypeptidases (lysosomal cathepsin A) [Amino acid transport and metabolism, Posttranslational modification, protein turnover, chaperones]. 5.29696e-55	gi|868477535|gb|AKO90271.1| cathepsin A2 [Tigriopus japonicus] 1.8e-151	GO:0004185, serine-type carboxypeptidase activity;GO:0051603, proteolysis involved in cellular protein catabolic process;GO:0070062, extracellular exosome	-
TRINITY_DN49521_c2_g2	11.3896	1.15517	3.30153	1.35e-10	9.71e-08	up	KOG1437, KOG1437, KOG1437, Fasciclin and related adhesion glycoproteins [Cell wall/membrane/envelope biogenesis, Extracellular structures]. 2.38216e-23	gi|1022760666|gb|KZS06760.1| Transforming growth factor-beta-induced protein Ig-H3 [Daphnia magna] 2.5e-180	GO:0001525, angiogenesis;GO:0002062, chondrocyte differentiation;GO:0005178, integrin binding;GO:0005518, collagen binding;GO:0005576, extracellular region;GO:0005578, proteinaceous extracellular matrix;GO:0005604, basement membrane;GO:0005615, extracellular space;GO:0005802, trans-Golgi network;GO:0005886, plasma membrane;GO:0007155, cell adhesion;GO:0007162, negative regulation of cell adhesion…	-
TRINITY_DN51912_c2_g1	5.91921	1.5047	1.97593	0.00253174	0.0421656	up	-	-	-	-
TRINITY_DN53457_c4_g1	8.07038	1.1842	2.76872	0.000139959	0.00571	up	-	-	-	-
TRINITY_DN47311_c3_g6	12.6111	2.27794	2.4689	8.21e-05	0.00386243	up	-	-	-	-
TRINITY_DN41423_c4_g2	38.7139	12.5579	1.62426	9.8e-05	0.00438063	up	KOG3985, KOG3985, KOG3985, Methylthioadenosine phosphorylase MTAP [Nucleotide transport and metabolism]. 7.06177e-97	gi|972968190|ref|XP_015201267.1| PREDICTED: S-methyl-5'-thioadenosine phosphorylase isoform X1 [Lepisosteus oculatus] 6.8e-99	GO:0005634, nucleus;GO:0005737, cytoplasm;GO:0006166, purine ribonucleoside salvage;GO:0017061, S-methyl-5-thioadenosine phosphorylase activity;GO:0019509, L-methionine salvage from methylthioadenosine;GO:0043101, purine-containing compound salvage	K00772-ko00270 Cysteine and methionine metabolism
TRINITY_DN45451_c1_g1	10.4128	3.22026	1.6931	3.41e-05	0.00200449	up	KOG3660, KOG3660, KOG3660, Sodium-neurotransmitter symporter [Signal transduction mechanisms]. 2.04405e-92	gi|926645558|ref|XP_013789089.1| PREDICTED: sodium-dependent proline transporter-like [Limulus polyphemus] 7.1e-121	GO:0005328, neurotransmitter:sodium symporter activity;GO:0005887, integral component of plasma membrane;GO:0015187, glycine transmembrane transporter activity;GO:0015375, glycine:sodium symporter activity;GO:0016021, integral component of membrane;GO:0060012, synaptic transmission, glycinergic;GO:0061537, glycine secretion, neurotransmission;GO:0098793, presynapse	-
TRINITY_DN42241_c1_g2	12.7614	4.12536	1.6292	0.000427131	0.0128817	up	KOG0739, KOG0739, KOG0739, AAA+-type ATPase [Posttranslational modification, protein turnover, chaperones]. 1.06086e-48	gi|817070284|ref|XP_012257157.1| PREDICTED: vacuolar protein sorting-associated protein 4B [Athalia rosae] 1.6e-45	GO:0005524, ATP binding;GO:0005634, nucleus;GO:0005769, early endosome;GO:0007033, vacuole organization;GO:0007049, cell cycle;GO:0009838, abscission;GO:0015031, protein transport;GO:0016197, endosomal transport;GO:0016887, ATPase activity;GO:0017048, Rho GTPase binding;GO:0030496, midbody;GO:0031902, late endosome membrane;GO:0032466, negative regulation of cytokinesis;GO:0036258, multivesicular…	-
TRINITY_DN46779_c2_g1	8.41282	0.598998	3.81197	0.00228796	0.0396932	up	KOG2392, KOG2392, KOG2392, Serpin [Defense mechanisms]. 5.53043e-59	gi|575677|emb|CAA57964.1| putative serine proteinase inhibitor [Pacifastacus leniusculus] 8.4e-170	GO:0004867, serine-type endopeptidase inhibitor activity;GO:0005615, extracellular space;GO:0005737, cytoplasm;GO:0016020, membrane;GO:0042176, regulation of protein catabolic process;GO:0070062, extracellular exosome	-
TRINITY_DN39005_c5_g1	9.02369	20.5569	-1.18784	0.00234191	0.0402702	down	-	-	-	-
TRINITY_DN44266_c3_g1	6.93183	0.659332	3.39416	0.000117137	0.00501341	up	-	-	-	-
TRINITY_DN47211_c2_g4	6.78634	0.0955786	6.1498	2.56e-05	0.00164702	up	-	-	-	-
TRINITY_DN53186_c5_g4	11.0015	3.01615	1.86692	0.00107766	0.024139	up	-	-	-	-
TRINITY_DN41917_c1_g1	25.9222	2.17002	3.57841	4.86e-17	4.02e-13	up	-	-	-	-
TRINITY_DN45363_c1_g1	163.996	6.14873	4.73723	3.57e-05	0.00207792	up	-	-	-	-
TRINITY_DN38201_c2_g2	8.34197	0.32991	4.66024	2.4e-08	6.5e-06	up	KOG3900, KOG3900, KOG3900, Transforming growth factor beta, bone morphogenetic protein and related proteins [Signal transduction mechanisms]. 3.65246e-38	gi|1000768240|ref|XP_015607274.1| PREDICTED: protein 60A-like [Cephus cinctus] 1.8e-58	GO:0005125, cytokine activity;GO:0005160, transforming growth factor beta receptor binding;GO:0005576, extracellular region;GO:0005615, extracellular space;GO:0007179, transforming growth factor beta receptor signaling pathway;GO:0007274, neuromuscular synaptic transmission;GO:0007391, dorsal closure;GO:0007419, ventral cord development;GO:0007474, imaginal disc-derived wing vein specification;GO…	K16621-ko04390 Hippo signaling pathway;ko04060 Cytokine-cytokine receptor interaction;ko04350 TGF-beta signaling pathway;ko04360 Axon guidance
TRINITY_DN51212_c4_g2	7.30388	2.07164	1.81789	0.00147186	0.0297947	up	-	-	-	-
TRINITY_DN42772_c4_g1	8.96192	2.43543	1.87963	0.000882578	0.0212174	up	-	-	-	-
TRINITY_DN44732_c2_g2	36.3493	4.87436	2.89865	6.63e-06	0.000595717	up	-	-	-	-
TRINITY_DN48842_c2_g1	38.1624	9.62969	1.98659	0.00079999	0.0198852	up	KOG3546, KOG3546, KOG3546, Collagens (type XV) [Extracellular structures]. 1.45581e-08	gi|1022778033|gb|KZS21527.1| putative Protein Collagen alpha chain [Daphnia magna] 6.6e-123	GO:0001502, cartilage condensation;GO:0001503, ossification;GO:0002063, chondrocyte development;GO:0005201, extracellular matrix structural constituent;GO:0005581, collagen trimer;GO:0005592, collagen type XI trimer;GO:0006029, proteoglycan metabolic process;GO:0007601, visual perception;GO:0030199, collagen fibril organization;GO:0031012, extracellular matrix;GO:0035987, endodermal cell differen…	K19721-ko04974 Protein digestion and absorption
TRINITY_DN49411_c2_g4	11.664	1.84965	2.65674	1.52e-07	2.87e-05	up	-	-	-	-
TRINITY_DN52587_c2_g2	18.1797	4.28358	2.08544	1.37e-07	2.71e-05	up	KOG1565, KOG1565, KOG1565, Gelatinase A and related matrix metalloproteases [Posttranslational modification, protein turnover, chaperones, Extracellular structures]. 1.76782e-83	gi|321469983|gb|EFX80961.1| hypothetical protein DAPPUDRAFT_303785 [Daphnia pulex] 3.3e-183	GO:0004222, metalloendopeptidase activity;GO:0005509, calcium ion binding;GO:0008270, zinc ion binding;GO:0010831, positive regulation of myotube differentiation;GO:0016021, integral component of membrane;GO:0016477, cell migration;GO:0030324, lung development;GO:0031012, extracellular matrix;GO:0031638, zymogen activation;GO:0042470, melanosome;GO:0045579, positive regulation of B cell different…	K07763-ko04912 GnRH signaling pathway;ko04668 TNF signaling pathway
TRINITY_DN40274_c2_g1	11.7164	4.0912	1.51793	0.00260086	0.042959	up	KOG3562, KOG3562, KOG3562, Forkhead/HNF-3-related transcription factor [Transcription]. 8.76773e-27	gi|926573523|gb|ALD48735.1| forkhead box L2 [Procambarus clarkii] 3.7e-151	GO:0000122, negative regulation of transcription by RNA polymerase II;GO:0000978, RNA polymerase II proximal promoter sequence-specific DNA binding;GO:0000981, RNA polymerase II transcription factor activity, sequence-specific DNA binding;GO:0001077, transcriptional activator activity, RNA polymerase II proximal promoter sequence-specific DNA binding;GO:0001541, ovarian follicle development;GO:00…	-
TRINITY_DN42065_c5_g5	13.6333	0.191244	6.15557	0.000784098	0.0196971	up	-	gi|478733532|gb|AGJ51191.1| olfactory ionotropic receptor IR4 [Panulirus argus] 2.4e-15	GO:0004970, ionotropic glutamate receptor activity;GO:0005234, extracellularly glutamate-gated ion channel activity;GO:0016021, integral component of membrane;GO:0030054, cell junction;GO:0045211, postsynaptic membrane	-
TRINITY_DN37914_c0_g2	9.01325	0.607473	3.89115	0.000159961	0.00628815	up	-	-	-	-
TRINITY_DN44842_c6_g3	46.0437	18.5775	1.30945	0.000433683	0.0130318	up	-	-	-	-
TRINITY_DN19029_c0_g1	42.5841	6.04903	2.81554	4.91e-05	0.00269575	up	-	-	-	-
TRINITY_DN41903_c0_g1	146.079	2.8379	5.68579	1.03e-07	2.15e-05	up	-	-	-	-
TRINITY_DN51193_c3_g1	71.8391	1.23915	5.85734	5.79e-09	2.15e-06	up	KOG1215, KOG1215, KOG1215, Low-density lipoprotein receptors containing Ca2+-binding EGF-like domains [Signal transduction mechanisms]. 4.70867e-08	gi|987423225|ref|XP_007094044.2| PREDICTED: low-density lipoprotein receptor-related protein 2-like [Panthera tigris altaica] 1.3e-23	GO:0001523, retinoid metabolic process;GO:0003281, ventricular septum development;GO:0005041, low-density lipoprotein particle receptor activity;GO:0005509, calcium ion binding;GO:0005764, lysosome;GO:0005765, lysosomal membrane;GO:0005768, endosome;GO:0005783, endoplasmic reticulum;GO:0005794, Golgi apparatus;GO:0005886, plasma membrane;GO:0005905, clathrin-coated pit;GO:0006486, protein glycosy…	-
TRINITY_DN40110_c2_g3	5.12884	1.21005	2.08356	7.91e-05	0.00377847	up	-	-	-	-
TRINITY_DN45717_c0_g2	78.0662	209.413	-1.42358	0.000600642	0.0163284	down	KOG3627, KOG3627, KOG3627, Trypsin [Amino acid transport and metabolism]. 7.79286e-22	gi|50950077|dbj|BAD34945.1| serine proteinase homologue [Marsupenaeus japonicus] 3.5e-39	GO:0004252, serine-type endopeptidase activity;GO:0005576, extracellular region;GO:0042381, hemolymph coagulation	-
TRINITY_DN43749_c0_g1	10.7781	2.11299	2.35074	2.98e-07	4.95e-05	up	KOG0255, KOG0255, KOG0255, Synaptic vesicle transporter SVOP and related transporters (major facilitator superfamily) [General function prediction only]. 1.28243e-13	gi|327554524|gb|AEB00643.1| glucose transporter 1 [Litopenaeus vannamei] 3.5e-65	GO:0005887, integral component of plasma membrane;GO:0008643, carbohydrate transport;GO:0015101, organic cation transmembrane transporter activity;GO:0015695, organic cation transport;GO:0015747, urate transport;GO:0016021, integral component of membrane;GO:0016324, apical plasma membrane;GO:0022857, transmembrane transporter activity;GO:0070062, extracellular exosome;GO:0090416, nicotinate trans…	-
TRINITY_DN40808_c0_g4	23.012	2.85712	3.00976	6.08e-08	1.39e-05	up	KOG1375, KOG1375, KOG1375, Beta tubulin [Cytoskeleton]. 1.78079e-117	gi|943966893|ref|XP_014365458.1| PREDICTED: tubulin beta-1 chain-like [Papilio machaon] 9.0e-115	GO:0003924, GTPase activity;GO:0005200, structural constituent of cytoskeleton;GO:0005525, GTP binding;GO:0005737, cytoplasm;GO:0005874, microtubule;GO:0007017, microtubule-based process	-
TRINITY_DN42010_c4_g1	10.237	2.5209	2.02178	0.000582191	0.0159579	up	-	-	-	-
TRINITY_DN52825_c1_g1	7.79702	1.85622	2.07056	0.000666882	0.0175383	up	-	-	-	-
TRINITY_DN52259_c3_g2	28.5936	3.36128	3.08861	8.37e-07	0.000117873	up	KOG1376, KOG1376, KOG1376, Alpha tubulin [Cytoskeleton]. 1.85204e-34	gi|646709566|gb|KDR15366.1| Tubulin alpha-1 chain [Zootermopsis nevadensis] 3.0e-29	GO:0003924, GTPase activity;GO:0005200, structural constituent of cytoskeleton;GO:0005525, GTP binding;GO:0005737, cytoplasm;GO:0005874, microtubule;GO:0007017, microtubule-based process	-
TRINITY_DN51795_c2_g1	30.5792	4.14502	2.8831	2.69e-05	0.0016895	up	-	-	-	-
TRINITY_DN43633_c0_g1	6.5199	1.5882	2.03746	0.00139335	0.0286677	up	-	-	-	-
TRINITY_DN45190_c0_g1	79.0023	13.0466	2.59822	1.55e-09	7.53e-07	up	-	-	-	-
TRINITY_DN51008_c1_g1	9.25133	2.55857	1.85432	0.00054585	0.0152557	up	KOG2087, KOG2087, KOG2087, Glycoprotein hormone receptor [Signal transduction mechanisms]. 3.86122e-43	gi|1032730308|ref|XP_016843811.1| PREDICTED: relaxin receptor 1-like [Nasonia vitripennis] 2.9e-102	GO:0004930, G-protein coupled receptor activity;GO:0005886, plasma membrane;GO:0007188, adenylate cyclase-modulating G-protein coupled receptor signaling pathway;GO:0007567, parturition;GO:0016021, integral component of membrane;GO:0030154, cell differentiation;GO:0030198, extracellular matrix organization;GO:0042562, hormone binding;GO:0046872, metal ion binding;GO:0060427, lung connective tissu…	K04306-ko04080 Neuroactive ligand-receptor interaction
TRINITY_DN49035_c1_g1	3.39439	12.6874	-1.90218	5.3e-09	2.04e-06	down	-	-	-	-
TRINITY_DN46127_c2_g1	5.81135	14.1665	-1.28554	2.69e-05	0.0016895	down	-	gi|71159516|gb|AAZ29608.1| C-type lectin [Penaeus monodon] 8.7e-30	GO:0005576, extracellular region;GO:0030246, carbohydrate binding;GO:0046872, metal ion binding	-
TRINITY_DN46086_c1_g1	7.71776	1.45033	2.4118	0.000793131	0.0198037	up	-	-	GO:0003712, transcription cofactor activity;GO:0004402, histone acetyltransferase activity;GO:0005634, nucleus;GO:0006355, regulation of transcription, DNA-templated;GO:0008270, zinc ion binding	-
TRINITY_DN52742_c2_g1	14.5987	0.941237	3.95514	1.09e-10	8.41e-08	up	-	-	-	-
TRINITY_DN51230_c1_g5	73.0125	0.0232514	11.6166	5.6e-06	0.000530599	up	-	-	-	-
TRINITY_DN39888_c4_g3	9.61927	1.90273	2.33785	0.00119548	0.0259812	up	-	-	-	-
TRINITY_DN37876_c0_g2	1.32436	5.45755	-2.04296	0.00122745	0.0264381	down	-	-	-	-
TRINITY_DN48735_c3_g3	7.97987	2.58456	1.62645	0.000742397	0.0189829	up	-	-	-	-
TRINITY_DN44119_c4_g2	14.0295	0.359519	5.28626	4.07e-14	1.22e-10	up	-	-	-	-
TRINITY_DN42587_c4_g4	19.9943	5.84156	1.77516	0.000169968	0.00656917	up	KOG0835, KOG0835, KOG0835, Cyclin L [General function prediction only]. 3.21827e-18	gi|926648120|ref|XP_013790464.1| PREDICTED: cyclin-L1-like [Limulus polyphemus] 5.4e-25	GO:0000307, cyclin-dependent protein kinase holoenzyme complex;GO:0005634, nucleus;GO:0006351, transcription, DNA-templated;GO:0016538, cyclin-dependent protein serine/threonine kinase regulator activity;GO:0016607, nuclear speck;GO:0045737, positive regulation of cyclin-dependent protein serine/threonine kinase activity;GO:0045944, positive regulation of transcription by RNA polymerase II;GO:190…	-
TRINITY_DN49683_c5_g3	3.51032	9.52196	-1.43966	0.000209288	0.00761726	down	-	-	-	-
TRINITY_DN46354_c3_g1	207.88	436.155	-1.06909	0.000355676	0.0113251	down	-	-	-	-
TRINITY_DN48366_c0_g1	29.7013	1.24228	4.57946	1.26e-06	0.000162929	up	KOG2392, KOG2392, KOG2392, Serpin [Defense mechanisms]. 9.34433e-29	gi|288188852|gb|ADC42876.1| serine proteinase inhibitor 6 [Penaeus monodon] 1.4e-32	GO:0002020, protease binding;GO:0002448, mast cell mediated immunity;GO:0004867, serine-type endopeptidase inhibitor activity;GO:0005615, extracellular space;GO:0005622, intracellular;GO:0005634, nucleus;GO:0005737, cytoplasm;GO:0005829, cytosol;GO:0006955, immune response;GO:0009617, response to bacterium;GO:0010628, positive regulation of gene expression;GO:0010951, negative regulation of endop…	-
TRINITY_DN50347_c3_g3	12.9608	2.99143	2.11525	0.00133657	0.0278108	up	-	-	-	-
TRINITY_DN39140_c1_g1	16.0002	4.23845	1.91649	9.82e-05	0.00438444	up	-	-	-	-
TRINITY_DN49159_c11_g2	10.6498	2.60004	2.03423	0.00118046	0.0256768	up	KOG1807, KOG1807, KOG1807, Helicases [Replication, recombination and repair]. 4.88422e-88	gi|646715816|gb|KDR19284.1| NFX1-type zinc finger-containing protein 1 [Zootermopsis nevadensis] 5.5e-280	GO:0003700, DNA binding transcription factor activity;GO:0005634, nucleus;GO:0008270, zinc ion binding	-
TRINITY_DN49853_c5_g3	5.97365	15.9248	-1.41459	4.41e-08	1.08e-05	down	-	gi|936586033|ref|XP_014206675.1| PREDICTED: G-protein coupled receptor moody-like [Copidosoma floridanum] 2.9e-07	GO:0004930, G-protein coupled receptor activity;GO:0005886, plasma membrane;GO:0005887, integral component of plasma membrane;GO:0005919, pleated septate junction;GO:0007166, cell surface receptor signaling pathway;GO:0007186, G-protein coupled receptor signaling pathway;GO:0007419, ventral cord development;GO:0008366, axon ensheathment;GO:0016021, integral component of membrane;GO:0019991, septa…	-
TRINITY_DN53369_c5_g1	1290.03	364.373	1.82391	6.47e-05	0.00329553	up	KOG4663, KOG4663, KOG4663, Cytochrome b [Energy production and conversion]. 1.98747e-57	gi|401880641|gb|AFQ31575.1| NADH dehydrogenase subunit 4 (mitochondrion) [Procambarus clarkii] 8.6e-96	GO:0005739, mitochondrion;GO:0005743, mitochondrial inner membrane;GO:0006120, mitochondrial electron transport, NADH to ubiquinone;GO:0006122, mitochondrial electron transport, ubiquinol to cytochrome c;GO:0008121, ubiquinol-cytochrome-c reductase activity;GO:0008137, NADH dehydrogenase (ubiquinone) activity;GO:0009055, electron transfer activity;GO:0016021, integral component of membrane;GO:004…	K00412-ko04260 Cardiac muscle contraction;ko02020 Two-component system;ko00190 Oxidative phosphorylation
TRINITY_DN53369_c5_g8	1354.29	437.182	1.63123	0.000409455	0.0124507	up	KOG4845, KOG4845, KOG4845, NADH dehydrogenase, subunit 4 [Energy production and conversion]. 8.81624e-26	gi|401880641|gb|AFQ31575.1| NADH dehydrogenase subunit 4 (mitochondrion) [Procambarus clarkii] 7.5e-68	GO:0005739, mitochondrion;GO:0006120, mitochondrial electron transport, NADH to ubiquinone;GO:0008137, NADH dehydrogenase (ubiquinone) activity;GO:0016021, integral component of membrane;GO:0031966, mitochondrial membrane;GO:0070469, respiratory chain	-
TRINITY_DN48560_c0_g10	13.2527	47.1289	-1.83032	3.86e-06	0.000406423	down	-	gi|558633447|gb|AHA83582.1| C-type lectin [Marsupenaeus japonicus] 1.8e-10	-	-
TRINITY_DN46784_c4_g1	7.90938	2.56093	1.6269	0.00238631	0.0407285	up	-	-	-	-
TRINITY_DN47520_c5_g4	9.9713	1.87182	2.41334	0.000247485	0.00868269	up	-	-	-	-
TRINITY_DN46680_c2_g1	25.9421	10.0151	1.37312	8.96e-05	0.00412349	up	KOG3781, KOG3781, KOG3781, Dystroglycan [Extracellular structures]. 6.04805e-13	gi|926612947|ref|XP_013794752.1| PREDICTED: dystroglycan-like [Limulus polyphemus] 3.6e-171	GO:0002011, morphogenesis of an epithelial sheet;GO:0005509, calcium ion binding;GO:0005604, basement membrane;GO:0005615, extracellular space;GO:0005654, nucleoplasm;GO:0005737, cytoplasm;GO:0005856, cytoskeleton;GO:0005911, cell-cell junction;GO:0005925, focal adhesion;GO:0006509, membrane protein ectodomain proteolysis;GO:0006607, NLS-bearing protein import into nucleus;GO:0007016, cytoskeleta…	K06265-ko04512 ECM-receptor interaction
TRINITY_DN49422_c1_g2	49.7527	10.6547	2.22328	0.0032027	0.0490127	up	-	-	-	-
TRINITY_DN40426_c7_g1	5.19925	0.944261	2.46105	1.05e-06	0.0001406	up	-	-	-	-
TRINITY_DN52989_c3_g1	346.249	86.6622	1.99833	0.000616671	0.0166275	up	-	gi|10444527|gb|AAG17936.1|AF306784_1 vitellogenin [Cherax quadricarinatus] 1.7e-127	GO:0005319, lipid transporter activity;GO:0008289, lipid binding;GO:0045735, nutrient reservoir activity;GO:0048477, oogenesis	-
TRINITY_DN39403_c11_g1	136.359	32.9495	2.04908	0.00051593	0.0146515	up	KOG2332, KOG2332, KOG2332, Ferritin [Inorganic ion transport and metabolism]. 1.08792e-11	gi|295291556|gb|ADF87491.1| ferritin 2 [Eriocheir sinensis] 3.3e-48	GO:0004322, ferroxidase activity;GO:0005576, extracellular region;GO:0005623, cell;GO:0006826, iron ion transport;GO:0006879, cellular iron ion homeostasis;GO:0008199, ferric iron binding	K00522-ko04978 Mineral absorption
TRINITY_DN40826_c0_g1	68.0038	17.0404	1.99666	8.99e-05	0.00412349	up	-	-	-	-
TRINITY_DN40988_c4_g1	6.45591	1.7435	1.88863	0.000114759	0.00494263	up	KOG3738, KOG3738, KOG3738, Predicted polypeptide N-acetylgalactosaminyltransferase [Posttranslational modification, protein turnover, chaperones]. 0.0	gi|746861921|ref|XP_011061857.1| PREDICTED: polypeptide N-acetylgalactosaminyltransferase 2 isoform X2 [Acromyrmex echinatior] 2.5e-214	GO:0000139, Golgi membrane;GO:0002378, immunoglobulin biosynthetic process;GO:0004653, polypeptide N-acetylgalactosaminyltransferase activity;GO:0005789, endoplasmic reticulum membrane;GO:0005794, Golgi apparatus;GO:0005795, Golgi stack;GO:0006486, protein glycosylation;GO:0006493, protein O-linked glycosylation;GO:0016020, membrane;GO:0016021, integral component of membrane;GO:0016266, O-glycan …	K00710-ko00512 Mucin type O-glycan biosynthesis
TRINITY_DN47774_c1_g1	1.1992	8.14571	-2.76397	0.00290549	0.0462186	down	-	-	-	-
TRINITY_DN44303_c3_g2	6.03111	1.71894	1.81091	0.000113372	0.00490299	up	-	gi|817064219|ref|XP_012253844.1| PREDICTED: xanthine dehydrogenase isoform X2 [Athalia rosae] 2.7e-06	GO:0004854, xanthine dehydrogenase activity;GO:0004855, xanthine oxidase activity;GO:0005506, iron ion binding;GO:0005777, peroxisome;GO:0009055, electron transfer activity;GO:0009115, xanthine catabolic process;GO:0016614, oxidoreductase activity, acting on CH-OH group of donors;GO:0043546, molybdopterin cofactor binding;GO:0050660, flavin adenine dinucleotide binding;GO:0051537, 2 iron, 2 sulfu…	-
TRINITY_DN46999_c3_g2	11.437	3.14845	1.86099	1.93e-05	0.00133938	up	-	-	-	-
TRINITY_DN44977_c2_g1	19.3812	3.88786	2.31761	3.81e-05	0.00218521	up	KOG1028, KOG1028, KOG1028, Ca2+-dependent phospholipid-binding protein Synaptotagmin, required for synaptic vesicle and secretory granule exocytosis [Signal transduction mechanisms, Intracellular trafficking, secretion, and vesicular transport]. 4.01373e-40	gi|1008428680|ref|XP_015840571.1| PREDICTED: uncharacterized protein LOC664073 isoform X3 [Tribolium castaneum] 4.4e-108	GO:0005509, calcium ion binding;GO:0005544, calcium-dependent phospholipid binding;GO:0005886, plasma membrane;GO:0006886, intracellular protein transport;GO:0006887, exocytosis;GO:0006906, vesicle fusion;GO:0017158, regulation of calcium ion-dependent exocytosis;GO:0019905, syntaxin binding;GO:0030276, clathrin binding;GO:0048791, calcium ion-regulated exocytosis of neurotransmitter;GO:0070382, …	-
TRINITY_DN52131_c5_g1	4.98928	555.798	-6.79958	0.000590152	0.0161627	down	-	-	-	-
TRINITY_DN45639_c2_g1	41.4095	90.3195	-1.12508	9.32e-09	3.12e-06	down	KOG1417, KOG1417, KOG1417, Homogentisate 1,2-dioxygenase [Amino acid transport and metabolism]. 4.43491e-180	gi|321462253|gb|EFX73278.1| hypothetical protein DAPPUDRAFT_307928 [Daphnia pulex] 7.3e-124	GO:0004411, homogentisate 1,2-dioxygenase activity;GO:0006559, L-phenylalanine catabolic process;GO:0006570, tyrosine metabolic process;GO:0006572, tyrosine catabolic process;GO:0046872, metal ion binding	K00451-ko00643 Styrene degradation;ko00350 Tyrosine metabolism
TRINITY_DN49925_c5_g1	60.5166	125.556	-1.05293	3.66e-07	5.88e-05	down	-	-	-	-
TRINITY_DN47558_c0_g3	1.80215	8.79803	-2.28746	0.000917776	0.0216674	down	-	-	-	-
TRINITY_DN41920_c2_g2	52.3605	148.546	-1.50436	4.89e-05	0.00268957	down	-	-	-	-
TRINITY_DN53187_c1_g1	24.7916	2.00413	3.6288	1.15e-07	2.37e-05	up	-	-	-	-
TRINITY_DN44567_c0_g2	33.5746	5.7549	2.54451	0.000614412	0.0165936	up	-	gi|405953007|gb|EKC20746.1| hypothetical protein CGI_10005504, partial [Crassostrea gigas] 2.2e-10	-	-
TRINITY_DN51446_c4_g5	25.2523	8.16682	1.62857	0.00224148	0.0392443	up	-	gi|299889222|dbj|BAJ10320.1| TNF superfamily ligand Eiger homologue [Marsupenaeus japonicus] 2.7e-75	GO:0005102, signaling receptor binding;GO:0005164, tumor necrosis factor receptor binding;GO:0005615, extracellular space;GO:0005622, intracellular;GO:0005886, plasma membrane;GO:0006915, apoptotic process;GO:0006955, immune response;GO:0007254, JNK cascade;GO:0014009, glial cell proliferation;GO:0016021, integral component of membrane;GO:0032813, tumor necrosis factor receptor superfamily bindin…	K16678-ko04391 Hippo signaling pathway -fly;ko04013 MAPK signaling pathway - fly;ko04214 Apoptosis - fly
TRINITY_DN51307_c0_g2	28.5662	113.163	-1.98602	9.43e-11	7.61e-08	down	-	-	-	-
TRINITY_DN46850_c2_g2	16.2858	0.679551	4.58289	1.7e-07	3.2e-05	up	-	-	-	-
TRINITY_DN47676_c3_g3	3.36776	7.98785	-1.24602	1.99e-05	0.00135699	down	-	-	-	-
TRINITY_DN51929_c1_g4	22.1207	5.88604	1.91003	3.05e-05	0.00186516	up	-	-	-	-
TRINITY_DN49692_c1_g1	22.1962	1.59748	3.79644	3.99e-07	6.29e-05	up	-	-	-	-
TRINITY_DN52553_c1_g3	3943.66	1253.66	1.65339	3.51e-05	0.00205456	up	KOG4664, KOG4664, KOG4664, Cytochrome oxidase subunit III and related proteins [Energy production and conversion]. 2.35526e-74	gi|378587720|ref|YP_005296391.1| COX3 gene product (mitochondrion) [Procambarus clarkii] 8.8e-114	GO:0004129, cytochrome-c oxidase activity;GO:0005739, mitochondrion;GO:0005743, mitochondrial inner membrane;GO:0016021, integral component of membrane;GO:0019646, aerobic electron transport chain	K02262-ko00190 Oxidative phosphorylation;ko04260 Cardiac muscle contraction
TRINITY_DN50635_c8_g1	7.24496	0.211557	5.09786	0.0006373	0.0169217	up	-	-	-	-
TRINITY_DN39123_c0_g2	5.23823	0.936357	2.48395	7.47e-05	0.0036539	up	KOG0032, KOG0032, KOG0032, Ca2+/calmodulin-dependent protein kinase, EF-Hand protein superfamily [Signal transduction mechanisms]. 5.09786e-49	gi|972182184|ref|XP_015172466.1| PREDICTED: death-associated protein kinase related-like [Polistes dominula] 5.2e-79	GO:0002009, morphogenesis of an epithelium;GO:0004672, protein kinase activity;GO:0004674, protein serine/threonine kinase activity;GO:0005524, ATP binding;GO:0005634, nucleus;GO:0006468, protein phosphorylation;GO:0007155, cell adhesion;GO:0007476, imaginal disc-derived wing morphogenesis;GO:0007480, imaginal disc-derived leg morphogenesis;GO:0008360, regulation of cell shape;GO:0040018, positiv…	-
TRINITY_DN43082_c2_g1	28.386	2.4731	3.52079	0.00173488	0.0333702	up	-	gi|1009547437|ref|XP_015909600.1| PREDICTED: solute carrier family 43 member 3-like [Parasteatoda tepidariorum] 7.7e-12	GO:0016021, integral component of membrane;GO:0055085, transmembrane transport	-
TRINITY_DN42199_c2_g1	4.99679	15.7699	-1.6581	3.43e-06	0.000375061	down	-	-	-	-
TRINITY_DN53417_c12_g1	55.551	16.8531	1.7208	0.00234139	0.0402702	up	KOG4296, KOG4296, KOG4296, Epithelin/granulin [Signal transduction mechanisms]. 1.13367e-08	gi|871209744|ref|XP_012942589.1| PREDICTED: granulins-like isoform X5 [Aplysia californica] 1.4e-85	GO:0001835, blastocyst hatching;GO:0005615, extracellular space;GO:0005739, mitochondrion;GO:0007566, embryo implantation;GO:0043231, intracellular membrane-bounded organelle;GO:0050679, positive regulation of epithelial cell proliferation;GO:0070062, extracellular exosome	-
TRINITY_DN45650_c0_g1	16.1492	1.97508	3.03148	5.22e-12	7.5e-09	up	-	-	-	-
TRINITY_DN45650_c0_g3	14.2886	1.74239	3.03573	2.26e-08	6.32e-06	up	-	-	-	-
TRINITY_DN40975_c5_g1	6.22358	1.62177	1.94017	0.00291431	0.0462976	up	-	-	-	-
TRINITY_DN46063_c1_g7	26.3361	2.5319	3.37875	3.67e-05	0.00212015	up	-	-	-	-
TRINITY_DN39889_c2_g2	5.77384	12.7232	-1.13986	6.15e-05	0.00316204	down	KOG0113, KOG0113, KOG0113, U1 small nuclear ribonucleoprotein (RRM superfamily) [RNA processing and modification]. 1.3431e-25	gi|149605642|ref|XP_001519834.1| PREDICTED: U11/U12 small nuclear ribonucleoprotein 35 kDa protein [Ornithorhynchus anatinus] 2.3e-49	GO:0000166, nucleotide binding;GO:0000243, commitment complex;GO:0000398, mRNA splicing, via spliceosome;GO:0003676, nucleic acid binding;GO:0003729, mRNA binding;GO:0005689, U12-type spliceosomal complex;GO:0017069, snRNA binding;GO:0071011, precatalytic spliceosome	-
TRINITY_DN48256_c1_g2	57.5511	15.3872	1.90311	0.000228364	0.00816778	up	-	-	-	-
TRINITY_DN45476_c0_g4	14.2333	1.43128	3.31389	1.42e-05	0.00105627	up	-	-	-	-
TRINITY_DN50493_c4_g1	6.05628	0.745668	3.02183	2.5e-11	2.98e-08	up	-	-	-	-
TRINITY_DN41665_c4_g1	13.9087	4.43648	1.6485	0.00205455	0.0371435	up	-	-	-	-
TRINITY_DN53418_c6_g1	25.932	7.38174	1.8127	0.00122357	0.0263888	up	-	-	-	-
TRINITY_DN51625_c8_g1	8.07677	2.09569	1.94635	5.48e-05	0.00291176	up	-	-	-	-
TRINITY_DN42017_c1_g1	24.5257	83.3039	-1.76409	1.29e-10	9.7e-08	down	-	-	-	-
TRINITY_DN49600_c3_g2	16.1019	5.67198	1.50531	0.00259595	0.0428992	up	-	-	-	-
TRINITY_DN49900_c1_g1	228.102	107.806	1.08124	0.0029224	0.0463758	up	-	gi|939687652|ref|XP_014287780.1| PREDICTED: uncharacterized protein LOC106688033 [Halyomorpha halys] 2.5e-104	GO:0016021, integral component of membrane	-
TRINITY_DN38151_c0_g1	9.73634	2.47398	1.97654	0.000231598	0.00825667	up	-	-	-	-
TRINITY_DN52181_c4_g1	5.2033	1.34878	1.94777	0.000229783	0.0082008	up	-	-	-	-
TRINITY_DN50205_c1_g2	2.43878	5.89499	-1.27333	0.000174522	0.00669667	down	-	-	-	-
TRINITY_DN48946_c0_g1	6.89548	1.75156	1.97701	0.00142506	0.0291028	up	-	-	-	-
TRINITY_DN43674_c1_g3	20.5737	3.87005	2.41038	6.21e-07	9.25e-05	up	KOG1600, KOG1600, KOG1600, Fatty acid desaturase [Lipid transport and metabolism]. 1.60792e-94	gi|829040833|gb|AKL59784.1| delta-9 acyl-CoA desaturase [Scylla paramamosain] 4.6e-158	GO:0004768, stearoyl-CoA 9-desaturase activity;GO:0005789, endoplasmic reticulum membrane;GO:0006633, fatty acid biosynthetic process;GO:0006636, unsaturated fatty acid biosynthetic process;GO:0016021, integral component of membrane;GO:0016491, oxidoreductase activity;GO:0016717, oxidoreductase activity, acting on paired donors, with oxidation of a pair of donors resulting in the reduction of mol…	K00507-ko04152 AMPK signaling pathway;ko04212 Longevity regulating pathway - worm;ko01212 Fatty acid metabolism;ko03320 PPAR signaling pathway;ko01040 Biosynthesis of unsaturated fatty acids
TRINITY_DN38954_c0_g1	32.328	67.3125	-1.05809	7.71e-05	0.00370837	down	-	-	-	-
TRINITY_DN37399_c0_g1	14.5453	0.805853	4.17389	1.36e-06	0.000173343	up	-	-	-	-
TRINITY_DN44444_c6_g1	21.6674	2.86613	2.91835	0.000646839	0.0170893	up	-	-	-	-
TRINITY_DN53214_c7_g1	40.0279	4.28516	3.22359	3.89e-10	2.57e-07	up	-	-	-	-
TRINITY_DN45972_c3_g5	25.3425	4.23828	2.58001	5.45e-05	0.00291176	up	-	-	-	-
TRINITY_DN38070_c0_g1	7.17103	15.7555	-1.1356	0.00150288	0.0302073	down	-	-	-	-
TRINITY_DN48315_c2_g4	503.879	148.36	1.76397	0.00223585	0.0392003	up	-	gi|926573519|gb|ALD48733.1| vitellogenin, partial [Procambarus clarkii] 6.9e-140	GO:0005319, lipid transporter activity;GO:0008289, lipid binding;GO:0045735, nutrient reservoir activity;GO:0048477, oogenesis	-
TRINITY_DN49764_c5_g1	11.8643	3.39681	1.80437	0.000383199	0.0119149	up	-	-	-	-
TRINITY_DN53189_c1_g2	6.97236	3.15968	1.14187	1.97e-05	0.00135381	up	-	-	GO:0004930, G-protein coupled receptor activity;GO:0005886, plasma membrane;GO:0007166, cell surface receptor signaling pathway;GO:0007186, G-protein coupled receptor signaling pathway;GO:0008340, determination of adult lifespan;GO:0016021, integral component of membrane;GO:0042594, response to starvation	-
TRINITY_DN44144_c2_g1	34.7256	2.54583	3.76979	0.000829695	0.0203632	up	-	-	-	-
TRINITY_DN38784_c7_g3	3.00987	22.9623	-2.9315	7.94e-06	0.000676923	down	-	-	-	-
TRINITY_DN44637_c0_g1	115.94	39.6114	1.54938	0.000707244	0.0183373	up	-	-	-	-
TRINITY_DN53421_c6_g1	13.444	2.81072	2.25795	1.79e-05	0.00127167	up	-	gi|762108606|ref|XP_011436930.1| PREDICTED: uncharacterized protein LOC105334976 [Crassostrea gigas] 5.1e-223	GO:0003676, nucleic acid binding;GO:0008270, zinc ion binding;GO:0015074, DNA integration;GO:0016021, integral component of membrane	-
TRINITY_DN46613_c2_g3	9.28885	2.8621	1.69843	0.00248973	0.0417933	up	-	-	-	-
TRINITY_DN39886_c9_g2	5.13342	1.01181	2.34299	0.00035778	0.0113706	up	-	-	-	-
TRINITY_DN41739_c1_g2	219.1	86.7554	1.33657	0.00247083	0.0416005	up	-	-	-	-
TRINITY_DN40165_c3_g4	2.57044	7.50803	-1.54642	3.03e-05	0.0018628	down	-	-	-	-
TRINITY_DN38705_c8_g2	6.79881	0.212904	4.99701	7.53e-05	0.0036539	up	-	-	-	-
TRINITY_DN46271_c6_g4	12.7151	1.98984	2.67581	9.31e-05	0.00423513	up	-	-	-	-
TRINITY_DN40737_c6_g3	10.1563	2.97763	1.77014	0.000896875	0.021424	up	-	-	-	-
TRINITY_DN42870_c4_g1	1.63407	7.27308	-2.1541	4.86e-06	0.000481308	down	KOG0379, KOG0379, KOG0379, Kelch repeat-containing proteins [General function prediction only]. 8.12503e-16	gi|676475372|ref|XP_009060450.1| hypothetical protein LOTGIDRAFT_125466, partial [Lottia gigantea] 2.0e-53	GO:0005634, nucleus;GO:0005737, cytoplasm	-
TRINITY_DN38909_c7_g1	5.97273	1.53712	1.95816	0.00225605	0.0393383	up	-	-	GO:0003950, NAD+ ADP-ribosyltransferase activity;GO:0005634, nucleus;GO:0046872, metal ion binding	-
TRINITY_DN49810_c2_g2	9.1947	2.41355	1.92964	0.000579242	0.0159299	up	-	-	-	-
TRINITY_DN51649_c2_g8	0.237157	13.9656	-5.87989	4.61e-12	6.93e-09	down	-	-	-	-
TRINITY_DN43437_c3_g2	0.299343	5.81438	-4.27975	5.43e-05	0.00291176	down	-	gi|939651322|ref|XP_014274753.1| PREDICTED: uncharacterized protein LOC106679882 [Halyomorpha halys] 6.7e-10	-	-
TRINITY_DN44995_c0_g2	123.707	35.3559	1.80691	0.00010676	0.00467202	up	KOG1437, KOG1437, KOG1437, Fasciclin and related adhesion glycoproteins [Cell wall/membrane/envelope biogenesis, Extracellular structures]. 1.0147e-07	gi|646701025|gb|KDR10948.1| Transforming growth factor-beta-induced protein ig-h3 [Zootermopsis nevadensis] 4.5e-123	GO:0001666, response to hypoxia;GO:0001953, negative regulation of cell-matrix adhesion;GO:0003073, regulation of systemic arterial blood pressure;GO:0005578, proteinaceous extracellular matrix;GO:0005615, extracellular space;GO:0005802, trans-Golgi network;GO:0007155, cell adhesion;GO:0008201, heparin binding;GO:0008593, regulation of Notch signaling pathway;GO:0009612, response to mechanical st…	-
TRINITY_DN33637_c0_g1	10.9003	0.543677	4.32547	0.00169535	0.0328197	up	-	-	-	-
TRINITY_DN51336_c2_g2	101.591	9.14611	3.47347	6.52e-11	5.53e-08	up	-	-	-	-
TRINITY_DN49648_c3_g2	31.0034	10.0448	1.62597	0.00307039	0.0479419	up	-	gi|646711362|gb|KDR16548.1| hypothetical protein L798_08877 [Zootermopsis nevadensis] 7.0e-15	-	-
TRINITY_DN45855_c2_g2	8.10821	1.5776	2.36165	6.06e-06	0.000563575	up	-	-	-	-
TRINITY_DN48766_c1_g1	16.118	3.89538	2.04884	0.00110375	0.0245407	up	-	-	-	-
TRINITY_DN41839_c6_g1	5.36986	1.39551	1.94409	0.000790799	0.0197696	up	KOG3573, KOG3573, KOG3573, Caspase, apoptotic cysteine protease [Cell cycle control, cell division, chromosome partitioning]. 3.39053e-06	gi|296933492|gb|ADH93857.1| caspase [Marsupenaeus japonicus] 2.0e-62	GO:0004197, cysteine-type endopeptidase activity;GO:0005634, nucleus;GO:0005737, cytoplasm;GO:0008544, epidermis development;GO:0031424, keratinization;GO:0045095, keratin filament;GO:0070062, extracellular exosome;GO:0070268, cornification;GO:0097153, cysteine-type endopeptidase activity involved in apoptotic process	-
TRINITY_DN50361_c0_g1	21.2134	6.37442	1.73461	0.000333857	0.0108076	up	KOG4185, KOG4185, KOG4185, Predicted E3 ubiquitin ligase [Posttranslational modification, protein turnover, chaperones]. 7.99616e-07	gi|25395437|pir||D88072 protein ZK1240.1 [imported] - Caenorhabditis elegans 3.0e-07	GO:0003755, peptidyl-prolyl cis-trans isomerase activity;GO:0006457, protein folding;GO:0008270, zinc ion binding	-
TRINITY_DN50253_c2_g4	19.949	6.6229	1.59078	0.000545299	0.0152557	up	-	-	-	-
TRINITY_DN50672_c2_g2	7.31592	0.461177	3.98765	4.75e-09	1.87e-06	up	-	gi|829847206|ref|XP_012636685.1| PREDICTED: serine protease HTRA1 [Microcebus murinus] 1.1e-07	GO:0001558, regulation of cell growth;GO:0001890, placenta development;GO:0004252, serine-type endopeptidase activity;GO:0005886, plasma membrane;GO:0030512, negative regulation of transforming growth factor beta receptor signaling pathway;GO:0030514, negative regulation of BMP signaling pathway;GO:0031012, extracellular matrix;GO:0060718, chorionic trophoblast cell differentiation;GO:0070062, ex…	-
TRINITY_DN45855_c2_g6	11.3702	2.03648	2.4811	2e-05	0.00136304	up	-	-	-	-
TRINITY_DN43234_c1_g2	9.04587	21.6722	-1.26052	0.00289934	0.0461606	down	-	-	-	-
TRINITY_DN47977_c0_g3	27.6207	68.1156	-1.30224	1.05e-05	0.000853095	down	-	-	-	-
TRINITY_DN52403_c3_g1	10.3603	21.6336	-1.06221	2.86e-05	0.00178054	down	KOG1516, KOG1516, KOG1516, Carboxylesterase and related proteins [General function prediction only]. 4.23131e-35	gi|326579693|gb|ADZ96218.1| JHE-like carboxylesterase 2 [Pandalopsis japonica] 5.8e-60	GO:0005576, extracellular region;GO:0016787, hydrolase activity;GO:0052689, carboxylic ester hydrolase activity	K03927-ko00983 Drug metabolism - other enzymes
TRINITY_DN50269_c0_g1	35.3299	7.14139	2.30661	1.65e-05	0.00119278	up	-	-	-	-
TRINITY_DN39210_c0_g2	14.8222	0.25253	5.87516	6.95e-06	0.000612771	up	-	gi|998519041|ref|XP_015520438.1| PREDICTED: uncharacterized protein LOC107224772 [Neodiprion lecontei] 3.6e-29	GO:0005576, extracellular region;GO:0006030, chitin metabolic process;GO:0008061, chitin binding	-
TRINITY_DN44591_c3_g1	155.94	26.3737	2.56382	3.47e-12	5.46e-09	up	KOG3882, KOG3882, KOG3882, Tetraspanin family integral membrane protein [General function prediction only]. 1.68728e-15	gi|345452835|gb|AEN94569.1| tetraspanin [Scylla paramamosain] 4.1e-52	GO:0005887, integral component of plasma membrane;GO:0007166, cell surface receptor signaling pathway;GO:0016021, integral component of membrane;GO:0070062, extracellular exosome	-
TRINITY_DN47338_c3_g5	5.99209	0.526993	3.5072	5.02e-05	0.00273026	up	-	-	-	-
TRINITY_DN45170_c5_g1	7.64301	2.01222	1.92536	0.00194219	0.0359169	up	-	gi|77799503|dbj|BAE46611.1| reverse transcriptase [Procambarus clarkii] 1.8e-09	GO:0003964, RNA-directed DNA polymerase activity	-
TRINITY_DN41958_c0_g1	5.51023	0.892228	2.62663	0.000177423	0.00676155	up	-	gi|871224875|ref|XP_012936545.1| PREDICTED: uncharacterized protein LOC101858175 [Aplysia californica] 1.8e-08	-	-
TRINITY_DN48520_c0_g3	272.252	78.6675	1.7911	0.00070505	0.0183248	up	-	-	-	-
TRINITY_DN48904_c9_g1	7.28707	2.74932	1.40627	0.00279254	0.0451335	up	-	gi|970897444|ref|XP_015114280.1| PREDICTED: uncharacterized protein LOC107039269 [Diachasma alloeum] 5.1e-55	GO:0016021, integral component of membrane	-
TRINITY_DN39920_c1_g1	10.0744	2.80357	1.84536	0.00303628	0.0476304	up	-	-	-	-
TRINITY_DN45371_c1_g1	18.5354	4.67721	1.98656	0.00279391	0.0451337	up	-	-	-	-
TRINITY_DN44368_c1_g3	35.0818	11.4612	1.61397	1.09e-05	0.00087685	up	-	-	-	-
TRINITY_DN41009_c4_g1	23.4733	5.10662	2.20058	0.000100228	0.00444497	up	-	-	-	-
TRINITY_DN35934_c0_g1	6.75593	0.0001	16.0439	0.000627621	0.0167661	up	-	-	-	-
TRINITY_DN52830_c2_g1	6.39307	0.541085	3.56258	0.00213682	0.0380283	up	-	-	-	-
TRINITY_DN46043_c0_g2	7.77004	1.44981	2.42206	0.0020656	0.0372821	up	KOG3626, KOG3626, KOG3626, Organic anion transporter [Secondary metabolites biosynthesis, transport and catabolism]. 4.07043e-89	gi|568250764|gb|ETN60408.1| organic anion transporter [Anopheles darlingi] 1.3e-93	GO:0005215, transporter activity;GO:0005886, plasma membrane;GO:0005887, integral component of plasma membrane;GO:0006810, transport;GO:0006811, ion transport;GO:0007275, multicellular organism development;GO:0007283, spermatogenesis;GO:0015347, sodium-independent organic anion transmembrane transporter activity;GO:0016021, integral component of membrane;GO:0016323, basolateral plasma membrane;GO…	-
TRINITY_DN39767_c2_g4	9.42822	2.39584	1.97645	3.67e-05	0.00212015	up	-	-	-	-
TRINITY_DN45380_c1_g1	23.8835	9.78902	1.28678	0.000795192	0.0198402	up	KOG0147, KOG0147, KOG0147, Transcriptional coactivator CAPER (RRM superfamily) [Transcription]. 3.29927e-22	gi|512812841|ref|XP_004910811.1| PREDICTED: probable RNA-binding protein 23 isoform X1 [Xenopus tropicalis] 6.4e-22	GO:0000166, nucleotide binding;GO:0003723, RNA binding;GO:0005634, nucleus;GO:0006397, mRNA processing;GO:0016020, membrane	-
TRINITY_DN47605_c2_g2	15.0765	4.65377	1.69583	0.00169342	0.0328016	up	-	-	-	-
TRINITY_DN49507_c2_g1	18.5475	4.10115	2.17712	5.56e-05	0.00292918	up	-	-	-	-
TRINITY_DN46620_c6_g1	26.3889	2.92	3.17589	3.32e-07	5.46e-05	up	KOG2624, KOG2624, KOG2624, Triglyceride lipase-cholesterol esterase [Lipid transport and metabolism]. 2.13009e-96	gi|936581074|ref|XP_014204869.1| PREDICTED: lipase 3-like [Copidosoma floridanum] 1.2e-81	GO:0004806, triglyceride lipase activity;GO:0005576, extracellular region;GO:0005739, mitochondrion;GO:0006108, malate metabolic process;GO:0016042, lipid catabolic process;GO:0016615, malate dehydrogenase activity;GO:0016788, hydrolase activity, acting on ester bonds	K01052-ko00100 Steroid biosynthesis;ko04142 Lysosome
TRINITY_DN53170_c2_g5	7.48299	0.531843	3.81454	2.05e-08	5.89e-06	up	-	-	-	-
TRINITY_DN39769_c0_g1	6.10831	1.30788	2.22354	2.18e-05	0.00145118	up	-	gi|936678030|ref|XP_014224383.1| PREDICTED: putative uncharacterized protein DDB_G0282129 [Trichogramma pretiosum] 2.1e-14	-	-
TRINITY_DN53300_c1_g1	2.99632	12.4831	-2.05872	1.5e-07	2.87e-05	down	-	-	-	-
TRINITY_DN48330_c3_g1	167.081	3.67108	5.5082	4.53e-08	1.09e-05	up	-	gi|291237320|ref|XP_002738583.1| PREDICTED: low-density lipoprotein receptor-related protein 1-like [Saccoglossus kowalevskii] 6.0e-16	GO:0001701, in utero embryonic development;GO:0005041, low-density lipoprotein particle receptor activity;GO:0005509, calcium ion binding;GO:0005886, plasma membrane;GO:0016020, membrane;GO:0016021, integral component of membrane;GO:0017147, Wnt-protein binding;GO:0042813, Wnt-activated receptor activity;GO:0043235, receptor complex;GO:0044332, Wnt signaling pathway involved in dorsal/ventral axi…	-
TRINITY_DN45693_c1_g3	1891.26	710.399	1.41265	0.0020017	0.036588	up	KOG4767, KOG4767, KOG4767, Cytochrome c oxidase, subunit II, and related proteins [Energy production and conversion]. 9.74669e-73	gi|378587717|ref|YP_005296388.1| COX2 gene product (mitochondrion) [Procambarus clarkii] 3.0e-95	GO:0004129, cytochrome-c oxidase activity;GO:0005507, copper ion binding;GO:0005743, mitochondrial inner membrane;GO:0016021, integral component of membrane;GO:0022900, electron transport chain;GO:0070469, respiratory chain	K02261-ko00190 Oxidative phosphorylation;ko04260 Cardiac muscle contraction
TRINITY_DN52359_c0_g1	41.2569	10.3171	1.9996	0.000367717	0.0115752	up	KOG4177, KOG4177, KOG4177, Ankyrin [Cell wall/membrane/envelope biogenesis]. 5.11868e-54	gi|919000015|ref|XP_013402070.1| PREDICTED: serine/threonine-protein phosphatase 6 regulatory ankyrin repeat subunit A-like isoform X2 [Lingula anatina] 3.5e-56	GO:0005198, structural molecule activity;GO:0005200, structural constituent of cytoskeleton;GO:0005634, nucleus;GO:0005737, cytoplasm;GO:0005829, cytosol;GO:0005856, cytoskeleton;GO:0005886, plasma membrane;GO:0006887, exocytosis;GO:0006888, ER to Golgi vesicle-mediated transport;GO:0007010, cytoskeleton organization;GO:0007165, signal transduction;GO:0008093, cytoskeletal adaptor activity;GO:001…	-
TRINITY_DN41215_c1_g2	10.3219	0.813138	3.66607	5.71e-14	1.57e-10	up	KOG1348, KOG1348, KOG1348, Asparaginyl peptidases [Posttranslational modification, protein turnover, chaperones]. 9.13001e-89	gi|919020804|ref|XP_013394313.1| PREDICTED: legumain-like [Lingula anatina] 1.1e-101	GO:0003014, renal system process;GO:0004197, cysteine-type endopeptidase activity;GO:0005764, lysosome;GO:0006508, proteolysis;GO:0006624, vacuolar protein processing;GO:0008233, peptidase activity;GO:0032801, receptor catabolic process;GO:0051603, proteolysis involved in cellular protein catabolic process;GO:1901185, negative regulation of ERBB signaling pathway	K01369-ko04142 Lysosome;ko04612 Antigen processing and presentation
TRINITY_DN48177_c6_g1	996.816	2389.79	-1.26149	6.47e-05	0.00329553	down	KOG0027, KOG0027, KOG0027, Calmodulin and related proteins (EF-Hand superfamily) [Signal transduction mechanisms]. 6.49966e-23	gi|1028686567|ref|XP_016657504.1| PREDICTED: neo-calmodulin-like isoform X2 [Acyrthosiphon pisum] 5.0e-35	GO:0005509, calcium ion binding	-
TRINITY_DN51675_c2_g1	9.24081	2.6048	1.82685	0.003098	0.0481645	up	-	-	-	-
TRINITY_DN40126_c5_g1	17.983	3.41674	2.39594	0.000304108	0.0100914	up	-	-	-	-
TRINITY_DN52699_c0_g1	11.0705	2.13366	2.37531	1.26e-05	0.000971311	up	KOG3736, KOG3736, KOG3736, Polypeptide N-acetylgalactosaminyltransferase [Posttranslational modification, protein turnover, chaperones]. 1.20082e-10	gi|646707446|gb|KDR14208.1| Polypeptide N-acetylgalactosaminyltransferase 2 [Zootermopsis nevadensis] 4.5e-12	GO:0000139, Golgi membrane;GO:0002378, immunoglobulin biosynthetic process;GO:0004653, polypeptide N-acetylgalactosaminyltransferase activity;GO:0005789, endoplasmic reticulum membrane;GO:0005794, Golgi apparatus;GO:0005795, Golgi stack;GO:0006486, protein glycosylation;GO:0006493, protein O-linked glycosylation;GO:0016020, membrane;GO:0016021, integral component of membrane;GO:0016266, O-glycan …	-
TRINITY_DN36853_c0_g1	6.03189	14.7858	-1.29353	0.00110993	0.0246614	down	-	-	-	-
TRINITY_DN47121_c6_g3	50.3787	1.3902	5.17945	9.86e-07	0.000133751	up	-	-	-	-
TRINITY_DN42534_c0_g1	4.77865	12.9604	-1.43944	0.000712669	0.0183938	down	-	-	-	-
TRINITY_DN47235_c5_g2	1.46638	8.72171	-2.57235	2.49e-12	4.11e-09	down	-	gi|541046497|gb|ERG85280.1| beta- -galactosyltransferase 1 [Ascaris suum] 9.9e-06	GO:0000139, Golgi membrane;GO:0006486, protein glycosylation;GO:0008378, galactosyltransferase activity;GO:0016021, integral component of membrane	-
TRINITY_DN53346_c31_g2	9.12154	3.89763	1.22668	0.000125387	0.00527774	up	-	-	-	-
TRINITY_DN42380_c5_g7	7.44133	0.698556	3.41311	0.000453296	0.0134622	up	-	-	-	-
TRINITY_DN38752_c0_g5	52.9578	7.49479	2.82088	5.09e-06	0.000498393	up	-	-	-	-
TRINITY_DN43972_c0_g1	84.3186	31.6311	1.41451	0.00113703	0.0250784	up	KOG4004, KOG4004, KOG4004, Matricellular protein Osteonectin/SPARC/BM-40 [Extracellular structures]. 7.49314e-41	gi|768431340|ref|XP_011556941.1| PREDICTED: SPARC [Plutella xylostella] 3.4e-84	GO:0005509, calcium ion binding;GO:0005578, proteinaceous extracellular matrix;GO:0005604, basement membrane;GO:0005615, extracellular space;GO:0007165, signal transduction;GO:0007275, multicellular organism development	-
TRINITY_DN40732_c8_g1	8.11337	2.26548	1.84048	0.000371736	0.0116463	up	KOG0583, KOG0583, KOG0583, Serine/threonine protein kinase [Signal transduction mechanisms]. 1.60507e-39	gi|926614839|ref|XP_013772477.1| PREDICTED: serine/threonine-protein kinase pim-3-like [Limulus polyphemus] 2.2e-94	GO:0004674, protein serine/threonine kinase activity;GO:0005524, ATP binding;GO:0005737, cytoplasm;GO:0043066, negative regulation of apoptotic process	-
TRINITY_DN47106_c5_g4	5.9246	1.13462	2.38451	0.00200787	0.0366597	up	-	-	-	-
TRINITY_DN47993_c1_g5	7.20721	1.64558	2.13085	1.2e-05	0.000941476	up	-	-	-	-
TRINITY_DN42459_c1_g1	3.03027	8.73334	-1.52709	0.00020184	0.00744446	down	-	-	-	-
TRINITY_DN52229_c1_g1	24.1772	1.58382	3.93217	4.17e-15	1.72e-11	up	-	-	-	-
TRINITY_DN39233_c4_g3	34.3617	6.17663	2.47591	1.67e-06	0.000204349	up	KOG3736, KOG3736, KOG3736, Polypeptide N-acetylgalactosaminyltransferase [Posttranslational modification, protein turnover, chaperones]. 1.46697e-15	gi|780158920|ref|XP_011682780.1| PREDICTED: polypeptide N-acetylgalactosaminyltransferase 16 [Strongylocentrotus purpuratus] 1.2e-21	GO:0000139, Golgi membrane;GO:0004653, polypeptide N-acetylgalactosaminyltransferase activity;GO:0016021, integral component of membrane;GO:0016266, O-glycan processing;GO:0030246, carbohydrate binding;GO:0046872, metal ion binding	-
TRINITY_DN52579_c1_g2	5.52407	1.70664	1.69457	0.0032044	0.0490127	up	-	-	-	-
TRINITY_DN52579_c1_g1	12.0961	3.65945	1.72485	0.0029596	0.0467154	up	KOG3538, KOG3538, KOG3538, Disintegrin metalloproteinases with thrombospondin repeats [Posttranslational modification, protein turnover, chaperones]. 1.07434e-99	gi|1022778133|gb|KZS21627.1| A disintegrin and metalloproteinase with thrombospondin motifs 8 [Daphnia magna] 8.5e-208	GO:0004175, endopeptidase activity;GO:0004222, metalloendopeptidase activity;GO:0005576, extracellular region;GO:0005578, proteinaceous extracellular matrix;GO:0005615, extracellular space;GO:0008201, heparin binding;GO:0008270, zinc ion binding;GO:0010573, vascular endothelial growth factor production;GO:0016485, protein processing;GO:0030199, collagen fibril organization;GO:0030574, collagen ca…	-
TRINITY_DN50305_c3_g1	1.13265	6.62534	-2.54829	1.04e-06	0.000139946	down	-	-	-	-
TRINITY_DN50259_c1_g6	18.4801	40.3046	-1.12497	0.000927227	0.0217872	down	-	-	-	-
TRINITY_DN44812_c4_g1	12.8301	3.01366	2.08994	0.000144231	0.00582443	up	-	-	-	-
TRINITY_DN42948_c1_g1	4.14204	10.7474	-1.37557	3.46e-08	8.95e-06	down	-	gi|241755530|ref|XP_002406322.1| conserved hypothetical protein [Ixodes scapularis] 1.8e-20	GO:0004842, ubiquitin-protein transferase activity;GO:0005737, cytoplasm;GO:0008270, zinc ion binding;GO:0016567, protein ubiquitination;GO:0016874, ligase activity;GO:0051865, protein autoubiquitination;GO:0090263, positive regulation of canonical Wnt signaling pathway	-
TRINITY_DN45785_c0_g1	9.05927	2.06288	2.13474	0.000962635	0.0223493	up	-	gi|260806865|ref|XP_002598304.1| hypothetical protein BRAFLDRAFT_134702 [Branchiostoma floridae] 4.7e-21	GO:0004930, G-protein coupled receptor activity;GO:0005886, plasma membrane;GO:0016021, integral component of membrane;GO:0046872, metal ion binding	-
TRINITY_DN47964_c2_g1	41.572	12.2803	1.75927	1.16e-05	0.000918317	up	KOG1196, KOG1196, KOG1196, Predicted NAD-dependent oxidoreductase [General function prediction only]. 5.11283e-56	gi|380853796|gb|AFE88209.1| protaglandin reductase 1 [Penaeus monodon] 2.3e-97	GO:0005737, cytoplasm;GO:0008270, zinc ion binding;GO:0016491, oxidoreductase activity;GO:0032440, 2-alkenal reductase [NAD(P)] activity;GO:0036132, 13-prostaglandin reductase activity;GO:0047522, 15-oxoprostaglandin 13-oxidase activity	-
TRINITY_DN49061_c2_g12	4.23692	12.3673	-1.54544	0.000951724	0.0221634	down	-	-	-	-
TRINITY_DN40464_c1_g4	65.4091	18.8655	1.79374	0.000211636	0.0076858	up	-	-	-	-
TRINITY_DN49961_c5_g1	7.80762	2.02948	1.94377	0.00129383	0.0273515	up	-	-	-	-
TRINITY_DN49941_c5_g1	6.35747	2.4244	1.39082	0.00107696	0.024139	up	-	-	-	-
TRINITY_DN39743_c6_g3	8.456	1.93713	2.12606	0.00201493	0.0366677	up	-	-	-	-
TRINITY_DN45316_c1_g1	7.79268	0.228193	5.09379	1.03e-10	8.08e-08	up	-	gi|929058358|ref|XP_013980192.1| PREDICTED: keratin-associated protein 16-1-like [Salmo salar] 1.1e-14	-	-
TRINITY_DN50589_c1_g2	40.5666	12.4412	1.70517	0.000207436	0.00757483	up	-	-	-	-
TRINITY_DN39559_c1_g1	14.0498	2.87753	2.28765	1.33e-06	0.000170246	up	KOG4217, KOG4217, KOG4217, Nuclear receptors of the nerve growth factor-induced protein B type [Transcription]. 1.11046e-16	gi|556912550|gb|AGZ84432.1| NF-kappa B, partial [Procambarus clarkii] 1.5e-308	GO:0003677, DNA binding;GO:0003700, DNA binding transcription factor activity;GO:0005634, nucleus;GO:0005737, cytoplasm;GO:0006351, transcription, DNA-templated;GO:0006357, regulation of transcription by RNA polymerase II;GO:0038061, NIK/NF-kappaB signaling;GO:0048511, rhythmic process	K08539-ko04961 Endocrine and other factor-regulated calcium reabsorption;ko04978 Mineral absorption
TRINITY_DN40873_c3_g1	14.5966	3.2933	2.14802	3.14e-05	0.00189724	up	-	-	-	-
TRINITY_DN45113_c2_g2	6.15983	0.730634	3.07567	7.94e-08	1.72e-05	up	-	-	-	-
TRINITY_DN49248_c3_g1	28.3348	9.34932	1.59964	0.000748547	0.0190646	up	-	-	GO:0007155, cell adhesion;GO:0016021, integral component of membrane	-
TRINITY_DN38688_c2_g1	18.9034	2.5103	2.91271	0.000951948	0.0221634	up	KOG3804, KOG3804, KOG3804, Transcription factor NERF and related proteins, contain ETS domain [Transcription]. 3.27998e-23	gi|1022767714|gb|KZS12545.1| ETS ous factor-like protein [Daphnia magna] 6.0e-22	GO:0000978, RNA polymerase II proximal promoter sequence-specific DNA binding;GO:0000981, RNA polymerase II transcription factor activity, sequence-specific DNA binding;GO:0001077, transcriptional activator activity, RNA polymerase II proximal promoter sequence-specific DNA binding;GO:0003700, DNA binding transcription factor activity;GO:0005634, nucleus;GO:0005654, nucleoplasm;GO:0005794, Golgi …	-
TRINITY_DN40749_c1_g8	8.02391	2.15565	1.89618	1.26e-05	0.000971311	up	-	-	-	-
TRINITY_DN40920_c1_g1	10.4793	3.10261	1.75599	0.00230554	0.039872	up	-	gi|759071658|ref|XP_011345434.1| PREDICTED: protein sprouty homolog 1 [Cerapachys biroi] 8.7e-41	GO:0005737, cytoplasm;GO:0007275, multicellular organism development;GO:0009966, regulation of signal transduction;GO:0016020, membrane;GO:0042127, regulation of cell proliferation;GO:0045595, regulation of cell differentiation;GO:0046580, negative regulation of Ras protein signal transduction;GO:0070373, negative regulation of ERK1 and ERK2 cascade	K17383-ko04013 MAPK signaling pathway - fly
TRINITY_DN51052_c4_g11	20.7575	6.59308	1.65461	0.00163036	0.0319543	up	-	-	-	-
TRINITY_DN43239_c6_g1	6.17136	1.44094	2.09858	2.11e-05	0.00141551	up	-	-	-	-
TRINITY_DN47059_c1_g5	20.1006	2.65346	2.92129	0.000272988	0.00939752	up	-	-	-	-
TRINITY_DN49000_c4_g1	13.7545	2.49294	2.46399	4.44e-08	1.08e-05	up	KOG3623, KOG3623, KOG3623, Homeobox transcription factor SIP1 [Transcription]. 7.5669e-12	gi|662362557|gb|AIE48080.1| kruppel-like factor [Litopenaeus vannamei] 3.3e-95	GO:0000083, regulation of transcription involved in G1/S transition of mitotic cell cycle;GO:0000122, negative regulation of transcription by RNA polymerase II;GO:0000981, RNA polymerase II transcription factor activity, sequence-specific DNA binding;GO:0003676, nucleic acid binding;GO:0003700, DNA binding transcription factor activity;GO:0005634, nucleus;GO:0006366, transcription by RNA polymera…	-
TRINITY_DN48425_c2_g1	10.9739	2.77375	1.98417	1.95e-05	0.00134655	up	-	-	-	-
TRINITY_DN39565_c0_g3	55.8925	12.0529	2.21328	0.000324116	0.0105854	up	KOG4578, KOG4578, KOG4578, Uncharacterized conserved protein, contains KAZAL and TY domains [General function prediction only]. 7.5512e-07	gi|298684192|gb|ADI96222.1| Kazal-type serine proteinase inhibitor 2 [Procambarus clarkii] 1.8e-62	GO:0004867, serine-type endopeptidase inhibitor activity	-
TRINITY_DN50703_c2_g1	14.48	5.8969	1.29603	0.00163397	0.0320061	up	-	-	-	-
TRINITY_DN41340_c4_g1	5.94157	1.04572	2.50635	2.91e-07	4.86e-05	up	-	-	-	-
TRINITY_DN45496_c3_g3	8.82532	0.420269	4.39226	3.2e-05	0.00193056	up	-	-	-	-
TRINITY_DN51119_c2_g2	36.697	8.96307	2.0336	3.55e-06	0.000382832	up	KOG0441, KOG0441, KOG0441, Cu2+/Zn2+ superoxide dismutase SOD1 [Inorganic ion transport and metabolism]. 1.42192e-26	gi|347665761|gb|AEP17493.1| copper/zinc superoxide dismutase [Eriocheir sinensis] 1.8e-45	GO:0004784, superoxide dismutase activity;GO:0005634, nucleus;GO:0005737, cytoplasm;GO:0016021, integral component of membrane;GO:0046872, metal ion binding	-
TRINITY_DN45875_c2_g1	6.33128	1.45196	2.12449	4.94e-05	0.00269898	up	KOG3624, KOG3624, KOG3624, M13 family peptidase [Amino acid transport and metabolism]. 1.52757e-06	-	GO:0004222, metalloendopeptidase activity;GO:0005576, extracellular region;GO:0046872, metal ion binding	-
TRINITY_DN38779_c1_g2	7.11679	0.815487	3.12549	0.00059657	0.0162578	up	-	-	-	-
TRINITY_DN37708_c0_g1	2.55116	5.33641	-1.06471	0.00092378	0.0217528	down	KOG2504, KOG2504, KOG2504, Monocarboxylate transporter [Carbohydrate transport and metabolism]. 4.68798e-19	gi|1022773954|gb|KZS17992.1| Uncharacterized protein APZ42_015999 [Daphnia magna] 2.6e-33	GO:0005308, creatine transmembrane transporter activity;GO:0005887, integral component of plasma membrane;GO:0015129, lactate transmembrane transporter activity;GO:0015293, symporter activity;GO:0016021, integral component of membrane;GO:0035879, plasma membrane lactate transport;GO:0055085, transmembrane transport	-
TRINITY_DN44589_c4_g1	15.7607	0.452487	5.12231	2.6e-05	0.00165598	up	-	-	-	-
TRINITY_DN48376_c3_g1	28.1427	3.05331	3.20432	4.02e-07	6.3e-05	up	-	gi|641654220|ref|XP_008179123.1| PREDICTED: uncharacterized protein LOC100160904 isoform X2 [Acyrthosiphon pisum] 1.4e-45	-	-
TRINITY_DN42282_c0_g1	6.06523	1.59818	1.92413	0.00104885	0.0237347	up	-	-	-	-
TRINITY_DN44627_c0_g1	6.13821	0.452518	3.76177	2.81e-11	2.98e-08	up	-	-	-	-
TRINITY_DN45971_c0_g2	76.2063	31.0865	1.29362	0.00305751	0.0478177	up	KOG3529, KOG3529, KOG3529, Radixin, moesin and related proteins of the ERM family [General function prediction only]. 0.0	gi|321460570|gb|EFX71611.1| hypothetical protein DAPPUDRAFT_327006 [Daphnia pulex] 6.2e-218	GO:0003779, actin binding;GO:0005737, cytoplasm;GO:0005856, cytoskeleton;GO:0005886, plasma membrane;GO:0005912, adherens junction;GO:0019898, extrinsic component of membrane;GO:0045197, establishment or maintenance of epithelial cell apical/basal polarity	K05763-ko04810 Regulation of actin cytoskeleton;ko04670 Leukocyte transendothelial migration
TRINITY_DN52603_c1_g1	68.0859	499.163	-2.87408	8.32e-12	1.06e-08	down	-	-	-	-
TRINITY_DN52370_c6_g1	7.13906	1.58878	2.16782	0.00191487	0.0356107	up	-	-	-	-
TRINITY_DN49790_c8_g3	27.5454	2.10636	3.70899	0.00125797	0.0269203	up	-	-	-	-
TRINITY_DN43477_c0_g1	49.2827	12.4696	1.98267	0.000409049	0.0124498	up	-	gi|156393356|ref|XP_001636294.1| predicted protein [Nematostella vectensis] 1.5e-07	-	-
TRINITY_DN43477_c0_g2	9.69562	1.21969	2.99082	2.26e-05	0.00148711	up	-	-	-	-
TRINITY_DN43666_c0_g1	4.25022	15.9615	-1.90898	2.51e-08	6.68e-06	down	-	-	-	-
TRINITY_DN50239_c0_g2	7.87376	2.98652	1.39859	0.0023067	0.039872	up	KOG2653, KOG2653, KOG2653, 6-phosphogluconate dehydrogenase [Carbohydrate transport and metabolism]. 0.0	gi|291235153|ref|XP_002737508.1| PREDICTED: 6-phosphogluconate dehydrogenase, decarboxylating-like [Saccoglossus kowalevskii] 2.4e-222	GO:0004616, phosphogluconate dehydrogenase (decarboxylating) activity;GO:0005634, nucleus;GO:0005829, cytosol;GO:0006098, pentose-phosphate shunt;GO:0009051, pentose-phosphate shunt, oxidative branch;GO:0019322, pentose biosynthetic process;GO:0019521, D-gluconate metabolic process;GO:0055114, oxidation-reduction process;GO:0070062, extracellular exosome	K00033-ko00480 Glutathione metabolism;ko00030 Pentose phosphate pathway;ko01200 Carbon metabolism
TRINITY_DN43203_c3_g2	68.7771	10.2264	2.74963	9.39e-13	1.73e-09	up	KOG3017, KOG3017, KOG3017, Defense-related protein containing SCP domain [Function unknown]. 3.86886e-08	gi|926625099|ref|XP_013778033.1| PREDICTED: CRISP/Allergen/PR-1-like, partial [Limulus polyphemus] 4.2e-16	GO:0005576, extracellular region	-
TRINITY_DN43203_c3_g3	60.5719	5.82298	3.37882	1.23e-07	2.51e-05	up	KOG3017, KOG3017, KOG3017, Defense-related protein containing SCP domain [Function unknown]. 9.65861e-12	gi|549185|sp|P35782.1|VA52_VESCR RecName: Full=Venom allergen 5.02; AltName: Full=Allergen Vesp c V.02; AltName: Full=Antigen 5-2; Short=Ag5-2; AltName: Full=Cysteine-rich venom protein; Short=CRVP; AltName: Allergen=Vesp c 5.02 6.4e-16	GO:0005576, extracellular region	-
TRINITY_DN43203_c3_g1	31.7286	2.13009	3.8968	7.78e-06	0.000666832	up	-	gi|929073378|ref|XP_014046758.1| PREDICTED: salivary glue protein Sgs-3-like [Salmo salar] 2.4e-06	-	-
TRINITY_DN42194_c3_g4	6.54238	0.753817	3.11753	7.77e-05	0.00372397	up	-	-	-	-
TRINITY_DN42194_c3_g5	9.63376	0.561806	4.09996	5.89e-07	8.85e-05	up	-	-	-	-
TRINITY_DN40137_c0_g1	13.5902	4.40998	1.62372	0.00269568	0.0441286	up	-	-	-	-
TRINITY_DN42252_c3_g3	5.36337	0.186537	4.8456	0.000984664	0.0227649	up	KOG2046, KOG2046, KOG2046, Calponin [Cytoskeleton]. 1.73657e-36	gi|936694571|ref|XP_014225272.1| PREDICTED: myophilin [Trichogramma pretiosum] 2.2e-54	GO:0003779, actin binding;GO:0007155, cell adhesion;GO:0007520, myoblast fusion;GO:0008360, regulation of cell shape;GO:0031032, actomyosin structure organization;GO:0043292, contractile fiber;GO:1901739, regulation of myoblast fusion	-
TRINITY_DN39920_c8_g1	5.11161	1.84644	1.46903	0.00227383	0.0394895	up	-	-	-	-
TRINITY_DN38550_c1_g1	2262.82	133.332	4.08503	5.44e-13	1.06e-09	up	-	-	-	-
TRINITY_DN38550_c1_g2	2017.23	93.2	4.4359	1.41e-14	4.65e-11	up	-	gi|1032746834|ref|XP_008209219.2| PREDICTED: LOW QUALITY PROTEIN: uncharacterized protein LOC100121005 [Nasonia vitripennis] 1.4e-08	GO:0005576, extracellular region	-
TRINITY_DN49303_c4_g6	11.1679	3.3566	1.73429	0.000300351	0.0100271	up	-	-	-	-
TRINITY_DN49303_c4_g3	20.9037	5.63911	1.89022	0.000414567	0.012593	up	-	-	-	-
TRINITY_DN50324_c4_g1	11.5001	3.28747	1.8066	8.7e-05	0.00402759	up	-	-	-	-
TRINITY_DN43269_c3_g8	13.0306	0.688649	4.24199	9.37e-05	0.00425283	up	-	-	-	-
TRINITY_DN39977_c3_g1	19.6454	42.605	-1.11683	0.00164605	0.0321475	down	-	-	-	-
TRINITY_DN50659_c2_g2	52.5033	11.0708	2.24565	1.2e-08	3.89e-06	up	KOG2931, KOG2931, KOG2931, Differentiation-related gene 1 protein (NDR1 protein), related proteins [Function unknown]. 4.98932e-14	gi|1022774704|gb|KZS18686.1| Uncharacterized protein APZ42_015222 [Daphnia magna] 3.3e-37	GO:0005737, cytoplasm;GO:0007165, signal transduction	-
TRINITY_DN50160_c0_g2	3.80073	8.63412	-1.18377	2.43e-05	0.00157711	down	KOG4157, KOG4157, KOG4157, beta-1,6-N-acetylglucosaminyltransferase, contains WSC domain [Carbohydrate transport and metabolism, Posttranslational modification, protein turnover, chaperones]. 8.96361e-26	gi|939251027|ref|XP_014245102.1| PREDICTED: WSCD family member AAEL009094 isoform X1 [Cimex lectularius] 2.9e-67	GO:0008146, sulfotransferase activity;GO:0016021, integral component of membrane	-
TRINITY_DN40309_c6_g1	6.2472	1.87299	1.73786	0.00052521	0.0147945	up	-	-	-	-
TRINITY_DN47228_c0_g7	11.2726	0.93971	3.58446	2.69e-08	7.12e-06	up	KOG4169, KOG4169, KOG4169, 15-hydroxyprostaglandin dehydrogenase and related dehydrogenases [Lipid transport and metabolism, General function prediction only]. 2.77255e-36	gi|260819911|ref|XP_002605279.1| hypothetical protein BRAFLDRAFT_282827 [Branchiostoma floridae] 3.1e-40	GO:0003824, catalytic activity;GO:0004957, prostaglandin E receptor activity;GO:0005737, cytoplasm;GO:0006693, prostaglandin metabolic process;GO:0007179, transforming growth factor beta receptor signaling pathway;GO:0007565, female pregnancy;GO:0007567, parturition;GO:0016404, 15-hydroxyprostaglandin dehydrogenase (NAD+) activity;GO:0016491, oxidoreductase activity;GO:0030728, ovulation;GO:00457…	-
TRINITY_DN44053_c4_g1	156.991	3.94037	5.31621	2.06e-07	3.73e-05	up	-	-	-	-
TRINITY_DN43141_c1_g2	5.07797	1.2875	1.97968	0.000163493	0.00637102	up	-	gi|321468759|gb|EFX79742.1| hypothetical protein DAPPUDRAFT_103946 [Daphnia pulex] 2.6e-25	-	-
TRINITY_DN47567_c3_g2	6.9643	1.35754	2.35898	0.00298958	0.0470762	up	-	-	-	-
TRINITY_DN38751_c0_g1	15.5363	4.43384	1.80901	0.00214112	0.0380639	up	-	-	-	-
TRINITY_DN47286_c4_g2	16.1502	2.1092	2.93678	0.000251249	0.00878681	up	-	-	-	-
TRINITY_DN53359_c2_g1	125.582	271.541	-1.11254	4.4e-08	1.08e-05	down	-	-	-	-
TRINITY_DN45918_c2_g4	37.5016	8.37442	2.16289	4.26e-06	0.000433429	up	-	gi|325111404|gb|ADY80039.1| thymosin [Procambarus clarkii] 7.7e-11	GO:0007015, actin filament organization	-
TRINITY_DN49267_c1_g1	67.406	11.7129	2.52478	0.000906263	0.0215239	up	-	gi|668461496|gb|KFB49069.1| AGAP000904-PA-like protein [Anopheles sinensis] 1.0e-06	-	-
TRINITY_DN51241_c4_g3	6.20081	20.9523	-1.75658	0.00207779	0.0373448	down	-	-	-	-
TRINITY_DN46653_c3_g5	133.13	26.4334	2.3324	1.69e-06	0.000205897	up	-	-	-	-
TRINITY_DN41396_c4_g1	2.78047	6.22265	-1.1622	0.00322211	0.0491926	down	-	-	-	-
TRINITY_DN39743_c5_g1	331.571	42.4252	2.96632	3.48e-06	0.000378287	up	-	-	-	-
TRINITY_DN45408_c7_g2	3.95711	10.0185	-1.34015	3.78e-06	0.000400356	down	-	-	-	-
TRINITY_DN50294_c5_g7	21.4677	2.10838	3.34796	6.17e-06	0.00056676	up	-	gi|156362135|ref|XP_001625636.1| predicted protein [Nematostella vectensis] 5.8e-06	-	-
TRINITY_DN49685_c3_g4	8.24182	1.17508	2.81021	0.00257645	0.0426836	up	-	-	-	-
TRINITY_DN58122_c0_g1	1.1603	7.87567	-2.76291	0.00149617	0.030109	down	-	-	-	-
TRINITY_DN45816_c5_g1	12.0325	2.77391	2.11694	0.00254073	0.04224	up	KOG2392, KOG2392, KOG2392, Serpin [Defense mechanisms]. 2.07035e-18	gi|582986679|gb|AHI48498.1| serine protease inhibitor [Marsupenaeus japonicus] 7.7e-32	GO:0004867, serine-type endopeptidase inhibitor activity;GO:0005615, extracellular space;GO:0005737, cytoplasm;GO:0008233, peptidase activity;GO:0042176, regulation of protein catabolic process	-
TRINITY_DN52252_c1_g7	21.9387	3.89647	2.49324	5.45e-08	1.28e-05	up	-	-	-	-
TRINITY_DN51929_c1_g2	26.5033	8.17949	1.69609	0.00188361	0.0352978	up	-	-	-	-
TRINITY_DN47188_c2_g4	0.778757	56.4399	-6.1794	5.24e-06	0.000509651	down	-	-	-	-
TRINITY_DN40841_c4_g6	14.4	2.47768	2.53901	0.00189999	0.0354536	up	-	-	-	-
TRINITY_DN38668_c0_g1	6.25496	0.872347	2.84203	0.00291494	0.0462976	up	-	-	-	-
TRINITY_DN41123_c2_g3	151.486	36.7848	2.042	1.27e-07	2.56e-05	up	KOG1543, KOG1543, KOG1543, Cysteine proteinase Cathepsin L [Posttranslational modification, protein turnover, chaperones]. 5.07336e-76	gi|765669821|gb|AJS13771.1| cathepsin L protein [Cherax quadricarinatus] 1.8e-166	GO:0005764, lysosome;GO:0007275, multicellular organism development;GO:0008234, cysteine-type peptidase activity;GO:0030154, cell differentiation	K01365-ko04142 Lysosome;ko04145 Phagosome;ko04210 Apoptosis;ko04612 Antigen processing and presentation
TRINITY_DN47672_c6_g1	7.14978	1.16696	2.61514	1.3e-07	2.62e-05	up	-	-	-	-
TRINITY_DN42520_c4_g1	3.01306	6.79766	-1.17381	0.000238654	0.00844453	down	-	-	-	-
TRINITY_DN46419_c9_g1	16.4722	5.2739	1.64309	4.94e-05	0.00269898	up	KOG0541, KOG0541, KOG0541, Alkyl hydroperoxide reductase/peroxiredoxin [Posttranslational modification, protein turnover, chaperones]. 1.50454e-34	gi|478486832|gb|AGJ03548.1| peroxiredoxin-5 [Palaemon carinicauda] 6.9e-44	GO:0000302, response to reactive oxygen species;GO:0001016, RNA polymerase III regulatory region DNA binding;GO:0004601, peroxidase activity;GO:0005102, signaling receptor binding;GO:0005615, extracellular space;GO:0005634, nucleus;GO:0005737, cytoplasm;GO:0005739, mitochondrion;GO:0005759, mitochondrial matrix;GO:0005777, peroxisome;GO:0005782, peroxisomal matrix;GO:0005829, cytosol;GO:0006954, …	K11187-ko04146 Peroxisome
TRINITY_DN43080_c1_g2	92.9456	217.947	-1.22952	1.43e-06	0.00017858	down	-	-	-	-
TRINITY_DN41860_c4_g2	3.04193	15.6042	-2.35887	0.000184669	0.00696648	down	-	-	-	-
TRINITY_DN33920_c0_g1	36.3647	0.709466	5.67966	1.02e-05	0.00083826	up	-	gi|908436117|ref|XP_013077594.1| PREDICTED: phosphoglycerate kinase-like, partial [Biomphalaria glabrata] 1.1e-13	-	-
TRINITY_DN42179_c6_g1	38.0737	7.79692	2.28782	0.000895012	0.0214104	up	KOG0517, KOG0517, KOG0517, Beta-spectrin [Cytoskeleton]. 5.05089e-11	gi|241813204|ref|XP_002414641.1| alpha-actinin, putative [Ixodes scapularis] 1.1e-18	GO:0004725, protein tyrosine phosphatase activity;GO:0005654, nucleoplasm;GO:0005737, cytoplasm;GO:0015629, actin cytoskeleton	-
TRINITY_DN45238_c8_g2	6.34734	1.86235	1.76903	3.17e-05	0.001916	up	-	-	-	-
TRINITY_DN48168_c0_g2	13.3251	1.31422	3.34186	6e-10	3.43e-07	up	KOG4177, KOG4177, KOG4177, Ankyrin [Cell wall/membrane/envelope biogenesis]. 5.37097e-25	-	GO:0002027, regulation of heart rate;GO:0003283, atrial septum development;GO:0005200, structural constituent of cytoskeleton;GO:0005622, intracellular;GO:0005829, cytosol;GO:0005856, cytoskeleton;GO:0005886, plasma membrane;GO:0006874, cellular calcium ion homeostasis;GO:0006888, ER to Golgi vesicle-mediated transport;GO:0008093, cytoskeletal adaptor activity;GO:0010628, positive regulation of g…	-
TRINITY_DN38233_c0_g1	182.906	35.9012	2.349	0.000112943	0.00489725	up	-	gi|918282194|gb|KOF64849.1| hypothetical protein OCBIM_22020465mg, partial [Octopus bimaculoides] 9.4e-13	-	-
TRINITY_DN39182_c6_g3	4.10365	12.8286	-1.64438	0.00146334	0.0297189	down	-	-	-	-
TRINITY_DN44709_c0_g4	194.38	467.35	-1.26562	0.000105329	0.00461549	down	-	-	-	-
TRINITY_DN50763_c2_g1	11.3171	25.938	-1.19656	6.06e-07	9.08e-05	down	KOG0430, KOG0430, KOG0430, Xanthine dehydrogenase [Nucleotide transport and metabolism]. 0.0	gi|1022769795|gb|KZS14261.1| Aldehyde oxidase [Daphnia magna] 6.9e-293	GO:0004031, aldehyde oxidase activity;GO:0004854, xanthine dehydrogenase activity;GO:0005506, iron ion binding;GO:0005829, cytosol;GO:0009055, electron transfer activity;GO:0009115, xanthine catabolic process;GO:0009688, abscisic acid biosynthetic process;GO:0009851, auxin biosynthetic process;GO:0016614, oxidoreductase activity, acting on CH-OH group of donors;GO:0016903, oxidoreductase activity…	K00106-ko00232 Caffeine metabolism;ko04146 Peroxisome;ko00983 Drug metabolism - other enzymes;ko00230 Purine metabolism
TRINITY_DN45731_c1_g3	5.71549	1.21431	2.23474	0.00137248	0.0283087	up	-	gi|409711855|gb|AFV39710.1| beta-thymosin 4 [Pacifastacus leniusculus] 7.5e-12	GO:0007015, actin filament organization	-
TRINITY_DN39883_c4_g4	17.3381	4.04141	2.10102	7.71e-05	0.00370837	up	-	gi|696986731|ref|XP_009561299.1| PREDICTED: LOW QUALITY PROTEIN: RNA-directed DNA polymerase from mobile element jockey-like, partial [Cuculus canorus] 8.3e-06	-	-
TRINITY_DN47605_c2_g1	15.1391	4.93172	1.61812	0.00173133	0.0333213	up	-	-	-	-
TRINITY_DN46344_c6_g1	43.9299	13.0128	1.75527	5.94e-05	0.00310209	up	-	-	-	-
TRINITY_DN50111_c4_g3	28.693	2.75246	3.38191	2.34e-07	4.08e-05	up	KOG1375, KOG1375, KOG1375, Beta tubulin [Cytoskeleton]. 1.13302e-94	gi|939660450|ref|XP_014278142.1| PREDICTED: tubulin beta-1 chain [Halyomorpha halys] 6.6e-116	GO:0003924, GTPase activity;GO:0005200, structural constituent of cytoskeleton;GO:0005525, GTP binding;GO:0005737, cytoplasm;GO:0005874, microtubule;GO:0007017, microtubule-based process	-
TRINITY_DN44613_c1_g1	2.95729	6.86782	-1.21558	1.33e-05	0.00100597	down	KOG0254, KOG0254, KOG0254, Predicted transporter (major facilitator superfamily) [General function prediction only]. 5.80765e-66	gi|933499310|gb|ALG65274.1| glucose transporter 2 [Litopenaeus vannamei] 2.8e-134	GO:0005886, plasma membrane;GO:0008643, carbohydrate transport;GO:0015574, trehalose transmembrane transporter activity;GO:0015771, trehalose transport;GO:0016021, integral component of membrane	-
TRINITY_DN47168_c3_g1	47.2275	14.7021	1.6836	6.22e-05	0.00318996	up	-	-	-	-
TRINITY_DN50133_c0_g6	6.38714	1.12819	2.50116	8.88e-07	0.000122909	up	KOG2195, KOG2195, KOG2195, Transferrin receptor and related proteins containing the protease-associated (PA) domain [Posttranslational modification, protein turnover, chaperones, Inorganic ion transport and metabolism, General function prediction only]. 3.82739e-54	gi|676432182|ref|XP_009046491.1| hypothetical protein LOTGIDRAFT_185795 [Lottia gigantea] 1.3e-56	GO:0004180, carboxypeptidase activity;GO:0005886, plasma membrane;GO:0008237, metallopeptidase activity;GO:0016021, integral component of membrane;GO:0016805, dipeptidase activity;GO:0046872, metal ion binding	-
TRINITY_DN51137_c1_g2	34.2175	85.1279	-1.3149	1.18e-06	0.000155383	down	-	gi|646704038|gb|KDR12405.1| NADH dehydrogenase [ubiquinone] 1 beta subcomplex subunit 4 [Zootermopsis nevadensis] 6.4e-27	GO:0005739, mitochondrion;GO:0008137, NADH dehydrogenase (ubiquinone) activity;GO:0016021, integral component of membrane	K03960-ko00190 Oxidative phosphorylation
TRINITY_DN43318_c4_g2	6.18942	1.0056	2.62175	0.000115463	0.00495456	up	-	-	-	-
TRINITY_DN47408_c1_g1	13.9492	1.76674	2.98102	2.37e-08	6.47e-06	up	KOG2650, KOG2650, KOG2650, Zinc carboxypeptidase [Function unknown]. 1.01809e-85	gi|970897952|ref|XP_015114563.1| PREDICTED: carboxypeptidase B-like [Diachasma alloeum] 8.7e-76	GO:0004181, metallocarboxypeptidase activity;GO:0005576, extracellular region;GO:0008270, zinc ion binding	-
TRINITY_DN52811_c1_g1	5.37529	1.22101	2.13826	0.00121665	0.0262911	up	-	-	-	-
TRINITY_DN46922_c5_g3	7.09409	1.85408	1.93591	0.000757036	0.0192069	up	-	-	-	-
TRINITY_DN47184_c0_g1	18.9156	2.12112	3.15668	9.47e-06	0.000789573	up	-	gi|360039854|gb|AEV91334.1| chicken-type lysozyme [Parapenaeopsis hardwickii] 2.7e-30	GO:0003796, lysozyme activity;GO:0008152, metabolic process;GO:0019835, cytolysis;GO:0042742, defense response to bacterium	K13915-ko04970 Salivary secretion
TRINITY_DN50245_c1_g6	8.99053	1.60906	2.48219	3.94e-07	6.27e-05	up	-	-	-	-
TRINITY_DN53182_c3_g4	23.8778	5.61337	2.08873	0.000495019	0.0142287	up	-	-	-	-
TRINITY_DN53182_c3_g2	7.89689	2.47555	1.67353	0.0030965	0.0481639	up	-	-	-	-
TRINITY_DN52445_c2_g2	8.87629	2.3302	1.9295	2.2e-05	0.00145613	up	-	-	-	-
TRINITY_DN40641_c3_g1	5.67729	14.5623	-1.35897	2.89e-05	0.00179492	down	-	-	-	-
TRINITY_DN53120_c5_g7	1.7667	6.14114	-1.79745	0.00258942	0.0428342	down	-	-	-	-
TRINITY_DN50830_c1_g3	6.51905	17.0545	-1.38742	9.54e-07	0.000130443	down	-	gi|498785|emb|CAA56043.1| PAPI I [Pacifastacus leniusculus] 1.1e-29	GO:0004867, serine-type endopeptidase inhibitor activity;GO:0005576, extracellular region	-
TRINITY_DN38238_c0_g1	6.45327	0.0107891	9.22431	3.5e-05	0.00205456	up	-	-	-	-
TRINITY_DN41714_c3_g5	5.58379	0.912571	2.61324	8.5e-09	2.9e-06	up	-	gi|238625733|gb|ACR48148.1| mannose receptor [Rimicaris exoculata] 8.6e-31	GO:0001618, virus receptor activity;GO:0004888, transmembrane signaling receptor activity;GO:0005537, mannose binding;GO:0005886, plasma membrane;GO:0005887, integral component of plasma membrane;GO:0006898, receptor-mediated endocytosis;GO:0009986, cell surface;GO:0010008, endosome membrane;GO:0071222, cellular response to lipopolysaccharide;GO:0071346, cellular response to interferon-gamma;GO:0…	-
TRINITY_DN43619_c11_g1	12.0879	1.79212	2.75382	9.04e-05	0.00413077	up	-	-	-	-
TRINITY_DN50949_c4_g6	1.38596	7.481	-2.43235	0.0010241	0.0233342	down	-	-	-	-
TRINITY_DN51918_c0_g3	8.50059	1.42189	2.57976	8.76e-05	0.00404642	up	KOG2177, KOG2177, KOG2177, Predicted E3 ubiquitin ligase [Posttranslational modification, protein turnover, chaperones]. 1.75591e-06	gi|938079366|gb|KPP75390.1| E3 ubiquitin-protein ligase TRIM13-like [Scleropages formosus] 3.2e-07	GO:0005783, endoplasmic reticulum;GO:0005789, endoplasmic reticulum membrane;GO:0005813, centrosome;GO:0005929, cilium;GO:0008270, zinc ion binding;GO:0016021, integral component of membrane;GO:0030992, intraciliary transport particle B;GO:0043124, negative regulation of I-kappaB kinase/NF-kappaB signaling	-
TRINITY_DN47076_c2_g1	9.99938	55.3092	-2.46761	1.08e-13	2.76e-10	down	-	-	-	-
TRINITY_DN40032_c1_g6	1.30538	8.66239	-2.7303	2.3e-05	0.00151282	down	-	-	-	-
TRINITY_DN43404_c3_g7	21.2481	6.23455	1.76898	9.79e-05	0.00438063	up	-	-	-	-
TRINITY_DN39165_c9_g4	32.2244	4.47658	2.84769	7.79e-10	4.37e-07	up	-	-	-	-
TRINITY_DN42387_c6_g5	2.6017	8.48561	-1.70556	1e-09	5.25e-07	down	KOG2287, KOG2287, KOG2287, Galactosyltransferases [Carbohydrate transport and metabolism]. 2.38727e-23	gi|443722958|gb|ELU11599.1| hypothetical protein CAPTEDRAFT_181503 [Capitella teleta] 1.1e-35	GO:0000139, Golgi membrane;GO:0006486, protein glycosylation;GO:0008378, galactosyltransferase activity;GO:0016021, integral component of membrane	-
TRINITY_DN42617_c1_g1	1.76118	5.94799	-1.75586	1.04e-05	0.000847438	down	KOG1192, KOG1192, KOG1192, UDP-glucuronosyl and UDP-glucosyl transferase [Carbohydrate transport and metabolism, Energy production and conversion]. 7.28573e-20	gi|614664259|gb|AHX56925.1| UDP-glycosyltransferase 208D1 [Daphnia pulex] 6.3e-44	GO:0005789, endoplasmic reticulum membrane;GO:0008152, metabolic process;GO:0015020, glucuronosyltransferase activity;GO:0016021, integral component of membrane	-
TRINITY_DN38969_c2_g1	23.8697	8.13556	1.55287	0.000916884	0.0216674	up	KOG3749, KOG3749, KOG3749, Phosphoenolpyruvate carboxykinase [Energy production and conversion]. 2.36845e-24	gi|6688857|emb|CAB65311.1| Phosphoenolpyruvate carboxykinase [Nephrops norvegicus] 9.9e-40	GO:0016787, hydrolase activity;GO:0046872, metal ion binding	K01596-ko00010 Glycolysis / Gluconeogenesis;ko04068 FoxO signaling pathway;ko04910 Insulin signaling pathway;ko04964 Proximal tubule bicarbonate reclamation;ko03320 PPAR signaling pathway;ko00620 Pyruvate metabolism;ko04152 AMPK signaling pathway;ko00020 Citrate cycle (TCA cycle);ko04920 Adipocytokine signaling pathway;ko04151 PI3K-Akt signaling pathway;ko04922 Glucagon signaling pathway
TRINITY_DN49652_c3_g3	1.86838	1155.32	-9.27229	1.92e-06	0.000229546	down	-	-	-	-
TRINITY_DN44605_c7_g1	6.04634	13.3163	-1.13906	0.000676284	0.0177292	down	-	-	-	-
TRINITY_DN51992_c0_g3	8.43023	27.3387	-1.6973	3.08e-05	0.00187382	down	-	-	-	-
TRINITY_DN46196_c1_g3	23.613	7.17687	1.71815	0.000287517	0.00969646	up	-	gi|957819473|ref|XP_014674984.1| PREDICTED: uncharacterized protein LOC106815073 [Priapulus caudatus] 1.2e-108	GO:0002040, sprouting angiogenesis;GO:0003727, single-stranded RNA binding;GO:0005654, nucleoplasm;GO:0005730, nucleolus;GO:0006351, transcription, DNA-templated;GO:0006355, regulation of transcription, DNA-templated;GO:0006397, mRNA processing;GO:0008380, RNA splicing;GO:0018395, peptidyl-lysine hydroxylation to 5-hydroxy-L-lysine;GO:0030154, cell differentiation;GO:0033746, histone demethylase …	-
TRINITY_DN39706_c0_g7	38.4357	11.4177	1.75118	0.00135035	0.0280446	up	-	gi|929070300|ref|XP_014041605.1| PREDICTED: putative uncharacterized protein YHR217C [Salmo salar] 2.1e-07	GO:0004594, pantothenate kinase activity;GO:0005524, ATP binding;GO:0015937, coenzyme A biosynthetic process	-
TRINITY_DN39690_c11_g2	7.70783	1.25561	2.61794	0.000815875	0.0200986	up	-	gi|699670386|ref|XP_009900550.1| PREDICTED: RNA-directed DNA polymerase from mobile element jockey-like, partial [Picoides pubescens] 7.9e-30	GO:0003964, RNA-directed DNA polymerase activity;GO:0006313, transposition, DNA-mediated	-
TRINITY_DN42062_c8_g4	32.5217	4.75514	2.77384	4.47e-08	1.08e-05	up	-	-	-	-
TRINITY_DN47895_c7_g3	10.6163	1.142	3.21664	1.29e-06	0.000166112	up	-	-	-	-
TRINITY_DN51835_c3_g8	9.04916	19.7611	-1.12681	1.98e-05	0.00135476	down	-	-	-	-
TRINITY_DN50115_c1_g1	39.9639	101.028	-1.33799	2.37e-09	1.03e-06	down	-	-	-	-
TRINITY_DN42994_c3_g1	15.7975	0.653862	4.59457	0.000994542	0.0229037	up	-	gi|926607794|ref|XP_013774444.1| PREDICTED: uncharacterized protein LOC106459369 [Limulus polyphemus] 1.5e-31	-	-
TRINITY_DN52153_c0_g3	272.758	60.4585	2.1736	0.000296164	0.00991729	up	KOG4338, KOG4338, KOG4338, Predicted lipoprotein [Lipid transport and metabolism]. 9.84754e-09	gi|10444527|gb|AAG17936.1|AF306784_1 vitellogenin [Cherax quadricarinatus] 1.8e-213	GO:0005319, lipid transporter activity;GO:0008289, lipid binding;GO:0045735, nutrient reservoir activity;GO:0048477, oogenesis	-
TRINITY_DN48567_c1_g1	2.8281	6.02938	-1.09217	0.000823078	0.0202405	down	-	gi|557781457|ref|XP_005190347.1| PREDICTED: WAP, Kazal, immunoglobulin, Kunitz and NTR domain-containing protein 2 [Musca domestica] 5.6e-42	GO:0005615, extracellular space;GO:0007399, nervous system development;GO:0016020, membrane;GO:0030424, axon;GO:0030425, dendrite	-
TRINITY_DN51026_c3_g4	11.1458	25.2411	-1.17927	0.00181076	0.0344097	down	-	-	-	-
TRINITY_DN39382_c1_g7	18.8234	3.1517	2.57833	0.000329955	0.0107127	up	-	gi|61741283|gb|AAX54597.1| vitelline membrane outer layer protein I-like protein [Pacifastacus leniusculus] 9.4e-59	GO:0070062, extracellular exosome	-
TRINITY_DN45631_c4_g1	5.91137	1.37471	2.10437	3.05e-05	0.00186516	up	-	-	-	-
TRINITY_DN48863_c4_g1	5.33635	1.61823	1.72143	0.00279049	0.0451335	up	-	-	-	-
TRINITY_DN48074_c1_g1	7.734	0.774939	3.31906	3.8e-09	1.57e-06	up	-	-	-	-
TRINITY_DN41123_c2_g7	7.38394	0.824371	3.16302	2.85e-07	4.8e-05	up	KOG1543, KOG1543, KOG1543, Cysteine proteinase Cathepsin L [Posttranslational modification, protein turnover, chaperones]. 3.74505e-59	gi|752886339|ref|XP_011260992.1| PREDICTED: cathepsin L1-like [Camponotus floridanus] 3.2e-91	GO:0005764, lysosome;GO:0007275, multicellular organism development;GO:0008234, cysteine-type peptidase activity;GO:0030154, cell differentiation	-
TRINITY_DN49576_c6_g1	21.4892	6.08774	1.81964	0.000771255	0.0194335	up	-	gi|646700408|gb|KDR10569.1| Vacuolar protein sorting-associated protein 37A [Zootermopsis nevadensis] 2.0e-27	GO:0000813, ESCRT I complex;GO:0005654, nucleoplasm;GO:0005737, cytoplasm;GO:0005813, centrosome;GO:0006914, autophagy;GO:0010008, endosome membrane;GO:0015031, protein transport;GO:0016197, endosomal transport;GO:0019058, viral life cycle;GO:0031902, late endosome membrane;GO:0036258, multivesicular body assembly;GO:0039702, viral budding via host ESCRT complex;GO:0043162, ubiquitin-dependent pr…	K12185-ko04144 Endocytosis
TRINITY_DN41308_c5_g1	6.4353	0.921158	2.80449	3.08e-11	3.09e-08	up	-	-	-	-
TRINITY_DN46120_c1_g1	23.0938	3.1648	2.86731	4.2e-07	6.53e-05	up	-	-	-	-
TRINITY_DN39685_c0_g1	99.4313	14.8531	2.74294	0.000823472	0.0202405	up	-	gi|40548517|gb|AAR87379.1| tropomyosin [Squilla aculeata] 9.3e-15	-	-
TRINITY_DN42010_c6_g1	6.75166	0.740757	3.18817	6e-06	0.00055924	up	-	-	GO:0016021, integral component of membrane	-
TRINITY_DN41031_c0_g1	52.8244	3.09017	4.09544	1.02e-15	4.84e-12	up	-	-	-	-
TRINITY_DN48702_c4_g1	22.5127	3.37386	2.73827	0.000338823	0.0109576	up	-	-	-	-
TRINITY_DN50613_c2_g4	8.65175	3.18876	1.43999	0.00189934	0.0354536	up	-	-	-	-
TRINITY_DN53306_c4_g1	15.469	2.04847	2.91676	4.13e-09	1.69e-06	up	-	-	-	-
TRINITY_DN40563_c4_g1	20.8177	0.365594	5.83142	1.11e-06	0.000146327	up	-	-	-	-
TRINITY_DN37574_c0_g1	2.7695	6.09257	-1.13742	0.000591663	0.0161773	down	KOG3562, KOG3562, KOG3562, Forkhead/HNF-3-related transcription factor [Transcription]. 1.23333e-68	gi|242009393|ref|XP_002425472.1| Fork head domain-containing protein FD4, putative [Pediculus humanus corporis] 2.0e-58	GO:0000981, RNA polymerase II transcription factor activity, sequence-specific DNA binding;GO:0003700, DNA binding transcription factor activity;GO:0005634, nucleus;GO:0006351, transcription, DNA-templated;GO:0007275, multicellular organism development;GO:0043565, sequence-specific DNA binding	-
TRINITY_DN53168_c2_g8	7.94526	1.87175	2.0857	0.0033165	0.0498719	up	-	-	-	-
TRINITY_DN50244_c1_g1	8.47742	2.60361	1.70311	0.000614061	0.0165936	up	-	-	-	-
TRINITY_DN43383_c1_g4	41.8195	8.66074	2.27162	0.000177797	0.00676155	up	-	-	-	-
TRINITY_DN43383_c1_g6	497.978	105.158	2.24353	6.85e-09	2.42e-06	up	-	-	-	-
TRINITY_DN46315_c3_g5	12.1073	1.3724	3.1411	0.00224498	0.0392564	up	-	-	-	-
TRINITY_DN41752_c0_g1	2.53129	77.0681	-4.92819	3.99e-06	0.000416416	down	-	-	-	-
TRINITY_DN50188_c0_g3	19.0827	6.92014	1.46339	0.00114075	0.0250934	up	KOG4222, KOG4222, KOG4222, Axon guidance receptor Dscam [Signal transduction mechanisms]. 1.70066e-34	gi|1022759838|gb|KZS06157.1| Fascilin 2-like protein [Daphnia magna] 1.8e-149	GO:0007155, cell adhesion;GO:0007399, nervous system development;GO:0016021, integral component of membrane;GO:0030154, cell differentiation	K06491-ko04514 Cell adhesion molecules (CAMs)
TRINITY_DN41860_c5_g1	33.6124	7.18246	2.22644	4.21e-08	1.06e-05	up	-	gi|646715870|gb|KDR19330.1| Protein extra-macrochaetae [Zootermopsis nevadensis] 1.7e-09	GO:0000122, negative regulation of transcription by RNA polymerase II;GO:0001191, transcriptional repressor activity, RNA polymerase II transcription factor binding;GO:0001964, startle response;GO:0002121, inter-male aggressive behavior;GO:0005634, nucleus;GO:0005654, nucleoplasm;GO:0005737, cytoplasm;GO:0006351, transcription, DNA-templated;GO:0007286, spermatid development;GO:0007391, dorsal cl…	-
TRINITY_DN49383_c1_g2	359.208	24.2452	3.88905	5.03e-13	1.04e-09	up	-	-	-	-
TRINITY_DN43201_c1_g2	31.028	4.51324	2.78134	7.61e-06	0.00065473	up	-	gi|939278355|ref|XP_014259716.1| PREDICTED: uncharacterized protein LOC106672646 isoform X1 [Cimex lectularius] 3.4e-15	-	-
TRINITY_DN42079_c7_g1	15.4478	4.3448	1.83004	2.11e-09	9.82e-07	up	KOG0393, KOG0393, KOG0393, Ras-related small GTPase, Rho type [General function prediction only]. 4.66238e-62	gi|861640817|gb|KMQ93327.1| ras-like gtp-binding protein [Lasius niger] 1.8e-57	GO:0003924, GTPase activity;GO:0005509, calcium ion binding;GO:0005525, GTP binding;GO:0005622, intracellular;GO:0005886, plasma membrane;GO:0006974, cellular response to DNA damage stimulus;GO:0007155, cell adhesion;GO:0007264, small GTPase mediated signal transduction;GO:0007298, border follicle cell migration;GO:0007498, mesoderm development;GO:0007516, hemocyte development;GO:0008360, regulat…	-
TRINITY_DN47981_c3_g1	50.8579	6.04229	3.0733	2.65e-10	1.79e-07	up	KOG2718, KOG2718, KOG2718, Na+-bile acid cotransporter [Inorganic ion transport and metabolism]. 1.1478e-14	gi|972182348|ref|XP_015172556.1| PREDICTED: ileal sodium/bile acid cotransporter-like [Polistes dominula] 1.4e-77	GO:0005887, integral component of plasma membrane;GO:0008508, bile acid:sodium symporter activity;GO:0010033, response to organic substance;GO:0016021, integral component of membrane;GO:0032526, response to retinoic acid	-
TRINITY_DN48997_c7_g3	5.80026	0.657841	3.14031	5.36e-10	3.11e-07	up	-	gi|780000111|ref|XP_011679369.1| PREDICTED: uncharacterized protein LOC100888239 [Strongylocentrotus purpuratus] 1.2e-15	-	-
TRINITY_DN47887_c1_g1	12.5895	28.5033	-1.17891	4.57e-05	0.00254126	down	KOG4651, KOG4651, KOG4651, Chondroitin 6-sulfotransferase and related sulfotransferases [Cell wall/membrane/envelope biogenesis, Extracellular structures]. 1.47161e-09	gi|646708808|gb|KDR14955.1| Carbohydrate sulfotransferase 11, partial [Zootermopsis nevadensis] 4.5e-45	GO:0000139, Golgi membrane;GO:0001537, N-acetylgalactosamine 4-O-sulfotransferase activity;GO:0008146, sulfotransferase activity;GO:0016021, integral component of membrane;GO:0016051, carbohydrate biosynthetic process;GO:0030206, chondroitin sulfate biosynthetic process;GO:0047756, chondroitin 4-sulfotransferase activity	K01017-ko00532 Glycosaminoglycan biosynthesis - chondroitin sulfate / dermatan sulfate
TRINITY_DN48797_c2_g1	10.8451	3.63345	1.57763	0.000210426	0.00765025	up	KOG1982, KOG1982, KOG1982, Nuclear 5'-3' exoribonuclease-interacting protein, Rai1p [Replication, recombination and repair]. 2.17664e-51	gi|919068865|ref|XP_013415909.1| PREDICTED: decapping and exoribonuclease protein-like [Lingula anatina] 3.5e-51	GO:0000166, nucleotide binding;GO:0000287, magnesium ion binding;GO:0003729, mRNA binding;GO:0005634, nucleus;GO:0006402, mRNA catabolic process;GO:0008152, metabolic process;GO:0008409, 5'-3' exonuclease activity;GO:0034353, RNA pyrophosphohydrolase activity;GO:0050779, RNA destabilization;GO:0071028, nuclear mRNA surveillance;GO:0090305, nucleic acid phosphodiester bond hydrolysis	-
TRINITY_DN42833_c3_g1	5.6964	1.39976	2.02488	0.00275716	0.0447146	up	-	-	-	-
TRINITY_DN51983_c1_g1	35.9013	10.5382	1.7684	0.000133336	0.005521	up	-	-	GO:0003779, actin binding;GO:0005521, lamin binding;GO:0005634, nucleus;GO:0005635, nuclear envelope;GO:0005640, nuclear outer membrane;GO:0005654, nucleoplasm;GO:0005737, cytoplasm;GO:0005794, Golgi apparatus;GO:0005856, cytoskeleton;GO:0007030, Golgi organization;GO:0016021, integral component of membrane;GO:0030017, sarcomere;GO:0031965, nuclear membrane;GO:0034993, meiotic nuclear membrane mi…	-
TRINITY_DN49154_c5_g4	6.28995	1.01036	2.63818	1.37e-05	0.00102486	up	-	-	-	-
TRINITY_DN49154_c5_g1	10.4176	1.64805	2.66019	6.44e-07	9.43e-05	up	KOG1263, KOG1263, KOG1263, Multicopper oxidases [Secondary metabolites biosynthesis, transport and catabolism]. 1.53973e-30	gi|295292759|dbj|BAJ06132.1| laccase 1 isoform G [Nephotettix cincticeps] 9.2e-149	GO:0005507, copper ion binding;GO:0005576, extracellular region;GO:0008447, L-ascorbate oxidase activity;GO:0016491, oxidoreductase activity	-
TRINITY_DN46652_c9_g1	7.46272	2.1702	1.78187	0.00305299	0.0477792	up	-	-	-	-
TRINITY_DN39052_c1_g1	8.24086	1.74869	2.23652	6.05e-05	0.00313408	up	KOG2504, KOG2504, KOG2504, Monocarboxylate transporter [Carbohydrate transport and metabolism]. 1.33096e-48	gi|972195868|ref|XP_015179823.1| PREDICTED: monocarboxylate transporter 3-like isoform X3 [Polistes dominula] 3.0e-171	GO:0005308, creatine transmembrane transporter activity;GO:0005887, integral component of plasma membrane;GO:0015129, lactate transmembrane transporter activity;GO:0015293, symporter activity;GO:0016021, integral component of membrane;GO:0035879, plasma membrane lactate transport;GO:0055085, transmembrane transport	-
TRINITY_DN47599_c3_g2	984.379	2323.61	-1.23908	0.00121207	0.0262377	down	-	-	-	-
TRINITY_DN47558_c0_g1	9.17329	31.9371	-1.79972	3.64e-07	5.87e-05	down	-	-	-	-
TRINITY_DN52058_c1_g1	13.9302	3.75434	1.89158	3.06e-05	0.00186516	up	KOG1966, KOG1966, KOG1966, Sodium/hydrogen exchanger protein [Inorganic ion transport and metabolism]. 1.63117e-113	gi|926636732|ref|XP_013784312.1| PREDICTED: Na(+)/H(+) exchanger protein 7-like [Limulus polyphemus] 5.7e-148	GO:0006885, regulation of pH;GO:0015385, sodium:proton antiporter activity;GO:0016021, integral component of membrane;GO:0016323, basolateral plasma membrane	-
TRINITY_DN44480_c7_g6	3.22435	7.24181	-1.16734	9.93e-06	0.000819468	down	-	-	-	-
TRINITY_DN41740_c2_g2	167.583	337.924	-1.01183	0.00137601	0.0283637	down	-	-	-	-
TRINITY_DN46268_c0_g2	5.09117	10.5921	-1.05692	2.58e-06	0.000293674	down	KOG4220, KOG4220, KOG4220, Muscarinic acetylcholine receptor [Signal transduction mechanisms]. 1.83468e-09	gi|831527930|ref|XP_012719935.1| PREDICTED: G-protein coupled receptor 161 [Fundulus heteroclitus] 4.5e-22	GO:0004930, G-protein coupled receptor activity;GO:0007186, G-protein coupled receptor signaling pathway;GO:0007275, multicellular organism development;GO:0016021, integral component of membrane;GO:0030819, positive regulation of cAMP biosynthetic process;GO:0055037, recycling endosome;GO:0060170, ciliary membrane;GO:1901621, negative regulation of smoothened signaling pathway involved in dorsal/…	K08439-ko04340 Hedgehog signaling pathway
TRINITY_DN51058_c1_g1	57.3108	8.74781	2.71181	2.19e-07	3.93e-05	up	-	-	-	-
TRINITY_DN46298_c4_g8	10.9028	0.586629	4.21611	5.52e-05	0.00292327	up	-	gi|828192414|ref|XP_012559923.1| PREDICTED: RNA-directed DNA polymerase from mobile element jockey-like [Hydra vulgaris] 6.9e-17	-	-
TRINITY_DN42100_c0_g1	17.8735	48.9831	-1.45446	0.000234152	0.00832618	down	-	-	-	-
TRINITY_DN42100_c0_g2	134.217	292.57	-1.12421	0.00028667	0.00967776	down	-	-	-	-
TRINITY_DN42571_c2_g13	6.3052	1.0961	2.52416	0.000108488	0.00472886	up	-	-	-	-
TRINITY_DN41909_c1_g1	248.741	526.254	-1.08111	1.16e-05	0.000918317	down	-	-	-	-
TRINITY_DN53146_c0_g1	251.1	582.91	-1.21501	6.7e-07	9.77e-05	down	-	-	-	-
TRINITY_DN40018_c4_g4	161.688	34.0226	2.24864	6.2e-08	1.39e-05	up	-	-	-	-
TRINITY_DN50395_c0_g4	10.2431	2.88159	1.82972	0.000407443	0.0124141	up	-	-	-	-
TRINITY_DN47200_c0_g1	13.6754	3.42145	1.9989	0.00198391	0.0363835	up	KOG2369, KOG2369, KOG2369, Lecithin:cholesterol acyltransferase (LCAT)/Acyl-ceramide synthase [Lipid transport and metabolism]. 2.70036e-25	gi|1004399503|gb|KYB27268.1| Group XV phospholipase A2-like Protein [Tribolium castaneum] 2.7e-65	GO:0004622, lysophospholipase activity;GO:0005543, phospholipid binding;GO:0005615, extracellular space;GO:0005739, mitochondrion;GO:0005764, lysosome;GO:0006629, lipid metabolic process;GO:0006650, glycerophospholipid metabolic process;GO:0006672, ceramide metabolic process;GO:0008374, O-acyltransferase activity;GO:0009062, fatty acid catabolic process;GO:0016020, membrane;GO:0034638, phosphatid…	K06129-ko04142 Lysosome;ko00564 Glycerophospholipid metabolism
TRINITY_DN43561_c5_g2	5.08727	0.942612	2.43216	3.61e-06	0.000386644	up	-	-	-	-
TRINITY_DN47707_c3_g1	6.27067	62.6789	-3.32129	4.32e-05	0.00242645	down	-	gi|568259819|gb|ETN67657.1| hypothetical protein AND_000521 [Anopheles darlingi] 4.3e-06	GO:0003723, RNA binding;GO:0006397, mRNA processing;GO:0035145, exon-exon junction complex	-
TRINITY_DN50671_c0_g3	27.6363	73.0211	-1.40175	6.34e-07	9.33e-05	down	-	-	-	-
TRINITY_DN47168_c2_g3	10.2998	3.21783	1.67845	0.0012113	0.0262377	up	-	-	-	-
TRINITY_DN49913_c5_g1	4.3422	11.8847	-1.4526	7.93e-08	1.72e-05	down	-	-	-	-
TRINITY_DN41413_c4_g2	170.635	41.8684	2.02698	4.04e-06	0.000419878	up	-	-	-	-
TRINITY_DN50430_c1_g2	11.0796	2.49579	2.15034	0.000305381	0.010122	up	-	-	-	-
TRINITY_DN40138_c6_g4	4.99901	11.594	-1.21366	1.7e-08	5.12e-06	down	-	-	-	-
TRINITY_DN52720_c2_g2	2.90924	9.61953	-1.72532	0.00188261	0.0352978	down	-	-	-	-
TRINITY_DN42721_c1_g1	11.7531	4.49333	1.38719	0.000838724	0.0204936	up	KOG3214, KOG3214, KOG3214, Uncharacterized Zn ribbon-containing protein [Function unknown]. 4.24684e-25	gi|939634604|ref|XP_014292413.1| PREDICTED: transcription elongation factor 1 homolog [Halyomorpha halys] 2.1e-29	GO:0003746, translation elongation factor activity;GO:0005634, nucleus;GO:0006351, transcription, DNA-templated;GO:0006355, regulation of transcription, DNA-templated;GO:0046872, metal ion binding	-
TRINITY_DN51166_c2_g2	6.04125	2.02862	1.57435	0.00130544	0.0274567	up	-	-	GO:0005216, ion channel activity;GO:0016021, integral component of membrane	-
TRINITY_DN51166_c1_g1	1.82322	5.62185	-1.62455	0.000367705	0.0115752	down	-	-	-	-
TRINITY_DN45778_c5_g1	6.89261	0.974887	2.82174	3.54e-07	5.76e-05	up	-	-	-	-
TRINITY_DN51647_c3_g2	30.9955	7.67773	2.01331	0.00318898	0.0489579	up	-	-	-	-
TRINITY_DN45569_c8_g2	9.92064	3.42101	1.53601	0.00056174	0.0155911	up	-	-	-	-
TRINITY_DN46885_c10_g1	21.1382	5.36849	1.97726	0.000171463	0.00660457	up	-	-	-	-
TRINITY_DN36541_c0_g1	1.85012	5.25877	-1.5071	0.00102239	0.0233274	down	-	gi|210062963|gb|ACJ06432.1| C-type lectin 4 [Fenneropenaeus chinensis] 2.7e-85	GO:0030246, carbohydrate binding	-
TRINITY_DN43766_c1_g1	13.1177	3.32395	1.98054	9.77e-06	0.000810355	up	KOG3882, KOG3882, KOG3882, Tetraspanin family integral membrane protein [General function prediction only]. 7.99287e-12	gi|972182477|ref|XP_015172627.1| PREDICTED: tetraspanin-7-like [Polistes dominula] 5.7e-26	GO:0005887, integral component of plasma membrane;GO:0007166, cell surface receptor signaling pathway;GO:0016021, integral component of membrane	-
TRINITY_DN46220_c3_g4	1.52986	6.23257	-2.02642	1.97e-07	3.61e-05	down	-	gi|906460279|gb|KNC23072.1| hypothetical protein FF38_10469 [Lucilia cuprina] 1.8e-27	GO:0046872, metal ion binding	-
TRINITY_DN46220_c3_g1	5.48298	18.0593	-1.71971	0.00101438	0.0231927	down	-	-	-	-
TRINITY_DN48363_c0_g1	17.3985	4.33598	2.00454	2.72e-06	0.000307496	up	-	gi|10444527|gb|AAG17936.1|AF306784_1 vitellogenin [Cherax quadricarinatus] 1.4e-175	GO:0005319, lipid transporter activity;GO:0008289, lipid binding;GO:0045735, nutrient reservoir activity;GO:0048477, oogenesis	K14462-ko04977 Vitamin digestion and absorption;ko04975 Fat digestion and absorption
TRINITY_DN45947_c0_g1	3.49655	7.37641	-1.07699	1.23e-06	0.000160736	down	-	gi|345486039|ref|XP_001605921.2| PREDICTED: protein turtle homolog B-like isoform X7 [Nasonia vitripennis] 2.4e-78	GO:0005886, plasma membrane;GO:0007155, cell adhesion;GO:0031225, anchored component of membrane	-
TRINITY_DN42314_c6_g2	10.9605	0.519444	4.39921	0.00016344	0.00637102	up	-	-	-	-
TRINITY_DN42314_c6_g1	747.565	140.03	2.41646	7.44e-05	0.00365015	up	-	-	-	-
TRINITY_DN43607_c1_g1	13.9232	38.6707	-1.47375	1.75e-08	5.21e-06	down	-	gi|998523859|ref|XP_015523084.1| PREDICTED: U7 snRNA-associated Sm-like protein LSm11 [Neodiprion lecontei] 5.4e-23	GO:0003723, RNA binding;GO:0005634, nucleus;GO:0006397, mRNA processing	-
TRINITY_DN48999_c0_g1	34.4913	10.1425	1.76582	0.00183582	0.034647	up	-	gi|628823815|gb|AHY82567.1| transcription factor ATF-b [Litopenaeus vannamei] 4.1e-07	GO:0003700, DNA binding transcription factor activity;GO:0043565, sequence-specific DNA binding	-
TRINITY_DN45076_c1_g1	18.8452	4.86443	1.95386	0.00256562	0.0425469	up	-	-	-	-
TRINITY_DN49370_c0_g1	11.3266	49.6814	-2.13299	5.3e-10	3.11e-07	down	-	-	-	-
TRINITY_DN47947_c3_g1	12.5427	2.39824	2.3868	2.15e-06	0.000249662	up	-	-	-	-
TRINITY_DN60551_c0_g1	5.39422	1.08143	2.31848	0.000122808	0.00520226	up	-	-	-	-
TRINITY_DN39062_c3_g9	2.40783	5.2974	-1.13755	0.000216519	0.0077947	down	-	-	-	-
TRINITY_DN45142_c2_g8	6.64786	17.511	-1.3973	4.87e-06	0.000481308	down	-	-	-	-
TRINITY_DN50602_c0_g1	12.352	3.10339	1.99283	0.00112531	0.0248696	up	-	-	-	-
TRINITY_DN52668_c2_g1	7.49762	1.15339	2.70055	0.00154536	0.0308179	up	-	-	-	-
TRINITY_DN53057_c7_g3	13.8086	3.53794	1.96459	0.00274608	0.0446716	up	-	-	-	-
TRINITY_DN38960_c1_g2	23.1941	5.04052	2.20212	3.54e-05	0.0020656	up	KOG3805, KOG3805, KOG3805, ERG and related ETS transcription factors [Transcription]. 3.99622e-38	gi|817078418|ref|XP_012261581.1| PREDICTED: DNA-binding protein D-ETS-4 [Athalia rosae] 5.2e-44	GO:0000981, RNA polymerase II transcription factor activity, sequence-specific DNA binding;GO:0003677, DNA binding;GO:0003700, DNA binding transcription factor activity;GO:0005634, nucleus;GO:0006357, regulation of transcription by RNA polymerase II;GO:0008354, germ cell migration;GO:0030154, cell differentiation;GO:0043565, sequence-specific DNA binding	-
TRINITY_DN53082_c0_g1	5.98466	0.31803	4.23404	1.03e-05	0.000843704	up	-	-	-	-
TRINITY_DN44236_c0_g3	8.49239	17.7641	-1.06473	0.00148653	0.0299881	down	-	-	-	-
TRINITY_DN47674_c5_g8	0.910186	10.0078	-3.45883	2.77e-11	2.98e-08	down	-	-	-	-
TRINITY_DN40519_c4_g1	10.5105	33.2288	-1.66061	0.00012463	0.00525257	down	-	-	-	-
TRINITY_DN48158_c1_g1	5.91994	1.50236	1.97835	0.000384271	0.0119149	up	-	-	-	-
TRINITY_DN42030_c3_g1	7.52725	1.08717	2.79155	3.22e-07	5.33e-05	up	KOG2408, KOG2408, KOG2408, Peroxidase/oxygenase [General function prediction only]. 8.94461e-20	gi|933798222|gb|ALG96662.1| cyclooxygenase [Homarus americanus] 1.0e-309	GO:0000212, meiotic spindle organization;GO:0001516, prostaglandin biosynthetic process;GO:0001550, ovarian cumulus expansion;GO:0001934, positive regulation of protein phosphorylation;GO:0004601, peroxidase activity;GO:0004666, prostaglandin-endoperoxide synthase activity;GO:0005789, endoplasmic reticulum membrane;GO:0006954, inflammatory response;GO:0006979, response to oxidative stress;GO:0008…	K11987-ko04923 Regulation of lipolysis in adipocyte;ko04370 VEGF signaling pathway;ko04726 Serotonergic synapse;ko00590 Arachidonic acid metabolism;ko04723 Retrograde endocannabinoid signaling;ko04913 Ovarian Steroidogenesis;ko04668 TNF signaling pathway;ko04064 NF-kappa B signaling pathway;ko04921 Oxytocin signaling pathway
TRINITY_DN45587_c5_g1	14.9854	2.13771	2.80942	1.44e-08	4.55e-06	up	-	-	-	-
TRINITY_DN46499_c3_g2	7.51677	2.242	1.74533	6e-05	0.00311727	up	KOG1198, KOG1198, KOG1198, Zinc-binding oxidoreductase [Energy production and conversion, General function prediction only]. 1.80185e-08	gi|646719798|gb|KDR21784.1| Zinc-type alcohol dehydrogenase-like protein [Zootermopsis nevadensis] 3.4e-118	GO:0004022, alcohol dehydrogenase (NAD) activity;GO:0008270, zinc ion binding;GO:0016491, oxidoreductase activity	-
TRINITY_DN50331_c0_g1	6.00286	13.8655	-1.20778	4.19e-05	0.00237056	down	-	-	-	-
TRINITY_DN42329_c1_g2	5.69492	14.1872	-1.31684	3.75e-05	0.00215826	down	-	-	-	-
TRINITY_DN45819_c5_g1	33.3431	7.4652	2.15913	2.11e-05	0.00141551	up	KOG1544, KOG1544, KOG1544, Predicted cysteine proteinase TIN-ag [General function prediction only]. 5.04483e-109	gi|1022769731|gb|KZS14202.1| Tubulointerstitial nephritis antigen-like protein [Daphnia magna] 4.6e-134	GO:0005044, scavenger receptor activity;GO:0005615, extracellular space;GO:0005737, cytoplasm;GO:0006955, immune response;GO:0007155, cell adhesion;GO:0008234, cysteine-type peptidase activity;GO:0030247, polysaccharide binding;GO:0031012, extracellular matrix;GO:0043236, laminin binding;GO:0070062, extracellular exosome	-
TRINITY_DN46567_c4_g1	13.8369	5.17526	1.41882	9e-05	0.00412349	up	KOG0835, KOG0835, KOG0835, Cyclin L [General function prediction only]. 8.20879e-09	gi|662185164|ref|XP_008475669.1| PREDICTED: cyclin-L2 [Diaphorina citri] 5.2e-16	GO:0000079, regulation of cyclin-dependent protein serine/threonine kinase activity;GO:0005634, nucleus;GO:0006351, transcription, DNA-templated;GO:0006355, regulation of transcription, DNA-templated;GO:0006396, RNA processing;GO:0016607, nuclear speck	-
TRINITY_DN42017_c3_g1	12.4336	29.8608	-1.26401	2.6e-05	0.00165598	down	-	gi|1008445959|ref|XP_015837326.1| PREDICTED: lachesin isoform X2 [Tribolium castaneum] 1.4e-59	GO:0005615, extracellular space;GO:0005886, plasma membrane;GO:0007156, homophilic cell adhesion via plasma membrane adhesion molecules;GO:0007416, synapse assembly;GO:0007420, brain development;GO:0009986, cell surface;GO:0010842, retina layer formation;GO:0016021, integral component of membrane;GO:0030054, cell junction;GO:0045202, synapse;GO:0048704, embryonic skeletal system morphogenesis;GO:…	-
TRINITY_DN40808_c0_g3	19.4436	4.49704	2.11225	0.000134449	0.00553936	up	KOG1375, KOG1375, KOG1375, Beta tubulin [Cytoskeleton]. 0.0	gi|3915087|sp|Q25009.1|TBB1_HOMAM RecName: Full=Tubulin beta-1 chain; AltName: Full=Beta-I tubulin 7.7e-198	GO:0003924, GTPase activity;GO:0005200, structural constituent of cytoskeleton;GO:0005525, GTP binding;GO:0005737, cytoplasm;GO:0005874, microtubule;GO:0007017, microtubule-based process	K07375-ko04540 Gap junction;ko04145 Phagosome
TRINITY_DN40940_c0_g1	15.9035	48.7651	-1.61651	2.94e-09	1.26e-06	down	KOG3513, KOG3513, KOG3513, Neural cell adhesion molecule L1 [Signal transduction mechanisms]. 1.48952e-11	gi|768427056|ref|XP_011554599.1| PREDICTED: lachesin-like [Plutella xylostella] 5.3e-57	GO:0005886, plasma membrane;GO:0005918, septate junction;GO:0007156, homophilic cell adhesion via plasma membrane adhesion molecules;GO:0007424, open tracheal system development;GO:0016331, morphogenesis of embryonic epithelium;GO:0019898, extrinsic component of membrane;GO:0019991, septate junction assembly;GO:0031225, anchored component of membrane;GO:0035151, regulation of tube size, open trac…	-
TRINITY_DN43863_c5_g4	5.30831	0.732875	2.85661	0.0012126	0.0262377	up	-	-	-	-
TRINITY_DN43309_c3_g1	6.60948	2.12081	1.63992	0.000781599	0.0196493	up	-	-	-	-
TRINITY_DN47559_c5_g1	16.9696	5.30406	1.67779	0.000141759	0.00576162	up	-	gi|1005432287|ref|XP_015753740.1| PREDICTED: RNA-directed DNA polymerase from mobile element jockey-like [Acropora digitifera] 1.3e-35	GO:0003964, RNA-directed DNA polymerase activity;GO:0006313, transposition, DNA-mediated	-
TRINITY_DN42271_c5_g1	10.5208	2.91721	1.85058	0.000557676	0.0154913	up	-	-	-	-
TRINITY_DN53112_c4_g1	12.2321	1.48112	3.04591	0.000363162	0.0114975	up	-	-	-	-
TRINITY_DN38244_c0_g2	5.1548	1.05173	2.29315	0.000633771	0.0168425	up	-	-	-	-
TRINITY_DN41088_c2_g8	3.71748	7.94543	-1.0958	0.000462346	0.0136452	down	-	-	-	-
TRINITY_DN53211_c0_g1	12.2889	3.84592	1.67596	7.39e-05	0.00363706	up	-	-	-	-
TRINITY_DN52271_c3_g2	191.722	3.84724	5.63905	6.93e-08	1.55e-05	up	KOG1215, KOG1215, KOG1215, Low-density lipoprotein receptors containing Ca2+-binding EGF-like domains [Signal transduction mechanisms]. 1.34079e-06	gi|957818356|ref|XP_014669421.1| PREDICTED: low-density lipoprotein receptor-related protein 2-like isoform X1 [Priapulus caudatus] 3.6e-12	GO:0005509, calcium ion binding;GO:0005615, extracellular space;GO:0005737, cytoplasm;GO:0005768, endosome;GO:0005903, brush border;GO:0005905, clathrin-coated pit;GO:0006766, vitamin metabolic process;GO:0006898, receptor-mediated endocytosis;GO:0007568, aging;GO:0010165, response to X-ray;GO:0010951, negative regulation of endopeptidase activity;GO:0016020, membrane;GO:0016021, integral compone…	-
TRINITY_DN52271_c3_g1	137.077	4.74083	4.8537	1.49e-05	0.00110002	up	KOG1214, KOG1214, KOG1214, Nidogen and related basement membrane protein proteins [Cell wall/membrane/envelope biogenesis, Extracellular structures]. 1.31007e-07	gi|723005612|gb|AIX11621.1| vitellogenin receptor [Penaeus monodon] 2.9e-20	GO:0001843, neural tube closure;GO:0001933, negative regulation of protein phosphorylation;GO:0003344, pericardium morphogenesis;GO:0005041, low-density lipoprotein particle receptor activity;GO:0005102, signaling receptor binding;GO:0005109, frizzled binding;GO:0005509, calcium ion binding;GO:0005576, extracellular region;GO:0005783, endoplasmic reticulum;GO:0005829, cytosol;GO:0005886, plasma m…	-
TRINITY_DN50235_c4_g3	9.6363	2.10454	2.19497	0.000138192	0.00566536	up	-	-	-	-
TRINITY_DN52055_c6_g1	11.9221	3.84793	1.63148	0.00277225	0.0448714	up	KOG1959, KOG1959, KOG1959, Glycosyl hydrolase, family 38 - alpha-mannosidase [Carbohydrate transport and metabolism]. 0.0	gi|1009603479|ref|XP_015929797.1| PREDICTED: lysosomal alpha-mannosidase-like isoform X2 [Parasteatoda tepidariorum] 3.1e-290	GO:0004559, alpha-mannosidase activity;GO:0005764, lysosome;GO:0006013, mannose metabolic process;GO:0008270, zinc ion binding;GO:0030246, carbohydrate binding	K12311-ko04142 Lysosome;ko00511 Other glycan degradation
TRINITY_DN39412_c2_g1	696.398	2639.47	-1.92227	8.91e-09	3.01e-06	down	-	-	-	-
TRINITY_DN52861_c0_g3	19.2144	7.1959	1.41694	0.00224478	0.0392564	up	KOG2584, KOG2584, KOG2584, Dihydroorotase and related enzymes [Nucleotide transport and metabolism]. 0.0	gi|919086796|ref|XP_013380519.1| PREDICTED: dihydropyrimidinase-like isoform X5 [Lingula anatina] 1.4e-223	GO:0002058, uracil binding;GO:0002059, thymine binding;GO:0004157, dihydropyrimidinase activity;GO:0005737, cytoplasm;GO:0005829, cytosol;GO:0006208, pyrimidine nucleobase catabolic process;GO:0006210, thymine catabolic process;GO:0006212, uracil catabolic process;GO:0008270, zinc ion binding;GO:0016597, amino acid binding;GO:0016810, hydrolase activity, acting on carbon-nitrogen (but not peptide…	K01464-ko00240 Pyrimidine metabolism;ko00770 Pantothenate and CoA biosynthesis;ko00983 Drug metabolism - other enzymes;ko00410 beta-Alanine metabolism
TRINITY_DN52861_c0_g2	23.5841	6.70038	1.8155	0.000891028	0.0213305	up	-	gi|241392410|ref|XP_002409446.1| dihydroorotase, putative [Ixodes scapularis] 5.2e-10	GO:0005737, cytoplasm;GO:0005829, cytosol;GO:0007165, signal transduction;GO:0007399, nervous system development;GO:0007411, axon guidance;GO:0016810, hydrolase activity, acting on carbon-nitrogen (but not peptide) bonds;GO:0030425, dendrite;GO:0043025, neuronal cell body	-
TRINITY_DN48011_c2_g1	39.3817	8.21511	2.26118	8.37e-07	0.000117873	up	-	gi|677287517|gb|KFP69945.1| hypothetical protein N310_08706, partial [Acanthisitta chloris] 1.1e-14	-	-
TRINITY_DN43674_c1_g2	59.8852	10.3183	2.537	8.89e-08	1.9e-05	up	-	-	-	-
TRINITY_DN52303_c0_g2	5.02424	1.10254	2.18807	0.00029884	0.00999679	up	-	gi|557024000|ref|XP_006012196.1| PREDICTED: uncharacterized protein LOC102361497 [Latimeria chalumnae] 6.1e-30	GO:0005525, GTP binding	-
TRINITY_DN41676_c5_g2	5.45116	0.984725	2.46877	0.000671906	0.0176563	up	-	-	-	-
TRINITY_DN48454_c4_g4	5.40881	1.88725	1.51903	0.00172604	0.0332389	up	-	-	-	-
TRINITY_DN46454_c2_g3	14.4911	4.46835	1.69735	0.000111604	0.00485829	up	-	gi|1022763649|gb|KZS09219.1| Beta-1,3-N-acetylglucosaminyltransferase radical fringe [Daphnia magna] 2.8e-116	GO:0001708, cell fate specification;GO:0001745, compound eye morphogenesis;GO:0005783, endoplasmic reticulum;GO:0005794, Golgi apparatus;GO:0005795, Golgi stack;GO:0005797, Golgi medial cisterna;GO:0006004, fucose metabolic process;GO:0006493, protein O-linked glycosylation;GO:0007219, Notch signaling pathway;GO:0007293, germarium-derived egg chamber formation;GO:0007450, dorsal/ventral pattern f…	K05948-ko00514 Other types of O-glycan biosynthesis;ko04330 Notch signaling pathway
TRINITY_DN49896_c3_g1	24.2249	4.47517	2.43648	1.38e-06	0.000174147	up	-	-	-	-
TRINITY_DN41092_c3_g1	6.35632	13.4312	-1.07932	0.000479064	0.0139765	down	-	gi|585672192|ref|XP_006818189.1| PREDICTED: uncharacterized protein LOC102803302, partial [Saccoglossus kowalevskii] 1.3e-06	-	-
TRINITY_DN46411_c2_g1	28.4454	4.72363	2.59023	0.000133698	0.00552909	up	-	gi|734639851|ref|XP_010748735.1| PREDICTED: transient receptor potential channel pyrexia-like [Larimichthys crocea] 3.9e-09	-	-
TRINITY_DN36550_c0_g1	14.1092	4.8228	1.5487	0.0025215	0.0420471	up	-	-	-	-
TRINITY_DN43951_c3_g1	8.30009	0.795979	3.38233	9.29e-06	0.000776371	up	-	-	-	-
TRINITY_DN39042_c4_g1	5.76277	0.703863	3.03339	0.000160036	0.00628815	up	KOG1292, KOG1292, KOG1292, Xanthine/uracil transporters [Nucleotide transport and metabolism]. 3.91876e-149	gi|321471282|gb|EFX82255.1| hypothetical protein DAPPUDRAFT_302649 [Daphnia pulex] 5.3e-180	GO:0005215, transporter activity;GO:0005737, cytoplasm;GO:0005886, plasma membrane;GO:0006814, sodium ion transport;GO:0007420, brain development;GO:0008520, L-ascorbate:sodium symporter activity;GO:0009636, response to toxic substance;GO:0009925, basal plasma membrane;GO:0015081, sodium ion transmembrane transporter activity;GO:0015229, L-ascorbic acid transmembrane transporter activity;GO:00158…	-
TRINITY_DN40438_c8_g1	8.0002	1.05827	2.91833	1.16e-09	5.9e-07	up	-	-	-	-
TRINITY_DN40177_c3_g1	2.50324	5.2254	-1.06174	0.000488113	0.0141284	down	-	gi|1022770288|gb|KZS14702.1| Uncharacterized protein APZ42_020091 [Daphnia magna] 3.2e-20	GO:0005576, extracellular region;GO:0008168, methyltransferase activity	-
TRINITY_DN48465_c0_g3	4.5242	9.82516	-1.11882	1.4e-06	0.000175703	down	-	-	-	-
TRINITY_DN48855_c4_g1	7.31418	0.805318	3.18307	3.62e-07	5.87e-05	up	-	gi|957855680|ref|XP_014677366.1| PREDICTED: piggyBac transposable element-derived protein 4-like [Priapulus caudatus] 1.2e-18	-	-
TRINITY_DN48855_c4_g2	12.6842	1.92036	2.72358	0.000348414	0.0111479	up	-	-	-	-
TRINITY_DN44083_c5_g5	25.4266	4.59325	2.46875	3.25e-05	0.00195276	up	KOG3900, KOG3900, KOG3900, Transforming growth factor beta, bone morphogenetic protein and related proteins [Signal transduction mechanisms]. 3.9497e-22	gi|182676186|gb|ACB98643.1| myostatin [Gecarcinus lateralis] 3.9e-129	GO:0005576, extracellular region;GO:0005615, extracellular space;GO:0008201, heparin binding;GO:0040007, growth;GO:1902723, negative regulation of skeletal muscle satellite cell proliferation;GO:1902725, negative regulation of satellite cell differentiation;GO:2000818, negative regulation of myoblast proliferation	-
TRINITY_DN49921_c1_g2	19.7106	54.5017	-1.46733	5.47e-08	1.28e-05	down	-	-	-	-
TRINITY_DN53190_c4_g1	14.2777	3.52644	2.01748	6.55e-06	0.000593145	up	-	gi|974094876|ref|XP_015245871.1| PREDICTED: uncharacterized protein LOC107094636 [Cyprinodon variegatus] 2.1e-254	GO:0005525, GTP binding;GO:0005576, extracellular region;GO:0044179, hemolysis in other organism	-
TRINITY_DN38465_c0_g1	5.98893	1.51382	1.98411	0.000328589	0.0106893	up	-	gi|298388478|gb|ADI80708.1| anti-lipopolysaccharide factor 3 [Macrobrachium rosenbergii] 1.1e-12	GO:0005576, extracellular region;GO:0042742, defense response to bacterium	-
TRINITY_DN49525_c0_g3	7.91832	1.21919	2.69927	0.00126199	0.0269714	up	-	-	-	-
TRINITY_DN52310_c4_g4	15.9282	3.8025	2.06656	0.000101029	0.00446642	up	-	-	-	-
TRINITY_DN42331_c2_g2	14.8117	2.07601	2.83486	2.08e-05	0.00140017	up	-	-	-	-
TRINITY_DN51162_c10_g1	7.41393	1.02105	2.86018	7.62e-06	0.00065473	up	-	-	-	-
TRINITY_DN49734_c2_g1	40.2691	6.45069	2.64215	6.18e-06	0.00056676	up	-	gi|330434836|gb|AEC22817.1| hypothetical protein [Macrobrachium nipponense] 7.1e-08	-	-
TRINITY_DN39962_c2_g1	84.5444	191.098	-1.17653	5.53e-06	0.000527038	down	-	-	-	-
TRINITY_DN38217_c0_g1	13.1893	0.0439007	8.23091	0.000319728	0.010498	up	-	-	-	-
TRINITY_DN42268_c0_g1	144.092	48.1056	1.58272	0.000341665	0.0109731	up	KOG4222, KOG4222, KOG4222, Axon guidance receptor Dscam [Signal transduction mechanisms]. 1.8964e-07	gi|529274258|gb|AGS78412.1| insulin-like binding protein [Cherax quadricarinatus] 5.4e-49	GO:0001558, regulation of cell growth;GO:0004867, serine-type endopeptidase inhibitor activity;GO:0005576, extracellular region	-
TRINITY_DN39725_c0_g1	12.2878	5.66722	1.11651	1.49e-06	0.000184303	up	-	gi|821143820|ref|XP_012377187.1| PREDICTED: G-protein coupled estrogen receptor 1 [Dasypus novemcinctus] 1.3e-08	-	-
TRINITY_DN53089_c4_g1	6.49956	2.31609	1.48865	0.00199263	0.0364781	up	-	gi|675882160|ref|XP_009026582.1| hypothetical protein HELRODRAFT_179514 [Helobdella robusta] 1.1e-06	GO:0003676, nucleic acid binding;GO:0004523, RNA-DNA hybrid ribonuclease activity	-
TRINITY_DN34579_c0_g1	14.1595	0.512307	4.78861	3.34e-05	0.00197538	up	-	-	-	-
TRINITY_DN41886_c7_g3	5.0482	0.719642	2.81042	0.000705849	0.0183299	up	-	-	-	-
TRINITY_DN42668_c1_g1	20.7293	6.69676	1.63014	3.84e-05	0.00219588	up	-	-	-	-
TRINITY_DN53233_c3_g1	15.4354	2.54433	2.60088	3.06e-05	0.00186525	up	-	-	-	-
TRINITY_DN50151_c2_g1	10.5306	2.77754	1.92271	0.000167701	0.00649676	up	KOG2493, KOG2493, KOG2493, Na+/Pi symporter [Inorganic ion transport and metabolism]. 2.81728e-126	gi|646707260|gb|KDR14103.1| Sodium-dependent phosphate transporter 2 [Zootermopsis nevadensis] 3.7e-146	GO:0005315, inorganic phosphate transmembrane transporter activity;GO:0005887, integral component of plasma membrane;GO:0006817, phosphate ion transport;GO:0015319, sodium:inorganic phosphate symporter activity;GO:0016021, integral component of membrane	-
TRINITY_DN39831_c2_g2	71.0099	13.5424	2.39053	9.43e-05	0.0042637	up	-	gi|808874932|gb|KKF23913.1| Insulin-like growth factor-binding protein complex acid labile subunit [Larimichthys crocea] 1.8e-07	GO:0016021, integral component of membrane	-
TRINITY_DN47869_c2_g1	5.2348	1.30631	2.00264	2.77e-05	0.00173339	up	-	gi|219809644|gb|ACL36280.1| Kazal-type serine proteinase inhibitor 1 [Fenneropenaeus chinensis] 3.1e-91	GO:0001523, retinoid metabolic process;GO:0002162, dystroglycan binding;GO:0005200, structural constituent of cytoskeleton;GO:0005509, calcium ion binding;GO:0005576, extracellular region;GO:0005605, basal lamina;GO:0005737, cytoplasm;GO:0005796, Golgi lumen;GO:0005886, plasma membrane;GO:0006024, glycosaminoglycan biosynthetic process;GO:0006027, glycosaminoglycan catabolic process;GO:0007165, s…	K06254-ko04512 ECM-receptor interaction
TRINITY_DN42355_c0_g3	3.5231	8.88246	-1.33412	1.97e-07	3.61e-05	down	KOG0061, KOG0061, KOG0061, Transporter, ABC superfamily (Breast cancer resistance protein) [Secondary metabolites biosynthesis, transport and catabolism]. 3.9421e-44	gi|1022756175|gb|KZS03020.1| ATP-binding cassette sub-family G member 5 [Daphnia magna] 8.0e-183	GO:0005524, ATP binding;GO:0005886, plasma membrane;GO:0007584, response to nutrient;GO:0007588, excretion;GO:0010212, response to ionizing radiation;GO:0010949, negative regulation of intestinal phytosterol absorption;GO:0015918, sterol transport;GO:0016021, integral component of membrane;GO:0016324, apical plasma membrane;GO:0016887, ATPase activity;GO:0017127, cholesterol transporter activity;…	-
TRINITY_DN52737_c2_g2	9.50041	2.8096	1.75763	0.0007391	0.0189354	up	-	-	-	-
TRINITY_DN34630_c0_g1	13.7886	4.48846	1.61918	0.00104731	0.023716	up	-	-	-	-
TRINITY_DN40492_c1_g7	11.1578	1.77558	2.6517	2.45e-06	0.000280757	up	KOG4578, KOG4578, KOG4578, Uncharacterized conserved protein, contains KAZAL and TY domains [General function prediction only]. 1.8677e-07	gi|219809644|gb|ACL36280.1| Kazal-type serine proteinase inhibitor 1 [Fenneropenaeus chinensis] 1.9e-23	GO:0004867, serine-type endopeptidase inhibitor activity	-
TRINITY_DN43427_c3_g1	27.3618	6.96564	1.97383	1.94e-05	0.00133938	up	-	gi|449275731|gb|EMC84499.1| Putative uncharacterized transposon-derived protein ZK1236.4, partial [Columba livia] 4.3e-10	GO:0003723, RNA binding;GO:0003964, RNA-directed DNA polymerase activity	-
TRINITY_DN46600_c0_g3	9.84683	2.81865	1.80466	0.00136688	0.0282461	up	-	gi|1022758992|gb|KZS05399.1| Uncharacterized protein APZ42_031400 [Daphnia magna] 3.8e-09	-	-
TRINITY_DN40753_c3_g3	14.2919	3.29376	2.1174	0.00208241	0.0373943	up	-	-	-	-
TRINITY_DN40054_c0_g1	5.13232	0.322865	3.99061	0.000289875	0.00974617	up	-	-	-	-
TRINITY_DN42530_c0_g1	5.76355	0.847601	2.7655	1.84e-06	0.000221247	up	KOG1366, KOG1366, KOG1366, Alpha-macroglobulin [Posttranslational modification, protein turnover, chaperones]. 1.21126e-34	gi|331031252|gb|AEC50080.1| alpha-2-macroglobulin [Pacifastacus leniusculus] 3.9e-296	GO:0004866, endopeptidase inhibitor activity;GO:0004867, serine-type endopeptidase inhibitor activity;GO:0005576, extracellular region;GO:0005615, extracellular space;GO:0007565, female pregnancy;GO:0070062, extracellular exosome;GO:0072562, blood microparticle	-
TRINITY_DN52500_c0_g1	6.5481	2.53676	1.36809	4.3e-06	0.000436275	up	KOG3580, KOG3580, KOG3580, Tight junction proteins [Signal transduction mechanisms]. 6.46124e-113	gi|646715746|gb|KDR19250.1| Tight junction protein ZO-1 [Zootermopsis nevadensis] 1.4e-241	GO:0005634, nucleus;GO:0005737, cytoplasm;GO:0005886, plasma membrane;GO:0005921, gap junction;GO:0005923, bicellular tight junction;GO:0009986, cell surface;GO:0019904, protein domain specific binding;GO:0030054, cell junction;GO:0030674, protein binding, bridging;GO:0050892, intestinal absorption;GO:0071847, TNFSF11-mediated signaling pathway;GO:0090557, establishment of endothelial intestinal …	K05701-ko04540 Gap junction;ko04530 Tight junction;ko04520 Adherens junction
TRINITY_DN43550_c2_g1	6.09744	1.68786	1.85301	0.000174684	0.00669667	up	-	-	-	-
TRINITY_DN39212_c7_g1	25.5441	4.92531	2.37471	0.000699792	0.0182299	up	-	gi|925677948|gb|KOX75044.1| hypothetical protein WN51_12729 [Melipona quadrifasciata] 5.4e-09	-	-
TRINITY_DN42246_c1_g1	13.0253	2.79027	2.22284	2.66e-05	0.00168264	up	-	-	-	-
TRINITY_DN48288_c1_g5	7.21116	1.08738	2.72937	0.000468029	0.0137516	up	-	-	-	-
TRINITY_DN41814_c6_g1	14.7599	3.10542	2.24882	0.00225816	0.0393383	up	-	-	-	-
TRINITY_DN51298_c4_g1	8.23817	2.21096	1.89765	0.00219719	0.0387689	up	-	-	-	-
TRINITY_DN47674_c5_g10	9.55763	57.5993	-2.59133	0.00104597	0.0237019	down	KOG4264, KOG4264, KOG4264, Nucleo-cytoplasmic protein MLN51 [General function prediction only]. 3.6324e-09	gi|952522040|gb|KRT82028.1| hypothetical protein AMK59_5291 [Oryctes borbonicus] 3.9e-29	GO:0000184, nuclear-transcribed mRNA catabolic process, nonsense-mediated decay;GO:0003723, RNA binding;GO:0006397, mRNA processing;GO:0006417, regulation of translation;GO:0008380, RNA splicing;GO:0016070, RNA metabolic process;GO:0016607, nuclear speck;GO:0035145, exon-exon junction complex;GO:0048471, perinuclear region of cytoplasm;GO:0051028, mRNA transport	K14323-ko03015 mRNA surveillance pathway;ko03013 RNA transport
TRINITY_DN48339_c2_g2	6.44657	1.23827	2.38021	0.000696624	0.0181759	up	-	-	-	-
TRINITY_DN40266_c4_g3	6.03619	1.15991	2.37963	1.02e-09	5.25e-07	up	-	-	-	-
TRINITY_DN40951_c5_g2	10.3001	1.49361	2.78578	7.13e-05	0.0035378	up	-	-	-	-
TRINITY_DN43908_c0_g2	2.49473	8.40239	-1.75192	0.00113835	0.0250793	down	-	-	-	-
TRINITY_DN43908_c0_g1	11.5956	26.2839	-1.18061	0.00158876	0.0314368	down	-	-	-	-
TRINITY_DN46824_c0_g1	5.34772	0.461373	3.53492	2.28e-12	3.98e-09	up	KOG1328, KOG1328, KOG1328, Synaptic vesicle protein BAIAP3, involved in vesicle priming/regulation [Intracellular trafficking, secretion, and vesicular transport, Signal transduction mechanisms]. 2.60937e-50	-	GO:0002432, granuloma formation;GO:0002467, germinal center formation;GO:0005764, lysosome;GO:0005770, late endosome;GO:0006909, phagocytosis;GO:0016020, membrane;GO:0017137, Rab GTPase binding;GO:0033093, Weibel-Palade body;GO:0043304, regulation of mast cell degranulation;GO:0043320, natural killer cell degranulation;GO:0045921, positive regulation of exocytosis;GO:0051607, defense response to …	-
TRINITY_DN49471_c3_g2	12.1367	0.272232	5.47839	9e-11	7.44e-08	up	-	-	-	-
TRINITY_DN43353_c2_g1	7.02864	2.57226	1.45021	0.001538	0.0307451	up	-	gi|617429691|ref|XP_007561383.1| PREDICTED: poly [ADP-ribose] polymerase 12-like [Poecilia formosa] 1.1e-45	GO:0003950, NAD+ ADP-ribosyltransferase activity;GO:0005635, nuclear envelope;GO:0005643, nuclear pore;GO:0006998, nuclear envelope organization;GO:0007283, spermatogenesis;GO:0008270, zinc ion binding;GO:0015031, protein transport;GO:0030154, cell differentiation;GO:0051028, mRNA transport	-
TRINITY_DN51034_c2_g1	275.886	73.2343	1.91348	0.000148236	0.00595173	up	KOG1340, KOG1340, KOG1340, Prosaposin [Lipid transport and metabolism, Carbohydrate transport and metabolism]. 7.17593e-15	gi|302139064|gb|ADK94870.1| saposin isoform 1 [Penaeus monodon] 7.8e-165	GO:0001664, G-protein coupled receptor binding;GO:0002576, platelet degranulation;GO:0005576, extracellular region;GO:0005615, extracellular space;GO:0005737, cytoplasm;GO:0005739, mitochondrion;GO:0005764, lysosome;GO:0005765, lysosomal membrane;GO:0006665, sphingolipid metabolic process;GO:0006687, glycosphingolipid metabolic process;GO:0006869, lipid transport;GO:0007193, adenylate cyclase-inh…	K12382-ko04142 Lysosome
TRINITY_DN51757_c5_g2	5.12445	1.28611	1.99438	0.00307793	0.0479918	up	-	-	-	-
TRINITY_DN53283_c3_g4	7.0691	0.374687	4.23777	0.000929383	0.0218069	up	-	gi|805815943|ref|XP_012148630.1| PREDICTED: uncharacterized protein LOC105663567 [Megachile rotundata] 4.2e-17	GO:0003964, RNA-directed DNA polymerase activity	-
TRINITY_DN51401_c0_g1	12.0952	1.74308	2.79473	2.64e-05	0.00167479	up	-	gi|557024000|ref|XP_006012196.1| PREDICTED: uncharacterized protein LOC102361497 [Latimeria chalumnae] 1.6e-26	GO:0005525, GTP binding	-
TRINITY_DN42818_c3_g5	7.02945	0.969533	2.85805	9.87e-05	0.00438747	up	-	-	-	-
TRINITY_DN38347_c1_g1	0.0001	9.16602	-16.484	4.85e-07	7.43e-05	down	-	-	-	-
TRINITY_DN45833_c7_g2	14.4206	5.19933	1.47174	0.00135257	0.0280541	up	-	-	-	-
TRINITY_DN52572_c3_g4	5.96011	0.8522	2.80608	2.69e-05	0.0016895	up	-	-	-	-
TRINITY_DN43704_c2_g1	14.5506	4.52059	1.68649	0.0017989	0.0342629	up	-	-	-	-
TRINITY_DN52515_c2_g1	5.87792	1.41994	2.04947	0.000489127	0.014133	up	-	-	-	-
TRINITY_DN53187_c2_g1	26.0412	3.1461	3.04916	0.000127814	0.00535264	up	-	-	-	-
TRINITY_DN40172_c1_g1	19.9714	4.69034	2.09017	9.52e-05	0.00427395	up	-	-	-	-
TRINITY_DN50708_c5_g2	5.30877	1.53418	1.79091	0.00329176	0.0498186	up	-	-	-	-
TRINITY_DN52933_c2_g1	10.0472	1.52577	2.71919	0.00175937	0.0336651	up	-	-	-	-
TRINITY_DN45419_c0_g1	6.58078	1.77161	1.89319	6.62e-05	0.00333219	up	-	-	-	-
TRINITY_DN53392_c7_g3	1.19268	24.9226	-4.38517	2.25e-09	1.01e-06	down	-	-	-	-
TRINITY_DN41132_c2_g2	5.51606	1.27073	2.11798	0.000941302	0.0219756	up	-	gi|972214685|ref|XP_015189887.1| PREDICTED: piggyBac transposable element-derived protein 4-like [Polistes dominula] 2.1e-11	-	-
TRINITY_DN53442_c9_g3	64.5695	20.6729	1.64311	0.00165947	0.0323332	up	-	-	-	-
TRINITY_DN48983_c2_g3	11.0525	32.4238	-1.55268	3.34e-05	0.00197538	down	-	-	-	-
TRINITY_DN46242_c0_g1	9.77118	2.93418	1.73558	0.000341957	0.0109731	up	-	gi|300517062|gb|ADK25179.1| SID-1-like protein [Litopenaeus vannamei] 5.1e-124	GO:0016021, integral component of membrane;GO:0033227, dsRNA transport;GO:0051033, RNA transmembrane transporter activity	-
TRINITY_DN42096_c0_g1	7.66395	0.755347	3.34288	0.0015449	0.0308179	up	KOG3513, KOG3513, KOG3513, Neural cell adhesion molecule L1 [Signal transduction mechanisms]. 5.98644e-33	gi|939697917|ref|XP_014293125.1| PREDICTED: protein turtle isoform X3 [Halyomorpha halys] 3.8e-264	GO:0005887, integral component of plasma membrane;GO:0007411, axon guidance;GO:0007414, axonal defasciculation;GO:0007422, peripheral nervous system development;GO:0007629, flight behavior;GO:0007638, mechanosensory behavior;GO:0008039, synaptic target recognition;GO:0008344, adult locomotory behavior;GO:0016021, integral component of membrane;GO:0016199, axon midline choice point recognition;GO:…	-
TRINITY_DN49895_c2_g1	54.7287	130.212	-1.25049	7.52e-09	2.62e-06	down	-	-	-	-
TRINITY_DN42651_c1_g1	7.14301	2.18412	1.70948	0.000448924	0.0133683	up	-	-	-	-
TRINITY_DN39348_c0_g1	7.56318	0.0987633	6.25887	0.000382179	0.0119058	up	-	-	-	-
TRINITY_DN39348_c0_g2	8.17392	0.614764	3.73292	9.07e-05	0.00413686	up	-	-	-	-
TRINITY_DN50801_c2_g2	27.5781	85.3835	-1.63043	4.53e-09	1.83e-06	down	-	-	-	-
TRINITY_DN42994_c4_g1	13.249	75.3117	-2.50699	0.00018088	0.00685479	down	-	-	-	-
TRINITY_DN49935_c11_g1	86.6898	26.4855	1.71066	3.96e-05	0.00225325	up	KOG4244, KOG4244, KOG4244, Failed axon connections (fax) protein/glutathione S-transferase-like protein [Signal transduction mechanisms]. 5.75742e-11	gi|939641746|ref|XP_014271424.1| PREDICTED: failed axon connections [Halyomorpha halys] 8.7e-40	GO:0005737, cytoplasm;GO:0005886, plasma membrane;GO:0007409, axonogenesis;GO:0019233, sensory perception of pain;GO:0022008, neurogenesis	-
TRINITY_DN34658_c0_g1	7.35172	1.66667	2.14111	0.000194721	0.00723026	up	-	-	-	-
TRINITY_DN42717_c5_g1	23.9872	1.70112	3.8177	4.19e-10	2.62e-07	up	-	-	-	-
TRINITY_DN44332_c5_g2	20.903	5.38072	1.95784	0.0012303	0.0264651	up	-	gi|1022758641|gb|KZS05104.1| putative Collagen alpha-1(XXVII) chain [Daphnia magna] 5.9e-37	GO:0005201, extracellular matrix structural constituent;GO:0005578, proteinaceous extracellular matrix;GO:0005581, collagen trimer;GO:0046872, metal ion binding	K19721-ko04974 Protein digestion and absorption
TRINITY_DN49342_c3_g1	2341.71	5113.43	-1.12673	0.0006234	0.0167136	down	-	-	-	-
TRINITY_DN53008_c3_g1	27.6029	1.71866	4.00547	5.97e-08	1.37e-05	up	-	-	-	-
TRINITY_DN45116_c0_g1	7.60321	2.19382	1.79316	0.00027018	0.00933053	up	-	-	-	-
TRINITY_DN42953_c1_g2	78.3926	26.1086	1.58619	7.04e-05	0.00351349	up	-	-	-	-
TRINITY_DN42953_c1_g1	20.4458	6.24731	1.7105	1.35e-05	0.00101648	up	KOG1113, KOG1113, KOG1113, cAMP-dependent protein kinase types I and II, regulatory subunit [Signal transduction mechanisms]. 1.12525e-77	gi|752875995|ref|XP_011255375.1| PREDICTED: cAMP-dependent protein kinase type II regulatory subunit isoform X2 [Camponotus floridanus] 2.5e-115	GO:0005737, cytoplasm;GO:0005886, plasma membrane;GO:0005952, cAMP-dependent protein kinase complex;GO:0007411, axon guidance;GO:0007622, rhythmic behavior;GO:0007623, circadian rhythm;GO:0008603, cAMP-dependent protein kinase regulator activity;GO:0030552, cAMP binding;GO:0045475, locomotor rhythm;GO:0048148, behavioral response to cocaine;GO:0048149, behavioral response to ethanol	K04739-ko04910 Insulin signaling pathway
TRINITY_DN50760_c1_g3	5.81014	1.58604	1.87314	0.00287631	0.0459488	up	KOG2649, KOG2649, KOG2649, Zinc carboxypeptidase [General function prediction only]. 2.14505e-142	gi|646720866|gb|KDR22449.1| Carboxypeptidase D [Zootermopsis nevadensis] 1.7e-181	GO:0004181, metallocarboxypeptidase activity;GO:0004185, serine-type carboxypeptidase activity;GO:0005615, extracellular space;GO:0005634, nucleus;GO:0005802, trans-Golgi network;GO:0005886, plasma membrane;GO:0006508, proteolysis;GO:0006518, peptide metabolic process;GO:0008270, zinc ion binding;GO:0016021, integral component of membrane;GO:0016485, protein processing;GO:0043231, intracellular m…	-
TRINITY_DN49047_c1_g1	2.70066	5.54402	-1.03762	2.81e-05	0.00175674	down	-	-	-	-
TRINITY_DN44556_c1_g1	3.72017	9.69631	-1.38207	2.59e-05	0.00165598	down	-	-	-	-
TRINITY_DN51246_c9_g3	6.15614	2.28998	1.42669	0.003324	0.049939	up	KOG2806, KOG2806, KOG2806, Chitinase [Carbohydrate transport and metabolism]. 6.33123e-24	gi|757813219|gb|AJO25037.1| chitinase [Nilaparvata lugens] 7.4e-50	GO:0004553, hydrolase activity, hydrolyzing O-glycosyl compounds;GO:0004568, chitinase activity;GO:0005615, extracellular space;GO:0005975, carbohydrate metabolic process;GO:0006032, chitin catabolic process;GO:0008061, chitin binding;GO:0030246, carbohydrate binding	-
TRINITY_DN47164_c0_g3	367.63	18.749	4.29337	3.74e-05	0.00215296	up	-	-	-	-
TRINITY_DN50678_c3_g1	5.65156	0.79795	2.82428	2.05e-06	0.000242671	up	-	-	-	-
TRINITY_DN46890_c2_g1	30.3604	6.58222	2.20554	1.78e-06	0.000215439	up	-	-	-	-
TRINITY_DN42549_c3_g4	5.88426	0.198561	4.88921	0.000213555	0.00773002	up	-	-	-	-
TRINITY_DN51194_c5_g2	73.775	11.563	2.67361	5.16e-11	4.52e-08	up	-	gi|91094245|ref|XP_968572.1| PREDICTED: transcription factor 21 [Tribolium castaneum] 7.3e-19	GO:0000980, RNA polymerase II distal enhancer sequence-specific DNA binding;GO:0001206, transcriptional repressor activity, RNA polymerase II distal enhancer sequence-specific binding;GO:0003700, DNA binding transcription factor activity;GO:0003714, transcription corepressor activity;GO:0005634, nucleus;GO:0005654, nucleoplasm;GO:0006366, transcription by RNA polymerase II;GO:0014707, branchiomer…	-
TRINITY_DN43359_c1_g2	20.9937	6.85753	1.61419	2.55e-05	0.00164155	up	-	-	-	-
TRINITY_DN51058_c1_g2	9.54911	32.6991	-1.77581	7.06e-05	0.00351913	down	-	-	-	-
TRINITY_DN39617_c5_g3	17.9358	41.319	-1.20396	0.000192501	0.00717198	down	KOG4435, KOG4435, KOG4435, Predicted lipid kinase [Lipid transport and metabolism, Signal transduction mechanisms]. 5.74168e-40	gi|998517089|ref|XP_015519356.1| PREDICTED: acylglycerol kinase, mitochondrial [Neodiprion lecontei] 1.3e-87	GO:0001729, ceramide kinase activity;GO:0004143, diacylglycerol kinase activity;GO:0005524, ATP binding;GO:0005739, mitochondrion;GO:0005741, mitochondrial outer membrane;GO:0016301, kinase activity;GO:0035338, long-chain fatty-acyl-CoA biosynthetic process;GO:0043231, intracellular membrane-bounded organelle;GO:0046486, glycerolipid metabolic process;GO:0046513, ceramide biosynthetic process;GO:…	K09881-ko00561 Glycerolipid metabolism
TRINITY_DN41989_c2_g1	5.96614	1.01425	2.55639	9.85e-05	0.00438747	up	-	gi|908484583|ref|XP_013093153.1| PREDICTED: uncharacterized protein P19A11.02c-like, partial [Biomphalaria glabrata] 9.3e-28	-	-
TRINITY_DN50198_c6_g3	24.4047	50.0828	-1.03715	0.00166658	0.0324336	down	-	-	-	-
TRINITY_DN41628_c4_g3	14.818	70.7917	-2.25622	1.04e-05	0.000848228	down	-	-	-	-
TRINITY_DN51686_c1_g2	6.66557	0.715696	3.21931	8.37e-07	0.000117873	up	-	-	-	-
TRINITY_DN51584_c1_g4	50.4634	116.805	-1.2108	1.31e-05	0.000998907	down	-	-	-	-
TRINITY_DN47926_c3_g2	5.04972	1.16353	2.11769	0.000189684	0.00709097	up	-	-	-	-
TRINITY_DN45401_c0_g1	9.02419	32.3251	-1.84078	5.21e-05	0.00281643	down	-	-	-	-
TRINITY_DN42505_c5_g1	5.10355	0.623672	3.03264	0.00045487	0.0134968	up	-	-	-	-
TRINITY_DN42990_c1_g1	8.24415	1.61656	2.35044	5.49e-06	0.000525058	up	KOG3714, KOG3714, KOG3714, Meprin A metalloprotease [Posttranslational modification, protein turnover, chaperones]. 4.97966e-41	gi|72094941|ref|XP_798033.1| PREDICTED: protein SpAN [Strongylocentrotus purpuratus] 2.9e-62	GO:0004222, metalloendopeptidase activity;GO:0007275, multicellular organism development;GO:0008270, zinc ion binding	-
TRINITY_DN47757_c1_g1	14.03	1.11782	3.64976	0.00130393	0.0274567	up	-	-	-	-
TRINITY_DN43662_c0_g3	6.70494	16.284	-1.28016	0.000918199	0.0216674	down	-	-	-	-
TRINITY_DN52108_c0_g1	2.39008	5.77203	-1.27202	0.000128694	0.0053761	down	KOG1238, KOG1238, KOG1238, Glucose dehydrogenase/choline dehydrogenase/mandelonitrile lyase (GMC oxidoreductase family) [General function prediction only]. 1.70769e-105	gi|939254879|ref|XP_014247170.1| PREDICTED: glucose dehydrogenase [FAD, quinone] [Cimex lectularius] 1.1e-97	GO:0004344, glucose dehydrogenase activity;GO:0005576, extracellular region;GO:0006006, glucose metabolic process;GO:0008364, pupal chitin-based cuticle development;GO:0016021, integral component of membrane;GO:0016614, oxidoreductase activity, acting on CH-OH group of donors;GO:0019233, sensory perception of pain;GO:0042335, cuticle development;GO:0046693, sperm storage;GO:0050660, flavin adenin…	-
TRINITY_DN44628_c3_g2	8.57044	2.14855	1.99601	0.00108765	0.0242642	up	-	gi|918999395|ref|XP_013399330.1| PREDICTED: glycoprotein-N-acetylgalactosamine 3-beta-galactosyltransferase 1-like isoform X2 [Lingula anatina] 1.4e-07	GO:0016021, integral component of membrane;GO:0016263, glycoprotein-N-acetylgalactosamine 3-beta-galactosyltransferase activity;GO:0016267, O-glycan processing, core 1;GO:0016757, transferase activity, transferring glycosyl groups;GO:0046872, metal ion binding	-
TRINITY_DN42120_c1_g1	24.9393	0.158978	7.29345	1.29e-05	0.000987955	up	-	-	-	-
TRINITY_DN52754_c1_g1	21.3541	6.09987	1.80767	0.00284796	0.0456723	up	-	gi|321477971|gb|EFX88929.1| hypothetical protein DAPPUDRAFT_230263 [Daphnia pulex] 9.5e-19	GO:0016021, integral component of membrane	-
TRINITY_DN42112_c0_g1	14.6068	2.81489	2.37549	0.00201456	0.0366677	up	KOG2820, KOG2820, KOG2820, FAD-dependent oxidoreductase [General function prediction only]. 8.2249e-19	gi|260820790|ref|XP_002605717.1| hypothetical protein BRAFLDRAFT_218532 [Branchiostoma floridae] 2.3e-46	GO:0005777, peroxisome;GO:0008115, sarcosine oxidase activity;GO:0016491, oxidoreductase activity;GO:0033514, L-lysine catabolic process to acetyl-CoA via L-pipecolate;GO:0046653, tetrahydrofolate metabolic process;GO:0050031, L-pipecolate oxidase activity;GO:0055114, oxidation-reduction process	K00306-ko00310 Lysine degradation;ko04146 Peroxisome;ko00260 Glycine, serine and threonine metabolism
TRINITY_DN39334_c0_g1	10.1759	2.59083	1.97367	0.000900591	0.0214339	up	-	gi|321479139|gb|EFX90095.1| hypothetical protein DAPPUDRAFT_309902 [Daphnia pulex] 1.6e-55	GO:0005578, proteinaceous extracellular matrix;GO:0005615, extracellular space;GO:0007155, cell adhesion;GO:0030198, extracellular matrix organization;GO:0050839, cell adhesion molecule binding	-
TRINITY_DN53104_c1_g2	49.0549	14.8656	1.72242	0.0026701	0.0438618	up	-	-	-	-
TRINITY_DN49061_c2_g9	9.68841	41.9848	-2.11554	1.43e-06	0.00017887	down	-	-	-	-
TRINITY_DN45363_c2_g1	1076.97	2308.67	-1.10008	0.000123754	0.00523565	down	-	gi|646692582|gb|KDR07464.1| Voltage-dependent calcium channel gamma-1 subunit [Zootermopsis nevadensis] 1.0e-42	GO:0005245, voltage-gated calcium channel activity;GO:0016021, integral component of membrane;GO:0016247, channel regulator activity;GO:0019226, transmission of nerve impulse;GO:0032281, AMPA glutamate receptor complex;GO:0070588, calcium ion transmembrane transport;GO:2000311, regulation of AMPA receptor activity	-
TRINITY_DN47186_c1_g5	2.47757	5.40562	-1.12553	0.00249479	0.0418335	down	-	-	-	-
TRINITY_DN43840_c10_g1	7.13389	16.6701	-1.2245	4.41e-08	1.08e-05	down	-	-	-	-
TRINITY_DN53155_c1_g1	0.59644	7.56668	-3.66521	0.00189955	0.0354536	down	-	-	-	-
TRINITY_DN47293_c2_g1	6.32224	1.60619	1.97679	0.00148387	0.0299525	up	-	gi|321460550|gb|EFX71591.1| hypothetical protein DAPPUDRAFT_255495 [Daphnia pulex] 7.3e-133	GO:0005229, intracellular calcium activated chloride channel activity;GO:0005244, voltage-gated ion channel activity;GO:0005262, calcium channel activity;GO:0034707, chloride channel complex	K05030-ko04924 Renin secretion;ko04972 Pancreatic secretion
TRINITY_DN51283_c4_g2	3.56703	9.93291	-1.47749	0.000434178	0.0130348	down	-	-	-	-
TRINITY_DN53236_c1_g2	1998.07	468.566	2.09228	0.000594677	0.0162195	up	-	gi|10444527|gb|AAG17936.1|AF306784_1 vitellogenin [Cherax quadricarinatus] 3.9e-106	GO:0005319, lipid transporter activity;GO:0008289, lipid binding;GO:0045735, nutrient reservoir activity;GO:0048477, oogenesis	-
TRINITY_DN47689_c3_g1	1061.49	2489.03	-1.2295	2.25e-07	4.02e-05	down	-	-	-	-
TRINITY_DN40820_c2_g3	2.46869	5.80632	-1.23388	0.000563588	0.0156293	down	-	-	-	-
TRINITY_DN43588_c1_g1	2.24112	7.33396	-1.71037	1.74e-05	0.00124105	down	-	-	-	-
TRINITY_DN45890_c3_g1	16.4215	2.64894	2.6321	1.26e-07	2.56e-05	up	-	gi|942526934|gb|ALL27072.1| vascular endothelial growth factor 2 [Litopenaeus vannamei] 1.4e-74	GO:0016020, membrane	-
TRINITY_DN47459_c4_g6	8.21483	0.495772	4.05048	0.00214045	0.0380639	up	-	gi|312176568|gb|ADQ39110.1| putative cytochrome P-450, partial [Brachionus ibericus] 4.6e-15	GO:0003964, RNA-directed DNA polymerase activity;GO:0008152, metabolic process;GO:0008484, sulfuric ester hydrolase activity	-
TRINITY_DN48252_c7_g2	5.03158	1.37959	1.86677	0.000870676	0.0210259	up	-	gi|391327671|ref|XP_003738320.1| PREDICTED: uncharacterized protein LOC100903200 [Metaseiulus occidentalis] 1.7e-17	GO:0003676, nucleic acid binding	-
TRINITY_DN48079_c1_g2	9.08866	1.92249	2.24109	0.00231313	0.0399414	up	-	-	-	-
TRINITY_DN37696_c0_g1	8.12294	18.5318	-1.18993	0.00036572	0.0115563	down	-	-	-	-
TRINITY_DN51902_c0_g1	8.28019	1.83439	2.17436	0.000208044	0.00758869	up	-	gi|732899|emb|CAA58471.1| prophenoloxidase [Pacifastacus leniusculus] 0.0e+00	GO:0004503, monophenol monooxygenase activity;GO:0005576, extracellular region;GO:0005615, extracellular space;GO:0016491, oxidoreductase activity;GO:0035006, melanization defense response;GO:0035011, melanotic encapsulation of foreign target;GO:0036263, L-DOPA monooxygenase activity;GO:0036264, dopamine monooxygenase activity;GO:0042417, dopamine metabolic process;GO:0042438, melanin biosyntheti…	-
TRINITY_DN42393_c1_g3	16.5499	4.30877	1.94148	9.33e-08	1.95e-05	up	-	-	-	-
TRINITY_DN47690_c1_g1	27.4683	4.01889	2.7729	1.61e-05	0.00117004	up	-	-	-	-
TRINITY_DN51205_c2_g2	46.625	7.3397	2.66731	5.67e-08	1.31e-05	up	-	gi|1764107|gb|AAC64660.1| pacifastin heavy chain precursor [Pacifastacus leniusculus] 0.0e+00	GO:0005576, extracellular region;GO:0005615, extracellular space;GO:0006811, ion transport;GO:0046872, metal ion binding;GO:0055072, iron ion homeostasis	-
TRINITY_DN36846_c0_g1	31.3674	2.48946	3.65536	4.57e-10	2.8e-07	up	-	-	-	-
TRINITY_DN48509_c2_g1	249.3	78.9988	1.65798	0.00237587	0.0406009	up	KOG2332, KOG2332, KOG2332, Ferritin [Inorganic ion transport and metabolism]. 4.36076e-10	gi|295291556|gb|ADF87491.1| ferritin 2 [Eriocheir sinensis] 3.4e-50	GO:0004322, ferroxidase activity;GO:0005576, extracellular region;GO:0005623, cell;GO:0006826, iron ion transport;GO:0006879, cellular iron ion homeostasis;GO:0008199, ferric iron binding	K00522-ko04978 Mineral absorption
TRINITY_DN41802_c1_g1	53.0255	5.12515	3.37102	4e-05	0.00226864	up	-	-	-	-
TRINITY_DN47924_c3_g1	31.3944	105.712	-1.75156	2.29e-09	1.01e-06	down	-	-	-	-
TRINITY_DN47990_c7_g5	1.74204	9.48695	-2.44516	0.00120952	0.0262377	down	-	-	-	-
TRINITY_DN47990_c7_g7	1.39713	7.06754	-2.33874	6.78e-06	0.000602825	down	-	-	-	-
TRINITY_DN44161_c2_g1	5.48761	0.583449	3.2335	5.44e-09	2.05e-06	up	KOG3589, KOG3589, KOG3589, G protein signaling regulators [Signal transduction mechanisms]. 8.91314e-33	gi|926636607|ref|XP_013784245.1| PREDICTED: regulator of G-protein signaling 12-like [Limulus polyphemus] 4.8e-49	GO:0001965, G-protein alpha-subunit binding;GO:0005096, GTPase activator activity;GO:0005634, nucleus;GO:0005730, nucleolus;GO:0005737, cytoplasm;GO:0005829, cytosol;GO:0005886, plasma membrane;GO:0006417, regulation of translation;GO:0007049, cell cycle;GO:0007186, G-protein coupled receptor signaling pathway;GO:0007283, spermatogenesis;GO:0008277, regulation of G-protein coupled receptor protei…	K18154-ko04740 Olfactory transduction;ko04921 Oxytocin signaling pathway;ko04022 cGMP - PKG signaling pathway
TRINITY_DN39350_c7_g1	10.1902	0.217087	5.55277	7.19e-05	0.00355522	up	KOG1643, KOG1643, KOG1643, Triosephosphate isomerase [Carbohydrate transport and metabolism]. 7.52388e-94	gi|296045879|gb|ADG86240.1| triosephosphate isomerase [Penaeus monodon] 2.9e-99	GO:0004807, triose-phosphate isomerase activity;GO:0005829, cytosol;GO:0006094, gluconeogenesis;GO:0006096, glycolytic process;GO:0006098, pentose-phosphate shunt;GO:0019563, glycerol catabolic process;GO:0046166, glyceraldehyde-3-phosphate biosynthetic process	K01803-ko00051 Fructose and mannose metabolism;ko00010 Glycolysis / Gluconeogenesis;ko01200 Carbon metabolism;ko00562 Inositol phosphate metabolism;ko01230 Biosynthesis of amino acids;ko00710 Carbon fixation in photosynthetic organisms
TRINITY_DN47879_c3_g7	46.3333	8.70329	2.41242	0.00111216	0.0246893	up	-	-	-	-
TRINITY_DN41131_c2_g6	77.3061	20.5869	1.90886	0.000785595	0.0197032	up	-	gi|262401257|gb|ACY66531.1| hypothetical protein [Scylla paramamosain] 5.3e-10	-	-
TRINITY_DN45723_c6_g1	24.5634	5.32905	2.20456	6.15e-05	0.00316204	up	KOG3738, KOG3738, KOG3738, Predicted polypeptide N-acetylgalactosaminyltransferase [Posttranslational modification, protein turnover, chaperones]. 1.45212e-18	gi|677489866|gb|KFQ79271.1| Polypeptide N-acetylgalactosaminyltransferase 14, partial [Phaethon lepturus] 2.1e-17	GO:0000139, Golgi membrane;GO:0004653, polypeptide N-acetylgalactosaminyltransferase activity;GO:0006486, protein glycosylation;GO:0016021, integral component of membrane;GO:0016740, transferase activity;GO:0030246, carbohydrate binding;GO:0046872, metal ion binding;GO:0070062, extracellular exosome	-
TRINITY_DN45155_c5_g3	12.2125	1.6034	2.92916	2.11e-06	0.000246601	up	-	-	-	-
TRINITY_DN41224_c1_g1	12.5867	2.98474	2.07622	0.000899911	0.0214339	up	-	-	-	-
TRINITY_DN47536_c3_g2	20.0914	1.90473	3.39892	2.15e-10	1.48e-07	up	-	gi|331031246|gb|AEC50077.1| astakine 2 [Procambarus clarkii] 2.1e-61	GO:0005576, extracellular region	-
TRINITY_DN39611_c2_g1	22.1997	4.71999	2.23368	2.05e-05	0.00139244	up	-	gi|10444527|gb|AAG17936.1|AF306784_1 vitellogenin [Cherax quadricarinatus] 1.8e-56	GO:0005319, lipid transporter activity;GO:0008289, lipid binding;GO:0045735, nutrient reservoir activity;GO:0048477, oogenesis	-
TRINITY_DN40755_c0_g1	5.29688	1.03905	2.34988	0.00169015	0.0328016	up	-	gi|268566007|ref|XP_002647451.1| Hypothetical protein CBG06524 [Caenorhabditis briggsae] 8.5e-20	GO:0005581, collagen trimer;GO:0009986, cell surface	-
TRINITY_DN48344_c1_g1	17.6924	0.0001	17.4328	0.00117345	0.0255747	up	-	-	-	-
TRINITY_DN48344_c1_g4	33.8046	8.6918	1.95949	8.35e-05	0.00390336	up	-	-	-	-
TRINITY_DN43700_c6_g5	16.1743	2.92372	2.46782	1.53e-08	4.7e-06	up	-	-	-	-
TRINITY_DN45348_c4_g2	30.3061	4.89405	2.63051	9.34e-07	0.000128181	up	-	-	-	-
TRINITY_DN50637_c7_g2	7.01077	0.620893	3.49716	9.39e-05	0.0042575	up	-	-	-	-
TRINITY_DN45009_c2_g1	25.2774	6.50354	1.95855	7.01e-06	0.000615224	up	-	-	-	-
TRINITY_DN43168_c6_g1	7.7235	1.12793	2.77558	8.91e-08	1.9e-05	up	KOG2392, KOG2392, KOG2392, Serpin [Defense mechanisms]. 1.32459e-34	gi|764399034|gb|AJR22373.1| serine proteinase inhibitor-3 [Eriocheir sinensis] 2.1e-45	GO:0004867, serine-type endopeptidase inhibitor activity;GO:0005615, extracellular space	K03913-ko04610 Complement and coagulation cascades
TRINITY_DN39811_c2_g4	14.7676	5.11109	1.53073	0.00279905	0.0451946	up	-	-	-	-
TRINITY_DN52471_c6_g3	19.3314	3.42832	2.49537	0.000447399	0.0133349	up	-	-	-	-
TRINITY_DN51131_c0_g1	10.0632	2.29139	2.13479	5.69e-06	0.000536618	up	-	gi|260829295|ref|XP_002609597.1| hypothetical protein BRAFLDRAFT_87818 [Branchiostoma floridae] 4.6e-45	-	-
TRINITY_DN47918_c4_g3	22.3521	3.46813	2.68818	2.61e-06	0.000295313	up	-	-	-	-
TRINITY_DN38785_c4_g10	8.94077	1.50984	2.56601	0.000506323	0.0144407	up	-	-	-	-
TRINITY_DN51807_c0_g6	0.0279592	9.79463	-8.45252	2.88e-11	2.98e-08	down	-	-	-	-
TRINITY_DN50955_c2_g1	27.3115	9.86652	1.4689	0.000798182	0.0198699	up	KOG0518, KOG0518, KOG0518, Actin-binding cytoskeleton protein, filamin [Cytoskeleton]. 0.0	gi|642911258|ref|XP_008199793.1| PREDICTED: filamin-A isoform X6 [Tribolium castaneum] 0.0e+00	GO:0003779, actin binding;GO:0005829, cytosol;GO:0005886, plasma membrane;GO:0007301, female germline ring canal formation;GO:0007303, cytoplasmic transport, nurse cell to oocyte;GO:0007611, learning or memory;GO:0008045, motor neuron axon guidance;GO:0008104, protein localization;GO:0008302, female germline ring canal formation, actin assembly;GO:0008340, determination of adult lifespan;GO:00083…	K04437-ko04010 MAPK signaling pathway;ko04510 Focal adhesion
TRINITY_DN52739_c0_g1	11.3746	29.1366	-1.35701	0.000611485	0.0165699	down	-	-	-	-
TRINITY_DN51237_c2_g1	5.52544	1.29968	2.08793	0.00139818	0.0287314	up	-	-	-	-
TRINITY_DN45652_c0_g3	70.8586	16.777	2.07846	0.00220656	0.0388928	up	-	-	-	-
TRINITY_DN45652_c0_g2	77.6018	13.7729	2.49425	0.000717907	0.0184691	up	KOG3660, KOG3660, KOG3660, Sodium-neurotransmitter symporter [Signal transduction mechanisms]. 2.45576e-173	gi|565412062|dbj|BAO20822.1| taurine transporter [Euphausia superba] 2.9e-277	GO:0005328, neurotransmitter:sodium symporter activity;GO:0005332, gamma-aminobutyric acid:sodium symporter activity;GO:0005887, integral component of plasma membrane;GO:0006836, neurotransmitter transport;GO:0007268, chemical synaptic transmission;GO:0016021, integral component of membrane;GO:0042165, neurotransmitter binding;GO:0043005, neuron projection	-
TRINITY_DN49792_c2_g1	30.5778	0.787784	5.27854	7.22e-24	2.39e-19	up	KOG4597, KOG4597, KOG4597, Serine proteinase inhibitor (KU family) with thrombospondin repeats [Posttranslational modification, protein turnover, chaperones]. 2.47409e-13	gi|926642224|ref|XP_013787279.1| PREDICTED: thrombospondin type-1 domain-containing protein 4-like, partial [Limulus polyphemus] 1.1e-53	GO:0002020, protease binding;GO:0002064, epithelial cell development;GO:0004222, metalloendopeptidase activity;GO:0005578, proteinaceous extracellular matrix;GO:0005614, interstitial matrix;GO:0006915, apoptotic process;GO:0030198, extracellular matrix organization;GO:0031012, extracellular matrix;GO:0043065, positive regulation of apoptotic process	-
TRINITY_DN40172_c2_g1	6.67454	0.0532342	6.97017	0.000113705	0.00490918	up	-	-	-	-
TRINITY_DN52668_c2_g3	31.8566	3.62954	3.13374	0.000548546	0.0153019	up	-	gi|543862216|gb|AGV68681.1| C-type lectin [Litopenaeus vannamei] 1.1e-21	GO:0002223, stimulatory C-type lectin receptor signaling pathway;GO:0002250, adaptive immune response;GO:0002292, T cell differentiation involved in immune response;GO:0005886, plasma membrane;GO:0016021, integral component of membrane;GO:0030246, carbohydrate binding;GO:0038094, Fc-gamma receptor signaling pathway;GO:0042742, defense response to bacterium;GO:0045087, innate immune response	-
TRINITY_DN46832_c3_g4	8.35683	2.14632	1.96109	0.00087461	0.0210901	up	-	-	-	-
TRINITY_DN40489_c3_g1	7.8093	2.2195	1.81496	0.000203369	0.00748417	up	-	-	-	-
TRINITY_DN46581_c1_g2	24.9307	5.69087	2.1312	4.12e-06	0.000425099	up	-	-	-	-
TRINITY_DN39714_c2_g2	5.56734	0.957835	2.53914	0.000879983	0.0211888	up	-	-	-	-
TRINITY_DN44719_c0_g4	38.1809	3.52165	3.43853	3.13e-09	1.33e-06	up	-	-	-	-
TRINITY_DN51628_c2_g1	46.7742	16.9047	1.46829	0.00225345	0.0393383	up	-	-	-	-
TRINITY_DN40922_c0_g1	17.5444	3.74679	2.22728	7.48e-05	0.0036539	up	KOG3749, KOG3749, KOG3749, Phosphoenolpyruvate carboxykinase [Energy production and conversion]. 4.96557e-28	gi|544581955|gb|AGW23855.1| phosphoenolpyruvate carboxykinase, partial [Procambarus clarkii] 1.6e-33	GO:0004611, phosphoenolpyruvate carboxykinase activity;GO:0004613, phosphoenolpyruvate carboxykinase (GTP) activity;GO:0005525, GTP binding;GO:0005739, mitochondrion;GO:0005759, mitochondrial matrix;GO:0006094, gluconeogenesis;GO:0046872, metal ion binding;GO:0070062, extracellular exosome	-
TRINITY_DN43762_c3_g2	17.2516	1.55166	3.47485	9.22e-07	0.000127109	up	-	-	-	-
TRINITY_DN45716_c1_g2	305.081	819.724	-1.42595	4.4e-06	0.000444849	down	-	gi|237825144|gb|ACR20475.1| mannose-binding protein [Procambarus clarkii] 3.2e-08	-	-
TRINITY_DN38605_c1_g1	4.15716	19.338	-2.21777	7.83e-12	1.04e-08	down	-	gi|939240157|ref|XP_014239303.1| PREDICTED: uncharacterized protein LOC106660839 isoform X2 [Cimex lectularius] 9.1e-131	GO:0003677, DNA binding;GO:0003700, DNA binding transcription factor activity;GO:0005622, intracellular;GO:0005634, nucleus;GO:0005667, transcription factor complex;GO:0005737, cytoplasm;GO:0006351, transcription, DNA-templated;GO:0006355, regulation of transcription, DNA-templated;GO:0007179, transforming growth factor beta receptor signaling pathway;GO:0009791, post-embryonic development;GO:003…	-
TRINITY_DN47099_c0_g1	141.372	302.828	-1.09901	7.7e-07	0.000110246	down	-	-	-	-
TRINITY_DN46557_c1_g1	37.5889	11.6093	1.69503	0.000167396	0.00649254	up	-	-	-	-
TRINITY_DN51140_c3_g2	6.15929	1.98867	1.63096	0.0023468	0.0402953	up	KOG2392, KOG2392, KOG2392, Serpin [Defense mechanisms]. 1.98547e-35	gi|582986679|gb|AHI48498.1| serine protease inhibitor [Marsupenaeus japonicus] 2.7e-75	GO:0001618, virus receptor activity;GO:0002020, protease binding;GO:0004867, serine-type endopeptidase inhibitor activity;GO:0004869, cysteine-type endopeptidase inhibitor activity;GO:0005615, extracellular space;GO:0005634, nucleus;GO:0005737, cytoplasm;GO:0008233, peptidase activity;GO:0008284, positive regulation of cell proliferation;GO:0010466, negative regulation of peptidase activity;GO:00…	-
TRINITY_DN47194_c0_g3	13.7459	4.72329	1.54114	0.00137178	0.0283087	up	KOG0549, KOG0549, KOG0549, FKBP-type peptidyl-prolyl cis-trans isomerase [Posttranslational modification, protein turnover, chaperones]. 1.42917e-38	gi|195384022|ref|XP_002050723.1| uncharacterized protein Dvir_GJ22316, isoform A [Drosophila virilis] 1.6e-66	GO:0003755, peptidyl-prolyl cis-trans isomerase activity;GO:0005509, calcium ion binding;GO:0005788, endoplasmic reticulum lumen;GO:0006457, protein folding	-
TRINITY_DN47174_c3_g1	7.92671	1.20415	2.71871	0.000570676	0.0157598	up	-	-	-	-
TRINITY_DN46071_c0_g1	13.1327	2.43834	2.4292	2.55e-06	0.000290593	up	KOG0046, KOG0046, KOG0046, Ca2+-binding actin-bundling protein (fimbrin/plastin), EF-Hand protein superfamily [Cytoskeleton]. 0.0	gi|646693709|gb|KDR07772.1| Plastin-2 [Zootermopsis nevadensis] 2.0e-286	GO:0001725, stress fiber;GO:0001726, ruffle;GO:0001891, phagocytic cup;GO:0002102, podosome;GO:0002286, T cell activation involved in immune response;GO:0005509, calcium ion binding;GO:0005615, extracellular space;GO:0005737, cytoplasm;GO:0005829, cytosol;GO:0005884, actin filament;GO:0005886, plasma membrane;GO:0005925, focal adhesion;GO:0009611, response to wounding;GO:0010737, protein kinase A…	-
TRINITY_DN49727_c2_g1	17.4307	5.16905	1.75366	0.000939144	0.0219552	up	-	-	-	-
TRINITY_DN39478_c5_g2	46.0233	10.0984	2.18824	1.03e-05	0.000844413	up	-	gi|938018767|gb|ALJ10568.1| rhodanese 1-like protein [Macrobrachium nipponense] 3.0e-22	GO:0004792, thiosulfate sulfurtransferase activity	-
TRINITY_DN52611_c2_g5	0.924438	6.59753	-2.83528	0.00194511	0.0359508	down	-	-	-	-
TRINITY_DN44664_c4_g2	25.8819	8.12031	1.67234	6.88e-06	0.000610071	up	KOG3577, KOG3577, KOG3577, Smoothened and related G-protein-coupled receptors [Signal transduction mechanisms]. 7.82437e-28	gi|321479400|gb|EFX90356.1| hypothetical protein DAPPUDRAFT_300066 [Daphnia pulex] 2.7e-76	GO:0004930, G-protein coupled receptor activity;GO:0005576, extracellular region;GO:0007275, multicellular organism development;GO:0008285, negative regulation of cell proliferation;GO:0016021, integral component of membrane;GO:0016055, Wnt signaling pathway;GO:0017147, Wnt-protein binding;GO:0030154, cell differentiation;GO:0030178, negative regulation of Wnt signaling pathway;GO:0035567, non-ca…	K02222-ko04310 Wnt signaling pathway
TRINITY_DN41628_c4_g2	8.16925	29.1425	-1.83485	0.00126425	0.0270023	down	-	-	-	-
TRINITY_DN44236_c0_g4	8.81052	20.8738	-1.24439	8.46e-05	0.00393775	down	-	-	-	-
TRINITY_DN53450_c10_g2	2287.6	4879.16	-1.0928	1.15e-05	0.000910006	down	-	-	-	-
TRINITY_DN39457_c5_g1	50.4745	5.97575	3.07836	7.33e-07	0.000105873	up	-	gi|321460551|gb|EFX71592.1| hypothetical protein DAPPUDRAFT_326968 [Daphnia pulex] 6.2e-13	GO:0005229, intracellular calcium activated chloride channel activity;GO:0005254, chloride channel activity;GO:0005615, extracellular space;GO:0005902, microvillus;GO:0006816, calcium ion transport;GO:0006821, chloride transport;GO:0008237, metallopeptidase activity;GO:0016021, integral component of membrane;GO:0030141, secretory granule;GO:0031226, intrinsic component of plasma membrane;GO:00425…	-
TRINITY_DN48993_c7_g1	159.87	7.12857	4.48714	0.000599756	0.0163177	up	-	-	-	-
TRINITY_DN39738_c2_g5	3.9128	9.43748	-1.2702	0.00132471	0.0276683	down	-	-	-	-
TRINITY_DN45822_c2_g4	32.0338	5.61067	2.51335	5.37e-05	0.00289095	up	-	-	-	-
TRINITY_DN47861_c2_g8	19.02	4.7307	2.00739	9.19e-05	0.00418595	up	-	-	-	-
TRINITY_DN37907_c0_g1	7.71183	1.22955	2.64895	6.75e-09	2.42e-06	up	KOG2392, KOG2392, KOG2392, Serpin [Defense mechanisms]. 1.1833e-52	gi|375173480|gb|AFA42363.1| serine proteinase inhibitor 2 [Portunus trituberculatus] 8.7e-96	GO:0004867, serine-type endopeptidase inhibitor activity;GO:0005615, extracellular space;GO:0005737, cytoplasm	-
TRINITY_DN40000_c7_g1	9.70425	1.54742	2.64875	4.73e-05	0.00262284	up	KOG2624, KOG2624, KOG2624, Triglyceride lipase-cholesterol esterase [Lipid transport and metabolism]. 1.10612e-18	gi|646711128|gb|KDR16427.1| Lipase 3 [Zootermopsis nevadensis] 1.5e-17	GO:0004806, triglyceride lipase activity;GO:0005576, extracellular region;GO:0016042, lipid catabolic process;GO:0016788, hydrolase activity, acting on ester bonds	K01052-ko00100 Steroid biosynthesis;ko04142 Lysosome
TRINITY_DN52098_c1_g1	19.2863	4.56769	2.07804	4.24e-06	0.000433429	up	-	gi|575525194|gb|AHG98659.1| neuroparsin [Jasus lalandii] 7.5e-11	-	-
TRINITY_DN46064_c5_g2	5.60945	0.851031	2.72058	0.00293227	0.0464335	up	-	-	-	-
TRINITY_DN41765_c7_g3	11.6778	2.15638	2.43709	3.27e-06	0.000359516	up	-	-	-	-
TRINITY_DN42829_c3_g2	13.053	0.246689	5.72555	8.43e-10	4.65e-07	up	-	-	-	-
TRINITY_DN43054_c1_g9	12.9146	0.641903	4.33051	0.00126595	0.0270172	up	-	-	-	-
TRINITY_DN47689_c2_g1	5.20818	35.4599	-2.76734	1.96e-05	0.0013511	down	-	-	-	-
TRINITY_DN40124_c3_g1	6.27355	28.5965	-2.18848	2.21e-09	1e-06	down	-	-	-	-
TRINITY_DN41831_c3_g2	6.18185	0.0618878	6.64224	0.000749929	0.0190851	up	-	-	-	-
TRINITY_DN38900_c2_g1	42.8384	98.9541	-1.20786	0.00251339	0.0419752	down	-	gi|637351044|ref|XP_008118351.1| PREDICTED: kielin/chordin-like protein [Anolis carolinensis] 3.5e-143	GO:0004867, serine-type endopeptidase inhibitor activity;GO:0005576, extracellular region;GO:0016491, oxidoreductase activity;GO:0046872, metal ion binding	-
TRINITY_DN49083_c5_g1	41.1243	7.39521	2.47533	0.000122443	0.00519345	up	-	-	-	-
TRINITY_DN44573_c1_g3	9.85652	2.9403	1.74512	0.000118258	0.00504182	up	-	-	-	-
TRINITY_DN43010_c0_g2	3.9835	11.3409	-1.50943	0.000633809	0.0168425	down	-	gi|939279404|ref|XP_014260280.1| PREDICTED: potassium voltage-gated channel subfamily H member 2 isoform X3 [Cimex lectularius] 1.4e-09	GO:0005249, voltage-gated potassium channel activity;GO:0016021, integral component of membrane	-
TRINITY_DN42498_c4_g1	8.47299	2.98887	1.50327	0.000468852	0.0137635	up	-	gi|831617420|gb|AKM20741.1| putative c-Fos protein [Litopenaeus vannamei] 1.1e-72	GO:0003700, DNA binding transcription factor activity;GO:0005634, nucleus;GO:0006357, regulation of transcription by RNA polymerase II;GO:0043565, sequence-specific DNA binding	-
TRINITY_DN47361_c3_g5	5.0331	0.825066	2.60887	3.27e-05	0.00195276	up	-	-	-	-
TRINITY_DN47108_c2_g2	17.8572	2.27419	2.97308	3.45e-11	3.33e-08	up	-	-	-	-
TRINITY_DN52876_c6_g2	26.1397	52.6213	-1.0094	0.001586	0.0314145	down	-	-	-	-
TRINITY_DN45473_c0_g9	16.4721	4.25082	1.95421	0.00249819	0.0418694	up	-	-	-	-
TRINITY_DN51040_c5_g2	13.1619	2.80916	2.22816	1.08e-06	0.000143951	up	-	-	GO:0016021, integral component of membrane	-
TRINITY_DN37604_c0_g1	10.409	2.28666	2.18651	0.000426091	0.0128652	up	-	-	-	-
TRINITY_DN52852_c1_g1	28.3321	7.12251	1.99198	3.15e-06	0.00034906	up	KOG0147, KOG0147, KOG0147, Transcriptional coactivator CAPER (RRM superfamily) [Transcription]. 2.84549e-100	gi|826460830|ref|XP_012534168.1| PREDICTED: RNA-binding protein 39 isoform X3 [Monomorium pharaonis] 1.4e-112	GO:0000166, nucleotide binding;GO:0003723, RNA binding;GO:0005634, nucleus;GO:0006351, transcription, DNA-templated;GO:0006355, regulation of transcription, DNA-templated;GO:0006397, mRNA processing;GO:0008380, RNA splicing;GO:0016607, nuclear speck	-
TRINITY_DN41684_c0_g2	8.37804	1.92063	2.12503	0.00221456	0.03898	up	-	-	-	-
TRINITY_DN45426_c2_g1	5.37128	1.5899	1.75633	0.000807265	0.0199608	up	-	-	-	-
TRINITY_DN50170_c2_g6	7.96161	0.0876553	6.50507	6.23e-05	0.00319202	up	-	-	-	-
TRINITY_DN53374_c10_g4	6.64279	1.03172	2.68674	0.000627892	0.0167661	up	-	-	-	-
TRINITY_DN41036_c3_g4	6.27214	1.57955	1.98944	0.000513499	0.0146076	up	-	-	-	-
TRINITY_DN46051_c3_g2	880.154	1864.19	-1.08272	4.71e-07	7.24e-05	down	-	-	-	-
TRINITY_DN41224_c3_g4	8.93403	0.318494	4.80997	0.00034097	0.0109731	up	-	-	-	-
TRINITY_DN43331_c1_g1	12.3733	57.3413	-2.21234	1.35e-08	4.31e-06	down	-	-	-	-
TRINITY_DN43463_c0_g2	2.4247	5.49618	-1.18062	6.14e-06	0.00056676	down	KOG4244, KOG4244, KOG4244, Failed axon connections (fax) protein/glutathione S-transferase-like protein [Signal transduction mechanisms]. 7.5928e-32	gi|926638802|ref|XP_013785434.1| PREDICTED: failed axon connections homolog [Limulus polyphemus] 2.0e-57	GO:0016021, integral component of membrane	-
TRINITY_DN51737_c6_g4	14.4092	3.32005	2.11771	0.000481687	0.0139913	up	-	-	-	-
TRINITY_DN43286_c5_g1	41.4978	2.01452	4.36453	2.86e-11	2.98e-08	up	-	gi|585718698|ref|XP_006825930.1| PREDICTED: RNA-directed DNA polymerase from mobile element jockey-like [Saccoglossus kowalevskii] 7.4e-06	-	-
TRINITY_DN38984_c9_g4	34.0566	8.068	2.07765	0.000246739	0.00866574	up	KOG3738, KOG3738, KOG3738, Predicted polypeptide N-acetylgalactosaminyltransferase [Posttranslational modification, protein turnover, chaperones]. 2.11178e-13	gi|646707446|gb|KDR14208.1| Polypeptide N-acetylgalactosaminyltransferase 2 [Zootermopsis nevadensis] 6.1e-14	GO:0000139, Golgi membrane;GO:0004653, polypeptide N-acetylgalactosaminyltransferase activity;GO:0005795, Golgi stack;GO:0006486, protein glycosylation;GO:0009312, oligosaccharide biosynthetic process;GO:0016021, integral component of membrane;GO:0016757, transferase activity, transferring glycosyl groups;GO:0030246, carbohydrate binding;GO:0046872, metal ion binding	-
TRINITY_DN45819_c3_g1	10.7864	0.0001	16.7188	0.00109916	0.0244715	up	-	-	-	-
TRINITY_DN43098_c0_g1	5.89018	0.534691	3.46153	3.53e-11	3.33e-08	up	-	-	-	-
TRINITY_DN51209_c4_g3	2566.6	962.244	1.41538	0.000360414	0.0114214	up	KOG4564, KOG4564, KOG4564, Adenylate cyclase-coupled calcitonin receptor [Signal transduction mechanisms]. 3.7921e-64	gi|926607015|ref|XP_013789156.1| PREDICTED: LOW QUALITY PROTEIN: calcitonin gene-related peptide type 1 receptor-like [Limulus polyphemus] 9.9e-109	GO:0004948, calcitonin receptor activity;GO:0005886, plasma membrane;GO:0007166, cell surface receptor signaling pathway;GO:0016021, integral component of membrane	K04577-ko04080 Neuroactive ligand-receptor interaction;ko04270 Vascular smooth muscle contraction
TRINITY_DN40278_c3_g2	216.891	22.9899	3.2379	4.48e-11	4.11e-08	up	-	gi|323387840|gb|ADX60063.1| anti-lipopolysaccharide factor-like protein [Procambarus clarkii] 1.7e-12	-	-
TRINITY_DN50769_c4_g2	12.0929	4.60015	1.39441	0.00107492	0.0241102	up	-	-	-	-
TRINITY_DN51843_c2_g1	11.8352	0.539808	4.4545	0.00229451	0.0397505	up	-	-	-	-
TRINITY_DN45150_c0_g1	26.6508	6.43856	2.04937	0.000224841	0.00805919	up	-	gi|170578332|ref|XP_001894366.1| proline-rich protein F25E4.50 [Brugia malayi] 8.8e-08	-	-
TRINITY_DN48604_c2_g7	18.8753	5.10277	1.88715	0.000288771	0.00972883	up	-	-	-	-
TRINITY_DN36517_c0_g1	10.611	0.0001	16.6952	0.000750663	0.0190891	up	-	gi|762100883|ref|XP_011432904.1| PREDICTED: serum amyloid A-5 protein-like [Crassostrea gigas] 4.1e-31	GO:0005576, extracellular region;GO:0006953, acute-phase response;GO:0034364, high-density lipoprotein particle	-
TRINITY_DN43781_c3_g1	11.5416	2.11462	2.44838	0.00106643	0.0239586	up	-	-	GO:0003676, nucleic acid binding;GO:0004523, RNA-DNA hybrid ribonuclease activity	-
TRINITY_DN43781_c3_g3	9.02923	1.4158	2.67298	0.000857191	0.0207913	up	-	-	-	-
TRINITY_DN47537_c0_g1	43.4412	6.32819	2.7792	1.1e-06	0.000144999	up	-	gi|321460550|gb|EFX71591.1| hypothetical protein DAPPUDRAFT_255495 [Daphnia pulex] 6.5e-106	GO:0004222, metalloendopeptidase activity;GO:0005229, intracellular calcium activated chloride channel activity;GO:0005254, chloride channel activity;GO:0005615, extracellular space;GO:0005886, plasma membrane;GO:0005887, integral component of plasma membrane;GO:0005902, microvillus;GO:0006810, transport;GO:0006816, calcium ion transport;GO:0016021, integral component of membrane;GO:0034220, ion …	K05030-ko04924 Renin secretion;ko04972 Pancreatic secretion
TRINITY_DN46282_c0_g1	61.9098	1.28512	5.59019	2.44e-16	1.61e-12	up	-	gi|827564007|ref|XP_012552496.1| PREDICTED: fibrinogen alpha chain-like [Bombyx mori] 3.6e-07	-	-
TRINITY_DN46877_c10_g2	7.00803	1.147	2.61115	0.000176094	0.00674292	up	-	-	-	-
TRINITY_DN49089_c1_g2	15.1887	47.8032	-1.65411	3.55e-08	9.1e-06	down	-	-	-	-
TRINITY_DN46160_c3_g2	7.51145	2.312	1.69995	0.00142731	0.029113	up	-	gi|674576036|emb|CDS38326.1| complexin [Echinococcus multilocularis] 4.5e-18	GO:0006836, neurotransmitter transport	-
TRINITY_DN42414_c0_g1	12.994	0.154387	6.39515	7.75e-07	0.000110447	up	-	gi|828234179|ref|XP_012566002.1| PREDICTED: uncharacterized protein LOC105850064 [Hydra vulgaris] 6.6e-06	-	-
TRINITY_DN42495_c2_g2	10.7032	5.03886	1.08687	0.00274911	0.0446716	up	-	gi|675365492|gb|KFM58394.1| hypothetical protein X975_01518, partial [Stegodyphus mimosarum] 2.4e-12	GO:0000287, magnesium ion binding;GO:0005737, cytoplasm;GO:0008486, diphosphoinositol-polyphosphate diphosphatase activity;GO:0016787, hydrolase activity;GO:0052840, inositol diphosphate tetrakisphosphate diphosphatase activity;GO:0052843, inositol-1-diphosphate-2,3,4,5,6-pentakisphosphate diphosphatase activity;GO:0052844, inositol-3-diphosphate-1,2,4,5,6-pentakisphosphate diphosphatase activity…	-
TRINITY_DN52180_c3_g1	27.0589	7.8356	1.78799	3.64e-05	0.00211047	up	KOG0835, KOG0835, KOG0835, Cyclin L [General function prediction only]. 7.70945e-41	gi|936699555|ref|XP_014227754.1| PREDICTED: cyclin-L1 [Trichogramma pretiosum] 1.1e-48	GO:0000307, cyclin-dependent protein kinase holoenzyme complex;GO:0005634, nucleus;GO:0006351, transcription, DNA-templated;GO:0006396, RNA processing;GO:0016538, cyclin-dependent protein serine/threonine kinase regulator activity;GO:0016607, nuclear speck;GO:0045737, positive regulation of cyclin-dependent protein serine/threonine kinase activity;GO:0045944, positive regulation of transcription …	-
TRINITY_DN44021_c4_g2	16.8454	3.79458	2.15034	0.000518104	0.0147007	up	KOG0837, KOG0837, KOG0837, Transcriptional activator of the JUN family [Transcription]. 8.84363e-31	gi|742408646|gb|AJB28949.1| c-Jun protein [Litopenaeus vannamei] 7.9e-108	GO:0003700, DNA binding transcription factor activity;GO:0005634, nucleus;GO:0006351, transcription, DNA-templated;GO:0007265, Ras protein signal transduction;GO:0043565, sequence-specific DNA binding;GO:0044212, transcription regulatory region DNA binding	K04448-ko04624 Toll and Imd signaling pathway;ko04668 TNF signaling pathway;ko04380 Osteoclast differentiation;ko04620 Toll-like receptor signaling pathway;ko04210 Apoptosis;ko04024 cAMP signaling pathway;ko04722 Neurotrophin signaling pathway;ko04921 Oxytocin signaling pathway;ko04012 ErbB signaling pathway;ko04010 MAPK signaling pathway;ko04912 GnRH signaling pathway;ko04660 T cell receptor sig…
TRINITY_DN38676_c4_g1	5.9975	0.0621612	6.5922	0.000499162	0.0143105	up	-	-	-	-
TRINITY_DN45955_c1_g3	38.8702	7.09977	2.45282	5.73e-07	8.66e-05	up	-	-	-	-
TRINITY_DN51276_c1_g2	15.8027	0.943342	4.06625	0.00209871	0.0375317	up	-	-	-	-
TRINITY_DN51991_c1_g2	12.0399	2.57638	2.22441	5.09e-06	0.000498393	up	KOG3637, KOG3637, KOG3637, Vitronectin receptor, alpha subunit [Extracellular structures]. 3.35055e-110	gi|321460135|gb|EFX71180.1| hypothetical protein DAPPUDRAFT_60396 [Daphnia pulex] 5.2e-265	GO:0005887, integral component of plasma membrane;GO:0005925, focal adhesion;GO:0007015, actin filament organization;GO:0007155, cell adhesion;GO:0007157, heterophilic cell-cell adhesion via plasma membrane cell adhesion molecules;GO:0007160, cell-matrix adhesion;GO:0007229, integrin-mediated signaling pathway;GO:0007411, axon guidance;GO:0007414, axonal defasciculation;GO:0007424, open tracheal …	K06482-ko04151 PI3K-Akt signaling pathway;ko04640 Hematopoietic cell lineage;ko04512 ECM-receptor interaction;ko04810 Regulation of actin cytoskeleton;ko04510 Focal adhesion
TRINITY_DN53225_c4_g2	12.3136	0.508512	4.59782	1.97e-07	3.61e-05	up	-	gi|524898942|ref|XP_005105913.1| PREDICTED: SET and MYND domain-containing protein 4-like [Aplysia californica] 1.2e-16	GO:0008168, methyltransferase activity;GO:0046872, metal ion binding	-
TRINITY_DN43671_c6_g4	7.49749	1.8051	2.05433	2.16e-05	0.00143532	up	-	-	-	-
TRINITY_DN50181_c7_g1	10.4481	4.07905	1.35693	9.49e-05	0.00426672	up	-	-	-	-
TRINITY_DN41789_c1_g2	7.0662	18.7973	-1.41152	1.9e-05	0.00133288	down	-	-	-	-
TRINITY_DN40450_c4_g1	53.6131	1.05641	5.66535	4.12e-06	0.000425099	up	-	-	-	-
TRINITY_DN53194_c0_g1	85.4633	19.6085	2.12383	0.00111267	0.0246893	up	-	-	-	-
TRINITY_DN40035_c0_g1	15.8325	4.59166	1.7858	0.0016932	0.0328016	up	-	gi|156341507|ref|XP_001620783.1| hypothetical protein NEMVEDRAFT_v1g147068 [Nematostella vectensis] 1.1e-17	GO:0009245, lipid A biosynthetic process;GO:0016410, N-acyltransferase activity;GO:0016747, transferase activity, transferring acyl groups other than amino-acyl groups	-
TRINITY_DN47335_c7_g1	20.551	8.8337	1.21812	0.000502039	0.0143432	up	KOG0154, KOG0154, KOG0154, RNA-binding protein RBM5 and related proteins, contain G-patch and RRM domains [General function prediction only]. 4.60391e-30	gi|646709983|gb|KDR15622.1| RNA-binding protein 10 [Zootermopsis nevadensis] 2.2e-80	GO:0000166, nucleotide binding;GO:0000245, spliceosomal complex assembly;GO:0000381, regulation of alternative mRNA splicing, via spliceosome;GO:0003676, nucleic acid binding;GO:0003729, mRNA binding;GO:0005634, nucleus;GO:0005681, spliceosomal complex;GO:0008270, zinc ion binding;GO:0043065, positive regulation of apoptotic process	-
TRINITY_DN41066_c0_g4	18.7577	4.82956	1.95752	0.0013542	0.0280541	up	-	-	-	-
TRINITY_DN49502_c2_g4	14.7479	2.38542	2.62819	0.000314303	0.0103673	up	-	-	-	-
TRINITY_DN49502_c2_g3	107.89	12.6337	3.0942	5.9e-20	6.5e-16	up	-	-	-	-
TRINITY_DN51317_c2_g1	1.0912	6.656	-2.60874	0.00193888	0.0358758	down	-	-	-	-
TRINITY_DN41024_c2_g2	8.69313	2.04983	2.08437	0.000871879	0.0210396	up	-	-	-	-
TRINITY_DN44018_c4_g1	95.1125	11.7279	3.01969	1.25e-08	4.03e-06	up	-	-	-	-
TRINITY_DN39445_c6_g2	5.51456	1.30641	2.07763	0.000352243	0.0112378	up	-	-	-	-
TRINITY_DN46901_c0_g3	8.19653	2.10763	1.95939	0.00270971	0.0442925	up	KOG0074, KOG0074, KOG0074, GTP-binding ADP-ribosylation factor-like protein ARL3 [General function prediction only]. 1.71128e-58	gi|957819114|ref|XP_014673158.1| PREDICTED: ADP-ribosylation factor-like protein 3 isoform X1 [Priapulus caudatus] 1.6e-86	GO:0000139, Golgi membrane;GO:0000910, cytokinesis;GO:0001822, kidney development;GO:0003924, GTPase activity;GO:0005525, GTP binding;GO:0005622, intracellular;GO:0005634, nucleus;GO:0005794, Golgi apparatus;GO:0005813, centrosome;GO:0005876, spindle microtubule;GO:0005881, cytoplasmic microtubule;GO:0007264, small GTPase mediated signal transduction;GO:0008017, microtubule binding;GO:0015031, pr…	-
TRINITY_DN50530_c2_g5	7.21527	1.17148	2.62273	0.000183899	0.00694534	up	-	-	-	-
TRINITY_DN44911_c1_g1	54.097	8.62459	2.64902	2.45e-06	0.000280757	up	-	-	-	-
TRINITY_DN48461_c2_g1	11.0298	1.46804	2.90944	7.11e-05	0.00353337	up	-	-	-	-
TRINITY_DN41266_c6_g5	11.8323	3.95695	1.58027	0.000939684	0.0219552	up	-	-	-	-
TRINITY_DN52798_c6_g1	13.1988	3.77651	1.80528	0.000120873	0.00513347	up	KOG3736, KOG3736, KOG3736, Polypeptide N-acetylgalactosaminyltransferase [Posttranslational modification, protein turnover, chaperones]. 2.81394e-144	gi|321476751|gb|EFX87711.1| hypothetical protein DAPPUDRAFT_306553 [Daphnia pulex] 9.6e-196	GO:0000139, Golgi membrane;GO:0004653, polypeptide N-acetylgalactosaminyltransferase activity;GO:0005795, Golgi stack;GO:0006486, protein glycosylation;GO:0009312, oligosaccharide biosynthetic process;GO:0016021, integral component of membrane;GO:0016757, transferase activity, transferring glycosyl groups;GO:0030246, carbohydrate binding;GO:0046872, metal ion binding	K00710-ko00512 Mucin type O-glycan biosynthesis
TRINITY_DN44899_c1_g2	5.75515	2.28077	1.33533	2.09e-08	5.97e-06	up	KOG4177, KOG4177, KOG4177, Ankyrin [Cell wall/membrane/envelope biogenesis]. 2.01752e-10	gi|356651202|gb|AET34918.1| NF-kappa B inhibitor alpha [Macrobrachium rosenbergii] 1.2e-113	GO:0005737, cytoplasm;GO:0006909, phagocytosis;GO:0006952, defense response;GO:0006955, immune response;GO:0006967, positive regulation of antifungal peptide biosynthetic process;GO:0006974, cellular response to DNA damage stimulus;GO:0007399, nervous system development;GO:0008063, Toll signaling pathway;GO:0008134, transcription factor binding;GO:0009620, response to fungus;GO:0009950, dorsal/ve…	K04734-ko04210 Apoptosis;ko04668 TNF signaling pathway;ko04064 NF-kappa B signaling pathway;ko04722 Neurotrophin signaling pathway;ko04621 NOD-like receptor signaling pathway;ko04024 cAMP signaling pathway;ko04622 RIG-I-like receptor signaling pathway;ko04620 Toll-like receptor signaling pathway;ko04920 Adipocytokine signaling pathway;ko04623 Cytosolic DNA-sensing pathway;ko04660 T cell receptor …
TRINITY_DN47956_c2_g4	10.1417	2.54857	1.99254	0.000305643	0.010122	up	KOG1376, KOG1376, KOG1376, Alpha tubulin [Cytoskeleton]. 4.17945e-180	gi|3915094|sp|Q94572.1|TBA3_HOMAM RecName: Full=Tubulin alpha-3 chain; AltName: Full=Alpha-III tubulin 2.2e-167	GO:0003924, GTPase activity;GO:0005200, structural constituent of cytoskeleton;GO:0005525, GTP binding;GO:0005737, cytoplasm;GO:0005874, microtubule;GO:0007017, microtubule-based process	K07374-ko04145 Phagosome;ko04210 Apoptosis;ko04540 Gap junction
TRINITY_DN39506_c4_g6	159.621	335.657	-1.07233	1.1e-05	0.000879356	down	-	-	-	-
TRINITY_DN52900_c2_g2	20.8198	1.89394	3.45849	0.000268816	0.00929312	up	-	-	-	-
TRINITY_DN47586_c2_g1	161.947	34.1862	2.24404	0.000134128	0.00553304	up	-	-	-	-
TRINITY_DN48435_c1_g1	12.4839	2.57604	2.27684	7.48e-08	1.64e-05	up	KOG1565, KOG1565, KOG1565, Gelatinase A and related matrix metalloproteases [Posttranslational modification, protein turnover, chaperones, Extracellular structures]. 9.75931e-47	gi|646717070|gb|KDR20064.1| Matrix metalloproteinase-24 [Zootermopsis nevadensis] 3.7e-79	GO:0001822, kidney development;GO:0004222, metalloendopeptidase activity;GO:0005509, calcium ion binding;GO:0005578, proteinaceous extracellular matrix;GO:0005886, plasma membrane;GO:0008270, zinc ion binding;GO:0031012, extracellular matrix;GO:0031225, anchored component of membrane;GO:0042756, drinking behavior	-
TRINITY_DN48435_c1_g3	15.265	1.85167	3.04333	6.86e-07	9.95e-05	up	-	-	-	-
TRINITY_DN45513_c0_g1	28.8071	9.39616	1.61628	0.000476418	0.0139298	up	KOG0331, KOG0331, KOG0331, ATP-dependent RNA helicase [RNA processing and modification]. 7.4051e-06	gi|306417157|emb|CBW54880.1| putative DEAD box ATP-dependent RNA helicase [Cancer pagurus] 1.3e-06	GO:0003676, nucleic acid binding;GO:0003713, transcription coactivator activity;GO:0003723, RNA binding;GO:0003724, RNA helicase activity;GO:0004004, ATP-dependent RNA helicase activity;GO:0004386, helicase activity;GO:0005524, ATP binding;GO:0005634, nucleus;GO:0005654, nucleoplasm;GO:0005730, nucleolus;GO:0006351, transcription, DNA-templated;GO:0006396, RNA processing;GO:0008186, RNA-dependent…	-
TRINITY_DN42625_c2_g2	140.504	43.7474	1.68335	2.96e-05	0.00182976	up	-	gi|530453399|gb|AGT29851.1| cathepsin B [Eriocheir sinensis] 7.9e-32	GO:0004197, cysteine-type endopeptidase activity;GO:0005615, extracellular space;GO:0005730, nucleolus;GO:0005739, mitochondrion;GO:0005764, lysosome;GO:0030574, collagen catabolic process;GO:0030855, epithelial cell differentiation;GO:0042470, melanosome;GO:0046697, decidualization;GO:0046718, viral entry into host cell;GO:0048471, perinuclear region of cytoplasm;GO:0050790, regulation of cataly…	K01363-ko04612 Antigen processing and presentation;ko04210 Apoptosis;ko04924 Renin secretion;ko04142 Lysosome
TRINITY_DN41158_c2_g1	5.14382	1.80758	1.50878	0.000519776	0.0147228	up	-	-	-	-
TRINITY_DN52103_c0_g3	17.4492	4.58139	1.9293	0.000237932	0.00842797	up	-	-	-	-
TRINITY_DN43741_c7_g1	19.3385	1.97672	3.29029	7.23e-08	1.61e-05	up	-	-	-	-
TRINITY_DN40054_c1_g2	276.03	17.7774	3.95671	4.34e-20	6.5e-16	up	-	-	-	-
TRINITY_DN43521_c0_g6	75.7852	13.0804	2.53451	4.56e-06	0.000457544	up	-	gi|402768955|gb|AFQ98270.1| pacifastin heavy chain [Macrobrachium rosenbergii] 1.9e-07	GO:0005576, extracellular region	-
TRINITY_DN53457_c1_g1	10.8749	1.1715	3.21456	0.000379603	0.0118367	up	-	gi|928082922|ref|XP_013856338.1| PREDICTED: uncharacterized protein LOC106512216 [Austrofundulus limnaeus] 4.0e-10	-	-
TRINITY_DN43204_c3_g2	15.8288	3.00728	2.39602	0.000466722	0.0137376	up	KOG0634, KOG0634, KOG0634, Aromatic amino acid aminotransferase and related proteins [Amino acid transport and metabolism]. 3.0592e-74	gi|321479278|gb|EFX90234.1| hypothetical protein DAPPUDRAFT_299942 [Daphnia pulex] 8.5e-125	GO:0003824, catalytic activity;GO:0005759, mitochondrial matrix;GO:0006103, 2-oxoglutarate metabolic process;GO:0006536, glutamate metabolic process;GO:0006554, lysine catabolic process;GO:0006569, tryptophan catabolic process;GO:0009058, biosynthetic process;GO:0016212, kynurenine-oxoglutarate transaminase activity;GO:0019441, tryptophan catabolic process to kynurenine;GO:0030170, pyridoxal phos…	K00825-ko00310 Lysine degradation;ko00300 Lysine biosynthesis;ko00380 Tryptophan metabolism;ko01230 Biosynthesis of amino acids;ko01210 2-Oxocarboxylic acid metabolism
TRINITY_DN39961_c0_g2	10.5073	59.0346	-2.49017	4.88e-15	1.79e-11	down	KOG1368, KOG1368, KOG1368, Threonine aldolase [Amino acid transport and metabolism]. 9.74298e-43	gi|939237478|ref|XP_014261297.1| PREDICTED: L-allo-threonine aldolase [Cimex lectularius] 3.5e-61	GO:0004793, threonine aldolase activity;GO:0005829, cytosol;GO:0006520, cellular amino acid metabolic process;GO:0006545, glycine biosynthetic process;GO:0006567, threonine catabolic process;GO:0008732, L-allo-threonine aldolase activity;GO:0016829, lyase activity	K01620-ko00260 Glycine, serine and threonine metabolism;ko01230 Biosynthesis of amino acids
TRINITY_DN52364_c2_g4	12.8917	28.1006	-1.12416	0.0027509	0.0446788	down	-	-	-	-
TRINITY_DN39728_c3_g4	31.8075	79.659	-1.32447	2.6e-05	0.00165598	down	-	-	-	-
TRINITY_DN47278_c2_g1	11.4647	0.273212	5.39103	9.6e-06	0.000798217	up	-	-	-	-
TRINITY_DN42069_c7_g4	10.149	1.88756	2.42674	0.00225683	0.0393383	up	-	gi|449692748|ref|XP_004213156.1| PREDICTED: uncharacterized protein LOC101240282, partial [Hydra vulgaris] 1.9e-07	GO:0017150, tRNA dihydrouridine synthase activity;GO:0046872, metal ion binding;GO:0050660, flavin adenine dinucleotide binding	-
TRINITY_DN51888_c1_g1	25.3914	6.44744	1.97754	6.17e-08	1.39e-05	up	-	-	-	-
TRINITY_DN44150_c2_g1	38.2189	7.00047	2.44876	3.76e-06	0.000399502	up	KOG1755, KOG1755, KOG1755, Profilin [Cytoskeleton]. 5.50117e-30	gi|661903714|gb|AIE17744.1| profilin [Procambarus clarkii] 1.8e-68	GO:0003785, actin monomer binding;GO:0005737, cytoplasm;GO:0005856, cytoskeleton;GO:0015629, actin cytoskeleton;GO:0030036, actin cytoskeleton organization	K05759-ko04013 MAPK signaling pathway - fly;ko04015 Rap1 signaling pathway;ko04810 Regulation of actin cytoskeleton
TRINITY_DN43027_c1_g2	8.88705	3.64043	1.2876	3.71e-06	0.000395891	up	KOG0070, KOG0070, KOG0070, GTP-binding ADP-ribosylation factor Arf1 [Intracellular trafficking, secretion, and vesicular transport]. 5.15776e-36	gi|225712040|gb|ACO11866.1| ADP-ribosylation factor-like protein 4A [Lepeophtheirus salmonis] 2.3e-40	GO:0005525, GTP binding;GO:0005622, intracellular;GO:0005737, cytoplasm;GO:0005886, plasma membrane;GO:0007264, small GTPase mediated signal transduction;GO:0030175, filopodium;GO:0032456, endocytic recycling;GO:0043014, alpha-tubulin binding	-
TRINITY_DN48726_c0_g2	18.7176	5.40267	1.79266	4.56e-06	0.000457544	up	-	-	-	-
TRINITY_DN37995_c1_g1	7.37162	18.6123	-1.3362	2.77e-07	4.7e-05	down	-	-	-	-
TRINITY_DN51483_c3_g1	8.70468	2.05729	2.08104	1.78e-09	8.4e-07	up	KOG1799, KOG1799, KOG1799, Dihydropyrimidine dehydrogenase [Nucleotide transport and metabolism]. 1.47033e-56	gi|676463861|ref|XP_009056737.1| hypothetical protein LOTGIDRAFT_233044 [Lottia gigantea] 0.0e+00	GO:0005737, cytoplasm;GO:0005829, cytosol;GO:0006145, purine nucleobase catabolic process;GO:0006208, pyrimidine nucleobase catabolic process;GO:0006210, thymine catabolic process;GO:0006212, uracil catabolic process;GO:0006214, thymidine catabolic process;GO:0016627, oxidoreductase activity, acting on the CH-CH group of donors;GO:0017113, dihydropyrimidine dehydrogenase (NADP+) activity;GO:00194…	K00207-ko00770 Pantothenate and CoA biosynthesis;ko00983 Drug metabolism - other enzymes;ko00240 Pyrimidine metabolism;ko00410 beta-Alanine metabolism
TRINITY_DN48711_c0_g2	7.17651	1.27704	2.49048	2.26e-07	4.02e-05	up	KOG2392, KOG2392, KOG2392, Serpin [Defense mechanisms]. 4.87343e-54	gi|575677|emb|CAA57964.1| putative serine proteinase inhibitor [Pacifastacus leniusculus] 8.7e-130	GO:0004867, serine-type endopeptidase inhibitor activity;GO:0005615, extracellular space;GO:0005737, cytoplasm	-
TRINITY_DN48711_c0_g1	10.9222	2.14668	2.34709	7.67e-05	0.00370319	up	KOG2392, KOG2392, KOG2392, Serpin [Defense mechanisms]. 7.44473e-34	gi|575677|emb|CAA57964.1| putative serine proteinase inhibitor [Pacifastacus leniusculus] 4.4e-82	GO:0004867, serine-type endopeptidase inhibitor activity;GO:0005615, extracellular space;GO:0005737, cytoplasm	-
TRINITY_DN42974_c4_g1	9.54892	1.38322	2.78731	2.7e-07	4.63e-05	up	-	-	-	-
TRINITY_DN44537_c3_g1	94.6186	13.3905	2.82091	1.41e-09	7.09e-07	up	-	-	-	-
TRINITY_DN48850_c1_g3	13.5744	3.19084	2.08888	0.000115035	0.00494263	up	-	-	GO:0004930, G-protein coupled receptor activity;GO:0005886, plasma membrane;GO:0007166, cell surface receptor signaling pathway;GO:0007186, G-protein coupled receptor signaling pathway;GO:0008340, determination of adult lifespan;GO:0016021, integral component of membrane;GO:0042594, response to starvation	-
TRINITY_DN47674_c5_g2	0.0990446	5.31908	-5.74695	0.000133932	0.00553185	down	-	-	-	-
TRINITY_DN45384_c3_g1	5.49789	1.85565	1.56695	0.000917086	0.0216674	up	-	-	-	-
TRINITY_DN41121_c8_g1	82.0518	13.2664	2.62876	0.000647127	0.0170893	up	-	-	-	-
TRINITY_DN47865_c5_g1	47.1118	2.77944	4.08322	5.39e-16	2.97e-12	up	-	-	-	-
TRINITY_DN41978_c4_g1	99.3817	20.8185	2.25512	2.29e-08	6.32e-06	up	-	-	-	-
TRINITY_DN37828_c0_g1	242.928	42.5195	2.51433	1.07e-06	0.000142354	up	-	-	-	-
TRINITY_DN51270_c5_g1	1.62538	20.45	-3.65326	0.000120159	0.00510971	down	-	-	-	-
TRINITY_DN45055_c1_g4	50.6089	8.77541	2.52785	0.000319026	0.010498	up	-	-	-	-
TRINITY_DN52888_c2_g1	7.72531	1.89744	2.02554	6.43e-06	0.000584867	up	KOG4221, KOG4221, KOG4221, Receptor mediating netrin-dependent axon guidance [Signal transduction mechanisms]. 6.08353e-50	gi|331031260|gb|AEC50084.1| down syndrome cell adhesion molecule [Pacifastacus leniusculus] 0.0e+00	GO:0005887, integral component of plasma membrane;GO:0007156, homophilic cell adhesion via plasma membrane adhesion molecules;GO:0016021, integral component of membrane;GO:0042802, identical protein binding;GO:0048812, neuron projection morphogenesis	-
TRINITY_DN51372_c0_g1	23.2461	60.6628	-1.38382	0.000426197	0.0128652	down	-	-	-	-
TRINITY_DN48805_c0_g3	2.74752	15.3872	-2.48552	0.000439155	0.0131603	down	-	-	-	-
TRINITY_DN39873_c0_g3	39.9361	81.9494	-1.03704	9.43e-05	0.0042637	down	-	-	-	-
TRINITY_DN47479_c5_g1	27.2959	2.69919	3.33809	0.00136874	0.0282668	up	-	-	-	-
TRINITY_DN41020_c5_g1	76.8586	21.4519	1.8411	4.36e-05	0.00244276	up	-	-	-	-
TRINITY_DN46367_c2_g2	5.24634	1.43336	1.87191	0.00181579	0.034456	up	-	-	-	-
TRINITY_DN42899_c0_g1	5.56491	14.735	-1.40482	3.63e-09	1.52e-06	down	-	gi|1022759183|gb|KZS05554.1| Transmembrane channel 2-like protein [Daphnia magna] 7.7e-108	GO:0006811, ion transport;GO:0016021, integral component of membrane	-
TRINITY_DN47724_c2_g1	57.091	11.5551	2.30474	0.00162361	0.0319166	up	-	-	-	-
TRINITY_DN46281_c9_g2	5.51889	12.2462	-1.14988	0.00283034	0.0455221	down	-	gi|743404080|emb|CEF34389.1| Variant Ionotropic Glutamate Receptor, partial [Coenobita clypeatus] 5.2e-12	GO:0004970, ionotropic glutamate receptor activity;GO:0005234, extracellularly glutamate-gated ion channel activity;GO:0016021, integral component of membrane	-
TRINITY_DN46751_c4_g1	11.9617	0.83999	3.83191	0.000860513	0.0208566	up	-	-	-	-
TRINITY_DN38861_c3_g5	6.99921	1.89996	1.88122	0.00242873	0.0411677	up	-	-	-	-
TRINITY_DN39900_c3_g3	15.1915	36.6645	-1.27112	0.00097852	0.0226387	down	-	-	-	-
TRINITY_DN48714_c4_g1	24.6702	5.96652	2.04781	3.35e-05	0.00197538	up	-	gi|303307787|gb|ADM14334.1| relish [Eriocheir sinensis] 5.7e-202	GO:0000122, negative regulation of transcription by RNA polymerase II;GO:0000977, RNA polymerase II regulatory region sequence-specific DNA binding;GO:0000981, RNA polymerase II transcription factor activity, sequence-specific DNA binding;GO:0001077, transcriptional activator activity, RNA polymerase II proximal promoter sequence-specific DNA binding;GO:0002230, positive regulation of defense res…	K02580-ko04210 Apoptosis;ko04662 B cell receptor signaling pathway;ko04660 T cell receptor signaling pathway;ko04062 Chemokine signaling pathway;ko04151 PI3K-Akt signaling pathway;ko04010 MAPK signaling pathway;ko04917 Prolactin signaling pathway;ko04920 Adipocytokine signaling pathway;ko04620 Toll-like receptor signaling pathway;ko04014 Ras signaling pathway;ko04623 Cytosolic DNA-sensing pathway…
TRINITY_DN41908_c0_g1	12.8087	27.4935	-1.10197	0.000113223	0.00490297	down	-	-	-	-
TRINITY_DN44918_c2_g3	10.3627	2.66653	1.95836	0.00164074	0.0320814	up	-	-	GO:0016021, integral component of membrane	-
TRINITY_DN48579_c0_g4	27.1446	60.4816	-1.15583	4.46e-08	1.08e-05	down	-	-	-	-
TRINITY_DN46986_c3_g1	20.8141	6.91068	1.59066	0.00255417	0.0423782	up	KOG0082, KOG0082, KOG0082, G-protein alpha subunit (small G protein superfamily) [Cell cycle control, cell division, chromosome partitioning, Signal transduction mechanisms]. 3.43328e-160	gi|256574618|dbj|BAH98114.1| GTP binding protein alpha subunit Go [Marsupenaeus japonicus] 5.8e-188	GO:0003924, GTPase activity;GO:0004871, signal transducer activity;GO:0005525, GTP binding;GO:0007188, adenylate cyclase-modulating G-protein coupled receptor signaling pathway;GO:0046872, metal ion binding	K04534-ko04730 Long-term depression;ko04726 Serotonergic synapse;ko04921 Oxytocin signaling pathway;ko04723 Retrograde endocannabinoid signaling;ko04728 Dopaminergic synapse;ko04713 Circadian entrainment;ko04015 Rap1 signaling pathway;ko04725 Cholinergic synapse;ko04724 Glutamatergic synapse;ko04727 GABAergic synapse;ko04916 Melanogenesis;ko04915 Estrogen signaling pathway
TRINITY_DN53072_c0_g1	3.84028	24.1731	-2.65412	7.1e-05	0.00353337	down	-	-	-	-
TRINITY_DN38413_c0_g2	32.9583	7.81463	2.07639	0.000275213	0.00944517	up	-	gi|61807160|gb|AAX55747.1| mannose-binding protein [Pacifastacus leniusculus] 1.1e-35	-	-
TRINITY_DN43424_c5_g1	51.5833	3.75387	3.78045	6.4e-05	0.00326651	up	-	-	-	-
TRINITY_DN41274_c2_g1	9.19758	2.93435	1.64821	0.00312684	0.0484535	up	-	-	-	-
TRINITY_DN52977_c2_g1	4.57525	14.3781	-1.65195	0.000907495	0.0215377	down	-	-	-	-
TRINITY_DN43947_c5_g2	20.4028	2.84076	2.84442	1.05e-07	2.16e-05	up	-	-	-	-
TRINITY_DN43947_c5_g4	20.0482	2.64389	2.92274	1.74e-10	1.22e-07	up	-	gi|449670310|ref|XP_004207241.1| PREDICTED: uncharacterized protein LOC101235831 [Hydra vulgaris] 1.7e-06	-	-
TRINITY_DN50083_c0_g1	6.9186	1.35165	2.35576	1.19e-05	0.000935339	up	-	-	-	-
TRINITY_DN44858_c2_g2	4978.61	1621.71	1.61823	4.76e-05	0.00263116	up	-	-	-	-
TRINITY_DN51209_c4_g4	25128	9710.22	1.37172	0.00193501	0.0358644	up	-	-	-	-
TRINITY_DN49629_c2_g2	17.7927	6.25513	1.50818	0.00238771	0.0407285	up	-	-	-	-
TRINITY_DN44719_c0_g2	86.7004	6.92772	3.64559	1.34e-10	9.71e-08	up	-	-	-	-
TRINITY_DN39952_c6_g5	12.7996	3.89629	1.71592	7.52e-05	0.0036539	up	-	-	-	-
TRINITY_DN40259_c3_g1	13.5279	2.2922	2.56114	0.000187678	0.00704782	up	-	-	-	-
TRINITY_DN44427_c0_g1	24.2639	54.5948	-1.16995	6.61e-05	0.00333219	down	KOG3060, KOG3060, KOG3060, Uncharacterized conserved protein [Function unknown]. 3.74966e-64	gi|746864963|ref|XP_011063499.1| PREDICTED: ER membrane protein complex subunit 2-like [Acromyrmex echinatior] 4.5e-78	GO:0005634, nucleus;GO:0005737, cytoplasm;GO:0005783, endoplasmic reticulum;GO:0072546, ER membrane protein complex	-
TRINITY_DN47779_c5_g1	54.35	19.8568	1.45265	0.00117068	0.025548	up	KOG1629, KOG1629, KOG1629, Bax-mediated apoptosis inhibitor TEGT/BI-1 [Defense mechanisms]. 7.15497e-38	gi|926610978|ref|XP_013791533.1| PREDICTED: probable Bax inhibitor 1 [Limulus polyphemus] 9.1e-50	GO:0005789, endoplasmic reticulum membrane;GO:0006915, apoptotic process;GO:0006986, response to unfolded protein;GO:0016021, integral component of membrane;GO:0043066, negative regulation of apoptotic process	-
TRINITY_DN43941_c2_g3	33.9388	4.14993	3.03177	1.51e-07	2.87e-05	up	-	gi|957760907|gb|ALQ28570.1| neuroparsin 1 [Scylla paramamosain] 1.2e-27	GO:0007218, neuropeptide signaling pathway	-
TRINITY_DN46806_c2_g1	11.5293	1.90217	2.59958	8.71e-06	0.00072937	up	-	-	-	-
TRINITY_DN49409_c2_g4	5.50678	1.68803	1.70587	0.000308607	0.0101997	up	KOG3770, KOG3770, KOG3770, Acid sphingomyelinase and PHM5 phosphate metabolism protein [Lipid transport and metabolism]. 2.00327e-132	gi|321463589|gb|EFX74604.1| hypothetical protein DAPPUDRAFT_56898 [Daphnia pulex] 8.4e-236	GO:0004767, sphingomyelin phosphodiesterase activity;GO:0005615, extracellular space;GO:0005764, lysosome;GO:0005765, lysosomal membrane;GO:0005768, endosome;GO:0005886, plasma membrane;GO:0006685, sphingomyelin catabolic process;GO:0008270, zinc ion binding;GO:0016021, integral component of membrane;GO:0016798, hydrolase activity, acting on glycosyl bonds;GO:0023021, termination of signal transd…	K12350-ko00600 Sphingolipid metabolism;ko04071 Sphingolipid signaling pathway;ko04142 Lysosome
TRINITY_DN48720_c2_g1	32.5768	9.11812	1.83704	0.00210516	0.0376064	up	KOG1287, KOG1287, KOG1287, Amino acid transporters [Amino acid transport and metabolism]. 1.06581e-125	gi|321461556|gb|EFX72587.1| hypothetical protein DAPPUDRAFT_308208 [Daphnia pulex] 4.8e-157	GO:0005886, plasma membrane;GO:0005887, integral component of plasma membrane;GO:0006520, cellular amino acid metabolic process;GO:0006810, transport;GO:0006865, amino acid transport;GO:0015171, amino acid transmembrane transporter activity;GO:0015179, L-amino acid transmembrane transporter activity;GO:0015297, antiporter activity;GO:0016323, basolateral plasma membrane;GO:0050900, leukocyte migr…	-
TRINITY_DN43687_c4_g2	23.0226	3.97537	2.53389	2.66e-05	0.00168264	up	-	gi|697414634|gb|KGL75659.1| hypothetical protein N309_03617, partial [Tinamus guttatus] 1.7e-14	-	-
TRINITY_DN46410_c7_g1	23.2789	3.29454	2.82087	0.00309261	0.0481455	up	-	-	-	-
TRINITY_DN38641_c0_g1	56.9578	16.4208	1.79437	5.92e-05	0.00309191	up	-	gi|440897408|gb|ELR49107.1| hypothetical protein M91_01989 [Bos mutus] 3.1e-07	-	-
TRINITY_DN43880_c0_g1	10.8638	4.07705	1.41394	0.000654907	0.0172783	up	-	-	-	-
TRINITY_DN44919_c9_g1	7.9784	0.0827207	6.59171	0.00015588	0.00618361	up	-	-	-	-
TRINITY_DN42247_c6_g1	6.55381	0.631997	3.37434	5.44e-05	0.00291176	up	-	-	-	-
TRINITY_DN39406_c3_g6	12.4549	0.48664	4.67772	0.00125354	0.0269124	up	-	-	-	-
TRINITY_DN50446_c7_g1	11.1011	1.99947	2.47301	0.000207435	0.00757483	up	KOG3627, KOG3627, KOG3627, Trypsin [Amino acid transport and metabolism]. 3.02102e-39	gi|61807158|gb|AAX55746.1| serine proteinase-like protein 1 [Pacifastacus leniusculus] 7.7e-178	GO:0004252, serine-type endopeptidase activity	-
TRINITY_DN39994_c5_g1	127.54	2.57739	5.62889	1.5e-07	2.87e-05	up	-	-	-	-
TRINITY_DN40398_c3_g2	11.8599	3.58599	1.72565	0.00108457	0.0242118	up	KOG1097, KOG1097, KOG1097, Adenine deaminase/adenosine deaminase [Nucleotide transport and metabolism]. 1.33873e-29	gi|926649773|ref|XP_013791359.1| PREDICTED: adenosine deaminase-like, partial [Limulus polyphemus] 4.7e-87	GO:0004000, adenosine deaminase activity;GO:0005829, cytosol;GO:0006154, adenosine catabolic process;GO:0008270, zinc ion binding;GO:0009117, nucleotide metabolic process;GO:0009168, purine ribonucleoside monophosphate biosynthetic process;GO:0009897, external side of plasma membrane;GO:0019239, deaminase activity;GO:0030054, cell junction;GO:0042110, T cell activation;GO:0043103, hypoxanthine sa…	K01488-ko00230 Purine metabolism
TRINITY_DN47068_c0_g1	9.34661	23.9237	-1.35593	3.63e-05	0.00210946	down	KOG4289, KOG4289, KOG4289, Cadherin EGF LAG seven-pass G-type receptor [Signal transduction mechanisms]. 5.59051e-07	-	GO:0004930, G-protein coupled receptor activity;GO:0005886, plasma membrane;GO:0007166, cell surface receptor signaling pathway;GO:0007186, G-protein coupled receptor signaling pathway;GO:0016021, integral component of membrane	-
TRINITY_DN50473_c1_g3	6.86985	1.90108	1.85346	0.00198308	0.0363835	up	-	gi|342326228|gb|AEL23029.1| insulin-like growth factor binding protein 7-like protein [Cherax quadricarinatus] 5.8e-11	GO:0001558, regulation of cell growth;GO:0005576, extracellular region	-
TRINITY_DN46326_c2_g2	34.4303	10.0562	1.7756	0.00257379	0.042661	up	KOG4012, KOG4012, KOG4012, Histone H1 [Chromatin structure and dynamics]. 4.59995e-16	gi|918998745|ref|XP_013396987.1| PREDICTED: histone H1A-like [Lingula anatina] 2.2e-19	GO:0000786, nucleosome;GO:0003677, DNA binding;GO:0005634, nucleus;GO:0006334, nucleosome assembly	-
TRINITY_DN51542_c4_g2	33.0389	3.97775	3.05414	4.89e-06	0.000481572	up	-	-	GO:0001725, stress fiber;GO:0001952, regulation of cell-matrix adhesion;GO:0003779, actin binding;GO:0005915, zonula adherens;GO:0005925, focal adhesion;GO:0005927, muscle tendon junction;GO:0008270, zinc ion binding;GO:0015629, actin cytoskeleton;GO:0016323, basolateral plasma membrane;GO:0030018, Z disc;GO:0030239, myofibril assembly;GO:0031252, cell leading edge;GO:0045177, apical part of cell…	-
TRINITY_DN51542_c4_g1	26.6864	2.17593	3.6164	0.000108254	0.00472491	up	-	-	-	-
TRINITY_DN41351_c6_g2	21.8708	7.93728	1.46229	0.000322909	0.0105564	up	-	-	-	-
TRINITY_DN43932_c1_g1	13.323	0.0766807	7.44083	3.99e-07	6.29e-05	up	-	-	-	-
TRINITY_DN50391_c0_g5	11.011	1.47434	2.90081	2.28e-07	4.04e-05	up	-	gi|91086097|ref|XP_967524.1| PREDICTED: CCAAT/enhancer-binding protein [Tribolium castaneum] 2.1e-33	GO:0000978, RNA polymerase II proximal promoter sequence-specific DNA binding;GO:0001077, transcriptional activator activity, RNA polymerase II proximal promoter sequence-specific DNA binding;GO:0001889, liver development;GO:0003677, DNA binding;GO:0003700, DNA binding transcription factor activity;GO:0005634, nucleus;GO:0005654, nucleoplasm;GO:0006337, nucleosome disassembly;GO:0006338, chromati…	-
TRINITY_DN42526_c3_g2	7.74343	2.34199	1.72524	0.00330377	0.0498186	up	-	-	-	-
TRINITY_DN48735_c2_g1	80.5901	20.7322	1.95873	0.000100929	0.00446642	up	-	-	-	-
TRINITY_DN37867_c0_g1	1.90155	5.51428	-1.536	0.000183563	0.00694057	down	-	-	-	-
TRINITY_DN51365_c5_g1	8.62387	2.3209	1.89365	7.96e-05	0.00378161	up	-	-	-	-
TRINITY_DN51860_c2_g1	59.99	12.6927	2.24072	0.00124643	0.0267771	up	-	gi|4323628|gb|AAD16454.1| clotting protein precursor [Pacifastacus leniusculus] 0.0e+00	GO:0005319, lipid transporter activity;GO:0005576, extracellular region;GO:0042381, hemolymph coagulation	-
TRINITY_DN47186_c1_g4	8.43548	24.9227	-1.56292	9.62e-09	3.18e-06	down	-	-	-	-
TRINITY_DN50391_c0_g2	26.9677	10.3208	1.38569	0.00190876	0.035557	up	-	gi|411100745|gb|AFW03834.1| cation-dependent mannose-6-phosphate receptor, partial [Marsupenaeus japonicus] 4.8e-45	GO:0005537, mannose binding;GO:0005765, lysosomal membrane;GO:0005768, endosome;GO:0005770, late endosome;GO:0005802, trans-Golgi network;GO:0006886, intracellular protein transport;GO:0015578, mannose transmembrane transporter activity;GO:0016020, membrane;GO:0016021, integral component of membrane;GO:0033299, secretion of lysosomal enzymes;GO:0048471, perinuclear region of cytoplasm	K10089-ko04142 Lysosome;ko04145 Phagosome
TRINITY_DN40427_c5_g2	1.1013	5.79491	-2.39558	4.91e-09	1.91e-06	down	-	-	-	-
TRINITY_DN43114_c5_g1	7.22242	0.944547	2.93479	1.39e-05	0.00103836	up	-	-	-	-
TRINITY_DN47114_c3_g2	33.9946	79.0986	-1.21835	1.39e-07	2.75e-05	down	-	-	-	-
TRINITY_DN49459_c2_g2	9.19181	0.283688	5.01797	3.42e-07	5.61e-05	up	-	-	-	-

## Sheet: D_vs_A
Gene id	MeanTPM (D)	MeanTPM (A)	log2FoldChange	pValue	qValue	result	KOG	NR	GO	KEGG
TRINITY_DN52373_c1_g2	27.9623	102.073	-1.86805	0.00215956	0.0130108	down	-	-	-	-
TRINITY_DN43693_c1_g4	2.51271	5.71093	-1.18448	5.00168e-07	1.33108e-05	down	KOG3623, KOG3623, KOG3623, Homeobox transcription factor SIP1 [Transcription]. 5.01882e-09	gi|884829516|ref|XP_012985339.1| PREDICTED: LOW QUALITY PROTEIN: zinc finger protein 850-like [Melopsittacus undulatus] 3.1e-11	GO:0003676, nucleic acid binding;GO:0003677, DNA binding;GO:0003700, DNA binding transcription factor activity;GO:0005634, nucleus;GO:0006351, transcription, DNA-templated;GO:0006355, regulation of transcription, DNA-templated;GO:0046872, metal ion binding	-
TRINITY_DN43693_c1_g2	11.3246	37.6824	-1.73443	2.75779e-05	0.000373018	down	KOG0280, KOG0280, KOG0280, Uncharacterized conserved protein [Amino acid transport and metabolism]. 1.02978e-42	gi|805824147|ref|XP_012152025.1| PREDICTED: diphthine methyltransferase [Megachile rotundata] 1.5e-83	GO:0017183, peptidyl-diphthamide biosynthetic process from peptidyl-histidine;GO:0061685, diphthine methylesterase activity	-
TRINITY_DN42136_c0_g2	5.50508	0.0001	15.7485	0.00243693	0.0142974	up	-	-	-	-
TRINITY_DN48848_c0_g3	2.10569	5.90199	-1.48691	0.000794382	0.00586704	down	-	-	-	-
TRINITY_DN42200_c7_g3	5.52618	0.477745	3.53197	0.000473832	0.00388181	up	-	-	-	-
TRINITY_DN52778_c0_g2	25.1495	133.732	-2.41074	4.94652e-13	8.2719e-11	down	-	-	-	-
TRINITY_DN50842_c1_g2	4.877	13.9369	-1.51484	4.42222e-10	3.11793e-08	down	-	-	-	-
TRINITY_DN52373_c1_g1	114.505	353.076	-1.62457	3.455e-06	6.65035e-05	down	-	-	-	-
TRINITY_DN50839_c4_g2	12.3241	26.1013	-1.08264	9.78895e-06	0.000156159	down	KOG4441, KOG4441, KOG4441, Proteins containing BTB/POZ and Kelch domains, involved in regulatory/signal transduction processes [Signal transduction mechanisms, General function prediction only]. 5.73514e-111	gi|646701607|gb|KDR11261.1| Actin-binding protein IPP [Zootermopsis nevadensis] 1.5e-225	GO:0003779, actin binding;GO:0005737, cytoplasm;GO:0015629, actin cytoskeleton;GO:0016567, protein ubiquitination;GO:0031463, Cul3-RING ubiquitin ligase complex	-
TRINITY_DN45685_c2_g2	7.1039	0.843939	3.0734	0.00745263	0.0339916	up	-	gi|1025313383|ref|XP_016384652.1| PREDICTED: uncharacterized protein LOC107721237 [Sinocyclocheilus rhinocerous] 1.3e-11	GO:0003964, RNA-directed DNA polymerase activity	-
TRINITY_DN51296_c6_g1	8.20524	3.78591	1.11591	0.00116433	0.00798977	up	KOG3841, KOG3841, KOG3841, TEF-1 and related transcription factor, TEAD family [Transcription]. 0.0	gi|363987164|dbj|BAL41704.1| scalloped [Thermobia domestica] 1.8e-186	GO:0000982, transcription factor activity, RNA polymerase II proximal promoter sequence-specific DNA binding;GO:0003677, DNA binding;GO:0003700, DNA binding transcription factor activity;GO:0005634, nucleus;GO:0005654, nucleoplasm;GO:0006351, transcription, DNA-templated;GO:0006367, transcription initiation from RNA polymerase II promoter;GO:0035329, hippo signaling;GO:1902895, positive regulatio…	K09448-ko04390 Hippo signaling pathway;ko04392 Hippo signaling pathway - multiple species;ko04011 MAPK signaling pathway - yeast;ko04391 Hippo signaling pathway -fly
TRINITY_DN42128_c2_g2	6.97383	2.60935	1.41826	0.000133984	0.00138318	up	KOG1343, KOG1343, KOG1343, Histone deacetylase complex, catalytic component HDA1 [Chromatin structure and dynamics]. 9.86812e-134	gi|926609816|ref|XP_013785388.1| PREDICTED: histone deacetylase 4-like [Limulus polyphemus] 1.7e-266	GO:0000118, histone deacetylase complex;GO:0000122, negative regulation of transcription by RNA polymerase II;GO:0001975, response to amphetamine;GO:0003714, transcription corepressor activity;GO:0004407, histone deacetylase activity;GO:0005080, protein kinase C binding;GO:0005634, nucleus;GO:0005654, nucleoplasm;GO:0005667, transcription factor complex;GO:0005737, cytoplasm;GO:0006351, transcrip…	-
TRINITY_DN41253_c0_g1	14.874	40.4603	-1.44372	4.46566e-07	1.21092e-05	down	-	-	-	-
TRINITY_DN47433_c3_g1	3.82842	9.32524	-1.28439	8.98146e-08	3.05423e-06	down	-	gi|646720618|gb|KDR22279.1| hypothetical protein L798_02386 [Zootermopsis nevadensis] 3.4e-06	-	-
TRINITY_DN42346_c4_g1	15.8096	0.906363	4.12457	2.05929e-14	4.65828e-12	up	KOG1544, KOG1544, KOG1544, Predicted cysteine proteinase TIN-ag [General function prediction only]. 3.55994e-106	gi|1022769731|gb|KZS14202.1| Tubulointerstitial nephritis antigen-like protein [Daphnia magna] 2.7e-112	GO:0005044, scavenger receptor activity;GO:0005615, extracellular space;GO:0006955, immune response;GO:0007155, cell adhesion;GO:0008234, cysteine-type peptidase activity;GO:0030247, polysaccharide binding	-
TRINITY_DN46244_c3_g4	29.4861	1.89854	3.95707	2.81485e-09	1.53654e-07	up	KOG1584, KOG1584, KOG1584, Sulfotransferase [General function prediction only]. 1.00158e-06	gi|939667656|ref|XP_014280906.1| PREDICTED: sulfotransferase 1A3-like isoform X2 [Halyomorpha halys] 7.8e-06	GO:0008146, sulfotransferase activity	-
TRINITY_DN46244_c3_g3	39.6841	80.5457	-1.02125	7.4381e-06	0.000124745	down	-	-	-	-
TRINITY_DN43905_c3_g3	18.7565	40.0655	-1.09497	0.00019897	0.00191852	down	KOG3627, KOG3627, KOG3627, Trypsin [Amino acid transport and metabolism]. 3.38074e-59	gi|668456782|gb|KFB44874.1| serine protease [Anopheles sinensis] 3.0e-101	GO:0004252, serine-type endopeptidase activity;GO:0005886, plasma membrane;GO:0006508, proteolysis;GO:0007010, cytoskeleton organization;GO:0016020, membrane;GO:0016021, integral component of membrane;GO:0016335, morphogenesis of larval imaginal disc epithelium;GO:0035220, wing disc development;GO:0051017, actin filament bundle assembly	-
TRINITY_DN48121_c4_g1	2.7882	6.03899	-1.11498	1.88046e-09	1.08625e-07	down	-	gi|926607887|ref|XP_013774955.1| PREDICTED: protein SCAI-like [Limulus polyphemus] 7.4e-251	GO:0003714, transcription corepressor activity;GO:0005634, nucleus;GO:0005737, cytoplasm;GO:0006351, transcription, DNA-templated;GO:0006355, regulation of transcription, DNA-templated;GO:0016021, integral component of membrane;GO:0030336, negative regulation of cell migration;GO:0031965, nuclear membrane;GO:0035024, negative regulation of Rho protein signal transduction;GO:1903507, negative regu…	-
TRINITY_DN50490_c5_g3	11.2423	0.0581202	7.59569	9.38672e-08	3.18248e-06	up	-	-	-	-
TRINITY_DN47441_c3_g4	6.63267	2.1542	1.62244	0.00300401	0.0167935	up	-	-	GO:0016020, membrane;GO:0016021, integral component of membrane	-
TRINITY_DN40406_c4_g1	5.2459	14.15	-1.43154	2.39638e-07	7.14391e-06	down	KOG2871, KOG2871, KOG2871, Uncharacterized conserved protein [Function unknown]. 3.05646e-66	gi|156545265|ref|XP_001604976.1| PREDICTED: protein FAM188A homolog [Nasonia vitripennis] 1.8e-63	GO:0005509, calcium ion binding	-
TRINITY_DN39989_c0_g1	70.5614	147.359	-1.06238	0.00925831	0.0401515	down	-	gi|697421659|gb|KGL82667.1| hypothetical protein N309_14817, partial [Tinamus guttatus] 3.9e-10	-	-
TRINITY_DN37013_c0_g1	9.55687	0.288607	5.04936	6.9338e-07	1.76472e-05	up	-	-	-	-
TRINITY_DN50958_c1_g1	216.765	522.685	-1.26981	8.94023e-05	0.000990572	down	-	-	-	-
TRINITY_DN50966_c0_g1	15.98	2.39685	2.73705	0.000459943	0.00378944	up	-	-	-	-
TRINITY_DN32385_c0_g1	6.26323	0.146272	5.42018	0.00248229	0.0145004	up	-	-	-	-
TRINITY_DN45787_c7_g1	10.7019	26.9427	-1.33202	4.96363e-09	2.52431e-07	down	-	-	GO:0000281, mitotic cytokinesis;GO:0001755, neural crest cell migration;GO:0003677, DNA binding;GO:0005634, nucleus;GO:0005737, cytoplasm;GO:0005819, spindle;GO:0005874, microtubule;GO:0040001, establishment of mitotic spindle localization	-
TRINITY_DN52433_c0_g4	5.39256	12.6431	-1.22931	8.80555e-09	4.14286e-07	down	KOG0206, KOG0206, KOG0206, P-type ATPase [General function prediction only]. 9.65839e-144	gi|646718795|gb|KDR21129.1| putative phospholipid-transporting ATPase VD, partial [Zootermopsis nevadensis] 0.0e+00	GO:0000287, magnesium ion binding;GO:0004012, phospholipid-translocating ATPase activity;GO:0005524, ATP binding;GO:0005654, nucleoplasm;GO:0005783, endoplasmic reticulum;GO:0005789, endoplasmic reticulum membrane;GO:0005886, plasma membrane;GO:0006812, cation transport;GO:0016021, integral component of membrane;GO:0034220, ion transmembrane transport;GO:0045332, phospholipid translocation	-
TRINITY_DN40038_c7_g1	4.80798	13.1101	-1.44717	0.00147958	0.00965643	down	-	-	GO:0042302, structural constituent of cuticle	-
TRINITY_DN44883_c1_g9	1.64938	7.4496	-2.17524	0.000748997	0.00560429	down	-	-	-	-
TRINITY_DN49274_c1_g1	26.1058	3.6745	2.82875	4.08492e-05	0.000518077	up	-	-	-	-
TRINITY_DN49274_c1_g2	10.5181	1.13087	3.21737	3.53295e-05	0.000459511	up	-	-	-	-
TRINITY_DN46158_c0_g1	32.9327	121.618	-1.88477	8.47509e-14	1.65842e-11	down	KOG4350, KOG4350, KOG4350, Uncharacterized conserved protein, contains BTB/POZ domain [General function prediction only]. 2.79664e-11	gi|815912314|ref|XP_012241574.1| PREDICTED: BTB/POZ domain-containing protein 1-like [Bombus impatiens] 5.5e-19	GO:0000932, P-body;GO:0005829, cytosol;GO:0019005, SCF ubiquitin ligase complex;GO:0022008, neurogenesis;GO:0030162, regulation of proteolysis;GO:0031625, ubiquitin protein ligase binding;GO:0043161, proteasome-mediated ubiquitin-dependent protein catabolic process	-
TRINITY_DN46227_c2_g1	8.53467	1.06565	3.0016	1.16902e-07	3.83472e-06	up	KOG4222, KOG4222, KOG4222, Axon guidance receptor Dscam [Signal transduction mechanisms]. 6.12074e-160	gi|939261902|ref|XP_014250864.1| PREDICTED: roundabout homolog 2-like isoform X1 [Cimex lectularius] 9.2e-186	GO:0001764, neuron migration;GO:0005887, integral component of plasma membrane;GO:0008046, axon guidance receptor activity;GO:0016021, integral component of membrane;GO:0033563, dorsal/ventral axon guidance;GO:0035385, Roundabout signaling pathway	K06754-ko04360 Axon guidance
TRINITY_DN39757_c2_g1	5.03228	1.08786	2.20972	3.49283e-05	0.000455025	up	-	gi|929062555|ref|XP_014001805.1| PREDICTED: uncharacterized protein LOC106572272 [Salmo salar] 1.6e-11	-	-
TRINITY_DN53376_c3_g1	25.9668	8.11775	1.67752	0.00155965	0.0100813	up	KOG0197, KOG0197, KOG0197, Tyrosine kinases [Signal transduction mechanisms]. 5.74656e-26	gi|1024847933|gb|ANC28181.1| tyrosine kinase insulin receptor [Sagmariasus verreauxi] 1.8e-39	GO:0004713, protein tyrosine kinase activity;GO:0004714, transmembrane receptor protein tyrosine kinase activity;GO:0005524, ATP binding;GO:0005887, integral component of plasma membrane;GO:0007169, transmembrane receptor protein tyrosine kinase signaling pathway;GO:0016021, integral component of membrane;GO:0031532, actin cytoskeleton reorganization;GO:0046777, protein autophosphorylation;GO:007…	-
TRINITY_DN38716_c4_g1	9.90414	1.81703	2.44645	0.00623669	0.029636	up	-	-	-	-
TRINITY_DN50452_c5_g3	5.37877	0.303069	4.14956	0.00840036	0.0373502	up	-	-	-	-
TRINITY_DN47134_c3_g1	9.91958	2.03607	2.28449	0.0096855	0.0415422	up	-	-	-	-
TRINITY_DN44440_c1_g1	4.98384	10.2861	-1.04536	0.0046782	0.0236914	down	KOG2462, KOG2462, KOG2462, C2H2-type Zn-finger protein [Transcription]. 6.80416e-22	gi|831308562|ref|XP_012686594.1| PREDICTED: zinc finger protein OZF-like [Clupea harengus] 2.2e-44	GO:0000978, RNA polymerase II proximal promoter sequence-specific DNA binding;GO:0003676, nucleic acid binding;GO:0005634, nucleus;GO:0006351, transcription, DNA-templated;GO:0006355, regulation of transcription, DNA-templated;GO:0046872, metal ion binding	-
TRINITY_DN45602_c0_g1	43.4629	124.681	-1.52039	4.01099e-06	7.50097e-05	down	KOG1213, KOG1213, KOG1213, Sister chromatid cohesion complex Cohesin, subunit RAD21/SCC1 [Cell cycle control, cell division, chromosome partitioning]. 1.69511e-57	gi|1009376998|gb|KYN00361.1| Protein neuralized, partial [Cyphomyrmex costatus] 2.3e-163	GO:0004842, ubiquitin-protein transferase activity;GO:0005737, cytoplasm;GO:0005886, plasma membrane;GO:0006513, protein monoubiquitination;GO:0007219, Notch signaling pathway;GO:0007288, sperm axoneme assembly;GO:0007420, brain development;GO:0007519, skeletal muscle tissue development;GO:0007595, lactation;GO:0008270, zinc ion binding;GO:0008285, negative regulation of cell proliferation;GO:001…	K06670-ko04111 Cell cycle - yeast;ko04110 Cell cycle
TRINITY_DN40335_c1_g2	64.5559	8.8821	2.86158	3.61353e-05	0.000468161	up	-	-	-	-
TRINITY_DN50873_c2_g3	9.89704	22.9472	-1.21325	1.68059e-06	3.65964e-05	down	-	-	-	-
TRINITY_DN41435_c0_g3	13.7834	0.65725	4.39034	0.0013994	0.00925712	up	-	-	-	-
TRINITY_DN40587_c6_g1	4.08886	12.1461	-1.57072	3.54324e-09	1.87619e-07	down	KOG3943, KOG3943, KOG3943, THUMP domain-containing proteins [General function prediction only]. 7.74658e-32	gi|998496999|ref|XP_015524247.1| PREDICTED: THUMP domain-containing protein 1 homolog [Neodiprion lecontei] 5.3e-44	GO:0003723, RNA binding	-
TRINITY_DN50897_c8_g5	19.9157	1.79391	3.47272	4.67015e-05	0.000577155	up	-	-	-	-
TRINITY_DN48019_c6_g1	15.6909	32.1565	-1.03518	0.000227083	0.00213749	down	KOG0035, KOG0035, KOG0035, Ca2+-binding actin-bundling protein (actinin), alpha chain (EF-Hand protein superfamily) [Cytoskeleton]. 2.35608e-21	gi|662185834|ref|XP_008479088.1| PREDICTED: LOW QUALITY PROTEIN: EH domain-binding protein 1-like [Diaphorina citri] 5.8e-68	GO:0005737, cytoplasm;GO:0005886, plasma membrane	-
TRINITY_DN52116_c5_g1	9.75702	50.4411	-2.37009	2.98726e-10	2.217e-08	down	-	-	-	-
TRINITY_DN46345_c2_g1	8.95502	1.62272	2.46429	0.000398251	0.00337659	up	-	-	-	-
TRINITY_DN52739_c1_g4	0.951756	5.4259	-2.5112	0.00408515	0.0213752	down	-	-	-	-
TRINITY_DN49993_c2_g2	59.2854	19.7586	1.58519	0.000608482	0.00474633	up	KOG3927, KOG3927, KOG3927, Na+/K+ ATPase, beta subunit [Inorganic ion transport and metabolism]. 5.75435e-06	gi|332183191|gb|AEE25938.1| sodium potassium-transporting ATPase subunit beta [Litopenaeus vannamei] 5.2e-30	GO:0005890, sodium:potassium-exchanging ATPase complex;GO:0006813, potassium ion transport;GO:0006814, sodium ion transport	K01540-ko04022 cGMP - PKG signaling pathway;ko04964 Proximal tubule bicarbonate reclamation;ko04970 Salivary secretion;ko04261 Adrenergic signaling in cardiomyocytes;ko04918 Thyroid hormone synthesis;ko04973 Carbohydrate digestion and absorption;ko04024 cAMP signaling pathway;ko04911 Insulin secretion;ko04919 Thyroid hormone signaling pathway;ko04978 Mineral absorption;ko04972 Pancreatic secretio…
TRINITY_DN38171_c0_g1	20.2155	3.99052	2.34082	2.99079e-05	0.000399564	up	-	gi|383850086|ref|XP_003700648.1| PREDICTED: zinc finger protein Noc [Megachile rotundata] 1.4e-47	GO:0001752, compound eye photoreceptor fate commitment;GO:0002121, inter-male aggressive behavior;GO:0003676, nucleic acid binding;GO:0003677, DNA binding;GO:0005634, nucleus;GO:0006357, regulation of transcription by RNA polymerase II;GO:0007219, Notch signaling pathway;GO:0007420, brain development;GO:0007424, open tracheal system development;GO:0007430, terminal branching, open tracheal system…	-
TRINITY_DN51589_c5_g2	9.99234	0.719192	3.79637	2.14661e-08	8.9261e-07	up	-	-	-	-
TRINITY_DN51589_c5_g3	143.825	21.8127	2.72108	1.65199e-10	1.33271e-08	up	-	-	-	-
TRINITY_DN46654_c1_g1	10.1178	26.6454	-1.397	0.000302808	0.00270699	down	-	gi|260791444|ref|XP_002590739.1| hypothetical protein BRAFLDRAFT_218575 [Branchiostoma floridae] 2.3e-10	GO:0000977, RNA polymerase II regulatory region sequence-specific DNA binding;GO:0003700, DNA binding transcription factor activity;GO:0005634, nucleus;GO:0006351, transcription, DNA-templated;GO:0006355, regulation of transcription, DNA-templated;GO:0016021, integral component of membrane;GO:0046872, metal ion binding	-
TRINITY_DN49379_c1_g1	19.4782	41.7667	-1.10049	8.06777e-07	2.00725e-05	down	-	-	-	-
TRINITY_DN46835_c10_g1	13.8913	1.69396	3.03571	1.11142e-05	0.00017358	up	-	-	-	-
TRINITY_DN52130_c6_g6	4.14076	14.3327	-1.79135	8.58916e-05	0.000958622	down	-	-	-	-
TRINITY_DN42158_c5_g3	14.5542	0.11413	6.99461	2.85467e-05	0.000384283	up	-	-	-	-
TRINITY_DN53441_c12_g1	31.9645	8.1077	1.97911	0.00462127	0.0234809	up	-	gi|919052651|ref|XP_013408252.1| PREDICTED: uncharacterized protein LOC106172181 [Lingula anatina] 8.0e-14	GO:0003676, nucleic acid binding;GO:0004190, aspartic-type endopeptidase activity;GO:0015074, DNA integration	-
TRINITY_DN29747_c0_g1	5.71441	0.0001	15.8023	0.00275627	0.0157146	up	-	-	-	-
TRINITY_DN49707_c1_g2	13.7077	3.52557	1.95906	0.000764117	0.00569633	up	KOG1286, KOG1286, KOG1286, Amino acid transporters [Amino acid transport and metabolism]. 2.27023e-66	gi|1022762216|gb|KZS08057.1| Cationic amino acid transporter 4 [Daphnia magna] 7.8e-162	GO:0005887, integral component of plasma membrane;GO:0015171, amino acid transmembrane transporter activity;GO:0015179, L-amino acid transmembrane transporter activity;GO:0015297, antiporter activity;GO:0016021, integral component of membrane	-
TRINITY_DN48576_c5_g1	17.4722	3.62644	2.26844	4.45523e-06	8.20959e-05	up	-	gi|646710201|gb|KDR15791.1| hypothetical protein L798_10158, partial [Zootermopsis nevadensis] 1.0e-83	GO:0002062, chondrocyte differentiation;GO:0005576, extracellular region;GO:0005578, proteinaceous extracellular matrix;GO:0005594, collagen type IX trimer;GO:0005788, endoplasmic reticulum lumen;GO:0009887, animal organ morphogenesis;GO:0030020, extracellular matrix structural constituent conferring tensile strength;GO:0030198, extracellular matrix organization;GO:0046872, metal ion binding	K08131-ko04512 ECM-receptor interaction;ko04510 Focal adhesion;ko04974 Protein digestion and absorption;ko04151 PI3K-Akt signaling pathway
TRINITY_DN47301_c5_g2	5.59907	15.0942	-1.43074	1.46403e-07	4.66182e-06	down	-	gi|762148683|ref|XP_011412270.1| PREDICTED: mitochondrial fission regulator 2-like [Crassostrea gigas] 1.5e-07	-	-
TRINITY_DN52256_c5_g1	7.79196	25.601	-1.71614	1.75597e-07	5.44726e-06	down	-	-	-	-
TRINITY_DN42846_c4_g11	4.01562	8.87846	-1.14469	0.000885121	0.00640914	down	KOG2462, KOG2462, KOG2462, C2H2-type Zn-finger protein [Transcription]. 7.88327e-26	gi|837838887|ref|XP_012786704.1| PREDICTED: zinc finger protein 260-like [Ochotona princeps] 2.2e-68	GO:0000977, RNA polymerase II regulatory region sequence-specific DNA binding;GO:0003676, nucleic acid binding;GO:0003700, DNA binding transcription factor activity;GO:0005622, intracellular;GO:0005634, nucleus;GO:0006351, transcription, DNA-templated;GO:0006355, regulation of transcription, DNA-templated;GO:0046872, metal ion binding	-
TRINITY_DN53184_c4_g1	31.7567	3.69699	3.10264	1.44561e-08	6.32757e-07	up	KOG0382, KOG0382, KOG0382, Carbonic anhydrase [General function prediction only]. 7.37788e-60	gi|717007058|gb|AIW68601.1| GPI-linked carbonic anydrase [Cherax quadricarinatus] 6.4e-134	GO:0004089, carbonate dehydratase activity;GO:0005737, cytoplasm;GO:0005886, plasma membrane;GO:0006730, one-carbon metabolic process;GO:0008270, zinc ion binding	K01672-ko00910 Nitrogen metabolism
TRINITY_DN41007_c0_g3	16.2024	2.14907	2.91442	5.49292e-11	5.08406e-09	up	KOG1217, KOG1217, KOG1217, Fibrillins and related proteins containing Ca2+-binding EGF-like domains [Signal transduction mechanisms]. 4.58404e-12	gi|909798557|ref|XP_013155025.1| PREDICTED: multiple epidermal growth factor-like domains protein 6 [Falco peregrinus] 5.3e-67	GO:0005509, calcium ion binding;GO:0005576, extracellular region	-
TRINITY_DN48929_c3_g2	0.337227	6.13645	-4.18561	0.000769278	0.00572515	down	-	-	-	-
TRINITY_DN51085_c0_g1	29.4432	93.8866	-1.67299	7.69347e-09	3.67778e-07	down	-	-	GO:0004144, diacylglycerol O-acyltransferase activity;GO:0045017, glycerolipid biosynthetic process	-
TRINITY_DN52061_c0_g1	3.05061	6.99057	-1.19631	3.44048e-05	0.000449136	down	-	-	-	-
TRINITY_DN44860_c5_g2	28.2888	60.2064	-1.08969	1.86775e-06	3.99664e-05	down	KOG2496, KOG2496, KOG2496, Cdk activating kinase (CAK)/RNA polymerase II transcription initiation/nucleotide excision repair factor TFIIH/TFIIK, cyclin H subunit [Cell cycle control, cell division, chromosome partitioning, Transcription, Replication, recombination and repair]. 4.7688e-59	gi|220898729|gb|ACL81559.1| cyclin H [Scylla paramamosain] 8.3e-160	GO:0000307, cyclin-dependent protein kinase holoenzyme complex;GO:0004693, cyclin-dependent protein serine/threonine kinase activity;GO:0005634, nucleus;GO:0005654, nucleoplasm;GO:0005675, holo TFIIH complex;GO:0006351, transcription, DNA-templated;GO:0006366, transcription by RNA polymerase II;GO:0006468, protein phosphorylation;GO:0007049, cell cycle;GO:0008094, DNA-dependent ATPase activity;GO…	K06634-ko03420 Nucleotide excision repair;ko04110 Cell cycle;ko03022 Basal transcription factors
TRINITY_DN44860_c5_g3	107	20.4226	2.38937	0.000939756	0.00672042	up	KOG2462, KOG2462, KOG2462, C2H2-type Zn-finger protein [Transcription]. 1.07816e-23	gi|748585078|dbj|BAQ21228.1| kruppel homolog 1 protein, partial [Reticulitermes speratus] 8.2e-96	GO:0003676, nucleic acid binding;GO:0003677, DNA binding;GO:0003700, DNA binding transcription factor activity;GO:0005634, nucleus;GO:0006355, regulation of transcription, DNA-templated;GO:0007552, metamorphosis;GO:0010977, negative regulation of neuron projection development;GO:0035075, response to ecdysone;GO:0045316, negative regulation of compound eye photoreceptor development;GO:0046872, met…	-
TRINITY_DN40660_c5_g3	6.1137	0.255889	4.57845	5.43447e-06	9.6191e-05	up	-	gi|675372060|gb|KFM64962.1| putative RNA-directed DNA polymerase from transposon X-element, partial [Stegodyphus mimosarum] 2.3e-09	GO:0003676, nucleic acid binding;GO:0003964, RNA-directed DNA polymerase activity;GO:0004523, RNA-DNA hybrid ribonuclease activity	-
TRINITY_DN41454_c2_g3	7.19791	18.6897	-1.37659	5.59299e-09	2.81151e-07	down	-	gi|646715147|gb|KDR18851.1| CDC42 small effector protein-like protein [Zootermopsis nevadensis] 4.6e-15	GO:0005198, structural molecule activity;GO:0005856, cytoskeleton;GO:0005886, plasma membrane;GO:0005938, cell cortex;GO:0007165, signal transduction;GO:0008360, regulation of cell shape;GO:0009966, regulation of signal transduction;GO:0017048, Rho GTPase binding;GO:0035023, regulation of Rho protein signal transduction	-
TRINITY_DN46478_c2_g1	118.354	13.0853	3.17709	2.4744e-09	1.37189e-07	up	-	gi|817206461|ref|XP_012279175.1| PREDICTED: twisted gastrulation protein homolog 1-A-like [Orussus abietinus] 7.0e-49	GO:0005576, extracellular region;GO:0007354, zygotic determination of anterior/posterior axis, embryo;GO:0007362, terminal region determination;GO:0008201, heparin binding;GO:0008293, torso signaling pathway;GO:0010629, negative regulation of gene expression;GO:0017015, regulation of transforming growth factor beta receptor signaling pathway;GO:0030510, regulation of BMP signaling pathway;GO:0045…	-
TRINITY_DN44159_c6_g3	7.92994	1.9204	2.04591	0.00145072	0.00952415	up	-	-	GO:0005886, plasma membrane;GO:0007409, axonogenesis;GO:0007411, axon guidance;GO:0007413, axonal fasciculation;GO:0016021, integral component of membrane;GO:0030431, sleep	-
TRINITY_DN47166_c13_g2	9.46509	2.10656	2.16773	0.000170835	0.00169314	up	-	-	-	-
TRINITY_DN45656_c0_g1	4.72123	10.4387	-1.14471	7.93887e-07	1.97692e-05	down	-	-	-	-
TRINITY_DN38707_c3_g1	7.82137	0.498156	3.97275	0.00178034	0.0112106	up	-	-	-	-
TRINITY_DN51144_c5_g1	22.6653	2.88547	2.97361	0.00452375	0.02314	up	-	-	-	-
TRINITY_DN48588_c5_g1	118.165	41.4234	1.51228	7.86456e-06	0.000130504	up	KOG1403, KOG1403, KOG1403, Predicted alanine-glyoxylate aminotransferase [General function prediction only]. 3.973e-179	gi|321459394|gb|EFX70448.1| hypothetical protein DAPPUDRAFT_202337 [Daphnia pulex] 3.3e-163	GO:0005739, mitochondrion;GO:0008483, transaminase activity;GO:0030170, pyridoxal phosphate binding;GO:0050459, ethanolamine-phosphate phospho-lyase activity	K14286-ko00564 Glycerophospholipid metabolism
TRINITY_DN37266_c0_g1	65.4067	12.4105	2.39788	0.000327047	0.00288278	up	-	-	-	-
TRINITY_DN43395_c2_g2	3.30324	9.4397	-1.51486	4.87382e-10	3.35718e-08	down	KOG4084, KOG4084, KOG4084, Transmembrane protein [General function prediction only]. 6.4888e-11	gi|321473090|gb|EFX84058.1| hypothetical protein DAPPUDRAFT_301345 [Daphnia pulex] 1.2e-21	GO:0000910, cytokinesis;GO:0005737, cytoplasm;GO:0005739, mitochondrion;GO:0005815, microtubule organizing center;GO:0005819, spindle;GO:0016021, integral component of membrane;GO:0019901, protein kinase binding;GO:0030496, midbody;GO:0045860, positive regulation of protein kinase activity	-
TRINITY_DN42728_c3_g1	12.2123	3.92638	1.63706	0.0052852	0.0260867	up	KOG4849, KOG4849, KOG4849, mRNA cleavage factor I subunit/CPSF subunit [RNA processing and modification]. 1.90279e-31	gi|646718923|gb|KDR21226.1| Cleavage and polyadenylation specificity factor subunit [Zootermopsis nevadensis] 9.1e-33	GO:0000166, nucleotide binding;GO:0000381, regulation of alternative mRNA splicing, via spliceosome;GO:0003676, nucleic acid binding;GO:0003729, mRNA binding;GO:0005634, nucleus;GO:0005849, mRNA cleavage factor complex;GO:0006379, mRNA cleavage;GO:0006397, mRNA processing	K14398-ko03015 mRNA surveillance pathway
TRINITY_DN40146_c3_g2	24.585	6.5617	1.90564	0.00325985	0.0178947	up	-	-	-	-
TRINITY_DN50949_c4_g11	7.07174	0.446348	3.98583	0.000285405	0.00257749	up	-	-	-	-
TRINITY_DN50225_c4_g5	6.44367	1.418	2.18403	0.0122195	0.0492999	up	-	-	-	-
TRINITY_DN47131_c3_g2	11.567	31.6959	-1.45427	6.93434e-10	4.57585e-08	down	-	-	-	-
TRINITY_DN47131_c3_g1	6.95382	17.0706	-1.29564	8.61308e-05	0.000959777	down	-	-	-	-
TRINITY_DN49109_c3_g1	4.30451	10.3074	-1.25976	2.21774e-09	1.25418e-07	down	KOG4596, KOG4596, KOG4596, Uncharacterized conserved protein [Function unknown]. 0.0	gi|646724185|gb|KDR24520.1| Integrator complex subunit 1 [Zootermopsis nevadensis] 0.0e+00	GO:0001832, blastocyst growth;GO:0001833, inner cell mass cell proliferation;GO:0005634, nucleus;GO:0016020, membrane;GO:0016021, integral component of membrane;GO:0016180, snRNA processing;GO:0031965, nuclear membrane;GO:0032039, integrator complex;GO:0034474, U2 snRNA 3'-end processing;GO:0043066, negative regulation of apoptotic process;GO:0043154, negative regulation of cysteine-type endopept…	-
TRINITY_DN51112_c0_g1	12.4779	1.572	2.9887	0.000412506	0.00348128	up	-	-	-	-
TRINITY_DN38974_c2_g1	10.0604	32.0382	-1.6711	1.54372e-09	9.1033e-08	down	KOG2523, KOG2523, KOG2523, Predicted RNA-binding protein with PUA domain [Translation, ribosomal structure and biogenesis]. 2.35932e-83	gi|307187668|gb|EFN72640.1| Malignant T cell amplified sequence 1 [Camponotus floridanus] 4.6e-81	GO:0003723, RNA binding;GO:0005737, cytoplasm;GO:0006351, transcription, DNA-templated;GO:0006355, regulation of transcription, DNA-templated;GO:0007049, cell cycle;GO:0040008, regulation of growth	-
TRINITY_DN42677_c0_g1	21.2747	2.7089	2.97336	0.00188019	0.0117024	up	-	-	-	-
TRINITY_DN38512_c0_g1	58.9731	6.65538	3.14747	3.70438e-13	6.28011e-11	up	-	-	-	-
TRINITY_DN48671_c3_g1	5.59318	2.031	1.46148	0.0106365	0.044517	up	KOG2480, KOG2480, KOG2480, 3-hydroxy-3-methylglutaryl-CoA (HMG-CoA) reductase [Lipid transport and metabolism]. 1.2371e-141	gi|946579381|gb|ALM23458.1| HMG-CoA reductase membrane form [Scylla paramamosain] 6.4e-275	GO:0004420, hydroxymethylglutaryl-CoA reductase (NADPH) activity;GO:0005789, endoplasmic reticulum membrane;GO:0006695, cholesterol biosynthetic process;GO:0008299, isoprenoid biosynthetic process;GO:0015936, coenzyme A metabolic process;GO:0016021, integral component of membrane;GO:0050661, NADP binding	K00021-ko04976 Bile secretion;ko04152 AMPK signaling pathway;ko00900 Terpenoid backbone biosynthesis
TRINITY_DN44105_c0_g1	169.018	15.8395	3.41557	3.70907e-13	6.28011e-11	up	KOG1376, KOG1376, KOG1376, Alpha tubulin [Cytoskeleton]. 4.70736e-74	gi|21667216|gb|AAM73986.1|AF465679_1 alpha-tubulin 1 [Homarus gammarus] 4.9e-63	GO:0003924, GTPase activity;GO:0005200, structural constituent of cytoskeleton;GO:0005525, GTP binding;GO:0005737, cytoplasm;GO:0005874, microtubule;GO:0007017, microtubule-based process	-
TRINITY_DN53385_c8_g1	21.7638	6.3351	1.78049	0.0037988	0.0201965	up	-	gi|125901787|gb|ABN58714.1| pol-like protein [Biomphalaria glabrata] 2.5e-09	GO:0003676, nucleic acid binding;GO:0004523, RNA-DNA hybrid ribonuclease activity	-
TRINITY_DN38742_c5_g1	4.59957	10.7834	-1.22925	5.20859e-05	0.000633472	down	-	-	-	-
TRINITY_DN45990_c0_g2	4.50768	13.8193	-1.61623	0.000136516	0.00140522	down	-	-	-	-
TRINITY_DN45990_c0_g3	3.96813	11.8074	-1.57316	1.24542e-07	4.04777e-06	down	KOG0312, KOG0312, KOG0312, Uncharacterized conserved protein [Function unknown]. 8.99874e-25	gi|926616538|ref|XP_013773392.1| PREDICTED: E3 ubiquitin-protein ligase PDZRN3-like [Limulus polyphemus] 1.5e-43	GO:0004842, ubiquitin-protein transferase activity;GO:0007528, neuromuscular junction development;GO:0008270, zinc ion binding;GO:0016567, protein ubiquitination;GO:0016874, ligase activity;GO:0031594, neuromuscular junction;GO:0061630, ubiquitin protein ligase activity	-
TRINITY_DN42180_c2_g2	8.46802	1.32148	2.67987	9.80006e-06	0.000156292	up	-	-	-	-
TRINITY_DN43805_c4_g1	21.2109	48.1184	-1.18178	1.16789e-07	3.83321e-06	down	KOG2484, KOG2484, KOG2484, GTPase [General function prediction only]. 1.23343e-94	gi|926615781|ref|XP_013772981.1| PREDICTED: guanine nucleotide-binding protein-like 3 homolog isoform X1 [Limulus polyphemus] 2.0e-105	GO:0002119, nematode larval development;GO:0003924, GTPase activity;GO:0005525, GTP binding;GO:0005634, nucleus;GO:0005654, nucleoplasm;GO:0005730, nucleolus;GO:0007281, germ cell development;GO:0040014, regulation of multicellular organism growth;GO:0042127, regulation of cell proliferation;GO:0042254, ribosome biogenesis	K14538-ko03008 Ribosome biogenesis in eukaryotes
TRINITY_DN39077_c6_g1	7.19608	0.313219	4.52197	0.00187152	0.0116579	up	-	-	-	-
TRINITY_DN53369_c5_g4	7161.96	1281.61	2.48239	4.49677e-05	0.000559027	up	-	gi|953245346|ref|YP_009180599.1| cytochrome b (mitochondrion) [Procambarus alleni] 8.9e-48	GO:0005743, mitochondrial inner membrane;GO:0006122, mitochondrial electron transport, ubiquinol to cytochrome c;GO:0008121, ubiquinol-cytochrome-c reductase activity;GO:0009055, electron transfer activity;GO:0045275, respiratory chain complex III;GO:0046872, metal ion binding	-
TRINITY_DN40878_c5_g1	8.31998	18.5521	-1.15693	0.000222225	0.00210049	down	KOG3614, KOG3614, KOG3614, Ca2+/Mg2+-permeable cation channels (LTRPC family) [Inorganic ion transport and metabolism, Signal transduction mechanisms]. 1.06073e-41	gi|524875233|ref|XP_005094347.1| PREDICTED: transient receptor potential cation channel subfamily M member 3-like [Aplysia californica] 1.8e-66	GO:0005262, calcium channel activity;GO:0005272, sodium channel activity;GO:0005384, manganese ion transmembrane transporter activity;GO:0005886, plasma membrane;GO:0006828, manganese ion transport;GO:0016021, integral component of membrane;GO:0033194, response to hydroperoxide;GO:0047631, ADP-ribose diphosphatase activity	K04977-ko04921 Oxytocin signaling pathway
TRINITY_DN44831_c1_g1	16.7988	2.58959	2.69756	3.67375e-10	2.6466e-08	up	KOG4119, KOG4119, KOG4119, G protein gamma subunit [Signal transduction mechanisms]. 2.6715e-14	gi|1022770746|gb|KZS15139.1| Guanine nucleotide-binding protein G(I)/G(S)/G(O) subunit gamma-8 [Daphnia magna] 4.9e-19	GO:0004871, signal transducer activity;GO:0005834, heterotrimeric G-protein complex;GO:0007186, G-protein coupled receptor signaling pathway;GO:0070062, extracellular exosome	K04347-ko04151 PI3K-Akt signaling pathway;ko04810 Regulation of actin cytoskeleton;ko04725 Cholinergic synapse;ko04713 Circadian entrainment;ko04724 Glutamatergic synapse;ko04723 Retrograde endocannabinoid signaling;ko04010 MAPK signaling pathway;ko04062 Chemokine signaling pathway;ko04726 Serotonergic synapse;ko04727 GABAergic synapse;ko04014 Ras signaling pathway;ko04728 Dopaminergic synapse
TRINITY_DN44831_c1_g2	12.3707	0.967161	3.67703	2.38785e-12	3.41005e-10	up	-	-	-	-
TRINITY_DN40179_c2_g2	12.8459	1.12679	3.51102	1.32302e-10	1.10353e-08	up	-	-	-	-
TRINITY_DN36768_c0_g1	7.10672	0.0001	16.1169	0.000695498	0.00527519	up	-	-	-	-
TRINITY_DN52611_c2_g1	15.4881	48.0503	-1.63339	3.62713e-10	2.61634e-08	down	KOG0765, KOG0765, KOG0765, Predicted mitochondrial carrier protein [Energy production and conversion]. 6.56973e-72	gi|242014682|ref|XP_002428014.1| mitochondrial glutamate carrier, putative [Pediculus humanus corporis] 2.3e-114	GO:0003735, structural constituent of ribosome;GO:0005739, mitochondrion;GO:0005743, mitochondrial inner membrane;GO:0006412, translation;GO:0006810, transport;GO:0016021, integral component of membrane;GO:0055085, transmembrane transport	-
TRINITY_DN38328_c0_g1	23.8978	54.42	-1.18726	0.00222221	0.0133043	down	KOG1705, KOG1705, KOG1705, Uncharacterized conserved protein, contains CXXC motifs [Function unknown]. 6.23687e-72	gi|939239038|ref|XP_014262226.1| PREDICTED: PHD finger-like domain-containing protein 5A [Cimex lectularius] 1.6e-63	GO:0000398, mRNA splicing, via spliceosome;GO:0003677, DNA binding;GO:0003700, DNA binding transcription factor activity;GO:0005686, U2 snRNP;GO:0005689, U12-type spliceosomal complex;GO:0006351, transcription, DNA-templated;GO:0016363, nuclear matrix;GO:0016607, nuclear speck;GO:0045893, positive regulation of transcription, DNA-templated;GO:0071011, precatalytic spliceosome;GO:0071013, catalyti…	K12834-ko03040 Spliceosome
TRINITY_DN42992_c0_g1	18.5882	6.0521	1.61888	4.21379e-06	7.82333e-05	up	-	-	-	-
TRINITY_DN42992_c0_g3	7.41224	0.194719	5.25045	0.004587	0.0233487	up	-	-	-	-
TRINITY_DN40517_c5_g6	18.2583	1.02735	4.15155	0.000164516	0.00164377	up	-	-	-	-
TRINITY_DN52478_c1_g1	79.8708	3.43665	4.53859	1.47115e-29	3.61724e-26	up	KOG0200, KOG0200, KOG0200, Fibroblast/platelet-derived growth factor receptor and related receptor tyrosine kinases [Signal transduction mechanisms]. 1.43001e-45	gi|748015735|gb|AJE29369.1| vascular endothelial growth factor receptor precursor [Litopenaeus vannamei] 1.9e-82	GO:0001525, angiogenesis;GO:0004714, transmembrane receptor protein tyrosine kinase activity;GO:0005021, vascular endothelial growth factor-activated receptor activity;GO:0005524, ATP binding;GO:0005887, integral component of plasma membrane;GO:0016021, integral component of membrane;GO:0030154, cell differentiation;GO:0048010, vascular endothelial growth factor receptor signaling pathway	K05097-ko04060 Cytokine-cytokine receptor interaction;ko04015 Rap1 signaling pathway;ko04014 Ras signaling pathway;ko04151 PI3K-Akt signaling pathway;ko04510 Focal adhesion
TRINITY_DN52851_c6_g1	18.8207	38.9714	-1.0501	5.18315e-06	9.26707e-05	down	-	gi|195381171|ref|XP_002049328.1| uncharacterized protein Dvir_GJ21526, isoform A [Drosophila virilis] 4.4e-32	GO:0016021, integral component of membrane	-
TRINITY_DN37623_c0_g1	26.0973	5.35503	2.28493	0.00614044	0.0293017	up	-	-	-	-
TRINITY_DN40172_c3_g1	0.381349	5.02947	-3.72122	7.40547e-12	9.14397e-10	down	-	gi|268554558|ref|XP_002635266.1| Hypothetical protein CBG11510 [Caenorhabditis briggsae] 2.5e-06	GO:0003676, nucleic acid binding;GO:0004004, ATP-dependent RNA helicase activity;GO:0005524, ATP binding;GO:0006364, rRNA processing;GO:0010501, RNA secondary structure unwinding	-
TRINITY_DN36675_c0_g1	3.20992	7.49886	-1.22413	6.69683e-05	0.000780198	down	KOG2061, KOG2061, KOG2061, Uncharacterized MYND Zn-finger protein [General function prediction only]. 1.89846e-17	gi|645013766|ref|XP_008205252.1| PREDICTED: programmed cell death protein 2-like [Nasonia vitripennis] 8.4e-50	GO:0005737, cytoplasm;GO:0007049, cell cycle;GO:0016020, membrane	-
TRINITY_DN52664_c0_g2	124.184	507.3	-2.03036	1.30171e-16	4.90762e-14	down	KOG3888, KOG3888, KOG3888, Gamma-butyrobetaine,2-oxoglutarate dioxygenase [Lipid transport and metabolism]. 1.09154e-64	gi|321464650|gb|EFX75656.1| hypothetical protein DAPPUDRAFT_226211 [Daphnia pulex] 8.0e-150	GO:0005506, iron ion binding;GO:0005737, cytoplasm;GO:0008336, gamma-butyrobetaine dioxygenase activity;GO:0016491, oxidoreductase activity;GO:0045329, carnitine biosynthetic process	K00471-ko00310 Lysine degradation
TRINITY_DN43532_c2_g1	1.722	16.8946	-3.29441	7.5648e-07	1.89462e-05	down	-	-	-	-
TRINITY_DN45578_c6_g4	29.6165	6.19887	2.25632	0.000658201	0.00505535	up	-	gi|805827488|ref|XP_012153574.1| PREDICTED: RNA-directed DNA polymerase from mobile element jockey-like, partial [Megachile rotundata] 2.7e-14	GO:0003676, nucleic acid binding;GO:0003964, RNA-directed DNA polymerase activity;GO:0004523, RNA-DNA hybrid ribonuclease activity	-
TRINITY_DN49565_c5_g1	2.06377	9.05601	-2.13359	4.28934e-05	0.000539286	down	-	-	-	-
TRINITY_DN49565_c5_g2	5.94576	19.4584	-1.71046	9.17391e-06	0.000147723	down	-	-	-	-
TRINITY_DN38658_c5_g1	17.0927	3.63276	2.23424	0.00235083	0.013915	up	-	-	-	-
TRINITY_DN45635_c2_g1	8.03568	0.0001	16.2941	0.000321089	0.00283855	up	-	-	-	-
TRINITY_DN52998_c2_g3	8.19809	18.6502	-1.18583	3.77384e-06	7.12344e-05	down	KOG3851, KOG3851, KOG3851, Sulfide:quinone oxidoreductase/flavo-binding protein [Energy production and conversion]. 4.19106e-10	gi|919054317|ref|XP_013409111.1| PREDICTED: sulfide:quinone oxidoreductase, mitochondrial-like [Lingula anatina] 6.9e-11	GO:0005743, mitochondrial inner membrane;GO:0016491, oxidoreductase activity;GO:0048038, quinone binding;GO:0070221, sulfide oxidation, using sulfide:quinone oxidoreductase;GO:0070224, sulfide:quinone oxidoreductase activity;GO:0070813, hydrogen sulfide metabolic process	-
TRINITY_DN49568_c0_g1	2.41654	6.64428	-1.45917	0.000428268	0.00358753	down	-	-	-	-
TRINITY_DN48544_c0_g1	36.3046	85.7841	-1.24056	5.79373e-07	1.51014e-05	down	KOG4824, KOG4824, KOG4824, Apolipoprotein D/Lipocalin [Cell wall/membrane/envelope biogenesis]. 5.72398e-13	gi|219815995|gb|ACL37112.1| crustacyanin-A1 precursor [Panulirus cygnus] 1.2e-20	GO:0005615, extracellular space;GO:0006810, transport;GO:0031409, pigment binding;GO:0036094, small molecule binding	-
TRINITY_DN39713_c5_g1	8.92113	18.3862	-1.04333	3.3963e-06	6.56192e-05	down	KOG3471, KOG3471, KOG3471, RNA polymerase II transcription initiation/nucleotide excision repair factor TFIIH, subunit TFB2 [Transcription, Replication, recombination and repair]. 2.61824e-124	gi|780625127|ref|XP_011708219.1| PREDICTED: general transcription factor IIH subunit 4 [Wasmannia auropunctata] 1.1e-137	GO:0000439, core TFIIH complex;GO:0003690, double-stranded DNA binding;GO:0003700, DNA binding transcription factor activity;GO:0004003, ATP-dependent DNA helicase activity;GO:0005675, holo TFIIH complex;GO:0006289, nucleotide-excision repair;GO:0006366, transcription by RNA polymerase II;GO:0008353, RNA polymerase II carboxy-terminal domain kinase activity;GO:0070816, phosphorylation of RNA poly…	K03144-ko03420 Nucleotide excision repair;ko03022 Basal transcription factors
TRINITY_DN39336_c0_g1	6.80406	0.668332	3.34776	0.00724526	0.0333036	up	-	-	-	-
TRINITY_DN53256_c4_g1	13.7205	38.4191	-1.48549	0.00314545	0.0173916	down	KOG2462, KOG2462, KOG2462, C2H2-type Zn-finger protein [Transcription]. 1.28267e-11	gi|734644321|ref|XP_010751193.1| PREDICTED: gastrula zinc finger protein XlCGF57.1-like [Larimichthys crocea] 2.2e-20	GO:0003676, nucleic acid binding;GO:0003677, DNA binding;GO:0005634, nucleus;GO:0005737, cytoplasm;GO:0006351, transcription, DNA-templated;GO:0045892, negative regulation of transcription, DNA-templated;GO:0046872, metal ion binding	-
TRINITY_DN44175_c12_g5	9.13775	1.79654	2.34662	0.00485972	0.0244095	up	-	-	-	-
TRINITY_DN51597_c1_g1	21.4649	52.9459	-1.30254	1.34237e-06	3.03776e-05	down	KOG2092, KOG2092, KOG2092, Uncharacterized conserved protein [Function unknown]. 3.47449e-30	gi|817052449|ref|XP_012256403.1| PREDICTED: membralin isoform X1 [Athalia rosae] 1.1e-134	GO:0005789, endoplasmic reticulum membrane;GO:0016021, integral component of membrane;GO:0034976, response to endoplasmic reticulum stress;GO:1901215, negative regulation of neuron death;GO:1904294, positive regulation of ERAD pathway	-
TRINITY_DN42892_c1_g6	6.71956	1.57975	2.08867	0.00182748	0.01144	up	-	-	-	-
TRINITY_DN51101_c1_g3	5.54135	11.1364	-1.00697	0.000110915	0.00118259	down	-	-	-	-
TRINITY_DN47836_c3_g2	17.298	47.43	-1.45519	5.15984e-06	9.23708e-05	down	-	gi|957848292|ref|XP_014674647.1| PREDICTED: THAP domain-containing protein 1-like [Priapulus caudatus] 7.4e-32	GO:0003676, nucleic acid binding;GO:0003677, DNA binding;GO:0005730, nucleolus;GO:0046872, metal ion binding	-
TRINITY_DN51206_c2_g2	48.6777	107.711	-1.14583	2.38823e-07	7.12714e-06	down	KOG3071, KOG3071, KOG3071, Fatty acyl-CoA elongase/Polyunsaturated fatty acid specific elongation enzyme [Lipid transport and metabolism]. 2.50142e-44	gi|928447308|gb|ALE71936.1| fatty acid elongase protein [Eriocheir sinensis] 5.7e-117	GO:0006633, fatty acid biosynthetic process;GO:0016021, integral component of membrane;GO:0016740, transferase activity;GO:0030176, integral component of endoplasmic reticulum membrane	K10250-ko00062 Fatty acid elongation
TRINITY_DN53086_c1_g2	11.9577	91.1744	-2.93069	0.00980777	0.0418761	down	-	-	-	-
TRINITY_DN51199_c1_g3	10.3692	30.2893	-1.54651	4.49434e-10	3.1534e-08	down	KOG0578, KOG0578, KOG0578, p21-activated serine/threonine protein kinase [Signal transduction mechanisms]. 1.1506e-116	gi|926608961|ref|XP_013780807.1| PREDICTED: serine/threonine-protein kinase PAK mbt-like [Limulus polyphemus] 6.7e-158	GO:0000187, activation of MAPK activity;GO:0001751, compound eye photoreceptor cell differentiation;GO:0004672, protein kinase activity;GO:0004674, protein serine/threonine kinase activity;GO:0004702, signal transducer, downstream of receptor, with serine/threonine kinase activity;GO:0005524, ATP binding;GO:0005737, cytoplasm;GO:0005886, plasma membrane;GO:0005912, adherens junction;GO:0005913, c…	K05736-ko04660 T cell receptor signaling pathway;ko04014 Ras signaling pathway;ko04510 Focal adhesion;ko04012 ErbB signaling pathway;ko04360 Axon guidance;ko04810 Regulation of actin cytoskeleton
TRINITY_DN52266_c3_g1	10.5197	3.22404	1.70615	0.00119955	0.00817904	up	KOG2806, KOG2806, KOG2806, Chitinase [Carbohydrate transport and metabolism]. 5.14728e-07	gi|974072768|ref|XP_015234138.1| PREDICTED: di-N-acetylchitobiase [Cyprinodon variegatus] 3.4e-83	GO:0004568, chitinase activity;GO:0005576, extracellular region;GO:0005615, extracellular space;GO:0005764, lysosome;GO:0005975, carbohydrate metabolic process;GO:0006032, chitin catabolic process;GO:0008061, chitin binding;GO:0009313, oligosaccharide catabolic process;GO:0016798, hydrolase activity, acting on glycosyl bonds;GO:0070062, extracellular exosome	-
TRINITY_DN48007_c1_g3	2.01584	13.2559	-2.71718	1.47936e-10	1.21243e-08	down	-	-	-	-
TRINITY_DN46547_c4_g2	3.02079	7.07523	-1.22785	7.74351e-07	1.93424e-05	down	KOG0680, KOG0680, KOG0680, Actin-related protein - Arp6p [Cytoskeleton]. 6.10915e-119	gi|926628558|ref|XP_013779892.1| PREDICTED: actin-related protein 6-like [Limulus polyphemus] 1.3e-151	GO:0005634, nucleus;GO:0005737, cytoplasm;GO:0005856, cytoskeleton;GO:0006338, chromatin remodeling	-
TRINITY_DN53084_c1_g1	36.9701	1.66389	4.47373	1.49962e-14	3.47567e-12	up	-	gi|697412701|gb|KGL73726.1| hypothetical protein N309_08212, partial [Tinamus guttatus] 2.1e-07	GO:0003723, RNA binding;GO:0003964, RNA-directed DNA polymerase activity	-
TRINITY_DN46963_c0_g1	12.8235	0.433168	4.88772	3.64893e-13	6.23427e-11	up	KOG4219, KOG4219, KOG4219, G protein-coupled receptor [Signal transduction mechanisms]. 9.21751e-65	gi|926609658|ref|XP_013784510.1| PREDICTED: tachykinin-like peptides receptor 99D [Limulus polyphemus] 2.3e-117	GO:0004983, neuropeptide Y receptor activity;GO:0004995, tachykinin receptor activity;GO:0005886, plasma membrane;GO:0005887, integral component of plasma membrane;GO:0007186, G-protein coupled receptor signaling pathway;GO:0007217, tachykinin receptor signaling pathway;GO:0007218, neuropeptide signaling pathway;GO:0008188, neuropeptide receptor activity;GO:0016021, integral component of membrane…	-
TRINITY_DN50098_c0_g1	5.75343	1.08602	2.40537	7.47411e-06	0.000125163	up	-	gi|676461115|ref|XP_009055838.1| hypothetical protein LOTGIDRAFT_175538 [Lottia gigantea] 6.5e-18	-	-
TRINITY_DN41030_c4_g3	10.0738	1.33004	2.92106	3.33971e-06	6.47249e-05	up	-	-	-	-
TRINITY_DN41031_c0_g2	136.219	3.11587	5.45014	6.64798e-19	3.87584e-16	up	-	-	-	-
TRINITY_DN48246_c2_g1	16.7405	0.214581	6.28568	3.52709e-15	9.49843e-13	up	-	-	-	-
TRINITY_DN39727_c5_g2	2.88282	6.66557	-1.20925	0.000134713	0.00138969	down	KOG2433, KOG2433, KOG2433, Uncharacterized conserved protein [Function unknown]. 3.95822e-45	gi|585710523|ref|XP_006824564.1| PREDICTED: ufm1-specific protease 1-like [Saccoglossus kowalevskii] 1.3e-66	GO:0016790, thiolester hydrolase activity;GO:0070062, extracellular exosome;GO:0071567, UFM1 hydrolase activity	-
TRINITY_DN52920_c2_g1	47.1706	156.486	-1.73007	1.29348e-05	0.000197486	down	-	-	-	-
TRINITY_DN46541_c0_g1	5.91965	0.591095	3.32405	8.89165e-11	7.79597e-09	up	-	-	-	-
TRINITY_DN45076_c2_g5	6.32049	15.1235	-1.25868	2.10166e-05	0.000297059	down	-	-	-	-
TRINITY_DN52568_c3_g1	123.304	285.034	-1.20892	1.46624e-06	3.26708e-05	down	KOG2462, KOG2462, KOG2462, C2H2-type Zn-finger protein [Transcription]. 4.74575e-09	gi|759185180|ref|XP_011380815.1| PREDICTED: zinc finger protein 791 [Pteropus vampyrus] 3.8e-14	GO:0003676, nucleic acid binding;GO:0003677, DNA binding;GO:0005634, nucleus;GO:0006351, transcription, DNA-templated;GO:0006355, regulation of transcription, DNA-templated;GO:0046872, metal ion binding;GO:0071333, cellular response to glucose stimulus	-
TRINITY_DN52568_c3_g7	6.23687	20.687	-1.72983	4.50715e-10	3.15847e-08	down	KOG2462, KOG2462, KOG2462, C2H2-type Zn-finger protein [Transcription]. 9.45033e-15	gi|585688925|ref|XP_006820770.1| PREDICTED: zinc finger protein 850-like, partial [Saccoglossus kowalevskii] 2.2e-33	GO:0003676, nucleic acid binding;GO:0003677, DNA binding;GO:0005634, nucleus;GO:0006351, transcription, DNA-templated;GO:0006355, regulation of transcription, DNA-templated;GO:0046872, metal ion binding	-
TRINITY_DN51254_c1_g1	14.2911	3.01506	2.24486	0.00228062	0.013579	up	KOG3539, KOG3539, KOG3539, Spondins, extracellular matrix proteins [Extracellular structures]. 3.16025e-42	gi|1004402483|gb|KYB29003.1| hypothetical protein TcasGA2_TC032264 [Tribolium castaneum] 4.5e-83	GO:0001530, lipopolysaccharide binding;GO:0002448, mast cell mediated immunity;GO:0003823, antigen binding;GO:0005578, proteinaceous extracellular matrix;GO:0005615, extracellular space;GO:0007155, cell adhesion;GO:0008228, opsonization;GO:0032496, response to lipopolysaccharide;GO:0032755, positive regulation of interleukin-6 production;GO:0032760, positive regulation of tumor necrosis factor pr…	-
TRINITY_DN49160_c0_g4	27.0405	3.78427	2.83704	1.58209e-06	3.4854e-05	up	-	gi|677077924|gb|KFP27820.1| BMP and activin membrane-bound inhibitor, partial [Colius striatus] 7.5e-22	GO:0016021, integral component of membrane;GO:0030512, negative regulation of transforming growth factor beta receptor signaling pathway;GO:0090263, positive regulation of canonical Wnt signaling pathway	K10162-ko04310 Wnt signaling pathway;ko04350 TGF-beta signaling pathway
TRINITY_DN39951_c2_g3	42.2597	10.6093	1.99396	3.37316e-05	0.000441367	up	KOG3882, KOG3882, KOG3882, Tetraspanin family integral membrane protein [General function prediction only]. 6.67455e-06	gi|342326230|gb|AEL23030.1| tetraspanin-11 [Cherax quadricarinatus] 2.3e-55	GO:0005887, integral component of plasma membrane;GO:0007166, cell surface receptor signaling pathway;GO:0016021, integral component of membrane	-
TRINITY_DN43358_c2_g4	15.3524	1.68472	3.18789	4.12581e-10	2.93488e-08	up	-	-	-	-
TRINITY_DN40945_c1_g1	13.0609	35.4734	-1.44148	4.15512e-10	2.94831e-08	down	-	gi|939667400|ref|XP_014280799.1| PREDICTED: uncharacterized protein LOC106683686 [Halyomorpha halys] 9.3e-53	GO:0005737, cytoplasm;GO:0005768, endosome;GO:0005802, trans-Golgi network;GO:0005886, plasma membrane;GO:0005923, bicellular tight junction;GO:0007030, Golgi organization	K06105-ko04530 Tight junction
TRINITY_DN48457_c1_g1	10.8362	2.50316	2.11404	7.59936e-06	0.000126922	up	-	gi|646723341|gb|KDR23975.1| Nuclear factor of activated T-cells 5 [Zootermopsis nevadensis] 1.2e-95	GO:0000978, RNA polymerase II proximal promoter sequence-specific DNA binding;GO:0001077, transcriptional activator activity, RNA polymerase II proximal promoter sequence-specific DNA binding;GO:0001816, cytokine production;GO:0003677, DNA binding;GO:0003700, DNA binding transcription factor activity;GO:0005634, nucleus;GO:0005654, nucleoplasm;GO:0005737, cytoplasm;GO:0006970, response to osmotic…	-
TRINITY_DN48457_c1_g3	6.3947	1.5821	2.01504	0.00935164	0.0404787	up	-	-	-	-
TRINITY_DN48089_c0_g4	6.3362	0.765034	3.05002	0.000298244	0.00267364	up	-	gi|913320087|ref|XP_013191143.1| PREDICTED: uncharacterized protein LOC106135401 [Amyelois transitella] 3.0e-38	-	-
TRINITY_DN49090_c8_g2	29.0354	9.00393	1.68918	0.00344638	0.0186757	up	-	-	-	-
TRINITY_DN43432_c10_g12	10.6493	0.472925	4.493	8.91399e-16	2.81622e-13	up	-	-	-	-
TRINITY_DN46359_c2_g2	7.83865	1.61349	2.28042	3.02178e-05	0.000402942	up	KOG3714, KOG3714, KOG3714, Meprin A metalloprotease [Posttranslational modification, protein turnover, chaperones]. 3.31381e-30	gi|501297678|dbj|BAN21206.1| metalloprotease [Riptortus pedestris] 3.1e-73	GO:0004222, metalloendopeptidase activity;GO:0008270, zinc ion binding;GO:0030133, transport vesicle	-
TRINITY_DN46359_c2_g3	8.37734	1.54852	2.4356	0.000188327	0.00183309	up	-	gi|1000745036|ref|XP_015595245.1| PREDICTED: LOW QUALITY PROTEIN: high choriolytic enzyme 1 [Cephus cinctus] 1.1e-10	GO:0004222, metalloendopeptidase activity;GO:0008270, zinc ion binding	-
TRINITY_DN52433_c0_g2	3.36328	9.15723	-1.44504	1.04667e-05	0.000165477	down	-	-	-	-
TRINITY_DN47508_c5_g2	5.03122	0.344988	3.86629	0.000127072	0.00132269	up	-	-	-	-
TRINITY_DN51614_c4_g1	6.00365	17.9358	-1.57893	2.22892e-10	1.722e-08	down	KOG0583, KOG0583, KOG0583, Serine/threonine protein kinase [Signal transduction mechanisms]. 8.0072e-77	gi|321477975|gb|EFX88933.1| hypothetical protein DAPPUDRAFT_304752 [Daphnia pulex] 2.7e-187	GO:0004674, protein serine/threonine kinase activity;GO:0004715, non-membrane spanning protein tyrosine kinase activity;GO:0005509, calcium ion binding;GO:0005524, ATP binding;GO:0005886, plasma membrane;GO:0005938, cell cortex;GO:0006915, apoptotic process;GO:0007049, cell cycle;GO:0008283, cell proliferation;GO:0008289, lipid binding;GO:0030097, hemopoiesis;GO:0043065, positive regulation of ap…	-
TRINITY_DN43210_c11_g3	8.01437	1.24874	2.68212	0.00454813	0.0232102	up	-	-	-	-
TRINITY_DN43491_c4_g1	14.167	1.98205	2.83747	7.22032e-05	0.000831108	up	-	-	-	-
TRINITY_DN52516_c1_g4	1.31833	9.69554	-2.87861	0.000646509	0.00498587	down	-	-	-	-
TRINITY_DN52846_c2_g1	16.5063	1.24809	3.72523	2.18227e-05	0.000306689	up	-	-	-	-
TRINITY_DN50038_c7_g2	3.48496	9.54826	-1.45409	6.58015e-07	1.68609e-05	down	-	gi|926638703|ref|XP_013785380.1| PREDICTED: transcription elongation factor A N-terminal and central domain-containing protein 2-like [Limulus polyphemus] 3.6e-24	GO:0003677, DNA binding;GO:0005634, nucleus;GO:0006351, transcription, DNA-templated	-
TRINITY_DN49621_c4_g1	5.41801	29.8961	-2.46412	0.00257949	0.0149417	down	-	-	-	-
TRINITY_DN47070_c1_g3	16.2976	44.8365	-1.46002	1.44797e-07	4.62369e-06	down	-	-	-	-
TRINITY_DN50495_c1_g1	12.598	3.54279	1.83023	0.00106233	0.00743342	up	-	gi|327289059|ref|XP_003229242.1| PREDICTED: uncharacterized protein LOC100560804 [Anolis carolinensis] 1.0e-28	GO:0005525, GTP binding	-
TRINITY_DN42247_c5_g2	9.89278	19.9587	-1.01257	0.000159721	0.00160208	down	KOG2462, KOG2462, KOG2462, C2H2-type Zn-finger protein [Transcription]. 2.89191e-22	gi|585671472|ref|XP_006889288.1| PREDICTED: zinc finger protein 271-like [Elephantulus edwardii] 4.8e-50	GO:0002437, inflammatory response to antigenic stimulus;GO:0002829, negative regulation of type 2 immune response;GO:0003677, DNA binding;GO:0003700, DNA binding transcription factor activity;GO:0005634, nucleus;GO:0006351, transcription, DNA-templated;GO:0006355, regulation of transcription, DNA-templated;GO:0007275, multicellular organism development;GO:0007283, spermatogenesis;GO:0030154, cell…	-
TRINITY_DN45297_c6_g2	13.6876	41.0524	-1.5846	5.24426e-09	2.65271e-07	down	-	gi|45360461|ref|NP_988917.1| oxidative stress-responsive serine-rich protein 1 [Xenopus tropicalis] 4.3e-08	GO:0070301, cellular response to hydrogen peroxide	-
TRINITY_DN43232_c2_g1	13.1048	38.7932	-1.56571	1.20298e-07	3.93016e-06	down	-	-	-	-
TRINITY_DN49424_c0_g3	7.98862	17.2706	-1.1123	1.84236e-06	3.96005e-05	down	KOG3606, KOG3606, KOG3606, Cell polarity protein PAR6 [Signal transduction mechanisms]. 3.5773e-96	gi|646717387|gb|KDR20262.1| Partitioning defective 6-like protein beta [Zootermopsis nevadensis] 9.4e-102	GO:0005634, nucleus;GO:0005737, cytoplasm;GO:0005829, cytosol;GO:0005886, plasma membrane;GO:0005923, bicellular tight junction;GO:0005938, cell cortex;GO:0007043, cell-cell junction assembly;GO:0007049, cell cycle;GO:0007163, establishment or maintenance of cell polarity;GO:0007409, axonogenesis;GO:0030334, regulation of cell migration;GO:0045177, apical part of cell;GO:0051301, cell division;GO…	K06093-ko04390 Hippo signaling pathway;ko04015 Rap1 signaling pathway;ko04391 Hippo signaling pathway -fly;ko04360 Axon guidance;ko04530 Tight junction;ko04144 Endocytosis
TRINITY_DN35297_c0_g1	3.90101	8.59115	-1.139	0.000755704	0.00564254	down	-	-	-	-
TRINITY_DN42959_c2_g1	22.2128	44.4715	-1.00149	2.79171e-07	8.10039e-06	down	KOG3100, KOG3100, KOG3100, Uncharacterized conserved protein [Function unknown]. 1.18495e-38	gi|817183955|ref|XP_012279219.1| PREDICTED: deoxynucleotidyltransferase terminal-interacting protein 2 [Orussus abietinus] 4.2e-36	GO:0000462, maturation of SSU-rRNA from tricistronic rRNA transcript (SSU-rRNA, 5.8S rRNA, LSU-rRNA);GO:0005730, nucleolus;GO:0030515, snoRNA binding;GO:0032040, small-subunit processome;GO:0034388, Pwp2p-containing subcomplex of 90S preribosome	K14557-ko03008 Ribosome biogenesis in eukaryotes
TRINITY_DN43882_c0_g1	7.92399	0.859449	3.20474	0.000439548	0.00366303	up	-	-	-	-
TRINITY_DN52304_c3_g2	11.3589	2.8317	2.00408	0.000260399	0.00239487	up	-	-	-	-
TRINITY_DN52304_c3_g3	29.7363	3.58201	3.05339	5.71917e-05	0.000684944	up	-	-	-	-
TRINITY_DN52304_c3_g1	10.8425	1.03069	3.39501	0.00251207	0.0146366	up	-	-	-	-
TRINITY_DN52513_c6_g2	4.50081	13.9539	-1.63241	0.000740502	0.00555249	down	KOG0809, KOG0809, KOG0809, SNARE protein TLG2/Syntaxin 16 [Intracellular trafficking, secretion, and vesicular transport]. 2.03486e-28	gi|498959422|ref|XP_004545093.1| PREDICTED: syntaxin-16 isoform X4 [Maylandia zebra] 1.5e-40	GO:0000139, Golgi membrane;GO:0000149, SNARE binding;GO:0005484, SNAP receptor activity;GO:0005737, cytoplasm;GO:0005783, endoplasmic reticulum;GO:0005794, Golgi apparatus;GO:0005802, trans-Golgi network;GO:0005829, cytosol;GO:0005925, focal adhesion;GO:0006886, intracellular protein transport;GO:0006906, vesicle fusion;GO:0016020, membrane;GO:0016021, integral component of membrane;GO:0016192, v…	K08489-ko04130 SNARE interactions in vesicular transport
TRINITY_DN49399_c3_g9	6.0067	20.5156	-1.77208	0.000288555	0.0026022	down	-	-	-	-
TRINITY_DN49457_c2_g1	141.688	43.0995	1.71698	0.00172607	0.0109517	up	KOG0517, KOG0517, KOG0517, Beta-spectrin [Cytoskeleton]. 6.68077e-21	gi|646710809|gb|KDR16227.1| Spectrin beta chain [Zootermopsis nevadensis] 1.8e-57	GO:0003779, actin binding;GO:0005200, structural constituent of cytoskeleton;GO:0005516, calmodulin binding;GO:0005543, phospholipid binding;GO:0005546, phosphatidylinositol-4,5-bisphosphate binding;GO:0005811, lipid droplet;GO:0005886, plasma membrane;GO:0007009, plasma membrane organization;GO:0007026, negative regulation of microtubule depolymerization;GO:0007274, neuromuscular synaptic transm…	-
TRINITY_DN46926_c1_g1	7.34427	23.5766	-1.68267	7.06817e-05	0.000817087	down	-	-	-	-
TRINITY_DN44904_c2_g2	339.935	7.22975	5.55517	1.94549e-23	2.82105e-20	up	KOG1219, KOG1219, KOG1219, Uncharacterized conserved protein, contains laminin, cadherin and EGF domains [Signal transduction mechanisms]. 1.43835e-10	gi|156363119|ref|XP_001625895.1| predicted protein [Nematostella vectensis] 3.2e-10	GO:0005509, calcium ion binding;GO:0005634, nucleus;GO:0005886, plasma membrane;GO:0005887, integral component of plasma membrane;GO:0005911, cell-cell junction;GO:0005925, focal adhesion;GO:0007015, actin filament organization;GO:0007155, cell adhesion;GO:0007156, homophilic cell adhesion via plasma membrane adhesion molecules;GO:0007163, establishment or maintenance of cell polarity;GO:0007267,…	-
TRINITY_DN49274_c1_g3	6.16879	1.43083	2.10814	0.000334003	0.00293391	up	-	-	-	-
TRINITY_DN49317_c0_g5	23.3446	72.8491	-1.64182	4.47102e-11	4.27826e-09	down	KOG3110, KOG3110, KOG3110, Riboflavin kinase [Coenzyme transport and metabolism]. 8.64909e-18	gi|612037620|ref|XP_001372394.3| PREDICTED: riboflavin kinase [Monodelphis domestica] 1.0e-15	GO:0005524, ATP binding;GO:0005739, mitochondrion;GO:0006915, apoptotic process;GO:0008531, riboflavin kinase activity;GO:0009231, riboflavin biosynthetic process;GO:0009398, FMN biosynthetic process;GO:0033864, positive regulation of NAD(P)H oxidase activity;GO:0046872, metal ion binding;GO:0072593, reactive oxygen species metabolic process	K00861-ko00740 Riboflavin metabolism
TRINITY_DN45447_c4_g1	6.75474	1.20573	2.48599	0.00613019	0.0292627	up	-	gi|985484749|gb|AMD08918.1| secretory calcium-binding phosphosphoprotein proline-glutamine-rich 11, partial [Lepisosteus oculatus] 3.6e-16	GO:0000272, polysaccharide catabolic process;GO:0005576, extracellular region;GO:0005618, cell wall;GO:0030115, S-layer;GO:0030246, carbohydrate binding	-
TRINITY_DN51867_c0_g1	2.45021	6.19497	-1.33819	6.49498e-06	0.000111473	down	-	gi|672012538|ref|XP_008772520.1| PREDICTED: mucin-2-like [Rattus norvegicus] 4.8e-08	-	-
TRINITY_DN51853_c2_g2	6.49191	15.8138	-1.28447	8.125e-05	0.000913126	down	-	-	-	-
TRINITY_DN51853_c2_g1	1.85845	5.73696	-1.62619	3.51472e-06	6.73549e-05	down	-	-	-	-
TRINITY_DN46727_c2_g1	91.8656	7.38562	3.63673	1.49885e-06	3.33057e-05	up	-	-	-	-
TRINITY_DN38475_c0_g1	7.57094	21.8316	-1.52788	0.00150175	0.00976959	down	KOG2046, KOG2046, KOG2046, Calponin [Cytoskeleton]. 4.51319e-47	gi|665789192|ref|XP_008560221.1| PREDICTED: muscle-specific protein 20 [Microplitis demolitor] 2.1e-64	GO:0003779, actin binding;GO:0007155, cell adhesion;GO:0007520, myoblast fusion;GO:0008360, regulation of cell shape;GO:0031032, actomyosin structure organization;GO:0043292, contractile fiber;GO:1901739, regulation of myoblast fusion	-
TRINITY_DN48662_c1_g2	571.825	1462.07	-1.35436	1.24173e-06	2.84994e-05	down	-	-	-	-
TRINITY_DN48662_c1_g3	6.51591	13.5356	-1.05472	5.74217e-05	0.000687262	down	-	-	-	-
TRINITY_DN39462_c3_g2	46.9151	102.272	-1.12428	7.75633e-06	0.000129229	down	KOG2177, KOG2177, KOG2177, Predicted E3 ubiquitin ligase [Posttranslational modification, protein turnover, chaperones]. 1.58208e-07	gi|597802963|ref|XP_007242780.1| PREDICTED: E3 ubiquitin-protein ligase TRIM21-like [Astyanax mexicanus] 2.4e-06	GO:0005622, intracellular;GO:0008270, zinc ion binding	-
TRINITY_DN49171_c6_g1	9.0057	3.56889	1.33536	0.0114497	0.0470637	up	KOG1046, KOG1046, KOG1046, Puromycin-sensitive aminopeptidase and related aminopeptidases [Amino acid transport and metabolism, Posttranslational modification, protein turnover, chaperones]. 0.0	gi|646708946|gb|KDR15061.1| Puromycin-sensitive aminopeptidase [Zootermopsis nevadensis] 0.0e+00	GO:0004177, aminopeptidase activity;GO:0005634, nucleus;GO:0005737, cytoplasm;GO:0005829, cytosol;GO:0005886, plasma membrane;GO:0006508, proteolysis;GO:0008237, metallopeptidase activity;GO:0008270, zinc ion binding;GO:0042277, peptide binding;GO:0043171, peptide catabolic process;GO:0070006, metalloaminopeptidase activity;GO:0070062, extracellular exosome;GO:0071456, cellular response to hypoxi…	-
TRINITY_DN41773_c0_g1	97.5518	9.60323	3.34458	1.22265e-06	2.81528e-05	up	KOG4220, KOG4220, KOG4220, Muscarinic acetylcholine receptor [Signal transduction mechanisms]. 2.35905e-07	gi|646704593|gb|KDR12697.1| Gustatory receptor trehalose 1 [Zootermopsis nevadensis] 1.2e-95	GO:0004930, G-protein coupled receptor activity;GO:0005887, integral component of plasma membrane;GO:0005938, cell cortex;GO:0007166, cell surface receptor signaling pathway;GO:0007186, G-protein coupled receptor signaling pathway;GO:0007280, pole cell migration;GO:0007281, germ cell development;GO:0008354, germ cell migration;GO:0016021, integral component of membrane;GO:0035234, ectopic germ ce…	-
TRINITY_DN41773_c0_g2	1057.91	164.479	2.68524	1.65598e-06	3.62279e-05	up	-	-	-	-
TRINITY_DN50419_c6_g1	6.98647	15.3614	-1.13667	4.05856e-07	1.11634e-05	down	-	-	-	-
TRINITY_DN42326_c5_g1	11.1867	2.00057	2.4833	0.00621464	0.0295759	up	-	-	-	-
TRINITY_DN48315_c2_g5	5.32902	1.33611	1.99583	0.00686501	0.0319189	up	-	-	-	-
TRINITY_DN39792_c3_g4	11.3422	2.80513	2.01557	9.68904e-05	0.00105779	up	-	-	-	-
TRINITY_DN42261_c4_g2	38.6325	10.875	1.82879	0.00968774	0.0415456	up	-	-	-	-
TRINITY_DN42261_c4_g3	5.26523	1.08735	2.27568	0.00294139	0.0165231	up	-	-	-	-
TRINITY_DN45221_c6_g2	49.2011	6.67123	2.88267	8.21417e-12	9.93722e-10	up	KOG1226, KOG1226, KOG1226, Integrin beta subunit (N-terminal portion of extracellular region) [Signal transduction mechanisms, Extracellular structures]. 0.0	gi|267850640|gb|ACY82398.1| integrin [Litopenaeus vannamei] 0.0e+00	GO:0003344, pericardium morphogenesis;GO:0005886, plasma membrane;GO:0005887, integral component of plasma membrane;GO:0005925, focal adhesion;GO:0005927, muscle tendon junction;GO:0006930, substrate-dependent cell migration, cell extension;GO:0007015, actin filament organization;GO:0007155, cell adhesion;GO:0007157, heterophilic cell-cell adhesion via plasma membrane cell adhesion molecules;GO:0…	K05719-ko04810 Regulation of actin cytoskeleton;ko04015 Rap1 signaling pathway;ko04151 PI3K-Akt signaling pathway;ko04611 Platelet activation;ko04512 ECM-receptor interaction;ko04360 Axon guidance;ko04670 Leukocyte transendothelial migration;ko04510 Focal adhesion;ko04514 Cell adhesion molecules (CAMs);ko04145 Phagosome
TRINITY_DN50225_c0_g1	134.582	6.95734	4.2738	1.99301e-13	3.59763e-11	up	-	gi|443730003|gb|ELU15698.1| hypothetical protein CAPTEDRAFT_201116 [Capitella teleta] 2.9e-09	GO:0003676, nucleic acid binding;GO:0004523, RNA-DNA hybrid ribonuclease activity	-
TRINITY_DN40360_c8_g1	10.4604	0.707031	3.88701	0.000395501	0.00335932	up	-	-	-	-
TRINITY_DN46536_c0_g1	50.6543	4.19995	3.59224	7.33974e-16	2.37931e-13	up	KOG1370, KOG1370, KOG1370, S-adenosylhomocysteine hydrolase [Coenzyme transport and metabolism]. 0.0	gi|751223999|ref|XP_011165320.1| PREDICTED: putative adenosylhomocysteinase 2 isoform X3 [Solenopsis invicta] 1.1e-243	GO:0004013, adenosylhomocysteinase activity;GO:0005783, endoplasmic reticulum;GO:0005829, cytosol;GO:0006730, one-carbon metabolic process;GO:0016787, hydrolase activity;GO:0033353, S-adenosylmethionine cycle;GO:0043005, neuron projection	K01251-ko00270 Cysteine and methionine metabolism
TRINITY_DN39420_c0_g1	2.92793	8.99278	-1.61889	1.54801e-07	4.89616e-06	down	KOG4228, KOG4228, KOG4228, Protein tyrosine phosphatase [Signal transduction mechanisms]. 1.82691e-105	gi|1000749902|ref|XP_015597761.1| PREDICTED: receptor-type tyrosine-protein phosphatase U [Cephus cinctus] 9.0e-258	GO:0001757, somite specification;GO:0004725, protein tyrosine phosphatase activity;GO:0005886, plasma membrane;GO:0007155, cell adhesion;GO:0016021, integral component of membrane;GO:0030054, cell junction;GO:0030154, cell differentiation	-
TRINITY_DN53312_c2_g1	8.06113	3.2425	1.31387	2.36079e-05	0.000327626	up	-	-	-	-
TRINITY_DN45188_c6_g2	6.64469	0.603149	3.46162	1.28843e-05	0.000196928	up	-	-	-	-
TRINITY_DN45188_c6_g1	6.22936	0.669748	3.21739	1.0283e-06	2.44749e-05	up	KOG3787, KOG3787, KOG3787, Glutamate/aspartate and neutral amino acid transporters [Amino acid transport and metabolism]. 1.12316e-39	gi|751463717|ref|XP_011186772.1| PREDICTED: excitatory amino acid transporter isoform X1 [Bactrocera cucurbitae] 6.7e-37	GO:0005313, L-glutamate transmembrane transporter activity;GO:0005886, plasma membrane;GO:0015293, symporter activity;GO:0016021, integral component of membrane;GO:0016324, apical plasma membrane;GO:0017153, sodium:dicarboxylate symporter activity;GO:0033229, cysteine transmembrane transporter activity;GO:0042883, cysteine transport;GO:0070779, D-aspartate import across plasma membrane	-
TRINITY_DN42049_c8_g7	3.69148	14.2419	-1.94788	4.05134e-09	2.11163e-07	down	-	-	-	-
TRINITY_DN43095_c0_g4	14.0137	2.1207	2.72422	1.1228e-05	0.000175163	up	-	-	-	-
TRINITY_DN50046_c3_g1	6.71374	0.483844	3.7945	0.00505787	0.02519	up	-	-	-	-
TRINITY_DN50046_c3_g2	9.04733	0.283682	4.99515	8.73487e-07	2.13657e-05	up	-	-	-	-
TRINITY_DN45413_c3_g6	0.759969	6.71252	-3.14284	3.54779e-05	0.000461123	down	-	-	-	-
TRINITY_DN50739_c0_g2	20.8187	48.9847	-1.23445	8.29068e-08	2.85887e-06	down	KOG0653, KOG0653, KOG0653, Cyclin B and related kinase-activating proteins [Cell cycle control, cell division, chromosome partitioning]. 2.19028e-08	gi|946718726|gb|ALM25772.1| cyclin G2 [Penaeus monodon] 2.6e-151	GO:0000711, meiotic DNA repair synthesis;GO:0003677, DNA binding;GO:0005700, polytene chromosome;GO:0006302, double-strand break repair;GO:0006351, transcription, DNA-templated;GO:0006355, regulation of transcription, DNA-templated;GO:0007143, female meiotic nuclear division;GO:0007275, multicellular organism development;GO:0016538, cyclin-dependent protein serine/threonine kinase regulator activ…	K10146-ko04115 p53 signaling pathway;ko04068 FoxO signaling pathway
TRINITY_DN43429_c3_g4	29.6214	5.00355	2.56561	3.36508e-09	1.79869e-07	up	KOG1282, KOG1282, KOG1282, Serine carboxypeptidases (lysosomal cathepsin A) [Amino acid transport and metabolism, Posttranslational modification, protein turnover, chaperones]. 5.29696e-55	gi|868477535|gb|AKO90271.1| cathepsin A2 [Tigriopus japonicus] 1.8e-151	GO:0004185, serine-type carboxypeptidase activity;GO:0051603, proteolysis involved in cellular protein catabolic process;GO:0070062, extracellular exosome	-
TRINITY_DN49521_c2_g2	21.0166	1.15517	4.18535	7.12964e-16	2.33061e-13	up	KOG1437, KOG1437, KOG1437, Fasciclin and related adhesion glycoproteins [Cell wall/membrane/envelope biogenesis, Extracellular structures]. 2.38216e-23	gi|1022760666|gb|KZS06760.1| Transforming growth factor-beta-induced protein Ig-H3 [Daphnia magna] 2.5e-180	GO:0001525, angiogenesis;GO:0002062, chondrocyte differentiation;GO:0005178, integrin binding;GO:0005518, collagen binding;GO:0005576, extracellular region;GO:0005578, proteinaceous extracellular matrix;GO:0005604, basement membrane;GO:0005615, extracellular space;GO:0005802, trans-Golgi network;GO:0005886, plasma membrane;GO:0007155, cell adhesion;GO:0007162, negative regulation of cell adhesion…	-
TRINITY_DN45650_c1_g1	8.36672	2.59594	1.68841	0.00146055	0.00957093	up	KOG1814, KOG1814, KOG1814, Predicted E3 ubiquitin ligase [Posttranslational modification, protein turnover, chaperones]. 3.66775e-22	gi|193610524|ref|XP_001945106.1| PREDICTED: probable E3 ubiquitin-protein ligase RNF144A [Acyrthosiphon pisum] 9.1e-76	GO:0000151, ubiquitin ligase complex;GO:0000209, protein polyubiquitination;GO:0004842, ubiquitin-protein transferase activity;GO:0005794, Golgi apparatus;GO:0008270, zinc ion binding;GO:0016021, integral component of membrane;GO:0016874, ligase activity;GO:0031624, ubiquitin conjugating enzyme binding;GO:0032436, positive regulation of proteasomal ubiquitin-dependent protein catabolic process;GO…	-
TRINITY_DN47870_c3_g2	25.5677	52.792	-1.046	8.5475e-07	2.10053e-05	down	KOG2145, KOG2145, KOG2145, Cytoplasmic tryptophanyl-tRNA synthetase [Translation, ribosomal structure and biogenesis]. 0.0	gi|72004278|ref|XP_780428.1| PREDICTED: tryptophan--tRNA ligase, cytoplasmic [Strongylocentrotus purpuratus] 2.6e-166	GO:0001525, angiogenesis;GO:0004830, tryptophan-tRNA ligase activity;GO:0005524, ATP binding;GO:0005634, nucleus;GO:0005737, cytoplasm;GO:0005829, cytosol;GO:0006412, translation;GO:0006418, tRNA aminoacylation for protein translation;GO:0006436, tryptophanyl-tRNA aminoacylation;GO:0008285, negative regulation of cell proliferation;GO:0045765, regulation of angiogenesis;GO:0070062, extracellular …	K01867-ko00970 Aminoacyl-tRNA biosynthesis
TRINITY_DN38276_c0_g1	4.09304	9.64996	-1.23735	8.34098e-05	0.00093457	down	-	gi|939691088|ref|XP_014289553.1| PREDICTED: uncharacterized protein LOC106689190 [Halyomorpha halys] 4.4e-89	GO:0005739, mitochondrion;GO:0005789, endoplasmic reticulum membrane;GO:0016021, integral component of membrane;GO:0040008, regulation of growth	-
TRINITY_DN46847_c0_g1	21.2279	4.74838	2.16045	0.00120547	0.00821145	up	-	gi|254749404|dbj|BAH86597.1| immune deficiency homolog [Marsupenaeus japonicus] 9.1e-08	GO:0007165, signal transduction	-
TRINITY_DN51738_c4_g3	6.69189	1.64069	2.02811	0.000415961	0.00350416	up	-	-	-	-
TRINITY_DN51912_c2_g1	8.46069	1.5047	2.4913	0.000160283	0.00160686	up	-	-	-	-
TRINITY_DN50203_c4_g2	9.26559	1.56854	2.56246	0.0100501	0.0426705	up	-	-	-	-
TRINITY_DN38647_c0_g1	7.14088	16.8373	-1.23748	2.68312e-08	1.08151e-06	down	KOG1249, KOG1249, KOG1249, Predicted GTPases [General function prediction only]. 4.75354e-104	gi|646721751|gb|KDR22981.1| hypothetical protein L798_02135 [Zootermopsis nevadensis] 5.7e-144	GO:0003924, GTPase activity;GO:0005525, GTP binding;GO:0005739, mitochondrion;GO:0005743, mitochondrial inner membrane;GO:0006915, apoptotic process;GO:0010941, regulation of cell death;GO:0032543, mitochondrial translation;GO:0042254, ribosome biogenesis;GO:0043457, regulation of cellular respiration	-
TRINITY_DN40390_c4_g6	6.56977	0.566597	3.53545	0.011038	0.0457843	up	-	-	-	-
TRINITY_DN37649_c0_g1	4.31028	10.2608	-1.25129	4.2689e-08	1.61698e-06	down	KOG1815, KOG1815, KOG1815, Predicted E3 ubiquitin ligase [Posttranslational modification, protein turnover, chaperones]. 1.23172e-82	gi|751231003|ref|XP_011169036.1| PREDICTED: protein ariadne-2 isoform X2 [Solenopsis invicta] 5.2e-196	GO:0000151, ubiquitin ligase complex;GO:0000209, protein polyubiquitination;GO:0004842, ubiquitin-protein transferase activity;GO:0005634, nucleus;GO:0005737, cytoplasm;GO:0008270, zinc ion binding;GO:0031624, ubiquitin conjugating enzyme binding;GO:0032436, positive regulation of proteasomal ubiquitin-dependent protein catabolic process;GO:0061630, ubiquitin protein ligase activity	-
TRINITY_DN52562_c1_g2	10.4991	1.31923	2.99251	8.13584e-08	2.82269e-06	up	KOG3637, KOG3637, KOG3637, Vitronectin receptor, alpha subunit [Extracellular structures]. 2.98256e-46	gi|576702991|gb|AHH32888.1| integrin alpha 5 [Fenneropenaeus chinensis] 5.1e-168	GO:0007155, cell adhesion;GO:0007229, integrin-mediated signaling pathway;GO:0007399, nervous system development;GO:0008305, integrin complex;GO:0030154, cell differentiation;GO:0046872, metal ion binding	-
TRINITY_DN53457_c4_g1	5.2904	1.1842	2.15946	0.00490468	0.0245829	up	-	-	-	-
TRINITY_DN47311_c3_g6	39.8197	2.27794	4.12768	6.06423e-10	4.05372e-08	up	-	-	-	-
TRINITY_DN45705_c4_g2	2.69841	10.9511	-2.0209	0.000301371	0.00269798	down	KOG3091, KOG3091, KOG3091, Nuclear pore complex, p54 component (sc Nup57) [Nuclear structure, Intracellular trafficking, secretion, and vesicular transport]. 2.89677e-08	gi|291223056|ref|XP_002731520.1| PREDICTED: nucleoporin p54-like [Saccoglossus kowalevskii] 3.8e-11	GO:0005635, nuclear envelope;GO:0005643, nuclear pore;GO:0006605, protein targeting;GO:0006607, NLS-bearing protein import into nucleus;GO:0006913, nucleocytoplasmic transport;GO:0006999, nuclear pore organization;GO:0017056, structural constituent of nuclear pore;GO:0031965, nuclear membrane;GO:0036228, protein localization to nuclear inner membrane;GO:0042306, regulation of protein import into …	-
TRINITY_DN40885_c0_g1	27.6652	82.6961	-1.57975	3.08823e-07	8.8205e-06	down	KOG2289, KOG2289, KOG2289, Rhomboid family proteins [Signal transduction mechanisms]. 1.95946e-36	gi|939652768|ref|XP_014275288.1| PREDICTED: protein rhomboid-like isoform X1 [Halyomorpha halys] 3.4e-142	GO:0004252, serine-type endopeptidase activity;GO:0005509, calcium ion binding;GO:0005743, mitochondrial inner membrane;GO:0016021, integral component of membrane;GO:0016485, protein processing	-
TRINITY_DN51419_c0_g9	2.12656	5.42156	-1.35019	0.00129155	0.00867561	down	-	-	-	-
TRINITY_DN45451_c1_g1	22.3414	3.22026	2.79447	4.29588e-08	1.62502e-06	up	KOG3660, KOG3660, KOG3660, Sodium-neurotransmitter symporter [Signal transduction mechanisms]. 2.04405e-92	gi|926645558|ref|XP_013789089.1| PREDICTED: sodium-dependent proline transporter-like [Limulus polyphemus] 7.1e-121	GO:0005328, neurotransmitter:sodium symporter activity;GO:0005887, integral component of plasma membrane;GO:0015187, glycine transmembrane transporter activity;GO:0015375, glycine:sodium symporter activity;GO:0016021, integral component of membrane;GO:0060012, synaptic transmission, glycinergic;GO:0061537, glycine secretion, neurotransmission;GO:0098793, presynapse	-
TRINITY_DN52295_c3_g1	4.19476	15.6838	-1.90262	2.15168e-06	4.49674e-05	down	KOG0093, KOG0093, KOG0093, GTPase Rab3, small G protein superfamily [Intracellular trafficking, secretion, and vesicular transport]. 1.43473e-21	gi|676490635|ref|XP_009065334.1| hypothetical protein LOTGIDRAFT_108201 [Lottia gigantea] 2.0e-48	GO:0005525, GTP binding;GO:0005622, intracellular;GO:0005813, centrosome;GO:0005929, cilium;GO:0006886, intracellular protein transport;GO:0007224, smoothened signaling pathway;GO:0007264, small GTPase mediated signal transduction;GO:0030992, intraciliary transport particle B;GO:0031514, motile cilium;GO:0042073, intraciliary transport;GO:0097225, sperm midpiece;GO:0097228, sperm principal piece;…	-
TRINITY_DN47487_c3_g1	189.221	468.008	-1.30646	0.000167783	0.00166791	down	-	-	-	-
TRINITY_DN42241_c1_g2	24.6138	4.12536	2.57688	2.81101e-07	8.1397e-06	up	KOG0739, KOG0739, KOG0739, AAA+-type ATPase [Posttranslational modification, protein turnover, chaperones]. 1.06086e-48	gi|817070284|ref|XP_012257157.1| PREDICTED: vacuolar protein sorting-associated protein 4B [Athalia rosae] 1.6e-45	GO:0005524, ATP binding;GO:0005634, nucleus;GO:0005769, early endosome;GO:0007033, vacuole organization;GO:0007049, cell cycle;GO:0009838, abscission;GO:0015031, protein transport;GO:0016197, endosomal transport;GO:0016887, ATPase activity;GO:0017048, Rho GTPase binding;GO:0030496, midbody;GO:0031902, late endosome membrane;GO:0032466, negative regulation of cytokinesis;GO:0036258, multivesicular…	-
TRINITY_DN41600_c5_g9	5.14032	0.195513	4.71652	0.00016483	0.00164602	up	-	gi|675383855|gb|KFM76752.1| RNA-directed DNA polymerase from mobile element jockey, partial [Stegodyphus mimosarum] 1.4e-08	GO:0003676, nucleic acid binding;GO:0003964, RNA-directed DNA polymerase activity;GO:0004523, RNA-DNA hybrid ribonuclease activity	-
TRINITY_DN40281_c2_g1	5.91616	16.7219	-1.499	2.56489e-09	1.41512e-07	down	KOG0984, KOG0984, KOG0984, Mitogen-activated protein kinase (MAPK) kinase MKK3/MKK6 [Signal transduction mechanisms]. 2.71749e-122	gi|723781485|gb|AIY23113.1| mitogen-activated protein kinase kinase 3 [Fenneropenaeus chinensis] 4.0e-178	GO:0004674, protein serine/threonine kinase activity;GO:0004702, signal transducer, downstream of receptor, with serine/threonine kinase activity;GO:0004708, MAP kinase kinase activity;GO:0004713, protein tyrosine kinase activity;GO:0005524, ATP binding;GO:0005634, nucleus;GO:0005737, cytoplasm;GO:0005856, cytoskeleton;GO:0006351, transcription, DNA-templated;GO:0006355, regulation of transcripti…	K04433-ko04912 GnRH signaling pathway;ko04015 Rap1 signaling pathway;ko04620 Toll-like receptor signaling pathway;ko04750 Inflammatory mediator regulation of TRP channels;ko04380 Osteoclast differentiation;ko04010 MAPK signaling pathway;ko04664 Fc epsilon RI signaling pathway;ko04212 Longevity regulating pathway - worm;ko04668 TNF signaling pathway
TRINITY_DN40281_c2_g6	6.21251	13.6115	-1.13158	2.39967e-07	7.14996e-06	down	KOG4640, KOG4640, KOG4640, Anaphase-promoting complex (APC), subunit 4 [Cell cycle control, cell division, chromosome partitioning, Posttranslational modification, protein turnover, chaperones]. 1.07885e-22	gi|646705535|gb|KDR13200.1| Anaphase-promoting complex subunit 4 [Zootermopsis nevadensis] 2.4e-144	GO:0005634, nucleus;GO:0005680, anaphase-promoting complex;GO:0019903, protein phosphatase binding;GO:0030071, regulation of mitotic metaphase/anaphase transition;GO:0031145, anaphase-promoting complex-dependent catabolic process;GO:0051301, cell division;GO:0070979, protein K11-linked ubiquitination	K03351-ko04111 Cell cycle - yeast;ko04120 Ubiquitin mediated proteolysis;ko04113 Meiosis - yeast;ko04110 Cell cycle;ko04914 Progesterone-mediated oocyte maturation;ko04114 Oocyte meiosis
TRINITY_DN52246_c0_g1	74.8751	28.0177	1.41815	0.000671424	0.00513788	up	-	gi|646692114|gb|KDR07312.1| hypothetical protein L798_03093 [Zootermopsis nevadensis] 1.7e-27	GO:0008270, zinc ion binding;GO:0061630, ubiquitin protein ligase activity	-
TRINITY_DN44951_c5_g2	10.8679	24.0835	-1.14797	4.60778e-07	1.24404e-05	down	-	gi|646720524|gb|KDR22204.1| Ribonuclease P protein subunit p40 [Zootermopsis nevadensis] 1.2e-47	GO:0001682, tRNA 5'-leader removal;GO:0004526, ribonuclease P activity;GO:0005634, nucleus;GO:0005654, nucleoplasm;GO:0005655, nucleolar ribonuclease P complex;GO:0006364, rRNA processing	K14530-ko03013 RNA transport;ko03008 Ribosome biogenesis in eukaryotes
TRINITY_DN48617_c1_g2	8.4255	1.73649	2.27859	0.000731859	0.00549861	up	-	gi|646699501|gb|KDR10081.1| RING finger protein 145 [Zootermopsis nevadensis] 2.6e-32	GO:0000209, protein polyubiquitination;GO:0008270, zinc ion binding;GO:0016021, integral component of membrane;GO:0043161, proteasome-mediated ubiquitin-dependent protein catabolic process;GO:0061630, ubiquitin protein ligase activity	-
TRINITY_DN39444_c7_g1	30.7522	3.07075	3.32402	9.16087e-05	0.00101145	up	-	-	-	-
TRINITY_DN45397_c0_g2	5.25386	1.49278	1.81538	0.00533506	0.0262581	up	-	gi|646716506|gb|KDR19744.1| Transferrin [Zootermopsis nevadensis] 1.7e-146	GO:0005615, extracellular space;GO:0006811, ion transport;GO:0016021, integral component of membrane;GO:0046872, metal ion binding;GO:0055072, iron ion homeostasis	-
TRINITY_DN46779_c2_g1	56.7135	0.598998	6.565	2.59046e-35	9.15598e-32	up	KOG2392, KOG2392, KOG2392, Serpin [Defense mechanisms]. 5.53043e-59	gi|575677|emb|CAA57964.1| putative serine proteinase inhibitor [Pacifastacus leniusculus] 8.4e-170	GO:0004867, serine-type endopeptidase inhibitor activity;GO:0005615, extracellular space;GO:0005737, cytoplasm;GO:0016020, membrane;GO:0042176, regulation of protein catabolic process;GO:0070062, extracellular exosome	-
TRINITY_DN48858_c2_g1	8.6561	1.71465	2.3358	0.0013168	0.00881481	up	-	-	-	-
TRINITY_DN50505_c1_g4	95.0936	205.585	-1.11232	7.51025e-06	0.000125657	down	-	-	-	-
TRINITY_DN50505_c1_g2	545.09	1859.17	-1.77009	1.67576e-12	2.4711e-10	down	-	-	-	-
TRINITY_DN52301_c1_g4	12.0089	47.1581	-1.9734	4.34004e-05	0.000544087	down	KOG0101, KOG0101, KOG0101, Molecular chaperones HSP70/HSC70, HSP70 superfamily [Posttranslational modification, protein turnover, chaperones]. 7.92962e-44	gi|806629247|gb|AKB96227.1| heat shock protein [Cherax destructor] 2.5e-40	GO:0005524, ATP binding	-
TRINITY_DN52301_c1_g1	5.26501	13.6583	-1.37527	0.00123059	0.0083484	down	KOG0101, KOG0101, KOG0101, Molecular chaperones HSP70/HSC70, HSP70 superfamily [Posttranslational modification, protein turnover, chaperones]. 0.0	gi|83283004|gb|ABC01063.1| HSP70 [Procambarus clarkii] 0.0e+00	GO:0005524, ATP binding;GO:0005634, nucleus	K03283-ko04612 Antigen processing and presentation;ko03040 Spliceosome;ko04213 Longevity regulating pathway - multiple species;ko04010 MAPK signaling pathway;ko04915 Estrogen signaling pathway;ko04141 Protein processing in endoplasmic reticulum;ko04144 Endocytosis
TRINITY_DN52301_c1_g3	5.19006	22.6896	-2.1282	9.41521e-06	0.000151092	down	KOG0101, KOG0101, KOG0101, Molecular chaperones HSP70/HSC70, HSP70 superfamily [Posttranslational modification, protein turnover, chaperones]. 1.23089e-61	gi|806629247|gb|AKB96227.1| heat shock protein [Cherax destructor] 5.9e-75	GO:0005524, ATP binding;GO:0005634, nucleus;GO:0005737, cytoplasm	-
TRINITY_DN49610_c2_g1	73.9489	14.1917	2.38148	2.57279e-06	5.21051e-05	up	-	gi|719735567|ref|XP_010225638.1| PREDICTED: collagen alpha-5(IV) chain [Tinamus guttatus] 8.5e-190	GO:0005201, extracellular matrix structural constituent;GO:0005578, proteinaceous extracellular matrix;GO:0005581, collagen trimer;GO:0005604, basement membrane	K06237-ko04512 ECM-receptor interaction;ko04151 PI3K-Akt signaling pathway;ko04510 Focal adhesion;ko04974 Protein digestion and absorption
TRINITY_DN40849_c2_g4	7.13167	16.801	-1.23624	3.09283e-07	8.82917e-06	down	-	gi|780178586|ref|XP_003728628.2| PREDICTED: uncharacterized protein LOC100888931 [Strongylocentrotus purpuratus] 2.0e-22	GO:0000978, RNA polymerase II proximal promoter sequence-specific DNA binding;GO:0001077, transcriptional activator activity, RNA polymerase II proximal promoter sequence-specific DNA binding;GO:0003677, DNA binding;GO:0003700, DNA binding transcription factor activity;GO:0005634, nucleus;GO:0005654, nucleoplasm;GO:0005730, nucleolus;GO:0035865, cellular response to potassium ion;GO:0061400, posi…	-
TRINITY_DN53049_c2_g2	41.7165	246.918	-2.56534	1.45477e-14	3.38561e-12	down	-	gi|642110454|emb|CDQ71327.1| unnamed protein product [Oncorhynchus mykiss] 3.6e-12	-	-
TRINITY_DN44266_c3_g1	7.56612	0.659332	3.52048	1.03863e-05	0.000164391	up	-	-	-	-
TRINITY_DN46303_c3_g4	4.82814	10.0117	-1.05214	1.20777e-06	2.78557e-05	down	KOG0581, KOG0581, KOG0581, Mitogen-activated protein kinase kinase (MAP2K) [Signal transduction mechanisms]. 1.23876e-103	gi|558854132|gb|AHA93093.1| mitogen-activated protein kinase kinase [Scylla paramamosain] 3.7e-217	GO:0000165, MAPK cascade;GO:0000793, condensed chromosome;GO:0004672, protein kinase activity;GO:0004702, signal transducer, downstream of receptor, with serine/threonine kinase activity;GO:0004708, MAP kinase kinase activity;GO:0004713, protein tyrosine kinase activity;GO:0005524, ATP binding;GO:0005737, cytoplasm;GO:0006468, protein phosphorylation;GO:0007095, mitotic G2 DNA damage checkpoint;G…	K04368-ko04270 Vascular smooth muscle contraction;ko04071 Sphingolipid signaling pathway;ko04068 FoxO signaling pathway;ko04013 MAPK signaling pathway - fly;ko04921 Oxytocin signaling pathway;ko04914 Progesterone-mediated oocyte maturation;ko04015 Rap1 signaling pathway;ko04380 Osteoclast differentiation;ko04726 Serotonergic synapse;ko04660 T cell receptor signaling pathway;ko04720 Long-term pote…
TRINITY_DN46030_c7_g1	5.48954	0.47262	3.53793	0.00243763	0.014299	up	-	-	-	-
TRINITY_DN32717_c0_g1	6.18211	1.82926	1.75684	0.00876837	0.038559	up	-	-	-	-
TRINITY_DN39508_c7_g1	4.00848	25.6064	-2.67538	1.71267e-15	5.09762e-13	down	KOG2839, KOG2839, KOG2839, Diadenosine and diphosphoinositol polyphosphate phosphohydrolase [Signal transduction mechanisms]. 1.90614e-26	gi|158298875|ref|XP_319021.3| AGAP009901-PA [Anopheles gambiae str. PEST] 2.4e-30	GO:0000287, magnesium ion binding;GO:0005737, cytoplasm;GO:0008486, diphosphoinositol-polyphosphate diphosphatase activity;GO:0016787, hydrolase activity;GO:0052840, inositol diphosphate tetrakisphosphate diphosphatase activity;GO:0052843, inositol-1-diphosphate-2,3,4,5,6-pentakisphosphate diphosphatase activity;GO:0052844, inositol-3-diphosphate-1,2,4,5,6-pentakisphosphate diphosphatase activity…	-
TRINITY_DN47211_c2_g4	22.5196	0.0955786	7.88028	9.14655e-33	2.46312e-29	up	-	-	-	-
TRINITY_DN52321_c0_g2	45.6347	214.34	-2.2317	1.36853e-09	8.18111e-08	down	-	-	-	-
TRINITY_DN52321_c0_g3	5.91975	12.3047	-1.0556	1.46139e-05	0.000218841	down	-	-	-	-
TRINITY_DN40429_c5_g2	5.12017	1.232	2.05519	0.000750763	0.00561587	up	-	-	-	-
TRINITY_DN49483_c5_g1	18.0714	0.848528	4.4126	4.82686e-05	0.000593539	up	-	-	-	-
TRINITY_DN40775_c1_g1	3.75027	10.2165	-1.44584	6.14244e-08	2.20691e-06	down	KOG3964, KOG3964, KOG3964, Phosphatidylglycerolphosphate synthase [Lipid transport and metabolism]. 3.3675e-105	gi|817052752|ref|XP_012258147.1| PREDICTED: CDP-diacylglycerol--glycerol-3-phosphate 3-phosphatidyltransferase, mitochondrial [Athalia rosae] 1.0e-118	GO:0005524, ATP binding;GO:0005739, mitochondrion;GO:0005783, endoplasmic reticulum;GO:0006655, phosphatidylglycerol biosynthetic process;GO:0008444, CDP-diacylglycerol-glycerol-3-phosphate 3-phosphatidyltransferase activity;GO:0008654, phospholipid biosynthetic process	K00995-ko00564 Glycerophospholipid metabolism
TRINITY_DN43156_c2_g1	6.90458	25.662	-1.89401	3.2875e-15	8.93821e-13	down	-	-	-	-
TRINITY_DN46506_c0_g1	2.40861	6.32843	-1.39365	5.06796e-06	9.12168e-05	down	-	-	-	-
TRINITY_DN44546_c2_g1	6.76822	24.0061	-1.82656	3.37292e-07	9.52775e-06	down	KOG0254, KOG0254, KOG0254, Predicted transporter (major facilitator superfamily) [General function prediction only]. 3.29299e-26	-	GO:0005886, plasma membrane;GO:0015574, trehalose transmembrane transporter activity;GO:0015771, trehalose transport;GO:0016021, integral component of membrane;GO:0022857, transmembrane transporter activity	-
TRINITY_DN41436_c3_g10	12.8989	1.51088	3.09379	0.000901155	0.00649613	up	-	-	-	-
TRINITY_DN51335_c0_g1	11.5779	2.31131	2.32459	6.58767e-06	0.000112824	up	-	gi|156397346|ref|XP_001637852.1| predicted protein [Nematostella vectensis] 1.3e-08	-	-
TRINITY_DN43738_c4_g1	2.29739	8.23717	-1.84215	0.00114169	0.00787662	down	-	-	-	-
TRINITY_DN7591_c0_g1	5.4951	0.635712	3.1117	3.12612e-05	0.00041451	up	-	-	-	-
TRINITY_DN45094_c2_g1	7.03768	0.357057	4.30087	0.00139345	0.00922464	up	-	-	-	-
TRINITY_DN43730_c4_g1	18.7184	2.18879	3.09625	0.000494132	0.00401554	up	-	gi|358333576|dbj|GAA52066.1| hypothetical protein CLF_107284 [Clonorchis sinensis] 1.4e-09	-	-
TRINITY_DN37905_c0_g1	10.8962	1.16561	3.22467	0.000328783	0.00289616	up	-	-	-	-
TRINITY_DN45915_c2_g2	25.0239	61.7591	-1.30335	1.98861e-07	6.05806e-06	down	KOG0888, KOG0888, KOG0888, Nucleoside diphosphate kinase [Nucleotide transport and metabolism]. 3.98915e-28	gi|557023115|ref|XP_006011783.1| PREDICTED: nucleoside diphosphate kinase 6 [Latimeria chalumnae] 3.6e-48	GO:0004550, nucleoside diphosphate kinase activity;GO:0005524, ATP binding;GO:0005739, mitochondrion;GO:0006183, GTP biosynthetic process;GO:0006228, UTP biosynthetic process;GO:0006241, CTP biosynthetic process;GO:0046872, metal ion binding	K00940-ko00230 Purine metabolism;ko00240 Pyrimidine metabolism
TRINITY_DN53186_c5_g4	14.163	3.01615	2.23135	2.61503e-05	0.000357815	up	-	-	-	-
TRINITY_DN43431_c8_g5	7.31254	0.510753	3.83967	0.00761348	0.0345598	up	-	gi|975120659|ref|XP_015275836.1| PREDICTED: coiled-coil domain-containing protein 57 [Gekko japonicus] 1.8e-17	GO:0003677, DNA binding;GO:0006310, DNA recombination;GO:0015074, DNA integration	-
TRINITY_DN41917_c1_g1	43.7529	2.17002	4.3336	5.30542e-19	3.12718e-16	up	-	-	-	-
TRINITY_DN48487_c3_g1	3.84215	7.92487	-1.04447	4.385e-05	0.000548023	down	KOG1067, KOG1067, KOG1067, Predicted RNA-binding polyribonucleotide nucleotidyltransferase [General function prediction only]. 0.0	gi|1032763031|ref|XP_016840632.1| PREDICTED: polyribonucleotide nucleotidyltransferase 1, mitochondrial [Nasonia vitripennis] 5.3e-250	GO:0000175, 3'-5'-exoribonuclease activity;GO:0000957, mitochondrial RNA catabolic process;GO:0000958, mitochondrial mRNA catabolic process;GO:0000962, positive regulation of mitochondrial RNA catabolic process;GO:0000964, mitochondrial RNA 5'-end processing;GO:0000965, mitochondrial RNA 3'-end processing;GO:0003723, RNA binding;GO:0004654, polyribonucleotide nucleotidyltransferase activity;GO:00…	K00962-ko03018 RNA degradation;ko00230 Purine metabolism;ko00240 Pyrimidine metabolism
TRINITY_DN52790_c1_g1	4.32765	10.4138	-1.26684	0.0100534	0.0426766	down	-	-	-	-
TRINITY_DN49007_c0_g2	33.6427	5.96243	2.49632	2.27975e-05	0.00031833	up	-	-	-	-
TRINITY_DN48694_c2_g1	4.90001	10.2459	-1.06419	3.91903e-08	1.50563e-06	down	KOG1944, KOG1944, KOG1944, Peroxisomal membrane protein MPV17 and related proteins [General function prediction only]. 1.73885e-29	gi|919054306|ref|XP_013409105.1| PREDICTED: peroxisomal membrane protein 2-like [Lingula anatina] 7.5e-37	GO:0005778, peroxisomal membrane;GO:0016021, integral component of membrane	K13347-ko04146 Peroxisome
TRINITY_DN49527_c1_g2	6.30865	0.69678	3.17856	3.54214e-07	9.92944e-06	up	KOG0563, KOG0563, KOG0563, Glucose-6-phosphate 1-dehydrogenase [Carbohydrate transport and metabolism]. 0.0	gi|1022767920|gb|KZS12751.1| Glucose-6-phosphate 1-dehydrogenase [Daphnia magna] 3.8e-226	GO:0004345, glucose-6-phosphate dehydrogenase activity;GO:0006006, glucose metabolic process;GO:0006098, pentose-phosphate shunt;GO:0006739, NADP metabolic process;GO:0050661, NADP binding;GO:0051156, glucose 6-phosphate metabolic process	K00036-ko01200 Carbon metabolism;ko00480 Glutathione metabolism;ko00030 Pentose phosphate pathway
TRINITY_DN44929_c3_g1	10.0255	0.25925	5.27319	2.83061e-15	7.88556e-13	up	KOG2824, KOG2824, KOG2824, Glutaredoxin-related protein [Posttranslational modification, protein turnover, chaperones]. 9.49997e-23	gi|910336272|ref|XP_013171644.1| PREDICTED: glutaredoxin domain-containing cysteine-rich protein CG31559-like [Papilio xuthus] 1.3e-66	GO:0005623, cell;GO:0009055, electron transfer activity;GO:0015035, protein disulfide oxidoreductase activity;GO:0045454, cell redox homeostasis	-
TRINITY_DN44929_c3_g2	12.6561	1.81389	2.80267	0.00102916	0.00724613	up	-	-	-	-
TRINITY_DN51027_c1_g1	5.35834	0.763371	2.81133	0.007422	0.0339011	up	-	-	-	-
TRINITY_DN45363_c1_g1	125.95	6.14873	4.35641	5.94056e-12	7.63524e-10	up	-	-	-	-
TRINITY_DN38201_c2_g1	33.2654	3.42175	3.28121	0.00279183	0.0158628	up	-	-	-	-
TRINITY_DN38201_c2_g2	8.06469	0.32991	4.61147	2.45193e-11	2.5678e-09	up	KOG3900, KOG3900, KOG3900, Transforming growth factor beta, bone morphogenetic protein and related proteins [Signal transduction mechanisms]. 3.65246e-38	gi|1000768240|ref|XP_015607274.1| PREDICTED: protein 60A-like [Cephus cinctus] 1.8e-58	GO:0005125, cytokine activity;GO:0005160, transforming growth factor beta receptor binding;GO:0005576, extracellular region;GO:0005615, extracellular space;GO:0007179, transforming growth factor beta receptor signaling pathway;GO:0007274, neuromuscular synaptic transmission;GO:0007391, dorsal closure;GO:0007419, ventral cord development;GO:0007474, imaginal disc-derived wing vein specification;GO…	K16621-ko04390 Hippo signaling pathway;ko04060 Cytokine-cytokine receptor interaction;ko04350 TGF-beta signaling pathway;ko04360 Axon guidance
TRINITY_DN51212_c4_g2	15.1561	2.07164	2.87106	3.62402e-10	2.61634e-08	up	-	-	-	-
TRINITY_DN44732_c2_g2	144.167	4.87436	4.88638	0.00202428	0.0123856	up	-	-	-	-
TRINITY_DN43396_c1_g1	5.49666	16.702	-1.60339	2.53585e-06	5.14373e-05	down	-	gi|821489980|ref|XP_012407303.1| PREDICTED: 52 kDa repressor of the inhibitor of the protein kinase-like [Sarcophilus harrisii] 6.1e-07	-	-
TRINITY_DN48842_c2_g1	83.2177	9.62969	3.11133	9.06237e-12	1.07667e-09	up	KOG3546, KOG3546, KOG3546, Collagens (type XV) [Extracellular structures]. 1.45581e-08	gi|1022778033|gb|KZS21527.1| putative Protein Collagen alpha chain [Daphnia magna] 6.6e-123	GO:0001502, cartilage condensation;GO:0001503, ossification;GO:0002063, chondrocyte development;GO:0005201, extracellular matrix structural constituent;GO:0005581, collagen trimer;GO:0005592, collagen type XI trimer;GO:0006029, proteoglycan metabolic process;GO:0007601, visual perception;GO:0030199, collagen fibril organization;GO:0031012, extracellular matrix;GO:0035987, endodermal cell differen…	K19721-ko04974 Protein digestion and absorption
TRINITY_DN36072_c0_g1	15.8375	56.8412	-1.84359	9.11036e-14	1.75839e-11	down	KOG1649, KOG1649, KOG1649, SWI-SNF chromatin remodeling complex, Snf5 subunit [Chromatin structure and dynamics, Transcription]. 7.90374e-115	gi|970899305|ref|XP_015115301.1| PREDICTED: SWI/SNF-related matrix-associated actin-dependent regulator of chromatin subfamily B member 1 [Diachasma alloeum] 5.8e-152	GO:0000228, nuclear chromosome;GO:0003677, DNA binding;GO:0006281, DNA repair;GO:0006337, nucleosome disassembly;GO:0006338, chromatin remodeling;GO:0006351, transcription, DNA-templated;GO:0006357, regulation of transcription by RNA polymerase II;GO:0008285, negative regulation of cell proliferation;GO:0030154, cell differentiation;GO:0043044, ATP-dependent chromatin remodeling	-
TRINITY_DN39387_c0_g1	7.20561	2.11904	1.76571	0.00970098	0.0415677	up	-	-	-	-
TRINITY_DN47812_c1_g5	5.93991	13.4368	-1.17768	2.71578e-07	7.91256e-06	down	-	gi|665799683|ref|XP_008547768.1| PREDICTED: uncharacterized protein LOC103571391 isoform X2 [Microplitis demolitor] 7.0e-21	GO:0007165, signal transduction	-
TRINITY_DN48865_c1_g2	9.75323	2.25358	2.11366	7.51526e-06	0.000125703	up	KOG4407, KOG4407, KOG4407, Predicted Rho GTPase-activating protein [General function prediction only]. 6.38316e-64	gi|759062208|ref|XP_011340452.1| PREDICTED: rho GTPase-activating protein 21 isoform X3 [Cerapachys biroi] 9.4e-140	GO:0000139, Golgi membrane;GO:0005096, GTPase activator activity;GO:0005794, Golgi apparatus;GO:0005856, cytoskeleton;GO:0007030, Golgi organization;GO:0007165, signal transduction;GO:0030054, cell junction;GO:0030659, cytoplasmic vesicle membrane;GO:0043547, positive regulation of GTPase activity;GO:0051683, establishment of Golgi localization;GO:0051684, maintenance of Golgi location;GO:0072384…	-
TRINITY_DN51343_c4_g1	20.2657	2.65325	2.9332	0.000794905	0.00586937	up	-	-	-	-
TRINITY_DN49731_c0_g3	2.22155	6.09813	-1.4568	0.000970185	0.00690919	down	-	-	-	-
TRINITY_DN49731_c0_g2	75.2099	224.423	-1.57722	1.18222e-06	2.73779e-05	down	KOG0236, KOG0236, KOG0236, Sulfate/bicarbonate/oxalate exchanger SAT-1 and related transporters (SLC26 family) [Inorganic ion transport and metabolism]. 8.28614e-98	gi|646715512|gb|KDR19089.1| Prestin [Zootermopsis nevadensis] 5.4e-115	GO:0007605, sensory perception of sound;GO:0008271, secondary active sulfate transmembrane transporter activity;GO:0008360, regulation of cell shape;GO:0016021, integral component of membrane;GO:0016323, basolateral plasma membrane	-
TRINITY_DN52067_c0_g1	2.05033	23.5037	-3.51896	2.28122e-09	1.28366e-07	down	-	-	-	-
TRINITY_DN49785_c0_g1	35.3299	10.8833	1.69877	0.00469803	0.0237641	up	-	-	-	-
TRINITY_DN46665_c2_g1	9.15817	1.54704	2.56555	0.00507152	0.0252424	up	-	-	-	-
TRINITY_DN49411_c2_g4	9.9912	1.84965	2.43341	3.12139e-05	0.000413979	up	-	-	-	-
TRINITY_DN49411_c2_g2	5.31619	0.496736	3.41984	2.28854e-06	4.72859e-05	up	KOG3765, KOG3765, KOG3765, Predicted glycosyltransferase [Carbohydrate transport and metabolism]. 2.09501e-23	gi|972175365|ref|XP_015187029.1| PREDICTED: beta-1,4-glucuronyltransferase 1 [Polistes dominula] 8.5e-53	GO:0000139, Golgi membrane;GO:0005794, Golgi apparatus;GO:0007411, axon guidance;GO:0008532, N-acetyllactosaminide beta-1,3-N-acetylglucosaminyltransferase activity;GO:0015020, glucuronosyltransferase activity;GO:0018146, keratan sulfate biosynthetic process;GO:0030173, integral component of Golgi membrane;GO:0030311, poly-N-acetyllactosamine biosynthetic process;GO:0035269, protein O-linked mann…	-
TRINITY_DN36274_c0_g1	34.9582	0.0001	18.4153	1.82485e-09	1.05628e-07	up	-	-	-	-
TRINITY_DN48501_c2_g1	27.3442	71.1115	-1.37885	4.95798e-08	1.82779e-06	down	-	-	-	-
TRINITY_DN43719_c2_g1	18.6513	2.66174	2.80884	3.12735e-05	0.000414575	up	-	-	-	-
TRINITY_DN45743_c8_g1	4.50336	9.29044	-1.04474	2.09139e-06	4.39185e-05	down	KOG0249, KOG0249, KOG0249, LAR-interacting protein and related proteins [General function prediction only]. 1.9371e-144	gi|546683281|gb|ERL93113.1| hypothetical protein D910_10415 [Dendroctonus ponderosae] 6.1e-141	GO:0004871, signal transducer activity;GO:0005737, cytoplasm;GO:0005829, cytosol;GO:0005925, focal adhesion;GO:0007160, cell-matrix adhesion;GO:0007165, signal transduction;GO:0007269, neurotransmitter secretion;GO:0014047, glutamate secretion;GO:0045202, synapse;GO:0048786, presynaptic active zone;GO:0050808, synapse organization;GO:0051497, negative regulation of stress fiber assembly	-
TRINITY_DN42394_c2_g2	7.56804	1.23458	2.6159	0.00600554	0.0287821	up	-	-	-	-
TRINITY_DN41175_c0_g2	9.0857	42.4091	-2.22271	5.46839e-06	9.66099e-05	down	-	gi|669322045|gb|KFD62331.1| hypothetical protein M514_08364 [Trichuris suis] 2.9e-71	GO:0003677, DNA binding;GO:0005634, nucleus	-
TRINITY_DN45147_c3_g2	3.50351	7.30441	-1.05997	0.000662032	0.00507995	down	-	-	-	-
TRINITY_DN45147_c3_g1	2.70754	10.475	-1.9519	3.82465e-09	2.00642e-07	down	-	-	-	-
TRINITY_DN49202_c2_g3	5.89243	0.26376	4.48156	0.00036811	0.00317386	up	-	-	-	-
TRINITY_DN52587_c2_g2	21.7608	4.28358	2.34484	0.000163601	0.0016352	up	KOG1565, KOG1565, KOG1565, Gelatinase A and related matrix metalloproteases [Posttranslational modification, protein turnover, chaperones, Extracellular structures]. 1.76782e-83	gi|321469983|gb|EFX80961.1| hypothetical protein DAPPUDRAFT_303785 [Daphnia pulex] 3.3e-183	GO:0004222, metalloendopeptidase activity;GO:0005509, calcium ion binding;GO:0008270, zinc ion binding;GO:0010831, positive regulation of myotube differentiation;GO:0016021, integral component of membrane;GO:0016477, cell migration;GO:0030324, lung development;GO:0031012, extracellular matrix;GO:0031638, zymogen activation;GO:0042470, melanosome;GO:0045579, positive regulation of B cell different…	K07763-ko04912 GnRH signaling pathway;ko04668 TNF signaling pathway
TRINITY_DN45024_c7_g1	2.92486	8.55391	-1.54822	6.73914e-07	1.72215e-05	down	-	-	-	-
TRINITY_DN51233_c0_g5	9.24661	20.5847	-1.15458	3.47074e-07	9.75761e-06	down	KOG1499, KOG1499, KOG1499, Protein arginine N-methyltransferase PRMT1 and related enzymes [Posttranslational modification, protein turnover, chaperones, Transcription, Signal transduction mechanisms]. 1.03542e-99	gi|383857267|ref|XP_003704126.1| PREDICTED: protein arginine N-methyltransferase 3 [Megachile rotundata] 5.3e-117	GO:0005737, cytoplasm;GO:0005829, cytosol;GO:0005840, ribosome;GO:0006355, regulation of transcription, DNA-templated;GO:0006479, protein methylation;GO:0008168, methyltransferase activity;GO:0008469, histone-arginine N-methyltransferase activity;GO:0016274, protein-arginine N-methyltransferase activity;GO:0031397, negative regulation of protein ubiquitination;GO:0035242, protein-arginine omega-N…	-
TRINITY_DN41150_c1_g1	13.5279	39.4927	-1.54565	0.00343989	0.0186495	down	-	-	-	-
TRINITY_DN41150_c1_g2	13.6036	0.909707	3.90244	0.000136662	0.00140622	up	-	gi|929273571|ref|XP_014013469.1| PREDICTED: uncharacterized protein LOC106578818 isoform X2 [Salmo salar] 1.6e-07	GO:0003700, DNA binding transcription factor activity;GO:0005634, nucleus;GO:0005667, transcription factor complex;GO:0006351, transcription, DNA-templated;GO:0007179, transforming growth factor beta receptor signaling pathway	-
TRINITY_DN41157_c1_g1	9.50958	27.2579	-1.51922	0.000131787	0.00136487	down	KOG2424, KOG2424, KOG2424, Protein involved in transcription start site selection [Transcription]. 1.341e-80	gi|817071773|ref|XP_012257965.1| PREDICTED: RNA polymerase II subunit A C-terminal domain phosphatase SSU72 [Athalia rosae] 4.3e-86	GO:0004721, phosphoprotein phosphatase activity;GO:0005634, nucleus;GO:0005737, cytoplasm;GO:0006397, mRNA processing	K15544-ko03015 mRNA surveillance pathway
TRINITY_DN39568_c6_g1	18.4528	1.9023	3.27802	0.000485083	0.00395222	up	-	-	-	-
TRINITY_DN42940_c8_g10	5.09056	0.28805	4.14343	0.00587828	0.0283135	up	-	-	-	-
TRINITY_DN45006_c2_g4	5.88492	0.347775	4.0808	0.000102416	0.00110764	up	-	gi|675372060|gb|KFM64962.1| putative RNA-directed DNA polymerase from transposon X-element, partial [Stegodyphus mimosarum] 2.2e-11	GO:0003676, nucleic acid binding;GO:0004523, RNA-DNA hybrid ribonuclease activity	-
TRINITY_DN51788_c0_g2	2.99256	13.4425	-2.16735	0.00184482	0.0115318	down	KOG3516, KOG3516, KOG3516, Neurexin IV [Signal transduction mechanisms]. 1.07896e-60	gi|1000213065|gb|KXJ82550.1| hypothetical protein RP20_CCG013029 [Aedes albopictus] 6.7e-240	GO:0003015, heart process;GO:0004888, transmembrane signaling receptor activity;GO:0005509, calcium ion binding;GO:0005886, plasma membrane;GO:0005887, integral component of plasma membrane;GO:0005918, septate junction;GO:0005919, pleated septate junction;GO:0007163, establishment or maintenance of cell polarity;GO:0007391, dorsal closure;GO:0008039, synaptic target recognition;GO:0008065, establ…	-
TRINITY_DN51951_c7_g6	5.14839	1.71505	1.58587	0.0113688	0.046813	up	-	-	-	-
TRINITY_DN49621_c5_g2	11.1132	23.732	-1.09456	0.000218451	0.00207209	down	-	-	-	-
TRINITY_DN49893_c6_g2	3.4856	9.23901	-1.40633	9.47585e-05	0.00103832	down	-	-	-	-
TRINITY_DN49893_c6_g1	2.68232	6.1723	-1.20233	5.88222e-07	1.52916e-05	down	-	-	-	-
TRINITY_DN52836_c5_g1	7.39945	24.3144	-1.71632	3.17801e-12	4.41579e-10	down	KOG0297, KOG0297, KOG0297, TNF receptor-associated factor [Signal transduction mechanisms]. 7.89569e-21	gi|695132651|gb|AIS92907.1| tumor necrosis factor receptor-associated factor 6 [Penaeus monodon] 3.2e-269	GO:0004842, ubiquitin-protein transferase activity;GO:0005737, cytoplasm;GO:0006955, immune response;GO:0007165, signal transduction;GO:0007250, activation of NF-kappaB-inducing kinase activity;GO:0008270, zinc ion binding;GO:0016874, ligase activity;GO:0042981, regulation of apoptotic process;GO:0070534, protein K63-linked ubiquitination	K03175-ko04620 Toll-like receptor signaling pathway;ko04621 NOD-like receptor signaling pathway;ko04722 Neurotrophin signaling pathway;ko04010 MAPK signaling pathway;ko04013 MAPK signaling pathway - fly;ko04214 Apoptosis - fly;ko04064 NF-kappa B signaling pathway;ko04120 Ubiquitin mediated proteolysis;ko04622 RIG-I-like receptor signaling pathway;ko04380 Osteoclast differentiation;ko04144 Endocyt…
TRINITY_DN40846_c0_g2	168.934	18.5724	3.18523	0.00741422	0.033871	up	-	-	-	-
TRINITY_DN43540_c0_g3	201.551	57.6269	1.80633	5.49375e-05	0.000662578	up	-	-	-	-
TRINITY_DN45952_c2_g2	7.42682	0.495671	3.90529	0.00152503	0.00989595	up	-	-	-	-
TRINITY_DN41162_c2_g3	6.56306	19.2674	-1.55372	2.69037e-08	1.08366e-06	down	-	gi|321469943|gb|EFX80921.1| hypothetical protein DAPPUDRAFT_50463 [Daphnia pulex] 9.3e-22	GO:0004129, cytochrome-c oxidase activity;GO:0005507, copper ion binding;GO:0005739, mitochondrion;GO:0005758, mitochondrial intermembrane space;GO:0005886, plasma membrane;GO:0008535, respiratory chain complex IV assembly;GO:0042774, plasma membrane ATP synthesis coupled electron transport;GO:0072492, host cell mitochondrial intermembrane space	-
TRINITY_DN44321_c0_g1	3.06398	8.4399	-1.46182	7.1878e-07	1.81547e-05	down	-	-	-	-
TRINITY_DN42428_c1_g2	11.6072	0.961324	3.59386	5.64427e-17	2.20134e-14	up	KOG0748, KOG0748, KOG0748, Predicted membrane proteins, contain hemolysin III domain [General function prediction only, Signal transduction mechanisms]. 4.90087e-10	gi|646695063|gb|KDR08237.1| Progestin and adipoQ receptor family member 4, partial [Zootermopsis nevadensis] 2.3e-60	GO:0016021, integral component of membrane	-
TRINITY_DN49012_c1_g1	17.4046	2.74512	2.66452	0.00014548	0.00148211	up	-	-	-	-
TRINITY_DN44811_c4_g3	16.2354	0.333362	5.60591	1.33121e-05	0.000202372	up	-	gi|828206060|ref|XP_012556822.1| PREDICTED: uncharacterized protein LOC105844588 [Hydra vulgaris] 7.4e-09	-	-
TRINITY_DN51722_c1_g1	17.6018	4.71296	1.90102	0.00108198	0.00754569	up	-	-	-	-
TRINITY_DN47722_c2_g1	7.62092	42.6343	-2.48398	4.68246e-17	1.8389e-14	down	-	gi|507537373|ref|XP_004652711.1| PREDICTED: cell division cycle-associated 7-like protein [Jaculus jaculus] 7.1e-48	GO:0005634, nucleus;GO:0005730, nucleolus;GO:0005737, cytoplasm;GO:0006351, transcription, DNA-templated;GO:0006355, regulation of transcription, DNA-templated;GO:0008284, positive regulation of cell proliferation;GO:0051301, cell division	-
TRINITY_DN50348_c1_g1	24.9624	5.02911	2.31138	1.96199e-07	5.99399e-06	up	-	gi|77799503|dbj|BAE46611.1| reverse transcriptase [Procambarus clarkii] 2.3e-38	GO:0003964, RNA-directed DNA polymerase activity	-
TRINITY_DN51413_c1_g1	13.0146	27.0829	-1.05725	2.29824e-05	0.000320281	down	KOG2065, KOG2065, KOG2065, Gamma-tubulin ring complex protein [Cytoskeleton]. 2.05243e-75	gi|291236418|ref|XP_002738136.1| PREDICTED: gamma-tubulin complex component 4-like [Saccoglossus kowalevskii] 8.9e-97	GO:0000922, spindle pole;GO:0000923, equatorial microtubule organizing center;GO:0000930, gamma-tubulin complex;GO:0005200, structural constituent of cytoskeleton;GO:0005737, cytoplasm;GO:0005813, centrosome;GO:0005815, microtubule organizing center;GO:0005816, spindle pole body;GO:0005874, microtubule;GO:0007020, microtubule nucleation;GO:0016020, membrane;GO:0031122, cytoplasmic microtubule org…	-
TRINITY_DN40274_c2_g1	18.7738	4.0912	2.19812	3.85398e-05	0.000493658	up	KOG3562, KOG3562, KOG3562, Forkhead/HNF-3-related transcription factor [Transcription]. 8.76773e-27	gi|926573523|gb|ALD48735.1| forkhead box L2 [Procambarus clarkii] 3.7e-151	GO:0000122, negative regulation of transcription by RNA polymerase II;GO:0000978, RNA polymerase II proximal promoter sequence-specific DNA binding;GO:0000981, RNA polymerase II transcription factor activity, sequence-specific DNA binding;GO:0001077, transcriptional activator activity, RNA polymerase II proximal promoter sequence-specific DNA binding;GO:0001541, ovarian follicle development;GO:00…	-
TRINITY_DN50663_c2_g6	7.09283	0.556756	3.67124	0.00142905	0.00941575	up	-	-	-	-
TRINITY_DN50663_c2_g3	11.8196	1.86168	2.6665	0.000167097	0.00166397	up	-	gi|677459432|gb|KFQ48846.1| hypothetical protein N333_13683, partial [Nestor notabilis] 9.6e-06	-	-
TRINITY_DN50962_c7_g5	14.9158	1.69801	3.13492	0.000591786	0.00464182	up	-	-	-	-
TRINITY_DN51837_c4_g2	8.77943	0.0001	16.4218	0.000335999	0.00294732	up	-	-	-	-
TRINITY_DN37857_c0_g1	5.33686	0.132043	5.33691	3.11271e-07	8.87248e-06	up	-	gi|1000740814|ref|XP_015593018.1| PREDICTED: balbiani ring protein 3-like [Cephus cinctus] 1.2e-17	GO:0016020, membrane	-
TRINITY_DN45797_c0_g1	15.396	0.0707971	7.76465	1.90851e-17	7.87809e-15	up	-	-	-	-
TRINITY_DN42711_c1_g7	14.86	33.3373	-1.1657	0.00573045	0.0277717	down	-	-	-	-
TRINITY_DN48413_c1_g1	1.59143	11.2459	-2.821	0.00594645	0.0285591	down	-	-	-	-
TRINITY_DN53015_c1_g3	14.9599	34.5344	-1.20693	7.70327e-05	0.000874075	down	-	-	-	-
TRINITY_DN43074_c0_g1	6.3323	0.697967	3.1815	1.64905e-09	9.64396e-08	up	KOG1172, KOG1172, KOG1172, Na+-independent Cl/HCO3 exchanger AE1 and related transporters (SLC4 family) [Inorganic ion transport and metabolism]. 3.78347e-90	gi|1005948906|ref|XP_015782770.1| PREDICTED: sodium bicarbonate transporter-like protein 11 isoform X2 [Tetranychus urticae] 8.7e-294	GO:0005272, sodium channel activity;GO:0005452, inorganic anion exchanger activity;GO:0005887, integral component of plasma membrane;GO:0006814, sodium ion transport;GO:0015106, bicarbonate transmembrane transporter activity;GO:0015252, proton channel activity;GO:0015293, symporter activity;GO:0015301, anion:anion antiporter activity;GO:0015701, bicarbonate transport;GO:0016021, integral componen…	-
TRINITY_DN44178_c3_g1	6.42307	1.78385	1.84827	0.0060172	0.0288206	up	KOG3576, KOG3576, KOG3576, Ovo and related transcription factors [Transcription]. 1.504e-08	gi|1002579357|ref|XP_015668972.1| PREDICTED: zinc finger protein 219-like [Protobothrops mucrosquamatus] 1.6e-11	GO:0000122, negative regulation of transcription by RNA polymerase II;GO:0000978, RNA polymerase II proximal promoter sequence-specific DNA binding;GO:0001078, transcriptional repressor activity, RNA polymerase II proximal promoter sequence-specific DNA binding;GO:0003676, nucleic acid binding;GO:0005634, nucleus;GO:0006351, transcription, DNA-templated;GO:0007165, signal transduction;GO:0007275,…	-
TRINITY_DN39248_c3_g1	6.2382	0.274421	4.50667	0.00280345	0.0159113	up	-	-	-	-
TRINITY_DN45088_c3_g1	2.12318	5.02283	-1.24228	0.00756121	0.0343574	down	-	-	-	-
TRINITY_DN41507_c7_g1	6.43342	1.11506	2.52847	0.000367894	0.00317249	up	KOG2806, KOG2806, KOG2806, Chitinase [Carbohydrate transport and metabolism]. 1.51408e-35	gi|1022776241|gb|KZS19972.1| Acidic mammalian chitinase [Daphnia magna] 3.9e-78	GO:0000272, polysaccharide catabolic process;GO:0002376, immune system process;GO:0002532, production of molecular mediator involved in inflammatory response;GO:0004568, chitinase activity;GO:0005576, extracellular region;GO:0005615, extracellular space;GO:0005737, cytoplasm;GO:0005975, carbohydrate metabolic process;GO:0006032, chitin catabolic process;GO:0006915, apoptotic process;GO:0008061, c…	-
TRINITY_DN43107_c1_g1	20.0907	42.4427	-1.07899	2.47008e-06	5.03925e-05	down	KOG0907, KOG0907, KOG0907, Thioredoxin [Posttranslational modification, protein turnover, chaperones]. 6.73074e-06	gi|943955910|ref|XP_014360873.1| PREDICTED: thioredoxin domain-containing protein 3 homolog [Papilio machaon] 3.5e-32	GO:0004550, nucleoside diphosphate kinase activity;GO:0005622, intracellular;GO:0005623, cell;GO:0006183, GTP biosynthetic process;GO:0006228, UTP biosynthetic process;GO:0006241, CTP biosynthetic process;GO:0007275, multicellular organism development;GO:0007283, spermatogenesis;GO:0030154, cell differentiation;GO:0045454, cell redox homeostasis;GO:1902176, negative regulation of oxidative stress…	-
TRINITY_DN50652_c2_g1	8.43739	20.4215	-1.27522	3.16089e-09	1.70731e-07	down	-	gi|1000718791|ref|XP_015601301.1| PREDICTED: apoptosis regulatory protein Siva-like [Cephus cinctus] 4.0e-22	GO:0001618, virus receptor activity;GO:0005164, tumor necrosis factor receptor binding;GO:0005175, CD27 receptor binding;GO:0005622, intracellular;GO:0005654, nucleoplasm;GO:0005737, cytoplasm;GO:0005739, mitochondrion;GO:0006924, activation-induced cell death of T cells;GO:0008270, zinc ion binding;GO:0032088, negative regulation of NF-kappaB transcription factor activity;GO:0097191, extrinsic a…	-
TRINITY_DN48225_c3_g1	16.8882	44.3613	-1.39329	1.43364e-05	0.000215225	down	KOG3607, KOG3607, KOG3607, Meltrins, fertilins and related Zn-dependent metalloproteinases of the ADAMs family [Posttranslational modification, protein turnover, chaperones]. 1.67484e-77	gi|604956888|gb|AHV85235.1| ADAM metalloprotease, partial [Marsupenaeus japonicus] 2.9e-148	GO:0004222, metalloendopeptidase activity;GO:0005654, nucleoplasm;GO:0005739, mitochondrion;GO:0005886, plasma membrane;GO:0007155, cell adhesion;GO:0007173, epidermal growth factor receptor signaling pathway;GO:0008270, zinc ion binding;GO:0016021, integral component of membrane;GO:0017124, SH3 domain binding	-
TRINITY_DN48665_c6_g1	4.23097	11.5322	-1.4466	8.65026e-05	0.000963541	down	KOG2462, KOG2462, KOG2462, C2H2-type Zn-finger protein [Transcription]. 6.05322e-23	gi|1009558773|ref|XP_015913947.1| PREDICTED: zinc finger protein 271-like [Parasteatoda tepidariorum] 1.3e-38	GO:0000977, RNA polymerase II regulatory region sequence-specific DNA binding;GO:0003676, nucleic acid binding;GO:0003700, DNA binding transcription factor activity;GO:0005622, intracellular;GO:0005634, nucleus;GO:0006351, transcription, DNA-templated;GO:0006355, regulation of transcription, DNA-templated;GO:0046872, metal ion binding	-
TRINITY_DN41174_c3_g1	12.5828	0.471829	4.73705	0.000347459	0.00303093	up	-	gi|780023920|ref|XP_011665645.1| PREDICTED: RNA-directed DNA polymerase from mobile element jockey-like [Strongylocentrotus purpuratus] 1.5e-12	-	-
TRINITY_DN42552_c3_g1	8.40307	1.55179	2.43699	0.00586282	0.0282499	up	-	gi|946756087|ref|XP_014392726.1| PREDICTED: tigger transposable element-derived protein 1-like isoform X2 [Myotis brandtii] 1.1e-06	-	-
TRINITY_DN51071_c2_g5	17.9622	51.2818	-1.51348	3.63794e-06	6.92936e-05	down	-	-	-	-
TRINITY_DN45244_c1_g2	4.47847	9.49347	-1.08393	0.000143296	0.00146329	down	-	-	-	-
TRINITY_DN42655_c4_g9	28.6875	3.66292	2.96936	0.00232996	0.0138248	up	-	-	-	-
TRINITY_DN48645_c3_g1	19.566	1.19735	4.03044	7.57171e-11	6.76454e-09	up	-	-	-	-
TRINITY_DN40647_c1_g6	171.132	37.406	2.19377	0.0118004	0.0481031	up	-	-	-	-
TRINITY_DN39600_c2_g1	5.79793	0.351612	4.04348	1.23786e-08	5.57796e-07	up	-	-	-	-
[truncated: 5,367 more rows]

## Sheet: C_vs_B
Gene id	MeanTPM (C)	MeanTPM (B)	log2FoldChange	pValue	qValue	result	KOG	NR	GO	KEGG
TRINITY_DN51589_c5_g2	13.3523	1.37552	3.27904	7.8825e-07	0.000257017	up	-	-	-	-
TRINITY_DN51589_c5_g3	138.491	31.4955	2.13657	2.05935e-05	0.00349409	up	-	-	-	-
[truncated: 316 more rows]

## Sheet: D_vs_C
Gene id	MeanTPM (D)	MeanTPM (C)	log2FoldChange	pValue	qValue	result	KOG	NR	GO	KEGG
TRINITY_DN44549_c4_g4	5.7781	24.2431	-2.06891	5.49e-05	0.0024894	down	-	-	-	-
[truncated: 2,491 more rows]
