# Supplementary material for: Comparative transcriptomic analysis of the different developmental stages of ovary in red swamp crayfish Procambarus clarkii
Source: BMC Genomics. 2021 Mar 21;22:199. doi: 10.1186/s12864-021-07537-x (PMC7981885; doi:10.1186/s12864-021-07537-x)
Supplement: Supplementary file 11 — Additional file 11. [file 12864_2021_7537_MOESM11_ESM.xlsx]

## Sheet: Title Page
Comparative transcriptomic analysis of the different developmental stages of ovary in red swamp crayfish Procambarus clarkii Yizhi Zhong1, Wenbin Zhao1, Zhangsheng Tang1, Liming Huang1, Xiangxing Zhu2, Xiang Liang3, Aifen Yan2, Zhifa Lu1, Yanling Yu1, Dongsheng Tang2, Dapeng Wang1,* and Zhuanling Lu1,* 1Guangxi Academy of Fishery Sciences/Guangxi Key Laboratory of Aquatic Genetic Breeding and Hea…

## Sheet: B_vs_A.sign_GO_categorie
Comparative transcriptomic analysis of the different developmental stages of ovary in red swamp crayfish Procambarus clarkii
Yizhi Zhong, Wenbin Zhao, Zhangsheng Tang, Liming Huang, Xiangxing Zhu, Xiang Liang, Aifen Yan, Zhifa Lu, Yanling Yu, Dongsheng Tang, Dapeng Wang, Zhuanling Lu
Ontology	Term	GO.ID	Significant up	Significant down	Significant total gene	Annotated number	Q value
biological process	developmental process	GO:0032502	34	8	42	3930	0.668548
biological process	multicellular organismal process	GO:0032501	36	8	44	4269	0.845747
biological process	reproductive process	GO:0022414	13	0	13	997	1
biological process	reproduction	GO:0000003	13	0	13	1002	1
biological process	biological adhesion	GO:0022610	9	1	10	728	1
biological process	multi-organism process	GO:0051704	14	0	14	1360	1
biological process	locomotion	GO:0040011	10	1	11	1033	1
biological process	cell killing	GO:0001906	1	0	1	25	1
biological process	signaling	GO:0023052	21	4	25	2952	1
biological process	response to stimulus	GO:0050896	29	8	37	4604	1
biological process	growth	GO:0040007	5	0	5	646	1
biological process	immune system process	GO:0002376	5	1	6	923	1
biological process	behavior	GO:0007610	3	0	3	532	1
biological process	localization	GO:0051179	16	5	21	3387	1
biological process	cellular process	GO:0009987	68	16	84	11953	1
biological process	cellular component organization or biogenesis	GO:0071840	20	3	23	3804	1
biological process	negative regulation of biological process	GO:0048519	11	2	13	2402	1
biological process	positive regulation of biological process	GO:0048518	8	3	11	2368	1
biological process	establishment of localization	GO:0051234	9	4	13	2702	1
biological process	regulation of biological process	GO:0050789	28	9	37	6816	1
biological process	biological regulation	GO:0065007	32	9	41	7393	1
biological process	metabolic process	GO:0008152	41	11	52	9391	1
biological process	biological phase	GO:0044848	0	0	0	2	1
biological process	rhythmic process	GO:0048511	0	0	0	178	1
biological process	cell aggregation	GO:0098743	0	0	0	3	1
biological process	detoxification	GO:0098754	0	0	0	13	1
cellular component	extracellular region	GO:0005576	26	6	32	2313	0.081848
cellular component	membrane part	GO:0044425	45	10	55	5377	0.373038
cellular component	membrane	GO:0016020	52	12	64	6680	0.553523
cellular component	extracellular region part	GO:0044421	15	6	21	1559	0.602617
cellular component	extracellular matrix	GO:0031012	3	3	6	232	0.759018
cellular component	extracellular matrix component	GO:0044420	1	1	2	71	1
cellular component	synapse	GO:0045202	6	1	7	628	1
cellular component	supramolecular fiber	GO:0099512	3	2	5	605	1
cellular component	organelle part	GO:0044422	33	6	39	5273	1
cellular component	cell part	GO:0044464	71	19	90	12144	1
cellular component	cell	GO:0005623	71	19	90	12162	1
cellular component	cell junction	GO:0030054	5	1	6	874	1
cellular component	synapse part	GO:0044456	2	1	3	506	1
cellular component	protein-containing complex	GO:0032991	13	4	17	3121	1
cellular component	membrane-enclosed lumen	GO:0031974	8	2	10	2292	1
cellular component	organelle	GO:0043226	47	12	59	9691	1
cellular component	nucleoid	GO:0009295	0	0	0	27	1
cellular component	virion	GO:0019012	0	0	0	58	1
cellular component	other organism	GO:0044215	0	0	0	36	1
cellular component	other organism part	GO:0044217	0	0	0	36	1
cellular component	virion part	GO:0044423	0	0	0	43	1
cellular component	symplast	GO:0055044	0	0	0	2	1
molecular function	nutrient reservoir activity	GO:0045735	6	0	6	20	7.5174e-06
molecular function	transporter activity	GO:0005215	15	4	19	1333	0.131554
molecular function	electron transfer activity	GO:0009055	5	0	5	120	0.154398
molecular function	molecular transducer activity	GO:0060089	8	4	12	666	0.154398
molecular function	signal transducer activity	GO:0004871	8	4	12	848	0.503852
molecular function	enzyme regulator activity	GO:0030234	6	0	6	539	1
molecular function	molecular function regulator	GO:0098772	6	0	6	734	1
molecular function	antioxidant activity	GO:0016209	1	0	1	72	1
molecular function	catalytic activity	GO:0003824	46	11	57	8656	1
molecular function	binding	GO:0005488	65	16	81	13063	1
molecular function	transcription factor activity, protein binding	GO:0000988	1	0	1	242	1
molecular function	structural molecule activity	GO:0005198	0	0	1	613	1
molecular function	morphogen activity	GO:0016015	0	0	0	5	1
molecular function	channel regulator activity	GO:0016247	0	0	0	42	1
molecular function	metallochaperone activity	GO:0016530	0	0	0	3	1
molecular function	receptor regulator activity	GO:0030545	0	0	0	32	1
molecular function	protein tag	GO:0031386	0	0	0	9	1
molecular function	chemoattractant activity	GO:0042056	0	0	0	2	1
molecular function	translation regulator activity	GO:0045182	0	0	0	14	1
molecular function	chemorepellent activity	GO:0045499	0	0	0	3	1

## Sheet: C_vs_A.sign_GO_categorie
Ontology	Term	GO.ID	Significant up	Significant down	Significant total gene	Annotated number	Q value
biological process	multi-organism process	GO:0051704	38	1	39	1360	0.61545
biological process	cell killing	GO:0001906	4	0	4	25	0.61545
biological process	reproductive process	GO:0022414	28	2	30	997	0.624918
biological process	reproduction	GO:0000003	28	2	30	1002	0.624918
biological process	developmental process	GO:0032502	77	8	85	3930	0.746
biological process	signaling	GO:0023052	58	6	64	2952	1
biological process	multicellular organismal process	GO:0032501	75	11	86	4269	1
biological process	biological phase	GO:0044848	1	0	1	2	1
biological process	immune system process	GO:0002376	22	1	23	923	1
biological process	biological adhesion	GO:0022610	16	3	19	728	1
biological process	cell aggregation	GO:0098743	1	0	1	3	1
biological process	response to stimulus	GO:0050896	79	8	87	4604	1
biological process	growth	GO:0040007	14	1	15	646	1
biological process	positive regulation of biological process	GO:0048518	38	3	41	2368	1
biological process	negative regulation of biological process	GO:0048519	38	3	41	2402	1
biological process	establishment of localization	GO:0051234	40	6	46	2702	1
biological process	locomotion	GO:0040011	17	0	17	1033	1
biological process	localization	GO:0051179	50	6	56	3387	1
biological process	rhythmic process	GO:0048511	3	0	3	178	1
biological process	behavior	GO:0007610	7	1	8	532	1
biological process	cellular component organization or biogenesis	GO:0071840	52	4	56	3804	1
biological process	cellular process	GO:0009987	172	20	192	11953	1
biological process	biological regulation	GO:0065007	99	12	111	7393	1
biological process	regulation of biological process	GO:0050789	89	8	97	6816	1
biological process	metabolic process	GO:0008152	100	17	117	9391	1
biological process	detoxification	GO:0098754	0	0	0	13	1
cellular component	extracellular region	GO:0005576	79	9	88	2313	3.7776e-11
cellular component	extracellular region part	GO:0044421	59	2	61	1559	2.4397e-07
cellular component	extracellular matrix	GO:0031012	15	0	15	232	0.0043285
cellular component	extracellular matrix component	GO:0044420	6	0	6	71	0.158611
cellular component	membrane part	GO:0044425	87	22	109	5377	0.724891
cellular component	membrane	GO:0016020	107	24	131	6680	0.724891
cellular component	supramolecular fiber	GO:0099512	16	0	16	605	1
cellular component	synapse	GO:0045202	13	1	14	628	1
cellular component	cell junction	GO:0030054	13	3	16	874	1
cellular component	synapse part	GO:0044456	9	0	9	506	1
cellular component	organelle part	GO:0044422	67	10	77	5273	1
cellular component	membrane-enclosed lumen	GO:0031974	24	1	25	2292	1
cellular component	cell	GO:0005623	161	28	189	12162	1
cellular component	cell part	GO:0044464	159	28	187	12144	1
cellular component	protein-containing complex	GO:0032991	25	7	32	3121	1
cellular component	organelle	GO:0043226	120	15	135	9691	1
cellular component	nucleoid	GO:0009295	0	0	0	27	1
cellular component	virion	GO:0019012	0	0	0	58	1
cellular component	other organism	GO:0044215	0	0	0	36	1
cellular component	other organism part	GO:0044217	0	0	0	36	1
cellular component	virion part	GO:0044423	0	0	0	43	1
cellular component	symplast	GO:0055044	0	0	0	2	1
molecular function	nutrient reservoir activity	GO:0045735	6	0	6	20	0.00017085
molecular function	enzyme regulator activity	GO:0030234	20	2	22	539	0.0047838
molecular function	molecular function regulator	GO:0098772	21	3	24	734	0.0379667
molecular function	transporter activity	GO:0005215	28	6	34	1333	0.112273
molecular function	electron transfer activity	GO:0009055	5	1	6	120	0.474394
molecular function	molecular transducer activity	GO:0060089	12	4	16	666	0.818751
molecular function	signal transducer activity	GO:0004871	14	4	18	848	1
molecular function	antioxidant activity	GO:0016209	3	0	3	72	1
molecular function	structural molecule activity	GO:0005198	12	0	12	613	1
molecular function	receptor regulator activity	GO:0030545	1	0	1	32	1
molecular function	channel regulator activity	GO:0016247	0	1	1	42	1
molecular function	transcription factor activity, protein binding	GO:0000988	4	0	4	242	1
molecular function	catalytic activity	GO:0003824	105	17	122	8656	1
molecular function	binding	GO:0005488	154	18	172	13063	1
molecular function	morphogen activity	GO:0016015	0	0	0	5	1
molecular function	metallochaperone activity	GO:0016530	0	0	0	3	1
molecular function	protein tag	GO:0031386	0	0	0	9	1
molecular function	chemoattractant activity	GO:0042056	0	0	0	2	1
molecular function	translation regulator activity	GO:0045182	0	0	0	14	1
molecular function	chemorepellent activity	GO:0045499	0	0	0	3	1

## Sheet: D_vs_A.sign_GO_categorie
Ontology	Term	GO.ID	Significant up	Significant down	Significant total gene	Annotated number	Q value
biological process	cellular component organization or biogenesis	GO:0071840	185	413	598	3804	0.000879214
biological process	positive regulation of biological process	GO:0048518	123	265	388	2368	0.00283107
biological process	negative regulation of biological process	GO:0048519	118	266	384	2402	0.0160552
biological process	regulation of biological process	GO:0050789	305	687	992	6816	0.016412
biological process	immune system process	GO:0002376	60	95	155	923	0.152966
biological process	biological regulation	GO:0065007	333	715	1048	7393	0.182972
biological process	developmental process	GO:0032502	244	334	578	3930	0.222734
biological process	reproduction	GO:0000003	69	84	153	1002	0.870037
biological process	reproductive process	GO:0022414	68	84	152	997	0.882355
biological process	cell aggregation	GO:0098743	1	1	2	3	0.882355
biological process	growth	GO:0040007	43	58	101	646	0.900758
biological process	multicellular organismal process	GO:0032501	254	347	601	4269	0.935773
biological process	signaling	GO:0023052	188	228	416	2952	1
biological process	multi-organism process	GO:0051704	94	102	196	1360	1
biological process	response to stimulus	GO:0050896	257	379	636	4604	1
biological process	cell killing	GO:0001906	4	1	5	25	1
biological process	localization	GO:0051179	179	287	466	3387	1
biological process	biological phase	GO:0044848	1	0	1	2	1
biological process	establishment of localization	GO:0051234	138	232	370	2702	1
biological process	cellular process	GO:0009987	538	1068	1606	11953	1
biological process	biological adhesion	GO:0022610	55	41	96	728	1
biological process	locomotion	GO:0040011	67	65	132	1033	1
biological process	detoxification	GO:0098754	0	1	1	13	1
biological process	behavior	GO:0007610	29	34	63	532	1
biological process	rhythmic process	GO:0048511	7	9	16	178	1
biological process	metabolic process	GO:0008152	341	854	1195	9391	1
cellular component	membrane-enclosed lumen	GO:0031974	75	344	419	2292	5.24667e-09
cellular component	organelle part	GO:0044422	208	612	820	5273	9.9162e-05
cellular component	organelle	GO:0043226	370	1038	1408	9691	0.00177075
cellular component	cell	GO:0005623	527	1194	1721	12162	0.00761613
cellular component	cell part	GO:0044464	523	1193	1716	12144	0.0138882
cellular component	protein-containing complex	GO:0032991	120	360	480	3121	0.0496415
cellular component	extracellular matrix component	GO:0044420	17	1	18	71	0.181884
cellular component	extracellular region part	GO:0044421	146	89	235	1559	0.619263
cellular component	virion part	GO:0044423	1	9	10	43	0.68575
cellular component	extracellular region	GO:0005576	222	118	340	2313	0.734461
cellular component	extracellular matrix	GO:0031012	35	5	40	232	0.766335
cellular component	supramolecular fiber	GO:0099512	46	45	91	605	1
cellular component	virion	GO:0019012	1	9	10	58	1
cellular component	cell junction	GO:0030054	59	61	120	874	1
cellular component	nucleoid	GO:0009295	0	4	4	27	1
cellular component	synapse	GO:0045202	37	42	79	628	1
cellular component	other organism	GO:0044215	2	1	3	36	1
cellular component	other organism part	GO:0044217	2	1	3	36	1
cellular component	synapse part	GO:0044456	25	34	59	506	1
cellular component	membrane	GO:0016020	368	453	821	6680	1
cellular component	membrane part	GO:0044425	306	303	609	5377	1
cellular component	symplast	GO:0055044	0	0	0	2	1
molecular function	enzyme regulator activity	GO:0030234	44	53	97	539	0.00075174
molecular function	molecular function regulator	GO:0098772	50	69	119	734	0.00269763
molecular function	binding	GO:0005488	566	941	1507	13063	0.117154
molecular function	nutrient reservoir activity	GO:0045735	7	0	7	20	0.208765
molecular function	structural molecule activity	GO:0005198	50	30	80	613	0.757718
molecular function	transcription factor activity, protein binding	GO:0000988	8	26	34	242	0.757718
molecular function	transporter activity	GO:0005215	82	77	159	1333	0.993899
molecular function	receptor regulator activity	GO:0030545	2	3	5	32	1
molecular function	metallochaperone activity	GO:0016530	0	1	1	3	1
molecular function	morphogen activity	GO:0016015	0	1	1	5	1
molecular function	translation regulator activity	GO:0045182	0	2	2	14	1
molecular function	antioxidant activity	GO:0016209	4	4	8	72	1
molecular function	electron transfer activity	GO:0009055	6	7	13	120	1
molecular function	channel regulator activity	GO:0016247	1	3	4	42	1
molecular function	signal transducer activity	GO:0004871	43	40	83	848	1
molecular function	molecular transducer activity	GO:0060089	34	22	56	666	1
molecular function	catalytic activity	GO:0003824	387	510	897	8656	1
molecular function	protein tag	GO:0031386	0	0	0	9	1
molecular function	chemoattractant activity	GO:0042056	0	0	0	2	1
molecular function	chemorepellent activity	GO:0045499	0	0	0	3	1

## Sheet: C_vs_B.sign_GO_categorie
Ontology	Term	GO.ID	Significant up	Significant down	Significant total gene	Annotated number	Q value
biological process	cell killing	GO:0001906	3	0	3	25	0.509944
biological process	developmental process	GO:0032502	26	12	38	3930	1
biological process	multicellular organismal process	GO:0032501	27	11	38	4269	1
biological process	multi-organism process	GO:0051704	14	2	16	1360	1
biological process	positive regulation of biological process	GO:0048518	18	5	23	2368	1
biological process	reproductive process	GO:0022414	9	3	12	997	1
biological process	reproduction	GO:0000003	9	3	12	1002	1
biological process	response to stimulus	GO:0050896	30	8	38	4604	1
biological process	rhythmic process	GO:0048511	2	1	3	178	1
biological process	negative regulation of biological process	GO:0048519	17	3	20	2402	1
biological process	immune system process	GO:0002376	9	0	9	923	1
biological process	biological regulation	GO:0065007	36	14	50	7393	1
biological process	localization	GO:0051179	15	9	24	3387	1
biological process	signaling	GO:0023052	16	5	21	2952	1
biological process	locomotion	GO:0040011	5	3	8	1033	1
biological process	growth	GO:0040007	4	1	5	646	1
biological process	establishment of localization	GO:0051234	13	5	18	2702	1
biological process	cellular component organization or biogenesis	GO:0071840	16	9	25	3804	1
biological process	biological adhesion	GO:0022610	3	2	5	728	1
biological process	regulation of biological process	GO:0050789	32	11	43	6816	1
biological process	behavior	GO:0007610	2	1	3	532	1
biological process	cellular process	GO:0009987	49	21	70	11953	1
biological process	metabolic process	GO:0008152	31	19	50	9391	1
biological process	biological phase	GO:0044848	0	0	0	2	1
biological process	cell aggregation	GO:0098743	0	0	0	3	1
biological process	detoxification	GO:0098754	0	0	0	13	1
cellular component	extracellular region	GO:0005576	23	9	32	2313	0.026758
cellular component	extracellular region part	GO:0044421	14	6	20	1559	0.844713
cellular component	synapse	GO:0045202	5	3	8	628	1
cellular component	extracellular matrix	GO:0031012	4	0	4	232	1
cellular component	cell junction	GO:0030054	6	3	9	874	1
cellular component	membrane part	GO:0044425	21	18	39	5377	1
cellular component	membrane	GO:0016020	26	20	46	6680	1
cellular component	extracellular matrix component	GO:0044420	1	0	1	71	1
cellular component	synapse part	GO:0044456	3	0	3	506	1
cellular component	supramolecular fiber	GO:0099512	3	0	3	605	1
cellular component	cell part	GO:0044464	48	25	73	12144	1
cellular component	cell	GO:0005623	48	25	73	12162	1
cellular component	membrane-enclosed lumen	GO:0031974	8	0	8	2292	1
cellular component	organelle part	GO:0044422	17	5	22	5273	1
cellular component	organelle	GO:0043226	35	13	48	9691	1
cellular component	protein-containing complex	GO:0032991	6	1	7	3121	1
cellular component	nucleoid	GO:0009295	0	0	0	27	1
cellular component	virion	GO:0019012	0	0	0	58	1
cellular component	other organism	GO:0044215	0	0	0	36	1
cellular component	other organism part	GO:0044217	0	0	0	36	1
cellular component	virion part	GO:0044423	0	0	0	43	1
cellular component	symplast	GO:0055044	0	0	0	2	1
molecular function	molecular function regulator	GO:0098772	5	5	10	734	0.958074
molecular function	enzyme regulator activity	GO:0030234	4	4	8	539	0.966398
molecular function	channel regulator activity	GO:0016247	1	1	2	42	1
molecular function	catalytic activity	GO:0003824	37	19	56	8656	1
molecular function	transporter activity	GO:0005215	8	4	12	1333	1
molecular function	molecular transducer activity	GO:0060089	4	3	7	666	1
molecular function	transcription factor activity, protein binding	GO:0000988	3	0	3	242	1
molecular function	signal transducer activity	GO:0004871	4	3	7	848	1
molecular function	antioxidant activity	GO:0016209	1	0	1	72	1
molecular function	electron transfer activity	GO:0009055	1	0	1	120	1
molecular function	structural molecule activity	GO:0005198	3	0	3	613	1
molecular function	binding	GO:0005488	45	14	59	13063	1
molecular function	morphogen activity	GO:0016015	0	0	0	5	1
molecular function	metallochaperone activity	GO:0016530	0	0	0	3	1
molecular function	receptor regulator activity	GO:0030545	0	0	0	32	1
molecular function	protein tag	GO:0031386	0	0	0	9	1
molecular function	chemoattractant activity	GO:0042056	0	0	0	2	1
molecular function	translation regulator activity	GO:0045182	0	0	0	14	1
molecular function	chemorepellent activity	GO:0045499	0	0	0	3	1
molecular function	nutrient reservoir activity	GO:0045735	0	0	0	20	1

## Sheet: D_vs_C.sign_GO_categorie
Ontology	Term	GO.ID	Significant up	Significant down	Significant total gene	Annotated number	Q value
biological process	regulation of biological process	GO:0050789	87	542	629	6816	0.000232503
biological process	biological regulation	GO:0065007	95	563	658	7393	0.012309
biological process	cellular component organization or biogenesis	GO:0071840	49	315	364	3804	0.0126937
biological process	positive regulation of biological process	GO:0048518	29	207	236	2368	0.0340462
biological process	negative regulation of biological process	GO:0048519	28	204	232	2402	0.124414
biological process	immune system process	GO:0002376	10	71	81	923	1
biological process	cellular process	GO:0009987	141	827	968	11953	1
biological process	growth	GO:0040007	10	46	56	646	1
biological process	localization	GO:0051179	46	232	278	3387	1
biological process	establishment of localization	GO:0051234	36	184	220	2702	1
biological process	reproduction	GO:0000003	18	63	81	1002	1
biological process	response to stimulus	GO:0050896	73	296	369	4604	1
biological process	reproductive process	GO:0022414	17	62	79	997	1
biological process	detoxification	GO:0098754	0	1	1	13	1
biological process	signaling	GO:0023052	57	175	232	2952	1
biological process	metabolic process	GO:0008152	87	662	749	9391	1
biological process	developmental process	GO:0032502	63	243	306	3930	1
biological process	behavior	GO:0007610	12	25	37	532	1
biological process	rhythmic process	GO:0048511	2	9	11	178	1
biological process	multicellular organismal process	GO:0032501	73	250	323	4269	1
biological process	biological adhesion	GO:0022610	19	30	49	728	1
biological process	multi-organism process	GO:0051704	22	72	94	1360	1
biological process	locomotion	GO:0040011	17	49	66	1033	1
biological process	cell killing	GO:0001906	0	0	0	25	1
biological process	biological phase	GO:0044848	0	0	0	2	1
biological process	cell aggregation	GO:0098743	0	0	0	3	1
cellular component	organelle	GO:0043226	98	822	920	9691	1.0231e-13
cellular component	cell	GO:0005623	147	934	1081	12162	3.57727e-10
cellular component	membrane-enclosed lumen	GO:0031974	17	259	276	2292	3.63231e-10
cellular component	cell part	GO:0044464	146	933	1079	12144	4.60957e-10
cellular component	organelle part	GO:0044422	55	480	535	5273	1.75918e-08
cellular component	protein-containing complex	GO:0032991	32	270	302	3121	0.0263876
cellular component	nucleoid	GO:0009295	0	4	4	27	1
cellular component	virion part	GO:0044423	0	4	4	43	1
cellular component	supramolecular fiber	GO:0099512	13	34	47	605	1
cellular component	virion	GO:0019012	0	4	4	58	1
cellular component	other organism	GO:0044215	0	2	2	36	1
cellular component	other organism part	GO:0044217	0	2	2	36	1
cellular component	extracellular matrix component	GO:0044420	3	0	3	71	1
cellular component	cell junction	GO:0030054	15	44	59	874	1
cellular component	extracellular matrix	GO:0031012	9	2	11	232	1
cellular component	synapse part	GO:0044456	7	22	29	506	1
cellular component	extracellular region part	GO:0044421	38	67	105	1559	1
cellular component	synapse	GO:0045202	10	26	36	628	1
cellular component	extracellular region	GO:0005576	68	81	149	2313	1
cellular component	membrane	GO:0016020	99	341	440	6680	1
cellular component	membrane part	GO:0044425	80	232	312	5377	1
cellular component	symplast	GO:0055044	0	0	0	2	1
molecular function	binding	GO:0005488	145	726	871	13063	0.012961
molecular function	transcription factor activity, protein binding	GO:0000988	3	24	27	242	0.15024
molecular function	enzyme regulator activity	GO:0030234	9	37	46	539	0.567947
molecular function	molecular function regulator	GO:0098772	9	47	56	734	0.878169
molecular function	translation regulator activity	GO:0045182	0	1	1	14	1
molecular function	nutrient reservoir activity	GO:0045735	1	0	1	20	1
molecular function	channel regulator activity	GO:0016247	0	2	2	42	1
molecular function	structural molecule activity	GO:0005198	14	21	35	613	1
molecular function	transporter activity	GO:0005215	23	54	77	1333	1
molecular function	signal transducer activity	GO:0004871	18	27	45	848	1
molecular function	antioxidant activity	GO:0016209	0	2	2	72	1
molecular function	electron transfer activity	GO:0009055	1	2	3	120	1
molecular function	molecular transducer activity	GO:0060089	15	14	29	666	1
molecular function	catalytic activity	GO:0003824	105	396	501	8656	1
molecular function	morphogen activity	GO:0016015	0	0	0	5	1
molecular function	metallochaperone activity	GO:0016530	0	0	0	3	1
molecular function	receptor regulator activity	GO:0030545	0	0	0	32	1
molecular function	protein tag	GO:0031386	0	0	0	9	1
molecular function	chemoattractant activity	GO:0042056	0	0	0	2	1
molecular function	chemorepellent activity	GO:0045499	0	0	0	3	1
