# Supplementary material for: Comparative transcriptomic analysis of the different developmental stages of ovary in red swamp crayfish Procambarus clarkii
Source: BMC Genomics. 2021 Mar 21;22:199. doi: 10.1186/s12864-021-07537-x (PMC7981885; doi:10.1186/s12864-021-07537-x)
Supplement: Supplementary file 12 — Additional file 12. [file 12864_2021_7537_MOESM12_ESM.xlsx]

## Sheet: Title Page
Comparative transcriptomic analysis of the different developmental stages of ovary in red swamp crayfish Procambarus clarkii Yizhi Zhong1, Wenbin Zhao1, Zhangsheng Tang1, Liming Huang1, Xiangxing Zhu2, Xiang Liang3, Aifen Yan2, Zhifa Lu1, Yanling Yu1, Dongsheng Tang2, Dapeng Wang1,* and Zhuanling Lu1,* 1Guangxi Academy of Fishery Sciences/Guangxi Key Laboratory of Aquatic Genetic Breeding and Hea…

## Sheet: B_vs_A GO_enrichment
Comparative transcriptomic analysis of the different developmental stages of ovary in red swamp crayfish Procambarus clarkii
Yizhi Zhong, Wenbin Zhao, Zhangsheng Tang, Liming Huang, Xiangxing Zhu, Xiang Liang, Aifen Yan, Zhifa Lu, Yanling Yu, Dongsheng Tang, Dapeng Wang, Zhuanling Lu
GO.ID	Term	Ontology	Significant	Annotated	Pvalue	Qvalue	Signi_id (log2foldchange)
GO:0022900	electron transport chain	biological process	6/98	58/13451	3.8e-06	0.0467742	TRINITY_DN45693_c1_g3(1.19350216972),TRINITY_DN52553_c1_g3(1.2416905276),TRINITY_DN53369_c5_g1(1.44882457592),TRINITY_DN53369_c5_g2(1.10410299531),TRINITY_DN53369_c5_g4(1.36631541712),TRINITY_DN53369_c5_g8(1.20837988112)
GO:1901135	carbohydrate derivative metabolic process	biological process	20/98	978/13451	2.1e-05	0.102575	TRINITY_DN38984_c9_g4(2.26789464798),TRINITY_DN39233_c4_g3(2.60238230673),TRINITY_DN39459_c4_g2(17.5743218878),TRINITY_DN39846_c2_g1(1.83199138602),TRINITY_DN40398_c3_g2(1.19287507451),TRINITY_DN42387_c6_g5(-1.3180186264),TRINITY_DN44240_c0_g4(1.79781113203),TRINITY_DN45723_c6_g1(2.45754113298),TRINITY_DN46273_c8_g2(1.36832915948),TRINITY_DN46454_c2_g3(1.92319268518),TRINITY_DN46536_c0_g1(1.49516…
GO:0022904	respiratory electron transport chain	biological process	5/98	48/13451	2.5e-05	0.102575	TRINITY_DN52553_c1_g3(1.2416905276),TRINITY_DN53369_c5_g1(1.44882457592),TRINITY_DN53369_c5_g2(1.10410299531),TRINITY_DN53369_c5_g4(1.36631541712),TRINITY_DN53369_c5_g8(1.20837988112)
GO:0043101	purine-containing compound salvage	biological process	3/98	10/13451	4.3e-05	0.132322	TRINITY_DN39846_c2_g1(1.83199138602),TRINITY_DN40398_c3_g2(1.19287507451),TRINITY_DN46905_c1_g1(1.3832304772)
GO:0014911	positive regulation of smooth muscle cell migration	biological process	3/98	11/13451	5.9e-05	0.145246	TRINITY_DN44995_c0_g2(1.26939127686),TRINITY_DN48448_c3_g1(2.77980243537),TRINITY_DN52175_c3_g3(-1.32718083964)
GO:0009101	glycoprotein biosynthetic process	biological process	10/98	313/13451	9.2e-05	0.150443	TRINITY_DN38984_c9_g4(2.26789464798),TRINITY_DN39233_c4_g3(2.60238230673),TRINITY_DN39459_c4_g2(17.5743218878),TRINITY_DN42387_c6_g5(-1.3180186264),TRINITY_DN44240_c0_g4(1.79781113203),TRINITY_DN45723_c6_g1(2.45754113298),TRINITY_DN46454_c2_g3(1.92319268518),TRINITY_DN47235_c5_g2(-1.628027182),TRINITY_DN51193_c3_g1(3.51749609733),TRINITY_DN52699_c0_g1(2.54171419972)
GO:0006486	protein glycosylation	biological process	9/98	256/13451	0.0001	0.150443	TRINITY_DN38984_c9_g4(2.26789464798),TRINITY_DN39233_c4_g3(2.60238230673),TRINITY_DN39459_c4_g2(17.5743218878),TRINITY_DN42387_c6_g5(-1.3180186264),TRINITY_DN45723_c6_g1(2.45754113298),TRINITY_DN46454_c2_g3(1.92319268518),TRINITY_DN47235_c5_g2(-1.628027182),TRINITY_DN51193_c3_g1(3.51749609733),TRINITY_DN52699_c0_g1(2.54171419972)
GO:0043413	macromolecule glycosylation	biological process	9/98	256/13451	0.0001	0.150443	TRINITY_DN38984_c9_g4(2.26789464798),TRINITY_DN39233_c4_g3(2.60238230673),TRINITY_DN39459_c4_g2(17.5743218878),TRINITY_DN42387_c6_g5(-1.3180186264),TRINITY_DN45723_c6_g1(2.45754113298),TRINITY_DN46454_c2_g3(1.92319268518),TRINITY_DN47235_c5_g2(-1.628027182),TRINITY_DN51193_c3_g1(3.51749609733),TRINITY_DN52699_c0_g1(2.54171419972)
GO:0070085	glycosylation	biological process	9/98	259/13451	0.00011	0.150443	TRINITY_DN38984_c9_g4(2.26789464798),TRINITY_DN39233_c4_g3(2.60238230673),TRINITY_DN39459_c4_g2(17.5743218878),TRINITY_DN42387_c6_g5(-1.3180186264),TRINITY_DN45723_c6_g1(2.45754113298),TRINITY_DN46454_c2_g3(1.92319268518),TRINITY_DN47235_c5_g2(-1.628027182),TRINITY_DN51193_c3_g1(3.51749609733),TRINITY_DN52699_c0_g1(2.54171419972)
GO:0034446	substrate adhesion-dependent cell spreading	biological process	4/98	39/13451	0.00018	0.172326	TRINITY_DN40937_c1_g4(1.19963069184),TRINITY_DN44995_c0_g2(1.26939127686),TRINITY_DN45221_c6_g2(1.07131513671),TRINITY_DN51991_c1_g2(1.61379549875)
GO:0009116	nucleoside metabolic process	biological process	5/98	73/13451	0.00019	0.172326	TRINITY_DN39846_c2_g1(1.83199138602),TRINITY_DN40398_c3_g2(1.19287507451),TRINITY_DN46536_c0_g1(1.49516384253),TRINITY_DN46905_c1_g1(1.3832304772),TRINITY_DN52861_c0_g3(1.15372876797)
GO:0009100	glycoprotein metabolic process	biological process	10/98	343/13451	0.0002	0.172326	TRINITY_DN38984_c9_g4(2.26789464798),TRINITY_DN39233_c4_g3(2.60238230673),TRINITY_DN39459_c4_g2(17.5743218878),TRINITY_DN42387_c6_g5(-1.3180186264),TRINITY_DN44240_c0_g4(1.79781113203),TRINITY_DN45723_c6_g1(2.45754113298),TRINITY_DN46454_c2_g3(1.92319268518),TRINITY_DN47235_c5_g2(-1.628027182),TRINITY_DN51193_c3_g1(3.51749609733),TRINITY_DN52699_c0_g1(2.54171419972)
GO:0042773	ATP synthesis coupled electron transport	biological process	4/98	40/13451	0.0002	0.172326	TRINITY_DN53369_c5_g1(1.44882457592),TRINITY_DN53369_c5_g2(1.10410299531),TRINITY_DN53369_c5_g4(1.36631541712),TRINITY_DN53369_c5_g8(1.20837988112)
GO:0009126	purine nucleoside monophosphate metabolic process	biological process	7/98	167/13451	0.00021	0.172326	TRINITY_DN40398_c3_g2(1.19287507451),TRINITY_DN44240_c0_g4(1.79781113203),TRINITY_DN46905_c1_g1(1.3832304772),TRINITY_DN53369_c5_g1(1.44882457592),TRINITY_DN53369_c5_g2(1.10410299531),TRINITY_DN53369_c5_g4(1.36631541712),TRINITY_DN53369_c5_g8(1.20837988112)
GO:0009167	purine ribonucleoside monophosphate metabolic process	biological process	7/98	167/13451	0.00021	0.172326	TRINITY_DN40398_c3_g2(1.19287507451),TRINITY_DN44240_c0_g4(1.79781113203),TRINITY_DN46905_c1_g1(1.3832304772),TRINITY_DN53369_c5_g1(1.44882457592),TRINITY_DN53369_c5_g2(1.10410299531),TRINITY_DN53369_c5_g4(1.36631541712),TRINITY_DN53369_c5_g8(1.20837988112)
GO:0014910	regulation of smooth muscle cell migration	biological process	3/98	17/13451	0.00024	0.173774	TRINITY_DN44995_c0_g2(1.26939127686),TRINITY_DN48448_c3_g1(2.77980243537),TRINITY_DN52175_c3_g3(-1.32718083964)
GO:0030154	cell differentiation	biological process	33/98	2491/13451	0.00024	0.173774	TRINITY_DN38475_c0_g1(-1.3440257324),TRINITY_DN39611_c2_g1(2.07649510674),TRINITY_DN40937_c1_g4(1.19963069184),TRINITY_DN42079_c7_g1(1.24601073112),TRINITY_DN44106_c0_g3(1.23112605945),TRINITY_DN44240_c0_g4(1.79781113203),TRINITY_DN44664_c4_g2(1.45305480487),TRINITY_DN44995_c0_g2(1.26939127686),TRINITY_DN45221_c6_g2(1.07131513671),TRINITY_DN45845_c4_g2(1.14798016072),TRINITY_DN46196_c1_g3(2.22388…
GO:0014812	muscle cell migration	biological process	3/98	18/13451	0.00028	0.181396	TRINITY_DN44995_c0_g2(1.26939127686),TRINITY_DN48448_c3_g1(2.77980243537),TRINITY_DN52175_c3_g3(-1.32718083964)
GO:0014909	smooth muscle cell migration	biological process	3/98	18/13451	0.00028	0.181396	TRINITY_DN44995_c0_g2(1.26939127686),TRINITY_DN48448_c3_g1(2.77980243537),TRINITY_DN52175_c3_g3(-1.32718083964)
GO:0009161	ribonucleoside monophosphate metabolic process	biological process	7/98	179/13451	0.00033	0.199289	TRINITY_DN40398_c3_g2(1.19287507451),TRINITY_DN44240_c0_g4(1.79781113203),TRINITY_DN46905_c1_g1(1.3832304772),TRINITY_DN53369_c5_g1(1.44882457592),TRINITY_DN53369_c5_g2(1.10410299531),TRINITY_DN53369_c5_g4(1.36631541712),TRINITY_DN53369_c5_g8(1.20837988112)
GO:1901657	glycosyl compound metabolic process	biological process	5/98	83/13451	0.00034	0.199289	TRINITY_DN39846_c2_g1(1.83199138602),TRINITY_DN40398_c3_g2(1.19287507451),TRINITY_DN46536_c0_g1(1.49516384253),TRINITY_DN46905_c1_g1(1.3832304772),TRINITY_DN52861_c0_g3(1.15372876797)
GO:0009123	nucleoside monophosphate metabolic process	biological process	7/98	185/13451	0.0004	0.2238	TRINITY_DN40398_c3_g2(1.19287507451),TRINITY_DN44240_c0_g4(1.79781113203),TRINITY_DN46905_c1_g1(1.3832304772),TRINITY_DN53369_c5_g1(1.44882457592),TRINITY_DN53369_c5_g2(1.10410299531),TRINITY_DN53369_c5_g4(1.36631541712),TRINITY_DN53369_c5_g8(1.20837988112)
GO:0007584	response to nutrient	biological process	5/98	87/13451	0.00043	0.230125	TRINITY_DN42355_c0_g3(-1.1334088712),TRINITY_DN44240_c0_g4(1.79781113203),TRINITY_DN44995_c0_g2(1.26939127686),TRINITY_DN51173_c0_g1(1.27814946684),TRINITY_DN52271_c3_g2(3.23806153964)
GO:0043094	cellular metabolic compound salvage	biological process	3/98	21/13451	0.00045	0.230794	TRINITY_DN39846_c2_g1(1.83199138602),TRINITY_DN40398_c3_g2(1.19287507451),TRINITY_DN46905_c1_g1(1.3832304772)
GO:0048869	cellular developmental process	biological process	33/98	2595/13451	0.00052	0.256027	TRINITY_DN38475_c0_g1(-1.3440257324),TRINITY_DN39611_c2_g1(2.07649510674),TRINITY_DN40937_c1_g4(1.19963069184),TRINITY_DN42079_c7_g1(1.24601073112),TRINITY_DN44106_c0_g3(1.23112605945),TRINITY_DN44240_c0_g4(1.79781113203),TRINITY_DN44664_c4_g2(1.45305480487),TRINITY_DN44995_c0_g2(1.26939127686),TRINITY_DN45221_c6_g2(1.07131513671),TRINITY_DN45845_c4_g2(1.14798016072),TRINITY_DN46196_c1_g3(2.22388…
GO:0072521	purine-containing compound metabolic process	biological process	9/98	325/13451	0.0006	0.276952	TRINITY_DN39846_c2_g1(1.83199138602),TRINITY_DN40398_c3_g2(1.19287507451),TRINITY_DN44240_c0_g4(1.79781113203),TRINITY_DN46536_c0_g1(1.49516384253),TRINITY_DN46905_c1_g1(1.3832304772),TRINITY_DN53369_c5_g1(1.44882457592),TRINITY_DN53369_c5_g2(1.10410299531),TRINITY_DN53369_c5_g4(1.36631541712),TRINITY_DN53369_c5_g8(1.20837988112)
GO:0055114	oxidation-reduction process	biological process	9/98	326/13451	0.00061	0.276952	TRINITY_DN41759_c4_g2(-1.33685371766),TRINITY_DN44240_c0_g4(1.79781113203),TRINITY_DN45693_c1_g3(1.19350216972),TRINITY_DN48448_c3_g1(2.77980243537),TRINITY_DN52553_c1_g3(1.2416905276),TRINITY_DN53369_c5_g1(1.44882457592),TRINITY_DN53369_c5_g2(1.10410299531),TRINITY_DN53369_c5_g4(1.36631541712),TRINITY_DN53369_c5_g8(1.20837988112)
GO:0006119	oxidative phosphorylation	biological process	4/98	54/13451	0.00063	0.276952	TRINITY_DN53369_c5_g1(1.44882457592),TRINITY_DN53369_c5_g2(1.10410299531),TRINITY_DN53369_c5_g4(1.36631541712),TRINITY_DN53369_c5_g8(1.20837988112)
GO:0055086	nucleobase-containing small molecule metabolic process	biological process	11/98	480/13451	0.00073	0.309847	TRINITY_DN39846_c2_g1(1.83199138602),TRINITY_DN40398_c3_g2(1.19287507451),TRINITY_DN44240_c0_g4(1.79781113203),TRINITY_DN46273_c8_g2(1.36832915948),TRINITY_DN46536_c0_g1(1.49516384253),TRINITY_DN46905_c1_g1(1.3832304772),TRINITY_DN52861_c0_g3(1.15372876797),TRINITY_DN53369_c5_g1(1.44882457592),TRINITY_DN53369_c5_g2(1.10410299531),TRINITY_DN53369_c5_g4(1.36631541712),TRINITY_DN53369_c5_g8(1.208379…
GO:0044332	Wnt signaling pathway involved in dorsal/ventral axis specification	biological process	2/98	6/13451	0.00077	0.315931	TRINITY_DN48330_c3_g1(2.99514180248),TRINITY_DN52271_c3_g1(1.80332911101)
GO:0007494	midgut development	biological process	3/98	26/13451	0.00086	0.341475	TRINITY_DN40937_c1_g4(1.19963069184),TRINITY_DN45221_c6_g2(1.07131513671),TRINITY_DN51991_c1_g2(1.61379549875)
GO:0044281	small molecule metabolic process	biological process	22/98	1494/13451	0.00093	0.35062	TRINITY_DN39846_c2_g1(1.83199138602),TRINITY_DN40337_c2_g3(1.23135732751),TRINITY_DN40398_c3_g2(1.19287507451),TRINITY_DN40922_c0_g1(1.70097191485),TRINITY_DN43674_c1_g3(1.61089868382),TRINITY_DN44106_c0_g3(1.23112605945),TRINITY_DN44240_c0_g4(1.79781113203),TRINITY_DN46273_c8_g2(1.36832915948),TRINITY_DN46454_c2_g3(1.92319268518),TRINITY_DN46536_c0_g1(1.49516384253),TRINITY_DN46905_c1_g1(1.38323…
GO:0015980	energy derivation by oxidation of organic compounds	biological process	6/98	155/13451	0.00094	0.35062	TRINITY_DN44240_c0_g4(1.79781113203),TRINITY_DN52553_c1_g3(1.2416905276),TRINITY_DN53369_c5_g1(1.44882457592),TRINITY_DN53369_c5_g2(1.10410299531),TRINITY_DN53369_c5_g4(1.36631541712),TRINITY_DN53369_c5_g8(1.20837988112)
GO:0008587	imaginal disc-derived wing margin morphogenesis	biological process	3/98	27/13451	0.00097	0.351169	TRINITY_DN45221_c6_g2(1.07131513671),TRINITY_DN46454_c2_g3(1.92319268518),TRINITY_DN51991_c1_g2(1.61379549875)
GO:0048477	oogenesis	biological process	9/98	355/13451	0.00112	0.393888	TRINITY_DN39611_c2_g1(2.07649510674),TRINITY_DN42079_c7_g1(1.24601073112),TRINITY_DN45221_c6_g2(1.07131513671),TRINITY_DN46454_c2_g3(1.92319268518),TRINITY_DN48315_c2_g4(1.67550448583),TRINITY_DN48363_c0_g1(1.75974521052),TRINITY_DN52153_c0_g3(2.09038268302),TRINITY_DN52989_c3_g1(1.7770509248),TRINITY_DN53236_c1_g2(1.29133752628)
GO:0033273	response to vitamin	biological process	3/98	29/13451	0.00119	0.406881	TRINITY_DN44240_c0_g4(1.79781113203),TRINITY_DN44995_c0_g2(1.26939127686),TRINITY_DN52271_c3_g2(3.23806153964)
GO:0007427	epithelial cell migration, open tracheal system	biological process	3/98	30/13451	0.00132	0.422925	TRINITY_DN45221_c6_g2(1.07131513671),TRINITY_DN49370_c1_g2(1.06115483656),TRINITY_DN51991_c1_g2(1.61379549875)
GO:0042775	mitochondrial ATP synthesis coupled electron transport	biological process	3/98	30/13451	0.00132	0.422925	TRINITY_DN53369_c5_g1(1.44882457592),TRINITY_DN53369_c5_g4(1.36631541712),TRINITY_DN53369_c5_g8(1.20837988112)
GO:0045333	cellular respiration	biological process	5/98	112/13451	0.00134	0.422925	TRINITY_DN52553_c1_g3(1.2416905276),TRINITY_DN53369_c5_g1(1.44882457592),TRINITY_DN53369_c5_g2(1.10410299531),TRINITY_DN53369_c5_g4(1.36631541712),TRINITY_DN53369_c5_g8(1.20837988112)
GO:0006091	generation of precursor metabolites and energy	biological process	7/98	231/13451	0.00148	0.455433	TRINITY_DN44240_c0_g4(1.79781113203),TRINITY_DN45693_c1_g3(1.19350216972),TRINITY_DN52553_c1_g3(1.2416905276),TRINITY_DN53369_c5_g1(1.44882457592),TRINITY_DN53369_c5_g2(1.10410299531),TRINITY_DN53369_c5_g4(1.36631541712),TRINITY_DN53369_c5_g8(1.20837988112)
GO:0048856	anatomical structure development	biological process	41/98	3734/13451	0.00182	0.523848	TRINITY_DN38475_c0_g1(-1.3440257324),TRINITY_DN39459_c4_g2(17.5743218878),TRINITY_DN39611_c2_g1(2.07649510674),TRINITY_DN40937_c1_g4(1.19963069184),TRINITY_DN42079_c7_g1(1.24601073112),TRINITY_DN44106_c0_g3(1.23112605945),TRINITY_DN44240_c0_g4(1.79781113203),TRINITY_DN44467_c2_g2(-1.20341185094),TRINITY_DN44664_c4_g2(1.45305480487),TRINITY_DN44707_c0_g1(3.46437767209),TRINITY_DN44995_c0_g2(1.2693…
GO:0007292	female gamete generation	biological process	9/98	381/13451	0.00182	0.523848	TRINITY_DN39611_c2_g1(2.07649510674),TRINITY_DN42079_c7_g1(1.24601073112),TRINITY_DN45221_c6_g2(1.07131513671),TRINITY_DN46454_c2_g3(1.92319268518),TRINITY_DN48315_c2_g4(1.67550448583),TRINITY_DN48363_c0_g1(1.75974521052),TRINITY_DN52153_c0_g3(2.09038268302),TRINITY_DN52989_c3_g1(1.7770509248),TRINITY_DN53236_c1_g2(1.29133752628)
GO:0006122	mitochondrial electron transport, ubiquinol to cytochrome c	biological process	2/98	9/13451	0.00183	0.523848	TRINITY_DN53369_c5_g1(1.44882457592),TRINITY_DN53369_c5_g4(1.36631541712)
GO:0033627	cell adhesion mediated by integrin	biological process	3/98	35/13451	0.00207	0.579082	TRINITY_DN40937_c1_g4(1.19963069184),TRINITY_DN45221_c6_g2(1.07131513671),TRINITY_DN51991_c1_g2(1.61379549875)
GO:0003344	pericardium morphogenesis	biological process	2/98	10/13451	0.00228	0.623656	TRINITY_DN45221_c6_g2(1.07131513671),TRINITY_DN52271_c3_g1(1.80332911101)
GO:0033500	carbohydrate homeostasis	biological process	4/98	77/13451	0.00239	0.625926	TRINITY_DN41241_c1_g1(2.61909040996),TRINITY_DN44240_c0_g4(1.79781113203),TRINITY_DN44467_c2_g2(-1.20341185094),TRINITY_DN48448_c3_g1(2.77980243537)
GO:0042593	glucose homeostasis	biological process	4/98	77/13451	0.00239	0.625926	TRINITY_DN41241_c1_g1(2.61909040996),TRINITY_DN44240_c0_g4(1.79781113203),TRINITY_DN44467_c2_g2(-1.20341185094),TRINITY_DN48448_c3_g1(2.77980243537)
GO:0006493	protein O-linked glycosylation	biological process	4/98	79/13451	0.00262	0.668548	TRINITY_DN39233_c4_g3(2.60238230673),TRINITY_DN39459_c4_g2(17.5743218878),TRINITY_DN46454_c2_g3(1.92319268518),TRINITY_DN52699_c0_g1(2.54171419972)
GO:0032502	developmental process	biological process	42/98	3930/13451	0.00269	0.668548	TRINITY_DN38475_c0_g1(-1.3440257324),TRINITY_DN39459_c4_g2(17.5743218878),TRINITY_DN39611_c2_g1(2.07649510674),TRINITY_DN40937_c1_g4(1.19963069184),TRINITY_DN42079_c7_g1(1.24601073112),TRINITY_DN44106_c0_g3(1.23112605945),TRINITY_DN44240_c0_g4(1.79781113203),TRINITY_DN44467_c2_g2(-1.20341185094),TRINITY_DN44664_c4_g2(1.45305480487),TRINITY_DN44707_c0_g1(3.46437767209),TRINITY_DN44995_c0_g2(1.2693…
GO:0007475	apposition of dorsal and ventral imaginal disc-derived wing surfaces	biological process	2/98	11/13451	0.00277	0.668548	TRINITY_DN45221_c6_g2(1.07131513671),TRINITY_DN51991_c1_g2(1.61379549875)
GO:0033280	response to vitamin D	biological process	2/98	11/13451	0.00277	0.668548	TRINITY_DN44240_c0_g4(1.79781113203),TRINITY_DN52271_c3_g2(3.23806153964)
GO:0046128	purine ribonucleoside metabolic process	biological process	3/98	39/13451	0.00283	0.669894	TRINITY_DN40398_c3_g2(1.19287507451),TRINITY_DN46536_c0_g1(1.49516384253),TRINITY_DN46905_c1_g1(1.3832304772)
GO:0055123	digestive system development	biological process	5/98	137/13451	0.00324	0.745378	TRINITY_DN40937_c1_g4(1.19963069184),TRINITY_DN44240_c0_g4(1.79781113203),TRINITY_DN44664_c4_g2(1.45305480487),TRINITY_DN45221_c6_g2(1.07131513671),TRINITY_DN51991_c1_g2(1.61379549875)
GO:0042278	purine nucleoside metabolic process	biological process	3/98	41/13451	0.00327	0.745378	TRINITY_DN40398_c3_g2(1.19287507451),TRINITY_DN46536_c0_g1(1.49516384253),TRINITY_DN46905_c1_g1(1.3832304772)
GO:0007281	germ cell development	biological process	9/98	420/13451	0.00351	0.785538	TRINITY_DN39611_c2_g1(2.07649510674),TRINITY_DN42079_c7_g1(1.24601073112),TRINITY_DN45221_c6_g2(1.07131513671),TRINITY_DN46454_c2_g3(1.92319268518),TRINITY_DN48315_c2_g4(1.67550448583),TRINITY_DN48363_c0_g1(1.75974521052),TRINITY_DN52153_c0_g3(2.09038268302),TRINITY_DN52989_c3_g1(1.7770509248),TRINITY_DN53236_c1_g2(1.29133752628)
GO:1901137	carbohydrate derivative biosynthetic process	biological process	11/98	591/13451	0.00376	0.816281	TRINITY_DN38984_c9_g4(2.26789464798),TRINITY_DN39233_c4_g3(2.60238230673),TRINITY_DN39459_c4_g2(17.5743218878),TRINITY_DN40398_c3_g2(1.19287507451),TRINITY_DN42387_c6_g5(-1.3180186264),TRINITY_DN44240_c0_g4(1.79781113203),TRINITY_DN45723_c6_g1(2.45754113298),TRINITY_DN46454_c2_g3(1.92319268518),TRINITY_DN47235_c5_g2(-1.628027182),TRINITY_DN51193_c3_g1(3.51749609733),TRINITY_DN52699_c0_g1(2.541714…
GO:0046034	ATP metabolic process	biological process	5/98	142/13451	0.00378	0.816281	TRINITY_DN44240_c0_g4(1.79781113203),TRINITY_DN53369_c5_g1(1.44882457592),TRINITY_DN53369_c5_g2(1.10410299531),TRINITY_DN53369_c5_g4(1.36631541712),TRINITY_DN53369_c5_g8(1.20837988112)
GO:0006520	cellular amino acid metabolic process	biological process	7/98	278/13451	0.00417	0.845747	TRINITY_DN40337_c2_g3(1.23135732751),TRINITY_DN44106_c0_g3(1.23112605945),TRINITY_DN46536_c0_g1(1.49516384253),TRINITY_DN48448_c3_g1(2.77980243537),TRINITY_DN51765_c1_g1(1.8468128165),TRINITY_DN52861_c0_g3(1.15372876797),TRINITY_DN52980_c1_g2(2.28752412308)
GO:0032501	multicellular organismal process	biological process	44/98	4269/13451	0.00418	0.845747	TRINITY_DN39459_c4_g2(17.5743218878),TRINITY_DN39611_c2_g1(2.07649510674),TRINITY_DN40337_c2_g3(1.23135732751),TRINITY_DN40937_c1_g4(1.19963069184),TRINITY_DN42079_c7_g1(1.24601073112),TRINITY_DN42355_c0_g3(-1.1334088712),TRINITY_DN43046_c3_g3(1.33175597876),TRINITY_DN44106_c0_g3(1.23112605945),TRINITY_DN44240_c0_g4(1.79781113203),TRINITY_DN44467_c2_g2(-1.20341185094),TRINITY_DN44664_c4_g2(1.4530…
GO:0003006	developmental process involved in reproduction	biological process	11/98	600/13451	0.00421	0.845747	TRINITY_DN39611_c2_g1(2.07649510674),TRINITY_DN42079_c7_g1(1.24601073112),TRINITY_DN44240_c0_g4(1.79781113203),TRINITY_DN45221_c6_g2(1.07131513671),TRINITY_DN46454_c2_g3(1.92319268518),TRINITY_DN48315_c2_g4(1.67550448583),TRINITY_DN48363_c0_g1(1.75974521052),TRINITY_DN52153_c0_g3(2.09038268302),TRINITY_DN52271_c3_g1(1.80332911101),TRINITY_DN52989_c3_g1(1.7770509248),TRINITY_DN53236_c1_g2(1.291337…
GO:0009066	aspartate family amino acid metabolic process	biological process	3/98	45/13451	0.00426	0.845747	TRINITY_DN40337_c2_g3(1.23135732751),TRINITY_DN46536_c0_g1(1.49516384253),TRINITY_DN51765_c1_g1(1.8468128165)
GO:0071333	cellular response to glucose stimulus	biological process	3/98	45/13451	0.00426	0.845747	TRINITY_DN41241_c1_g1(2.61909040996),TRINITY_DN44467_c2_g2(-1.20341185094),TRINITY_DN48448_c3_g1(2.77980243537)
GO:0048732	gland development	biological process	7/98	281/13451	0.00442	0.863584	TRINITY_DN40937_c1_g4(1.19963069184),TRINITY_DN44240_c0_g4(1.79781113203),TRINITY_DN44467_c2_g2(-1.20341185094),TRINITY_DN45221_c6_g2(1.07131513671),TRINITY_DN46994_c0_g1(-1.14960023187),TRINITY_DN51008_c1_g1(1.32188731912),TRINITY_DN51991_c1_g2(1.61379549875)
GO:0006120	mitochondrial electron transport, NADH to ubiquinone	biological process	2/98	14/13451	0.00452	0.869323	TRINITY_DN53369_c5_g1(1.44882457592),TRINITY_DN53369_c5_g8(1.20837988112)
GO:0051896	regulation of protein kinase B signaling	biological process	3/98	47/13451	0.00482	0.885513	TRINITY_DN44240_c0_g4(1.79781113203),TRINITY_DN44664_c4_g2(1.45305480487),TRINITY_DN48448_c3_g1(2.77980243537)
GO:0071326	cellular response to monosaccharide stimulus	biological process	3/98	47/13451	0.00482	0.885513	TRINITY_DN41241_c1_g1(2.61909040996),TRINITY_DN44467_c2_g2(-1.20341185094),TRINITY_DN48448_c3_g1(2.77980243537)
GO:0071331	cellular response to hexose stimulus	biological process	3/98	47/13451	0.00482	0.885513	TRINITY_DN41241_c1_g1(2.61909040996),TRINITY_DN44467_c2_g2(-1.20341185094),TRINITY_DN48448_c3_g1(2.77980243537)
GO:0009205	purine ribonucleoside triphosphate metabolic process	biological process	5/98	151/13451	0.00491	0.887274	TRINITY_DN44240_c0_g4(1.79781113203),TRINITY_DN53369_c5_g1(1.44882457592),TRINITY_DN53369_c5_g2(1.10410299531),TRINITY_DN53369_c5_g4(1.36631541712),TRINITY_DN53369_c5_g8(1.20837988112)
GO:0009112	nucleobase metabolic process	biological process	3/98	48/13451	0.00512	0.887274	TRINITY_DN40398_c3_g2(1.19287507451),TRINITY_DN46905_c1_g1(1.3832304772),TRINITY_DN52861_c0_g3(1.15372876797)
GO:0009199	ribonucleoside triphosphate metabolic process	biological process	5/98	153/13451	0.00519	0.887274	TRINITY_DN44240_c0_g4(1.79781113203),TRINITY_DN53369_c5_g1(1.44882457592),TRINITY_DN53369_c5_g2(1.10410299531),TRINITY_DN53369_c5_g4(1.36631541712),TRINITY_DN53369_c5_g8(1.20837988112)
GO:0009164	nucleoside catabolic process	biological process	2/98	15/13451	0.00519	0.887274	TRINITY_DN40398_c3_g2(1.19287507451),TRINITY_DN52861_c0_g3(1.15372876797)
GO:0060039	pericardium development	biological process	2/98	15/13451	0.00519	0.887274	TRINITY_DN45221_c6_g2(1.07131513671),TRINITY_DN52271_c3_g1(1.80332911101)
GO:0001678	cellular glucose homeostasis	biological process	3/98	49/13451	0.00542	0.897326	TRINITY_DN41241_c1_g1(2.61909040996),TRINITY_DN44467_c2_g2(-1.20341185094),TRINITY_DN48448_c3_g1(2.77980243537)
GO:0009144	purine nucleoside triphosphate metabolic process	biological process	5/98	155/13451	0.00548	0.897326	TRINITY_DN44240_c0_g4(1.79781113203),TRINITY_DN53369_c5_g1(1.44882457592),TRINITY_DN53369_c5_g2(1.10410299531),TRINITY_DN53369_c5_g4(1.36631541712),TRINITY_DN53369_c5_g8(1.20837988112)
GO:0034656	nucleobase-containing small molecule catabolic process	biological process	2/98	16/13451	0.0059	0.897326	TRINITY_DN40398_c3_g2(1.19287507451),TRINITY_DN52861_c0_g3(1.15372876797)
GO:0035099	hemocyte migration	biological process	2/98	16/13451	0.0059	0.897326	TRINITY_DN42079_c7_g1(1.24601073112),TRINITY_DN45221_c6_g2(1.07131513671)
GO:0043491	protein kinase B signaling	biological process	3/98	51/13451	0.00606	0.897326	TRINITY_DN44240_c0_g4(1.79781113203),TRINITY_DN44664_c4_g2(1.45305480487),TRINITY_DN48448_c3_g1(2.77980243537)
GO:0019693	ribose phosphate metabolic process	biological process	7/98	308/13451	0.00722	0.897326	TRINITY_DN44240_c0_g4(1.79781113203),TRINITY_DN46273_c8_g2(1.36832915948),TRINITY_DN46905_c1_g1(1.3832304772),TRINITY_DN53369_c5_g1(1.44882457592),TRINITY_DN53369_c5_g2(1.10410299531),TRINITY_DN53369_c5_g4(1.36631541712),TRINITY_DN53369_c5_g8(1.20837988112)
GO:0010121	arginine catabolic process to proline via ornithine	biological process	1/98	1/13451	0.00729	0.897326	TRINITY_DN44106_c0_g3(1.23112605945)
GO:0014707	branchiomeric skeletal muscle development	biological process	1/98	1/13451	0.00729	0.897326	TRINITY_DN51194_c5_g2(2.36988027038)
GO:0019493	arginine catabolic process to proline	biological process	1/98	1/13451	0.00729	0.897326	TRINITY_DN44106_c0_g3(1.23112605945)
GO:0019544	arginine catabolic process to glutamate	biological process	1/98	1/13451	0.00729	0.897326	TRINITY_DN44106_c0_g3(1.23112605945)
GO:0044179	hemolysis in other organism	biological process	1/98	1/13451	0.00729	0.897326	TRINITY_DN53190_c4_g1(1.60126304754)
GO:0044333	Wnt signaling pathway involved in digestive tract morphogenesis	biological process	1/98	1/13451	0.00729	0.897326	TRINITY_DN44664_c4_g2(1.45305480487)
GO:0051715	cytolysis in other organism	biological process	1/98	1/13451	0.00729	0.897326	TRINITY_DN53190_c4_g1(1.60126304754)
GO:0060169	negative regulation of adenosine receptor signaling pathway	biological process	1/98	1/13451	0.00729	0.897326	TRINITY_DN40398_c3_g2(1.19287507451)
GO:0060539	diaphragm development	biological process	1/98	1/13451	0.00729	0.897326	TRINITY_DN51194_c5_g2(2.36988027038)
GO:0060618	nipple development	biological process	1/98	1/13451	0.00729	0.897326	TRINITY_DN51008_c1_g1(1.32188731912)
GO:0060658	nipple morphogenesis	biological process	1/98	1/13451	0.00729	0.897326	TRINITY_DN51008_c1_g1(1.32188731912)
GO:0060978	angiogenesis involved in coronary vascular morphogenesis	biological process	1/98	1/13451	0.00729	0.897326	TRINITY_DN52175_c3_g3(-1.32718083964)
GO:0060981	cell migration involved in coronary angiogenesis	biological process	1/98	1/13451	0.00729	0.897326	TRINITY_DN52175_c3_g3(-1.32718083964)
GO:0061031	endodermal digestive tract morphogenesis	biological process	1/98	1/13451	0.00729	0.897326	TRINITY_DN40937_c1_g4(1.19963069184)
GO:0071307	cellular response to vitamin K	biological process	1/98	1/13451	0.00729	0.897326	TRINITY_DN44995_c0_g2(1.26939127686)
GO:1904207	regulation of chemokine (C-C motif) ligand 2 secretion	biological process	1/98	1/13451	0.00729	0.897326	TRINITY_DN44995_c0_g2(1.26939127686)
GO:1904209	positive regulation of chemokine (C-C motif) ligand 2 secretion	biological process	1/98	1/13451	0.00729	0.897326	TRINITY_DN44995_c0_g2(1.26939127686)
GO:1990523	bone regeneration	biological process	1/98	1/13451	0.00729	0.897326	TRINITY_DN44995_c0_g2(1.26939127686)
GO:2000056	regulation of Wnt signaling pathway involved in digestive tract morphogenesis	biological process	1/98	1/13451	0.00729	0.897326	TRINITY_DN44664_c4_g2(1.45305480487)
GO:2000057	negative regulation of Wnt signaling pathway involved in digestive tract morphogenesis	biological process	1/98	1/13451	0.00729	0.897326	TRINITY_DN44664_c4_g2(1.45305480487)
GO:2000341	regulation of chemokine (C-X-C motif) ligand 2 production	biological process	1/98	1/13451	0.00729	0.897326	TRINITY_DN44995_c0_g2(1.26939127686)
GO:2000343	positive regulation of chemokine (C-X-C motif) ligand 2 production	biological process	1/98	1/13451	0.00729	0.897326	TRINITY_DN44995_c0_g2(1.26939127686)
GO:0008150	biological_process	biological process	98/98	13451/13451	1	1	TRINITY_DN38475_c0_g1(-1.3440257324),TRINITY_DN38984_c9_g4(2.26789464798),TRINITY_DN39233_c4_g3(2.60238230673),TRINITY_DN39459_c4_g2(17.5743218878),TRINITY_DN39611_c2_g1(2.07649510674),TRINITY_DN39781_c1_g4(1.40415064548),TRINITY_DN39846_c2_g1(1.83199138602),TRINITY_DN40337_c2_g3(1.23135732751),TRINITY_DN40398_c3_g2(1.19287507451),TRINITY_DN40922_c0_g1(1.70097191485),TRINITY_DN40937_c1_g4(1.19963…
GO:0016324	apical plasma membrane	cellular component	9/109	166/14612	4.1e-06	0.0064534	TRINITY_DN42355_c0_g3(-1.1334088712),TRINITY_DN43749_c0_g1(2.63279444439),TRINITY_DN44467_c2_g2(-1.20341185094),TRINITY_DN45221_c6_g2(1.07131513671),TRINITY_DN48448_c3_g1(2.77980243537),TRINITY_DN51193_c3_g1(3.51749609733),TRINITY_DN51991_c1_g2(1.61379549875),TRINITY_DN52175_c3_g3(-1.32718083964),TRINITY_DN52271_c3_g2(3.23806153964)
GO:0070469	respiratory chain	cellular component	6/109	81/14612	3.1e-05	0.024397	TRINITY_DN45693_c1_g3(1.19350216972),TRINITY_DN47363_c0_g3(1.43112519497),TRINITY_DN53369_c5_g1(1.44882457592),TRINITY_DN53369_c5_g2(1.10410299531),TRINITY_DN53369_c5_g4(1.36631541712),TRINITY_DN53369_c5_g8(1.20837988112)
GO:0045177	apical part of cell	cellular component	9/109	228/14612	5.2e-05	0.0272827	TRINITY_DN42355_c0_g3(-1.1334088712),TRINITY_DN43749_c0_g1(2.63279444439),TRINITY_DN44467_c2_g2(-1.20341185094),TRINITY_DN45221_c6_g2(1.07131513671),TRINITY_DN48448_c3_g1(2.77980243537),TRINITY_DN51193_c3_g1(3.51749609733),TRINITY_DN51991_c1_g2(1.61379549875),TRINITY_DN52175_c3_g3(-1.32718083964),TRINITY_DN52271_c3_g2(3.23806153964)
GO:0043235	receptor complex	cellular component	7/109	161/14612	0.0002	0.0787	TRINITY_DN42355_c0_g3(-1.1334088712),TRINITY_DN44240_c0_g4(1.79781113203),TRINITY_DN45221_c6_g2(1.07131513671),TRINITY_DN48330_c3_g1(2.99514180248),TRINITY_DN51193_c3_g1(3.51749609733),TRINITY_DN51991_c1_g2(1.61379549875),TRINITY_DN52271_c3_g1(1.80332911101)
GO:0005576	extracellular region	cellular component	32/109	2313/14612	0.00026	0.081848	TRINITY_DN38550_c1_g2(2.02038628304),TRINITY_DN40922_c0_g1(1.70097191485),TRINITY_DN40937_c1_g4(1.19963069184),TRINITY_DN42508_c0_g2(-1.00831323341),TRINITY_DN43168_c6_g1(2.87675619405),TRINITY_DN43203_c3_g2(1.40831358009),TRINITY_DN43712_c1_g1(1.10981171853),TRINITY_DN43749_c0_g1(2.63279444439),TRINITY_DN43826_c1_g3(1.54871609729),TRINITY_DN44240_c0_g4(1.79781113203),TRINITY_DN44591_c3_g1(1.0044…
GO:0016021	integral component of membrane	cellular component	52/109	4621/14612	0.00032	0.0839467	TRINITY_DN37239_c0_g1(4.18437276111),TRINITY_DN38984_c9_g4(2.26789464798),TRINITY_DN39233_c4_g3(2.60238230673),TRINITY_DN39390_c8_g4(1.82162018067),TRINITY_DN39459_c4_g2(17.5743218878),TRINITY_DN42283_c0_g1(-1.83035088047),TRINITY_DN42355_c0_g3(-1.1334088712),TRINITY_DN42387_c6_g5(-1.3180186264),TRINITY_DN43046_c3_g3(1.33175597876),TRINITY_DN43674_c1_g3(1.61089868382),TRINITY_DN43749_c0_g1(2.6327…
GO:0031224	intrinsic component of membrane	cellular component	52/109	4724/14612	0.00057	0.128169	TRINITY_DN37239_c0_g1(4.18437276111),TRINITY_DN38984_c9_g4(2.26789464798),TRINITY_DN39233_c4_g3(2.60238230673),TRINITY_DN39390_c8_g4(1.82162018067),TRINITY_DN39459_c4_g2(17.5743218878),TRINITY_DN42283_c0_g1(-1.83035088047),TRINITY_DN42355_c0_g3(-1.1334088712),TRINITY_DN42387_c6_g5(-1.3180186264),TRINITY_DN43046_c3_g3(1.33175597876),TRINITY_DN43674_c1_g3(1.61089868382),TRINITY_DN43749_c0_g1(2.6327…
GO:0070069	cytochrome complex	cellular component	3/109	24/14612	0.00073	0.143627	TRINITY_DN47363_c0_g3(1.43112519497),TRINITY_DN53369_c5_g1(1.44882457592),TRINITY_DN53369_c5_g4(1.36631541712)
GO:0045275	respiratory chain complex III	cellular component	2/109	8/14612	0.0015	0.262333	TRINITY_DN53369_c5_g1(1.44882457592),TRINITY_DN53369_c5_g4(1.36631541712)
GO:0044425	membrane part	cellular component	55/109	5377/14612	0.00237	0.373038	TRINITY_DN37239_c0_g1(4.18437276111),TRINITY_DN38984_c9_g4(2.26789464798),TRINITY_DN39233_c4_g3(2.60238230673),TRINITY_DN39390_c8_g4(1.82162018067),TRINITY_DN39459_c4_g2(17.5743218878),TRINITY_DN39781_c1_g4(1.40415064548),TRINITY_DN40398_c3_g2(1.19287507451),TRINITY_DN42283_c0_g1(-1.83035088047),TRINITY_DN42355_c0_g3(-1.1334088712),TRINITY_DN42387_c6_g5(-1.3180186264),TRINITY_DN43046_c3_g3(1.3317…
GO:0031526	brush border membrane	cellular component	3/109	40/14612	0.00326	0.466476	TRINITY_DN50134_c0_g3(1.5748000357),TRINITY_DN51193_c3_g1(3.51749609733),TRINITY_DN52271_c3_g2(3.23806153964)
GO:0016020	membrane	cellular component	64/109	6680/14612	0.00422	0.553523	TRINITY_DN37239_c0_g1(4.18437276111),TRINITY_DN38984_c9_g4(2.26789464798),TRINITY_DN39233_c4_g3(2.60238230673),TRINITY_DN39390_c8_g4(1.82162018067),TRINITY_DN39459_c4_g2(17.5743218878),TRINITY_DN39781_c1_g4(1.40415064548),TRINITY_DN40398_c3_g2(1.19287507451),TRINITY_DN42079_c7_g1(1.24601073112),TRINITY_DN42283_c0_g1(-1.83035088047),TRINITY_DN42355_c0_g3(-1.1334088712),TRINITY_DN42387_c6_g5(-1.318…
GO:0044421	extracellular region part	cellular component	21/109	1559/14612	0.00518	0.602617	TRINITY_DN40922_c0_g1(1.70097191485),TRINITY_DN40937_c1_g4(1.19963069184),TRINITY_DN42508_c0_g2(-1.00831323341),TRINITY_DN43168_c6_g1(2.87675619405),TRINITY_DN43749_c0_g1(2.63279444439),TRINITY_DN43826_c1_g3(1.54871609729),TRINITY_DN44240_c0_g4(1.79781113203),TRINITY_DN44591_c3_g1(1.00444010122),TRINITY_DN44995_c0_g2(1.26939127686),TRINITY_DN45723_c6_g1(2.45754113298),TRINITY_DN45759_c0_g7(-1.069…
GO:0098590	plasma membrane region	cellular component	12/109	691/14612	0.00536	0.602617	TRINITY_DN42355_c0_g3(-1.1334088712),TRINITY_DN43749_c0_g1(2.63279444439),TRINITY_DN44240_c0_g4(1.79781113203),TRINITY_DN44467_c2_g2(-1.20341185094),TRINITY_DN45221_c6_g2(1.07131513671),TRINITY_DN48448_c3_g1(2.77980243537),TRINITY_DN50134_c0_g3(1.5748000357),TRINITY_DN51193_c3_g1(3.51749609733),TRINITY_DN51983_c1_g1(1.22705021266),TRINITY_DN51991_c1_g2(1.61379549875),TRINITY_DN52175_c3_g3(-1.3271…
GO:1902560	GMP reductase complex	cellular component	1/109	1/14612	0.00746	0.759018	TRINITY_DN46905_c1_g1(1.3832304772)
GO:0031012	extracellular matrix	cellular component	6/109	232/14612	0.00783	0.759018	TRINITY_DN40937_c1_g4(1.19963069184),TRINITY_DN44995_c0_g2(1.26939127686),TRINITY_DN45759_c0_g7(-1.06942803398),TRINITY_DN45819_c5_g1(1.33890887124),TRINITY_DN48958_c1_g1(-1.36037164357),TRINITY_DN52175_c3_g1(-1.53466453702)
GO:0008305	integrin complex	cellular component	2/109	19/14612	0.00868	0.759018	TRINITY_DN45221_c6_g2(1.07131513671),TRINITY_DN51991_c1_g2(1.61379549875)
GO:0098636	protein complex involved in cell adhesion	cellular component	2/109	19/14612	0.00868	0.759018	TRINITY_DN45221_c6_g2(1.07131513671),TRINITY_DN51991_c1_g2(1.61379549875)
GO:0098803	respiratory chain complex	cellular component	3/109	59/14612	0.0097	0.798805	TRINITY_DN47363_c0_g3(1.43112519497),TRINITY_DN53369_c5_g1(1.44882457592),TRINITY_DN53369_c5_g4(1.36631541712)
GO:0005903	brush border	cellular component	3/109	60/14612	0.01015	0.798805	TRINITY_DN50134_c0_g3(1.5748000357),TRINITY_DN51193_c3_g1(3.51749609733),TRINITY_DN52271_c3_g2(3.23806153964)
GO:0005615	extracellular space	cellular component	18/109	1369/14612	0.01235	0.849452	TRINITY_DN40922_c0_g1(1.70097191485),TRINITY_DN42508_c0_g2(-1.00831323341),TRINITY_DN43168_c6_g1(2.87675619405),TRINITY_DN43749_c0_g1(2.63279444439),TRINITY_DN43826_c1_g3(1.54871609729),TRINITY_DN44240_c0_g4(1.79781113203),TRINITY_DN44591_c3_g1(1.00444010122),TRINITY_DN44995_c0_g2(1.26939127686),TRINITY_DN45723_c6_g1(2.45754113298),TRINITY_DN45819_c5_g1(1.33890887124),TRINITY_DN48567_c1_g1(-1.673…
GO:0098797	plasma membrane protein complex	cellular component	6/109	260/14612	0.01323	0.849452	TRINITY_DN42355_c0_g3(-1.1334088712),TRINITY_DN44240_c0_g4(1.79781113203),TRINITY_DN45221_c6_g2(1.07131513671),TRINITY_DN48448_c3_g1(2.77980243537),TRINITY_DN51991_c1_g2(1.61379549875),TRINITY_DN52271_c3_g1(1.80332911101)
GO:0009986	cell surface	cellular component	6/109	261/14612	0.01346	0.849452	TRINITY_DN40398_c3_g2(1.19287507451),TRINITY_DN48958_c1_g1(-1.36037164357),TRINITY_DN49370_c1_g2(1.06115483656),TRINITY_DN51173_c0_g1(1.27814946684),TRINITY_DN51378_c0_g2(1.39747502346),TRINITY_DN52271_c3_g1(1.80332911101)
GO:0030173	integral component of Golgi membrane	cellular component	2/109	25/14612	0.01479	0.849452	TRINITY_DN46454_c2_g3(1.92319268518),TRINITY_DN52699_c0_g1(2.54171419972)
GO:0016939	kinesin II complex	cellular component	1/109	2/14612	0.01486	0.849452	TRINITY_DN42508_c0_g2(-1.00831323341)
GO:0043020	NADPH oxidase complex	cellular component	1/109	2/14612	0.01486	0.849452	TRINITY_DN48448_c3_g1(2.77980243537)
GO:1990851	Wnt-Frizzled-LRP5/6 complex	cellular component	1/109	2/14612	0.01486	0.849452	TRINITY_DN52271_c3_g1(1.80332911101)
GO:0005886	plasma membrane	cellular component	30/109	2737/14612	0.01556	0.849452	TRINITY_DN40398_c3_g2(1.19287507451),TRINITY_DN42079_c7_g1(1.24601073112),TRINITY_DN42283_c0_g1(-1.83035088047),TRINITY_DN42355_c0_g3(-1.1334088712),TRINITY_DN43027_c1_g4(1.54770157851),TRINITY_DN43749_c0_g1(2.63279444439),TRINITY_DN43826_c1_g3(1.54871609729),TRINITY_DN44240_c0_g4(1.79781113203),TRINITY_DN44467_c2_g2(-1.20341185094),TRINITY_DN44591_c3_g1(1.00444010122),TRINITY_DN44977_c2_g1(1.486…
GO:1990204	oxidoreductase complex	cellular component	3/109	71/14612	0.01599	0.849452	TRINITY_DN48448_c3_g1(2.77980243537),TRINITY_DN53369_c5_g1(1.44882457592),TRINITY_DN53369_c5_g4(1.36631541712)
GO:0071944	cell periphery	cellular component	31/109	2862/14612	0.0162	0.849452	TRINITY_DN40398_c3_g2(1.19287507451),TRINITY_DN42079_c7_g1(1.24601073112),TRINITY_DN42283_c0_g1(-1.83035088047),TRINITY_DN42355_c0_g3(-1.1334088712),TRINITY_DN43027_c1_g4(1.54770157851),TRINITY_DN43749_c0_g1(2.63279444439),TRINITY_DN43826_c1_g3(1.54871609729),TRINITY_DN44240_c0_g4(1.79781113203),TRINITY_DN44467_c2_g2(-1.20341185094),TRINITY_DN44591_c3_g1(1.00444010122),TRINITY_DN44977_c2_g1(1.486…
GO:0044459	plasma membrane part	cellular component	19/109	1520/14612	0.01673	0.849452	TRINITY_DN40398_c3_g2(1.19287507451),TRINITY_DN42355_c0_g3(-1.1334088712),TRINITY_DN43749_c0_g1(2.63279444439),TRINITY_DN44240_c0_g4(1.79781113203),TRINITY_DN44467_c2_g2(-1.20341185094),TRINITY_DN44591_c3_g1(1.00444010122),TRINITY_DN45221_c6_g2(1.07131513671),TRINITY_DN46693_c3_g1(1.68621834791),TRINITY_DN48448_c3_g1(2.77980243537),TRINITY_DN50134_c0_g3(1.5748000357),TRINITY_DN51193_c3_g1(3.51749…
GO:0031090	organelle membrane	cellular component	20/109	1633/14612	0.01731	0.851436	TRINITY_DN38984_c9_g4(2.26789464798),TRINITY_DN39233_c4_g3(2.60238230673),TRINITY_DN42387_c6_g5(-1.3180186264),TRINITY_DN44240_c0_g4(1.79781113203),TRINITY_DN45693_c1_g3(1.19350216972),TRINITY_DN45723_c6_g1(2.45754113298),TRINITY_DN46273_c8_g2(1.36832915948),TRINITY_DN46454_c2_g3(1.92319268518),TRINITY_DN47235_c5_g2(-1.628027182),TRINITY_DN47363_c0_g3(1.43112519497),TRINITY_DN50134_c0_g3(1.574800…
GO:0031228	intrinsic component of Golgi membrane	cellular component	2/109	29/14612	0.01963	0.936292	TRINITY_DN46454_c2_g3(1.92319268518),TRINITY_DN52699_c0_g1(2.54171419972)
GO:0005899	insulin receptor complex	cellular component	1/109	3/14612	0.02221	0.971071	TRINITY_DN44240_c0_g4(1.79781113203)
GO:0098595	perivitelline space	cellular component	1/109	3/14612	0.02221	0.971071	TRINITY_DN49370_c1_g2(1.06115483656)
GO:1990909	Wnt signalosome	cellular component	1/109	3/14612	0.02221	0.971071	TRINITY_DN52271_c3_g1(1.80332911101)
GO:0098862	cluster of actin-based cell projections	cellular component	3/109	85/14612	0.02565	1	TRINITY_DN50134_c0_g3(1.5748000357),TRINITY_DN51193_c3_g1(3.51749609733),TRINITY_DN52271_c3_g2(3.23806153964)
GO:0009925	basal plasma membrane	cellular component	2/109	34/14612	0.02649	1	TRINITY_DN45221_c6_g2(1.07131513671),TRINITY_DN51991_c1_g2(1.61379549875)
GO:0098796	membrane protein complex	cellular component	10/109	670/14612	0.02791	1	TRINITY_DN42355_c0_g3(-1.1334088712),TRINITY_DN44240_c0_g4(1.79781113203),TRINITY_DN45221_c6_g2(1.07131513671),TRINITY_DN47363_c0_g3(1.43112519497),TRINITY_DN48448_c3_g1(2.77980243537),TRINITY_DN51983_c1_g1(1.22705021266),TRINITY_DN51991_c1_g2(1.61379549875),TRINITY_DN52271_c3_g1(1.80332911101),TRINITY_DN53369_c5_g1(1.44882457592),TRINITY_DN53369_c5_g4(1.36631541712)
GO:0012505	endomembrane system	cellular component	25/109	2286/14612	0.02867	1	TRINITY_DN38984_c9_g4(2.26789464798),TRINITY_DN39233_c4_g3(2.60238230673),TRINITY_DN39459_c4_g2(17.5743218878),TRINITY_DN39781_c1_g4(1.40415064548),TRINITY_DN40937_c1_g4(1.19963069184),TRINITY_DN41759_c4_g2(-1.33685371766),TRINITY_DN42387_c6_g5(-1.3180186264),TRINITY_DN43046_c3_g3(1.33175597876),TRINITY_DN43674_c1_g3(1.61089868382),TRINITY_DN44240_c0_g4(1.79781113203),TRINITY_DN44977_c2_g1(1.4866…
GO:0070062	extracellular exosome	cellular component	13/109	985/14612	0.03156	1	TRINITY_DN40922_c0_g1(1.70097191485),TRINITY_DN42508_c0_g2(-1.00831323341),TRINITY_DN43749_c0_g1(2.63279444439),TRINITY_DN44240_c0_g4(1.79781113203),TRINITY_DN44591_c3_g1(1.00444010122),TRINITY_DN45723_c6_g1(2.45754113298),TRINITY_DN45819_c5_g1(1.33890887124),TRINITY_DN51173_c0_g1(1.27814946684),TRINITY_DN51193_c3_g1(3.51749609733),TRINITY_DN52175_c3_g1(-1.53466453702),TRINITY_DN52699_c0_g1(2.541…
GO:1903561	extracellular vesicle	cellular component	13/109	995/14612	0.03385	1	TRINITY_DN40922_c0_g1(1.70097191485),TRINITY_DN42508_c0_g2(-1.00831323341),TRINITY_DN43749_c0_g1(2.63279444439),TRINITY_DN44240_c0_g4(1.79781113203),TRINITY_DN44591_c3_g1(1.00444010122),TRINITY_DN45723_c6_g1(2.45754113298),TRINITY_DN45819_c5_g1(1.33890887124),TRINITY_DN51173_c0_g1(1.27814946684),TRINITY_DN51193_c3_g1(3.51749609733),TRINITY_DN52175_c3_g1(-1.53466453702),TRINITY_DN52699_c0_g1(2.541…
GO:0005783	endoplasmic reticulum	cellular component	13/109	997/14612	0.03432	1	TRINITY_DN39459_c4_g2(17.5743218878),TRINITY_DN39781_c1_g4(1.40415064548),TRINITY_DN41759_c4_g2(-1.33685371766),TRINITY_DN43046_c3_g3(1.33175597876),TRINITY_DN43674_c1_g3(1.61089868382),TRINITY_DN46273_c8_g2(1.36832915948),TRINITY_DN46454_c2_g3(1.92319268518),TRINITY_DN46536_c0_g1(1.49516384253),TRINITY_DN48448_c3_g1(2.77980243537),TRINITY_DN51173_c0_g1(1.27814946684),TRINITY_DN51193_c3_g1(3.5174…
GO:0043230	extracellular organelle	cellular component	13/109	1003/14612	0.03577	1	TRINITY_DN40922_c0_g1(1.70097191485),TRINITY_DN42508_c0_g2(-1.00831323341),TRINITY_DN43749_c0_g1(2.63279444439),TRINITY_DN44240_c0_g4(1.79781113203),TRINITY_DN44591_c3_g1(1.00444010122),TRINITY_DN45723_c6_g1(2.45754113298),TRINITY_DN45819_c5_g1(1.33890887124),TRINITY_DN51173_c0_g1(1.27814946684),TRINITY_DN51193_c3_g1(3.51749609733),TRINITY_DN52175_c3_g1(-1.53466453702),TRINITY_DN52699_c0_g1(2.541…
GO:0005743	mitochondrial inner membrane	cellular component	6/109	329/14612	0.0366	1	TRINITY_DN45693_c1_g3(1.19350216972),TRINITY_DN47363_c0_g3(1.43112519497),TRINITY_DN52553_c1_g3(1.2416905276),TRINITY_DN53369_c5_g1(1.44882457592),TRINITY_DN53369_c5_g2(1.10410299531),TRINITY_DN53369_c5_g4(1.36631541712)
GO:0043190	ATP-binding cassette (ABC) transporter complex	cellular component	1/109	5/14612	0.03675	1	TRINITY_DN42355_c0_g3(-1.1334088712)
GO:0098802	plasma membrane receptor complex	cellular component	3/109	98/14612	0.03687	1	TRINITY_DN44240_c0_g4(1.79781113203),TRINITY_DN45221_c6_g2(1.07131513671),TRINITY_DN51991_c1_g2(1.61379549875)
GO:0044444	cytoplasmic part	cellular component	46/109	4926/14612	0.03914	1	TRINITY_DN38475_c0_g1(-1.3440257324),TRINITY_DN38984_c9_g4(2.26789464798),TRINITY_DN39233_c4_g3(2.60238230673),TRINITY_DN39459_c4_g2(17.5743218878),TRINITY_DN39781_c1_g4(1.40415064548),TRINITY_DN40337_c2_g3(1.23135732751),TRINITY_DN40398_c3_g2(1.19287507451),TRINITY_DN40922_c0_g1(1.70097191485),TRINITY_DN41759_c4_g2(-1.33685371766),TRINITY_DN42387_c6_g5(-1.3180186264),TRINITY_DN42508_c0_g2(-1.008…
GO:0005794	Golgi apparatus	cellular component	12/109	919/14612	0.04099	1	TRINITY_DN38984_c9_g4(2.26789464798),TRINITY_DN39233_c4_g3(2.60238230673),TRINITY_DN42387_c6_g5(-1.3180186264),TRINITY_DN44995_c0_g2(1.26939127686),TRINITY_DN45723_c6_g1(2.45754113298),TRINITY_DN46273_c8_g2(1.36832915948),TRINITY_DN46454_c2_g3(1.92319268518),TRINITY_DN47235_c5_g2(-1.628027182),TRINITY_DN51173_c0_g1(1.27814946684),TRINITY_DN51193_c3_g1(3.51749609733),TRINITY_DN51983_c1_g1(1.227050…
GO:0060205	cytoplasmic vesicle lumen	cellular component	1/109	6/14612	0.04394	1	TRINITY_DN40398_c3_g2(1.19287507451)
GO:0005925	focal adhesion	cellular component	4/109	178/14612	0.04422	1	TRINITY_DN45221_c6_g2(1.07131513671),TRINITY_DN48448_c3_g1(2.77980243537),TRINITY_DN49370_c1_g2(1.06115483656),TRINITY_DN51991_c1_g2(1.61379549875)
GO:0031966	mitochondrial membrane	cellular component	7/109	437/14612	0.04506	1	TRINITY_DN45693_c1_g3(1.19350216972),TRINITY_DN47363_c0_g3(1.43112519497),TRINITY_DN52553_c1_g3(1.2416905276),TRINITY_DN53369_c5_g1(1.44882457592),TRINITY_DN53369_c5_g2(1.10410299531),TRINITY_DN53369_c5_g4(1.36631541712),TRINITY_DN53369_c5_g8(1.20837988112)
GO:0005924	cell-substrate adherens junction	cellular component	4/109	180/14612	0.04575	1	TRINITY_DN45221_c6_g2(1.07131513671),TRINITY_DN48448_c3_g1(2.77980243537),TRINITY_DN49370_c1_g2(1.06115483656),TRINITY_DN51991_c1_g2(1.61379549875)
GO:0031226	intrinsic component of plasma membrane	cellular component	12/109	935/14612	0.04575	1	TRINITY_DN43749_c0_g1(2.63279444439),TRINITY_DN44240_c0_g4(1.79781113203),TRINITY_DN44467_c2_g2(-1.20341185094),TRINITY_DN44591_c3_g1(1.00444010122),TRINITY_DN45221_c6_g2(1.07131513671),TRINITY_DN46693_c3_g1(1.68621834791),TRINITY_DN48448_c3_g1(2.77980243537),TRINITY_DN51991_c1_g2(1.61379549875),TRINITY_DN52175_c3_g3(-1.32718083964),TRINITY_DN52478_c1_g1(1.32491167231),TRINITY_DN52888_c2_g1(1.559…
GO:0019866	organelle inner membrane	cellular component	6/109	348/14612	0.04597	1	TRINITY_DN45693_c1_g3(1.19350216972),TRINITY_DN47363_c0_g3(1.43112519497),TRINITY_DN52553_c1_g3(1.2416905276),TRINITY_DN53369_c5_g1(1.44882457592),TRINITY_DN53369_c5_g2(1.10410299531),TRINITY_DN53369_c5_g4(1.36631541712)
GO:0005578	proteinaceous extracellular matrix	cellular component	4/109	181/14612	0.04652	1	TRINITY_DN40937_c1_g4(1.19963069184),TRINITY_DN44995_c0_g2(1.26939127686),TRINITY_DN48958_c1_g1(-1.36037164357),TRINITY_DN52175_c3_g1(-1.53466453702)
GO:0045178	basal part of cell	cellular component	2/109	47/14612	0.04796	1	TRINITY_DN45221_c6_g2(1.07131513671),TRINITY_DN51991_c1_g2(1.61379549875)
GO:0098791	Golgi subcompartment	cellular component	8/109	539/14612	0.04836	1	TRINITY_DN38984_c9_g4(2.26789464798),TRINITY_DN39233_c4_g3(2.60238230673),TRINITY_DN42387_c6_g5(-1.3180186264),TRINITY_DN44995_c0_g2(1.26939127686),TRINITY_DN45723_c6_g1(2.45754113298),TRINITY_DN46454_c2_g3(1.92319268518),TRINITY_DN47235_c5_g2(-1.628027182),TRINITY_DN52699_c0_g1(2.54171419972)
GO:0031984	organelle subcompartment	cellular component	13/109	1053/14612	0.0496	1	TRINITY_DN38984_c9_g4(2.26789464798),TRINITY_DN39233_c4_g3(2.60238230673),TRINITY_DN39459_c4_g2(17.5743218878),TRINITY_DN39781_c1_g4(1.40415064548),TRINITY_DN42387_c6_g5(-1.3180186264),TRINITY_DN43046_c3_g3(1.33175597876),TRINITY_DN43674_c1_g3(1.61089868382),TRINITY_DN44995_c0_g2(1.26939127686),TRINITY_DN45723_c6_g1(2.45754113298),TRINITY_DN46454_c2_g3(1.92319268518),TRINITY_DN47235_c5_g2(-1.6280…
GO:0030055	cell-substrate junction	cellular component	4/109	186/14612	0.05051	1	TRINITY_DN45221_c6_g2(1.07131513671),TRINITY_DN48448_c3_g1(2.77980243537),TRINITY_DN49370_c1_g2(1.06115483656),TRINITY_DN51991_c1_g2(1.61379549875)
GO:0005795	Golgi stack	cellular component	3/109	115/14612	0.05472	1	TRINITY_DN38984_c9_g4(2.26789464798),TRINITY_DN46454_c2_g3(1.92319268518),TRINITY_DN52699_c0_g1(2.54171419972)
GO:0016328	lateral plasma membrane	cellular component	2/109	53/14612	0.05941	1	TRINITY_DN45221_c6_g2(1.07131513671),TRINITY_DN51991_c1_g2(1.61379549875)
GO:0044429	mitochondrial part	cellular component	9/109	664/14612	0.0599	1	TRINITY_DN40922_c0_g1(1.70097191485),TRINITY_DN44106_c0_g3(1.23112605945),TRINITY_DN45693_c1_g3(1.19350216972),TRINITY_DN47363_c0_g3(1.43112519497),TRINITY_DN52553_c1_g3(1.2416905276),TRINITY_DN53369_c5_g1(1.44882457592),TRINITY_DN53369_c5_g2(1.10410299531),TRINITY_DN53369_c5_g4(1.36631541712),TRINITY_DN53369_c5_g8(1.20837988112)
GO:0000139	Golgi membrane	cellular component	7/109	467/14612	0.06022	1	TRINITY_DN38984_c9_g4(2.26789464798),TRINITY_DN39233_c4_g3(2.60238230673),TRINITY_DN42387_c6_g5(-1.3180186264),TRINITY_DN45723_c6_g1(2.45754113298),TRINITY_DN46454_c2_g3(1.92319268518),TRINITY_DN47235_c5_g2(-1.628027182),TRINITY_DN52699_c0_g1(2.54171419972)
GO:0005740	mitochondrial envelope	cellular component	7/109	468/14612	0.06077	1	TRINITY_DN45693_c1_g3(1.19350216972),TRINITY_DN47363_c0_g3(1.43112519497),TRINITY_DN52553_c1_g3(1.2416905276),TRINITY_DN53369_c5_g1(1.44882457592),TRINITY_DN53369_c5_g2(1.10410299531),TRINITY_DN53369_c5_g4(1.36631541712),TRINITY_DN53369_c5_g8(1.20837988112)
GO:0031982	vesicle	cellular component	18/109	1643/14612	0.0608	1	TRINITY_DN40398_c3_g2(1.19287507451),TRINITY_DN40922_c0_g1(1.70097191485),TRINITY_DN42508_c0_g2(-1.00831323341),TRINITY_DN43749_c0_g1(2.63279444439),TRINITY_DN44240_c0_g4(1.79781113203),TRINITY_DN44591_c3_g1(1.00444010122),TRINITY_DN44977_c2_g1(1.48669231451),TRINITY_DN45723_c6_g1(2.45754113298),TRINITY_DN45819_c5_g1(1.33890887124),TRINITY_DN50134_c0_g3(1.5748000357),TRINITY_DN51173_c0_g1(1.27814…
GO:0005797	Golgi medial cisterna	cellular component	1/109	9/14612	0.06519	1	TRINITY_DN46454_c2_g3(1.92319268518)
GO:0098588	bounding membrane of organelle	cellular component	13/109	1102/14612	0.0664	1	TRINITY_DN38984_c9_g4(2.26789464798),TRINITY_DN39233_c4_g3(2.60238230673),TRINITY_DN42387_c6_g5(-1.3180186264),TRINITY_DN44240_c0_g4(1.79781113203),TRINITY_DN45723_c6_g1(2.45754113298),TRINITY_DN46273_c8_g2(1.36832915948),TRINITY_DN46454_c2_g3(1.92319268518),TRINITY_DN47235_c5_g2(-1.628027182),TRINITY_DN50134_c0_g3(1.5748000357),TRINITY_DN51193_c3_g1(3.51749609733),TRINITY_DN51983_c1_g1(1.2270502…
GO:0031594	neuromuscular junction	cellular component	2/109	57/14612	0.06752	1	TRINITY_DN44995_c0_g2(1.26939127686),TRINITY_DN49370_c1_g2(1.06115483656)
GO:0005604	basement membrane	cellular component	2/109	58/14612	0.0696	1	TRINITY_DN40937_c1_g4(1.19963069184),TRINITY_DN52175_c3_g1(-1.53466453702)
GO:0044431	Golgi apparatus part	cellular component	8/109	588/14612	0.07263	1	TRINITY_DN38984_c9_g4(2.26789464798),TRINITY_DN39233_c4_g3(2.60238230673),TRINITY_DN42387_c6_g5(-1.3180186264),TRINITY_DN44995_c0_g2(1.26939127686),TRINITY_DN45723_c6_g1(2.45754113298),TRINITY_DN46454_c2_g3(1.92319268518),TRINITY_DN47235_c5_g2(-1.628027182),TRINITY_DN52699_c0_g1(2.54171419972)
GO:0005887	integral component of plasma membrane	cellular component	11/109	903/14612	0.07356	1	TRINITY_DN43749_c0_g1(2.63279444439),TRINITY_DN44240_c0_g4(1.79781113203),TRINITY_DN44467_c2_g2(-1.20341185094),TRINITY_DN44591_c3_g1(1.00444010122),TRINITY_DN45221_c6_g2(1.07131513671),TRINITY_DN46693_c3_g1(1.68621834791),TRINITY_DN48448_c3_g1(2.77980243537),TRINITY_DN51991_c1_g2(1.61379549875),TRINITY_DN52478_c1_g1(1.32491167231),TRINITY_DN52888_c2_g1(1.55949721516),TRINITY_DN52888_c2_g3(1.4172…
GO:0005905	clathrin-coated pit	cellular component	2/109	60/14612	0.07382	1	TRINITY_DN51193_c3_g1(3.51749609733),TRINITY_DN52271_c3_g2(3.23806153964)
GO:0005605	basal lamina	cellular component	1/109	11/14612	0.07909	1	TRINITY_DN40937_c1_g4(1.19963069184)
GO:0005927	muscle tendon junction	cellular component	1/109	11/14612	0.07909	1	TRINITY_DN45221_c6_g2(1.07131513671)
GO:0005739	mitochondrion	cellular component	13/109	1142/14612	0.08267	1	TRINITY_DN40922_c0_g1(1.70097191485),TRINITY_DN44106_c0_g3(1.23112605945),TRINITY_DN45693_c1_g3(1.19350216972),TRINITY_DN47363_c0_g3(1.43112519497),TRINITY_DN48448_c3_g1(2.77980243537),TRINITY_DN50218_c1_g4(-1.59632051484),TRINITY_DN51173_c0_g1(1.27814946684),TRINITY_DN51765_c1_g1(1.8468128165),TRINITY_DN52553_c1_g3(1.2416905276),TRINITY_DN53369_c5_g1(1.44882457592),TRINITY_DN53369_c5_g2(1.104102…
GO:0031983	vesicle lumen	cellular component	1/109	12/14612	0.08596	1	TRINITY_DN40398_c3_g2(1.19287507451)
GO:0031253	cell projection membrane	cellular component	3/109	141/14612	0.08849	1	TRINITY_DN50134_c0_g3(1.5748000357),TRINITY_DN51193_c3_g1(3.51749609733),TRINITY_DN52271_c3_g2(3.23806153964)
GO:0044437	vacuolar part	cellular component	4/109	228/14612	0.09104	1	TRINITY_DN46273_c8_g2(1.36832915948),TRINITY_DN50134_c0_g3(1.5748000357),TRINITY_DN51193_c3_g1(3.51749609733),TRINITY_DN52175_c3_g3(-1.32718083964)
GO:0035145	exon-exon junction complex	cellular component	1/109	13/14612	0.09279	1	TRINITY_DN47707_c3_g1(-2.52461825674)
GO:0045277	respiratory chain complex IV	cellular component	1/109	13/14612	0.09279	1	TRINITY_DN47363_c0_g3(1.43112519497)
GO:0044420	extracellular matrix component	cellular component	2/109	71/14612	0.0984	1	TRINITY_DN40937_c1_g4(1.19963069184),TRINITY_DN52175_c3_g1(-1.53466453702)
GO:0016323	basolateral plasma membrane	cellular component	3/109	152/14612	0.10488	1	TRINITY_DN44467_c2_g2(-1.20341185094),TRINITY_DN45221_c6_g2(1.07131513671),TRINITY_DN51991_c1_g2(1.61379549875)
GO:0005737	cytoplasm	cellular component	60/109	7121/14612	0.10987	1	TRINITY_DN35294_c0_g1(-1.610394013),TRINITY_DN38475_c0_g1(-1.3440257324),TRINITY_DN38984_c9_g4(2.26789464798),TRINITY_DN39233_c4_g3(2.60238230673),TRINITY_DN39459_c4_g2(17.5743218878),TRINITY_DN39781_c1_g4(1.40415064548),TRINITY_DN39846_c2_g1(1.83199138602),TRINITY_DN40337_c2_g3(1.23135732751),TRINITY_DN40398_c3_g2(1.19287507451),TRINITY_DN40922_c0_g1(1.70097191485),TRINITY_DN41759_c4_g2(-1.33685…
GO:0005640	nuclear outer membrane	cellular component	1/109	16/14612	0.11296	1	TRINITY_DN51983_c1_g1(1.22705021266)
GO:0005912	adherens junction	cellular component	4/109	248/14612	0.1145	1	TRINITY_DN45221_c6_g2(1.07131513671),TRINITY_DN48448_c3_g1(2.77980243537),TRINITY_DN49370_c1_g2(1.06115483656),TRINITY_DN51991_c1_g2(1.61379549875)
GO:0070161	anchoring junction	cellular component	4/109	251/14612	0.11824	1	TRINITY_DN45221_c6_g2(1.07131513671),TRINITY_DN48448_c3_g1(2.77980243537),TRINITY_DN49370_c1_g2(1.06115483656),TRINITY_DN51991_c1_g2(1.61379549875)
GO:0000786	nucleosome	cellular component	1/109	18/14612	0.12616	1	TRINITY_DN46326_c2_g2(1.71775954035)
GO:0030496	midbody	cellular component	2/109	83/14612	0.1274	1	TRINITY_DN42508_c0_g2(-1.00831323341),TRINITY_DN50422_c0_g1(-1.01349212026)
GO:0031985	Golgi cisterna	cellular component	2/109	85/14612	0.13241	1	TRINITY_DN46454_c2_g3(1.92319268518),TRINITY_DN52699_c0_g1(2.54171419972)
GO:0031301	integral component of organelle membrane	cellular component	2/109	86/14612	0.13493	1	TRINITY_DN46454_c2_g3(1.92319268518),TRINITY_DN52699_c0_g1(2.54171419972)
GO:0034992	microtubule organizing center attachment site	cellular component	1/109	20/14612	0.13916	1	TRINITY_DN51983_c1_g1(1.22705021266)
GO:0034993	meiotic nuclear membrane microtubule tethering complex	cellular component	1/109	20/14612	0.13916	1	TRINITY_DN51983_c1_g1(1.22705021266)
GO:0106083	nuclear membrane protein complex	cellular component	1/109	20/14612	0.13916	1	TRINITY_DN51983_c1_g1(1.22705021266)
GO:0106094	nuclear membrane microtubule tethering complex	cellular component	1/109	20/14612	0.13916	1	TRINITY_DN51983_c1_g1(1.22705021266)
GO:0031300	intrinsic component of organelle membrane	cellular component	2/109	88/14612	0.14001	1	TRINITY_DN46454_c2_g3(1.92319268518),TRINITY_DN52699_c0_g1(2.54171419972)
GO:0043034	costamere	cellular component	1/109	21/14612	0.14559	1	TRINITY_DN45221_c6_g2(1.07131513671)
GO:0005788	endoplasmic reticulum lumen	cellular component	2/109	93/14612	0.15288	1	TRINITY_DN39781_c1_g4(1.40415064548),TRINITY_DN41759_c4_g2(-1.33685371766)
GO:0005782	peroxisomal matrix	cellular component	1/109	23/14612	0.15831	1	TRINITY_DN40337_c2_g3(1.23135732751)
GO:0031907	microbody lumen	cellular component	1/109	23/14612	0.15831	1	TRINITY_DN40337_c2_g3(1.23135732751)
GO:0005575	cellular_component	cellular component	109/109	14612/14612	1	1	TRINITY_DN35294_c0_g1(-1.610394013),TRINITY_DN37239_c0_g1(4.18437276111),TRINITY_DN38475_c0_g1(-1.3440257324),TRINITY_DN38550_c1_g2(2.02038628304),TRINITY_DN38984_c9_g4(2.26789464798),TRINITY_DN39233_c4_g3(2.60238230673),TRINITY_DN39390_c8_g4(1.82162018067),TRINITY_DN39459_c4_g2(17.5743218878),TRINITY_DN39781_c1_g4(1.40415064548),TRINITY_DN39846_c2_g1(1.83199138602),TRINITY_DN40337_c2_g3(1.231357…
GO:0045735	nutrient reservoir activity	molecular function	6/109	20/16999	2.2e-09	7.5174e-06	TRINITY_DN39611_c2_g1(2.07649510674),TRINITY_DN48315_c2_g4(1.67550448583),TRINITY_DN48363_c0_g1(1.75974521052),TRINITY_DN52153_c0_g3(2.09038268302),TRINITY_DN52989_c3_g1(1.7770509248),TRINITY_DN53236_c1_g2(1.29133752628)
GO:0004653	polypeptide N-acetylgalactosaminyltransferase activity	molecular function	4/109	16/16999	2.7e-06	0.00461295	TRINITY_DN38984_c9_g4(2.26789464798),TRINITY_DN39233_c4_g3(2.60238230673),TRINITY_DN45723_c6_g1(2.45754113298),TRINITY_DN52699_c0_g1(2.54171419972)
GO:0008376	acetylgalactosaminyltransferase activity	molecular function	4/109	24/16999	1.5e-05	0.0150348	TRINITY_DN38984_c9_g4(2.26789464798),TRINITY_DN39233_c4_g3(2.60238230673),TRINITY_DN45723_c6_g1(2.45754113298),TRINITY_DN52699_c0_g1(2.54171419972)
GO:0005041	low-density lipoprotein particle receptor activity	molecular function	3/109	9/16999	2.1e-05	0.0150348	TRINITY_DN48330_c3_g1(2.99514180248),TRINITY_DN51193_c3_g1(3.51749609733),TRINITY_DN52271_c3_g1(1.80332911101)
GO:0005319	lipid transporter activity	molecular function	7/109	132/16999	2.2e-05	0.0150348	TRINITY_DN39611_c2_g1(2.07649510674),TRINITY_DN42355_c0_g3(-1.1334088712),TRINITY_DN48315_c2_g4(1.67550448583),TRINITY_DN48363_c0_g1(1.75974521052),TRINITY_DN52153_c0_g3(2.09038268302),TRINITY_DN52989_c3_g1(1.7770509248),TRINITY_DN53236_c1_g2(1.29133752628)
GO:0016491	oxidoreductase activity	molecular function	17/109	868/16999	3.6e-05	0.020502	TRINITY_DN40337_c2_g3(1.23135732751),TRINITY_DN41759_c4_g2(-1.33685371766),TRINITY_DN43674_c1_g3(1.61089868382),TRINITY_DN45693_c1_g3(1.19350216972),TRINITY_DN46196_c1_g3(2.22388502145),TRINITY_DN46905_c1_g1(1.3832304772),TRINITY_DN47363_c0_g3(1.43112519497),TRINITY_DN47964_c2_g1(1.84136189713),TRINITY_DN48448_c3_g1(2.77980243537),TRINITY_DN50134_c0_g3(1.5748000357),TRINITY_DN51119_c2_g2(1.349761…
GO:0016651	oxidoreductase activity, acting on NAD(P)H	molecular function	5/109	64/16999	5.6e-05	0.027336	TRINITY_DN46905_c1_g1(1.3832304772),TRINITY_DN48448_c3_g1(2.77980243537),TRINITY_DN53369_c5_g1(1.44882457592),TRINITY_DN53369_c5_g2(1.10410299531),TRINITY_DN53369_c5_g8(1.20837988112)
GO:0042813	Wnt-activated receptor activity	molecular function	3/109	14/16999	8.9e-05	0.0372073	TRINITY_DN44664_c4_g2(1.45305480487),TRINITY_DN48330_c3_g1(2.99514180248),TRINITY_DN52271_c3_g1(1.80332911101)
GO:0038024	cargo receptor activity	molecular function	5/109	72/16999	9.8e-05	0.0372073	TRINITY_DN42283_c0_g1(-1.83035088047),TRINITY_DN45819_c5_g1(1.33890887124),TRINITY_DN48330_c3_g1(2.99514180248),TRINITY_DN51193_c3_g1(3.51749609733),TRINITY_DN52271_c3_g1(1.80332911101)
GO:0030228	lipoprotein particle receptor activity	molecular function	3/109	15/16999	0.00011	0.037587	TRINITY_DN48330_c3_g1(2.99514180248),TRINITY_DN51193_c3_g1(3.51749609733),TRINITY_DN52271_c3_g1(1.80332911101)
GO:0016757	transferase activity, transferring glycosyl groups	molecular function	9/109	306/16999	0.00016	0.0497018	TRINITY_DN38984_c9_g4(2.26789464798),TRINITY_DN39233_c4_g3(2.60238230673),TRINITY_DN39459_c4_g2(17.5743218878),TRINITY_DN39846_c2_g1(1.83199138602),TRINITY_DN42387_c6_g5(-1.3180186264),TRINITY_DN45723_c6_g1(2.45754113298),TRINITY_DN46454_c2_g3(1.92319268518),TRINITY_DN47235_c5_g2(-1.628027182),TRINITY_DN52699_c0_g1(2.54171419972)
GO:0016758	transferase activity, transferring hexosyl groups	molecular function	8/109	245/16999	0.00018	0.051255	TRINITY_DN38984_c9_g4(2.26789464798),TRINITY_DN39233_c4_g3(2.60238230673),TRINITY_DN39459_c4_g2(17.5743218878),TRINITY_DN42387_c6_g5(-1.3180186264),TRINITY_DN45723_c6_g1(2.45754113298),TRINITY_DN46454_c2_g3(1.92319268518),TRINITY_DN47235_c5_g2(-1.628027182),TRINITY_DN52699_c0_g1(2.54171419972)
GO:0017147	Wnt-protein binding	molecular function	3/109	20/16999	0.00027	0.0709685	TRINITY_DN44664_c4_g2(1.45305480487),TRINITY_DN48330_c3_g1(2.99514180248),TRINITY_DN52271_c3_g1(1.80332911101)
GO:0004888	transmembrane signaling receptor activity	molecular function	12/109	588/16999	0.00039	0.0951879	TRINITY_DN39390_c8_g4(1.82162018067),TRINITY_DN42283_c0_g1(-1.83035088047),TRINITY_DN44240_c0_g4(1.79781113203),TRINITY_DN44664_c4_g2(1.45305480487),TRINITY_DN46281_c9_g2(-1.27220703758),TRINITY_DN46994_c0_g1(-1.14960023187),TRINITY_DN48330_c3_g1(2.99514180248),TRINITY_DN49370_c1_g2(1.06115483656),TRINITY_DN51008_c1_g1(1.32188731912),TRINITY_DN52175_c3_g3(-1.32718083964),TRINITY_DN52271_c3_g1(1.8…
GO:0004129	cytochrome-c oxidase activity	molecular function	3/109	27/16999	0.00067	0.122293	TRINITY_DN45693_c1_g3(1.19350216972),TRINITY_DN47363_c0_g3(1.43112519497),TRINITY_DN52553_c1_g3(1.2416905276)
GO:0015002	heme-copper terminal oxidase activity	molecular function	3/109	27/16999	0.00067	0.122293	TRINITY_DN45693_c1_g3(1.19350216972),TRINITY_DN47363_c0_g3(1.43112519497),TRINITY_DN52553_c1_g3(1.2416905276)
GO:0016675	oxidoreductase activity, acting on a heme group of donors	molecular function	3/109	27/16999	0.00067	0.122293	TRINITY_DN45693_c1_g3(1.19350216972),TRINITY_DN47363_c0_g3(1.43112519497),TRINITY_DN52553_c1_g3(1.2416905276)
GO:0016676	oxidoreductase activity, acting on a heme group of donors, oxygen as acceptor	molecular function	3/109	27/16999	0.00067	0.122293	TRINITY_DN45693_c1_g3(1.19350216972),TRINITY_DN47363_c0_g3(1.43112519497),TRINITY_DN52553_c1_g3(1.2416905276)
GO:0008289	lipid binding	molecular function	9/109	374/16999	0.00068	0.122293	TRINITY_DN39611_c2_g1(2.07649510674),TRINITY_DN44240_c0_g4(1.79781113203),TRINITY_DN44977_c2_g1(1.48669231451),TRINITY_DN47463_c1_g1(1.64884881104),TRINITY_DN48315_c2_g4(1.67550448583),TRINITY_DN48363_c0_g1(1.75974521052),TRINITY_DN52153_c0_g3(2.09038268302),TRINITY_DN52989_c3_g1(1.7770509248),TRINITY_DN53236_c1_g2(1.29133752628)
GO:0005215	transporter activity	molecular function	19/109	1333/16999	0.00077	0.131554	TRINITY_DN39390_c8_g4(1.82162018067),TRINITY_DN39611_c2_g1(2.07649510674),TRINITY_DN42355_c0_g3(-1.1334088712),TRINITY_DN43749_c0_g1(2.63279444439),TRINITY_DN44467_c2_g2(-1.20341185094),TRINITY_DN45693_c1_g3(1.19350216972),TRINITY_DN46207_c0_g1(-1.47270245981),TRINITY_DN46281_c9_g2(-1.27220703758),TRINITY_DN46693_c3_g1(1.68621834791),TRINITY_DN47363_c0_g3(1.43112519497),TRINITY_DN48315_c2_g4(1.67…
GO:0009055	electron transfer activity	molecular function	5/109	120/16999	0.00105	0.154398	TRINITY_DN45693_c1_g3(1.19350216972),TRINITY_DN47363_c0_g3(1.43112519497),TRINITY_DN52553_c1_g3(1.2416905276),TRINITY_DN53369_c5_g1(1.44882457592),TRINITY_DN53369_c5_g4(1.36631541712)
GO:0008137	NADH dehydrogenase (ubiquinone) activity	molecular function	3/109	32/16999	0.00111	0.154398	TRINITY_DN53369_c5_g1(1.44882457592),TRINITY_DN53369_c5_g2(1.10410299531),TRINITY_DN53369_c5_g8(1.20837988112)
GO:0050136	NADH dehydrogenase (quinone) activity	molecular function	3/109	32/16999	0.00111	0.154398	TRINITY_DN53369_c5_g1(1.44882457592),TRINITY_DN53369_c5_g2(1.10410299531),TRINITY_DN53369_c5_g8(1.20837988112)
GO:0038023	signaling receptor activity	molecular function	12/109	666/16999	0.00115	0.154398	TRINITY_DN39390_c8_g4(1.82162018067),TRINITY_DN42283_c0_g1(-1.83035088047),TRINITY_DN44240_c0_g4(1.79781113203),TRINITY_DN44664_c4_g2(1.45305480487),TRINITY_DN46281_c9_g2(-1.27220703758),TRINITY_DN46994_c0_g1(-1.14960023187),TRINITY_DN48330_c3_g1(2.99514180248),TRINITY_DN49370_c1_g2(1.06115483656),TRINITY_DN51008_c1_g1(1.32188731912),TRINITY_DN52175_c3_g3(-1.32718083964),TRINITY_DN52271_c3_g1(1.8…
GO:0060089	molecular transducer activity	molecular function	12/109	666/16999	0.00115	0.154398	TRINITY_DN39390_c8_g4(1.82162018067),TRINITY_DN42283_c0_g1(-1.83035088047),TRINITY_DN44240_c0_g4(1.79781113203),TRINITY_DN44664_c4_g2(1.45305480487),TRINITY_DN46281_c9_g2(-1.27220703758),TRINITY_DN46994_c0_g1(-1.14960023187),TRINITY_DN48330_c3_g1(2.99514180248),TRINITY_DN49370_c1_g2(1.06115483656),TRINITY_DN51008_c1_g1(1.32188731912),TRINITY_DN52175_c3_g3(-1.32718083964),TRINITY_DN52271_c3_g1(1.8…
GO:0004714	transmembrane receptor protein tyrosine kinase activity	molecular function	4/109	72/16999	0.00118	0.154398	TRINITY_DN44240_c0_g4(1.79781113203),TRINITY_DN46994_c0_g1(-1.14960023187),TRINITY_DN52175_c3_g3(-1.32718083964),TRINITY_DN52478_c1_g1(1.32491167231)
GO:0003954	NADH dehydrogenase activity	molecular function	3/109	33/16999	0.00122	0.154398	TRINITY_DN53369_c5_g1(1.44882457592),TRINITY_DN53369_c5_g2(1.10410299531),TRINITY_DN53369_c5_g8(1.20837988112)
GO:0016655	oxidoreductase activity, acting on NAD(P)H, quinone or similar compound as acceptor	molecular function	3/109	34/16999	0.00133	0.161738	TRINITY_DN53369_c5_g1(1.44882457592),TRINITY_DN53369_c5_g2(1.10410299531),TRINITY_DN53369_c5_g8(1.20837988112)
GO:0008121	ubiquinol-cytochrome-c reductase activity	molecular function	2/109	9/16999	0.00142	0.161738	TRINITY_DN53369_c5_g1(1.44882457592),TRINITY_DN53369_c5_g4(1.36631541712)
GO:0016681	oxidoreductase activity, acting on diphenols and related substances as donors, cytochrome as accepto...	molecular function	2/109	9/16999	0.00142	0.161738	TRINITY_DN53369_c5_g1(1.44882457592),TRINITY_DN53369_c5_g4(1.36631541712)
GO:0019199	transmembrane receptor protein kinase activity	molecular function	4/109	78/16999	0.00158	0.174157	TRINITY_DN44240_c0_g4(1.79781113203),TRINITY_DN46994_c0_g1(-1.14960023187),TRINITY_DN52175_c3_g3(-1.32718083964),TRINITY_DN52478_c1_g1(1.32491167231)
GO:0030246	carbohydrate binding	molecular function	7/109	270/16999	0.00177	0.189003	TRINITY_DN38984_c9_g4(2.26789464798),TRINITY_DN39233_c4_g3(2.60238230673),TRINITY_DN42283_c0_g1(-1.83035088047),TRINITY_DN45284_c2_g3(1.54643691267),TRINITY_DN45723_c6_g1(2.45754113298),TRINITY_DN45819_c5_g1(1.33890887124),TRINITY_DN52699_c0_g1(2.54171419972)
GO:0004869	cysteine-type endopeptidase inhibitor activity	molecular function	3/109	40/16999	0.00213	0.21507	TRINITY_DN43712_c1_g1(1.10981171853),TRINITY_DN44707_c0_g1(3.46437767209),TRINITY_DN50380_c1_g1(1.91832322594)
GO:0008194	UDP-glycosyltransferase activity	molecular function	5/109	141/16999	0.00214	0.21507	TRINITY_DN38984_c9_g4(2.26789464798),TRINITY_DN39233_c4_g3(2.60238230673),TRINITY_DN45723_c6_g1(2.45754113298),TRINITY_DN46454_c2_g3(1.92319268518),TRINITY_DN52699_c0_g1(2.54171419972)
GO:0042562	hormone binding	molecular function	3/109	43/16999	0.00263	0.256763	TRINITY_DN44240_c0_g4(1.79781113203),TRINITY_DN51008_c1_g1(1.32188731912),TRINITY_DN52271_c3_g2(3.23806153964)
GO:0005509	calcium ion binding	molecular function	10/109	555/16999	0.003	0.28475	TRINITY_DN35294_c0_g1(-1.610394013),TRINITY_DN39781_c1_g4(1.40415064548),TRINITY_DN42079_c7_g1(1.24601073112),TRINITY_DN44977_c2_g1(1.48669231451),TRINITY_DN48330_c3_g1(2.99514180248),TRINITY_DN51193_c3_g1(3.51749609733),TRINITY_DN52175_c3_g1(-1.53466453702),TRINITY_DN52271_c3_g1(1.80332911101),TRINITY_DN52271_c3_g2(3.23806153964),TRINITY_DN52948_c0_g1(1.45384061772)
GO:0004866	endopeptidase inhibitor activity	molecular function	5/109	167/16999	0.00443	0.403907	TRINITY_DN43168_c6_g1(2.87675619405),TRINITY_DN43712_c1_g1(1.10981171853),TRINITY_DN43826_c1_g3(1.54871609729),TRINITY_DN44707_c0_g1(3.46437767209),TRINITY_DN50380_c1_g1(1.91832322594)
GO:0016679	oxidoreductase activity, acting on diphenols and related substances as donors	molecular function	2/109	16/16999	0.00461	0.403907	TRINITY_DN53369_c5_g1(1.44882457592),TRINITY_DN53369_c5_g4(1.36631541712)
GO:0050750	low-density lipoprotein particle receptor binding	molecular function	2/109	16/16999	0.00461	0.403907	TRINITY_DN48330_c3_g1(2.99514180248),TRINITY_DN52271_c3_g2(3.23806153964)
GO:0061135	endopeptidase regulator activity	molecular function	5/109	171/16999	0.00489	0.417728	TRINITY_DN43168_c6_g1(2.87675619405),TRINITY_DN43712_c1_g1(1.10981171853),TRINITY_DN43826_c1_g3(1.54871609729),TRINITY_DN44707_c0_g1(3.46437767209),TRINITY_DN50380_c1_g1(1.91832322594)
GO:0003920	GMP reductase activity	molecular function	1/109	1/16999	0.00641	0.438059	TRINITY_DN46905_c1_g1(1.3832304772)
GO:0004587	ornithine-oxo-acid transaminase activity	molecular function	1/109	1/16999	0.00641	0.438059	TRINITY_DN44106_c0_g3(1.23112605945)
GO:0004753	saccharopine dehydrogenase activity	molecular function	1/109	1/16999	0.00641	0.438059	TRINITY_DN51765_c1_g1(1.8468128165)
GO:0005019	platelet-derived growth factor beta-receptor activity	molecular function	1/109	1/16999	0.00641	0.438059	TRINITY_DN52175_c3_g3(-1.32718083964)
GO:0033746	histone demethylase activity (H3-R2 specific)	molecular function	1/109	1/16999	0.00641	0.438059	TRINITY_DN46196_c1_g3(2.22388502145)
GO:0033749	histone demethylase activity (H4-R3 specific)	molecular function	1/109	1/16999	0.00641	0.438059	TRINITY_DN46196_c1_g3(2.22388502145)
GO:0033829	O-fucosylpeptide 3-beta-N-acetylglucosaminyltransferase activity	molecular function	1/109	1/16999	0.00641	0.438059	TRINITY_DN46454_c2_g3(1.92319268518)
GO:0047130	saccharopine dehydrogenase (NADP+, L-lysine-forming) activity	molecular function	1/109	1/16999	0.00641	0.438059	TRINITY_DN51765_c1_g1(1.8468128165)
GO:0047131	saccharopine dehydrogenase (NAD+, L-glutamate-forming) activity	molecular function	1/109	1/16999	0.00641	0.438059	TRINITY_DN51765_c1_g1(1.8468128165)
GO:1904928	coreceptor activity involved in canonical Wnt signaling pathway	molecular function	1/109	1/16999	0.00641	0.438059	TRINITY_DN52271_c3_g1(1.80332911101)
GO:0004857	enzyme inhibitor activity	molecular function	6/109	264/16999	0.00709	0.471809	TRINITY_DN43168_c6_g1(2.87675619405),TRINITY_DN43712_c1_g1(1.10981171853),TRINITY_DN43826_c1_g3(1.54871609729),TRINITY_DN44707_c0_g1(3.46437767209),TRINITY_DN50380_c1_g1(1.91832322594),TRINITY_DN52271_c3_g1(1.80332911101)
GO:0050840	extracellular matrix binding	molecular function	2/109	20/16999	0.00718	0.471809	TRINITY_DN45819_c5_g1(1.33890887124),TRINITY_DN51991_c1_g2(1.61379549875)
GO:0070325	lipoprotein particle receptor binding	molecular function	2/109	21/16999	0.0079	0.503852	TRINITY_DN48330_c3_g1(2.99514180248),TRINITY_DN52271_c3_g2(3.23806153964)
GO:0030414	peptidase inhibitor activity	molecular function	5/109	193/16999	0.00808	0.503852	TRINITY_DN43168_c6_g1(2.87675619405),TRINITY_DN43712_c1_g1(1.10981171853),TRINITY_DN43826_c1_g3(1.54871609729),TRINITY_DN44707_c0_g1(3.46437767209),TRINITY_DN50380_c1_g1(1.91832322594)
GO:0004871	signal transducer activity	molecular function	12/109	848/16999	0.00811	0.503852	TRINITY_DN39390_c8_g4(1.82162018067),TRINITY_DN42283_c0_g1(-1.83035088047),TRINITY_DN44240_c0_g4(1.79781113203),TRINITY_DN44664_c4_g2(1.45305480487),TRINITY_DN46281_c9_g2(-1.27220703758),TRINITY_DN46994_c0_g1(-1.14960023187),TRINITY_DN48330_c3_g1(2.99514180248),TRINITY_DN49370_c1_g2(1.06115483656),TRINITY_DN51008_c1_g1(1.32188731912),TRINITY_DN52175_c3_g3(-1.32718083964),TRINITY_DN52271_c3_g1(1.8…
GO:0061134	peptidase regulator activity	molecular function	5/109	208/16999	0.01094	0.598209	TRINITY_DN43168_c6_g1(2.87675619405),TRINITY_DN43712_c1_g1(1.10981171853),TRINITY_DN43826_c1_g3(1.54871609729),TRINITY_DN44707_c0_g1(3.46437767209),TRINITY_DN50380_c1_g1(1.91832322594)
GO:0004713	protein tyrosine kinase activity	molecular function	4/109	139/16999	0.0123	0.598209	TRINITY_DN44240_c0_g4(1.79781113203),TRINITY_DN46994_c0_g1(-1.14960023187),TRINITY_DN52175_c3_g3(-1.32718083964),TRINITY_DN52478_c1_g1(1.32491167231)
GO:0001206	transcriptional repressor activity, RNA polymerase II distal enhancer sequence-specific binding	molecular function	1/109	2/16999	0.01278	0.598209	TRINITY_DN51194_c5_g2(2.36988027038)
GO:0002054	nucleobase binding	molecular function	1/109	2/16999	0.01278	0.598209	TRINITY_DN52861_c0_g3(1.15372876797)
GO:0002058	uracil binding	molecular function	1/109	2/16999	0.01278	0.598209	TRINITY_DN52861_c0_g3(1.15372876797)
GO:0002059	thymine binding	molecular function	1/109	2/16999	0.01278	0.598209	TRINITY_DN52861_c0_g3(1.15372876797)
GO:0002061	pyrimidine nucleobase binding	molecular function	1/109	2/16999	0.01278	0.598209	TRINITY_DN52861_c0_g3(1.15372876797)
GO:0004013	adenosylhomocysteinase activity	molecular function	1/109	2/16999	0.01278	0.598209	TRINITY_DN46536_c0_g1(1.49516384253)
GO:0004157	dihydropyrimidinase activity	molecular function	1/109	2/16999	0.01278	0.598209	TRINITY_DN52861_c0_g3(1.15372876797)
GO:0004768	stearoyl-CoA 9-desaturase activity	molecular function	1/109	2/16999	0.01278	0.598209	TRINITY_DN43674_c1_g3(1.61089868382)
GO:0005017	platelet-derived growth factor-activated receptor activity	molecular function	1/109	2/16999	0.01278	0.598209	TRINITY_DN52175_c3_g3(-1.32718083964)
GO:0008445	D-aspartate oxidase activity	molecular function	1/109	2/16999	0.01278	0.598209	TRINITY_DN40337_c2_g3(1.23135732751)
GO:0015922	aspartate oxidase activity	molecular function	1/109	2/16999	0.01278	0.598209	TRINITY_DN40337_c2_g3(1.23135732751)
GO:0016215	acyl-CoA desaturase activity	molecular function	1/109	2/16999	0.01278	0.598209	TRINITY_DN43674_c1_g3(1.61089868382)
GO:0016657	oxidoreductase activity, acting on NAD(P)H, nitrogenous group as acceptor	molecular function	1/109	2/16999	0.01278	0.598209	TRINITY_DN46905_c1_g1(1.3832304772)
GO:0016717	oxidoreductase activity, acting on paired donors, with oxidation of a pair of donors resulting in th...	molecular function	1/109	2/16999	0.01278	0.598209	TRINITY_DN43674_c1_g3(1.61089868382)
GO:0016802	trialkylsulfonium hydrolase activity	molecular function	1/109	2/16999	0.01278	0.598209	TRINITY_DN46536_c0_g1(1.49516384253)
GO:0090416	nicotinate transmembrane transporter activity	molecular function	1/109	2/16999	0.01278	0.598209	TRINITY_DN43749_c0_g1(2.63279444439)
GO:0000293	ferric-chelate reductase activity	molecular function	1/109	3/16999	0.01911	0.768222	TRINITY_DN50134_c0_g3(1.5748000357)
GO:0003943	N-acetylgalactosamine-4-sulfatase activity	molecular function	1/109	3/16999	0.01911	0.768222	TRINITY_DN51173_c0_g1(1.27814946684)
GO:0004304	estrone sulfotransferase activity	molecular function	1/109	3/16999	0.01911	0.768222	TRINITY_DN47463_c1_g1(1.64884881104)
GO:0004731	purine-nucleoside phosphorylase activity	molecular function	1/109	3/16999	0.01911	0.768222	TRINITY_DN39846_c2_g1(1.83199138602)
GO:0004792	thiosulfate sulfurtransferase activity	molecular function	1/109	3/16999	0.01911	0.768222	TRINITY_DN39478_c5_g2(1.88545339301)
GO:0004814	arginine-tRNA ligase activity	molecular function	1/109	3/16999	0.01911	0.768222	TRINITY_DN52980_c1_g2(2.28752412308)
GO:0031405	lipoic acid binding	molecular function	1/109	3/16999	0.01911	0.768222	TRINITY_DN44240_c0_g4(1.79781113203)
GO:0032440	2-alkenal reductase [NAD(P)] activity	molecular function	1/109	3/16999	0.01911	0.768222	TRINITY_DN47964_c2_g1(1.84136189713)
GO:0036132	13-prostaglandin reductase activity	molecular function	1/109	3/16999	0.01911	0.768222	TRINITY_DN47964_c2_g1(1.84136189713)
GO:0042954	lipoprotein transporter activity	molecular function	1/109	3/16999	0.01911	0.768222	TRINITY_DN51193_c3_g1(3.51749609733)
GO:0047522	15-oxoprostaglandin 13-oxidase activity	molecular function	1/109	3/16999	0.01911	0.768222	TRINITY_DN47964_c2_g1(1.84136189713)
GO:0050294	steroid sulfotransferase activity	molecular function	1/109	3/16999	0.01911	0.768222	TRINITY_DN47463_c1_g1(1.64884881104)
GO:0015078	proton transmembrane transporter activity	molecular function	3/109	92/16999	0.02133	0.847495	TRINITY_DN45693_c1_g3(1.19350216972),TRINITY_DN47363_c0_g3(1.43112519497),TRINITY_DN52553_c1_g3(1.2416905276)
GO:0008378	galactosyltransferase activity	molecular function	2/109	38/16999	0.02465	0.943761	TRINITY_DN42387_c6_g5(-1.3180186264),TRINITY_DN47235_c5_g2(-1.628027182)
GO:0003884	D-amino-acid oxidase activity	molecular function	1/109	4/16999	0.02541	0.943761	TRINITY_DN40337_c2_g3(1.23135732751)
GO:0004716	signal transducer, downstream of receptor, with protein tyrosine kinase activity	molecular function	1/109	4/16999	0.02541	0.943761	TRINITY_DN44240_c0_g4(1.79781113203)
GO:0009045	xylose isomerase activity	molecular function	1/109	4/16999	0.02541	0.943761	TRINITY_DN46273_c8_g2(1.36832915948)
GO:0031994	insulin-like growth factor I binding	molecular function	1/109	4/16999	0.02541	0.943761	TRINITY_DN44240_c0_g4(1.79781113203)
GO:0031995	insulin-like growth factor II binding	molecular function	1/109	4/16999	0.02541	0.943761	TRINITY_DN44240_c0_g4(1.79781113203)
GO:0005159	insulin-like growth factor receptor binding	molecular function	1/109	5/16999	0.03166	1	TRINITY_DN44240_c0_g4(1.79781113203)
GO:0016801	hydrolase activity, acting on ether bonds	molecular function	1/109	5/16999	0.03166	1	TRINITY_DN46536_c0_g1(1.49516384253)
GO:0017127	cholesterol transporter activity	molecular function	1/109	5/16999	0.03166	1	TRINITY_DN42355_c0_g3(-1.1334088712)
GO:0030346	protein phosphatase 2B binding	molecular function	1/109	5/16999	0.03166	1	TRINITY_DN45087_c2_g1(1.27298637135)
GO:0030492	hemoglobin binding	molecular function	1/109	5/16999	0.03166	1	TRINITY_DN52271_c3_g2(3.23806153964)
GO:0043236	laminin binding	molecular function	1/109	5/16999	0.03166	1	TRINITY_DN45819_c5_g1(1.33890887124)
GO:0016175	superoxide-generating NADPH oxidase activity	molecular function	1/109	6/16999	0.03787	1	TRINITY_DN48448_c3_g1(2.77980243537)
GO:0016641	oxidoreductase activity, acting on the CH-NH2 group of donors, oxygen as acceptor	molecular function	1/109	6/16999	0.03787	1	TRINITY_DN40337_c2_g3(1.23135732751)
GO:0003674	molecular_function	molecular function	109/109	16999/16999	1	1	TRINITY_DN35294_c0_g1(-1.610394013),TRINITY_DN38475_c0_g1(-1.3440257324),TRINITY_DN38969_c2_g1(1.49608452542),TRINITY_DN38984_c9_g4(2.26789464798),TRINITY_DN39233_c4_g3(2.60238230673),TRINITY_DN39390_c8_g4(1.82162018067),TRINITY_DN39459_c4_g2(17.5743218878),TRINITY_DN39478_c5_g2(1.88545339301),TRINITY_DN39611_c2_g1(2.07649510674),TRINITY_DN39781_c1_g4(1.40415064548),TRINITY_DN39846_c2_g1(1.831991…

## Sheet: C_vs_A GO_enrichment
GO.ID	Term	Ontology	Significant	Annotated	Pvalue	Qvalue	Signi_id (log2foldchange)
GO:0030198	extracellular matrix organization	biological process	10/225	112/13451	1.8e-05	0.160017	TRINITY_DN39334_c0_g1(1.97366962326),TRINITY_DN44995_c0_g2(1.80690814892),TRINITY_DN46071_c0_g1(2.42919652687),TRINITY_DN46680_c2_g1(1.3731152258),TRINITY_DN47869_c2_g1(2.00264191306),TRINITY_DN48842_c2_g1(1.98658988049),TRINITY_DN49521_c2_g2(3.30153381778),TRINITY_DN49792_c2_g1(5.27854075639),TRINITY_DN51008_c1_g1(1.85432455556),TRINITY_DN52579_c1_g1(1.72484599528)
GO:0043062	extracellular structure organization	biological process	11/225	142/13451	2.6e-05	0.160017	TRINITY_DN39334_c0_g1(1.97366962326),TRINITY_DN44995_c0_g2(1.80690814892),TRINITY_DN46071_c0_g1(2.42919652687),TRINITY_DN46680_c2_g1(1.3731152258),TRINITY_DN47869_c2_g1(2.00264191306),TRINITY_DN48842_c2_g1(1.98658988049),TRINITY_DN49521_c2_g2(3.30153381778),TRINITY_DN49792_c2_g1(5.27854075639),TRINITY_DN50955_c2_g1(1.46889772647),TRINITY_DN51008_c1_g1(1.85432455556),TRINITY_DN52579_c1_g1(1.724845…
GO:0046113	nucleobase catabolic process	biological process	4/225	16/13451	0.00012	0.49236	TRINITY_DN44303_c3_g2(1.81090715935),TRINITY_DN50763_c2_g1(-1.19656279822),TRINITY_DN51483_c3_g1(2.08104455537),TRINITY_DN52861_c0_g3(1.41694133416)
GO:0007292	female gamete generation	biological process	17/225	381/13451	0.00023	0.61545	TRINITY_DN38201_c2_g2(4.66024304912),TRINITY_DN39611_c2_g1(2.23368417796),TRINITY_DN40274_c2_g1(1.51793089457),TRINITY_DN41860_c5_g1(2.22644312461),TRINITY_DN42030_c3_g1(2.79154796371),TRINITY_DN42079_c7_g1(1.83003690903),TRINITY_DN44899_c1_g2(1.33533130283),TRINITY_DN45221_c6_g2(1.67153269311),TRINITY_DN46454_c2_g3(1.69735227694),TRINITY_DN47090_c0_g2(1.54859560628),TRINITY_DN47228_c0_g7(3.58446…
GO:0018242	protein O-linked glycosylation via serine	biological process	2/225	2/13451	0.00028	0.61545	TRINITY_DN40988_c4_g1(1.88863200618),TRINITY_DN52699_c0_g1(2.37531063888)
GO:0030154	cell differentiation	biological process	63/225	2491/13451	0.0003	0.61545	TRINITY_DN38201_c2_g2(4.66024304912),TRINITY_DN38688_c2_g1(2.91271209732),TRINITY_DN38960_c1_g2(2.20211526119),TRINITY_DN39611_c2_g1(2.23368417796),TRINITY_DN40274_c2_g1(1.51793089457),TRINITY_DN40920_c1_g1(1.7559885979),TRINITY_DN41123_c2_g3(2.04200176088),TRINITY_DN41123_c2_g7(3.16302441243),TRINITY_DN41839_c6_g1(1.94409068275),TRINITY_DN41860_c5_g1(2.22644312461),TRINITY_DN42017_c3_g1(-1.26400…
GO:0034446	substrate adhesion-dependent cell spreading	biological process	5/225	39/13451	0.00045	0.61545	TRINITY_DN44995_c0_g2(1.80690814892),TRINITY_DN45221_c6_g2(1.67153269311),TRINITY_DN46824_c0_g1(3.53491930282),TRINITY_DN47090_c0_g2(1.54859560628),TRINITY_DN51991_c1_g2(2.2244129434)
GO:0048869	cellular developmental process	biological process	64/225	2595/13451	0.00053	0.61545	TRINITY_DN38201_c2_g2(4.66024304912),TRINITY_DN38688_c2_g1(2.91271209732),TRINITY_DN38960_c1_g2(2.20211526119),TRINITY_DN39123_c0_g2(2.48394787228),TRINITY_DN39611_c2_g1(2.23368417796),TRINITY_DN40274_c2_g1(1.51793089457),TRINITY_DN40920_c1_g1(1.7559885979),TRINITY_DN41123_c2_g3(2.04200176088),TRINITY_DN41123_c2_g7(3.16302441243),TRINITY_DN41839_c6_g1(1.94409068275),TRINITY_DN41860_c5_g1(2.226443…
GO:0045087	innate immune response	biological process	13/225	266/13451	0.00055	0.61545	TRINITY_DN41714_c3_g5(2.61323596103),TRINITY_DN42079_c7_g1(1.83003690903),TRINITY_DN44899_c1_g2(1.33533130283),TRINITY_DN45717_c0_g2(-1.42357868377),TRINITY_DN46824_c0_g1(3.53491930282),TRINITY_DN47090_c0_g2(1.54859560628),TRINITY_DN48366_c0_g1(4.57946422015),TRINITY_DN48714_c4_g1(2.04780739293),TRINITY_DN50391_c0_g5(2.9008104421),TRINITY_DN51446_c4_g5(1.62856920618),TRINITY_DN51860_c2_g1(2.24071…
GO:0051704	multi-organism process	biological process	39/225	1360/13451	0.00055	0.61545	TRINITY_DN38201_c2_g2(4.66024304912),TRINITY_DN38465_c0_g1(1.98410947018),TRINITY_DN38960_c1_g2(2.20211526119),TRINITY_DN39611_c2_g1(2.23368417796),TRINITY_DN40274_c2_g1(1.51793089457),TRINITY_DN41714_c3_g5(2.61323596103),TRINITY_DN41860_c5_g1(2.22644312461),TRINITY_DN42030_c3_g1(2.79154796371),TRINITY_DN42079_c7_g1(1.83003690903),TRINITY_DN42241_c1_g2(1.62919663427),TRINITY_DN42530_c0_g1(2.76550…
GO:0035006	melanization defense response	biological process	4/225	24/13451	0.00062	0.61545	TRINITY_DN42079_c7_g1(1.83003690903),TRINITY_DN47090_c0_g2(1.54859560628),TRINITY_DN51446_c4_g5(1.62856920618),TRINITY_DN51902_c0_g1(2.17436427657)
GO:0044703	multi-organism reproductive process	biological process	26/225	789/13451	0.00072	0.61545	TRINITY_DN38201_c2_g2(4.66024304912),TRINITY_DN38960_c1_g2(2.20211526119),TRINITY_DN39611_c2_g1(2.23368417796),TRINITY_DN40274_c2_g1(1.51793089457),TRINITY_DN41860_c5_g1(2.22644312461),TRINITY_DN42030_c3_g1(2.79154796371),TRINITY_DN42079_c7_g1(1.83003690903),TRINITY_DN42530_c0_g1(2.76550103954),TRINITY_DN42625_c2_g2(1.68334648806),TRINITY_DN43353_c2_g1(1.45020780953),TRINITY_DN44161_c2_g1(3.23350…
GO:0001906	cell killing	biological process	4/225	25/13451	0.00073	0.61545	TRINITY_DN46824_c0_g1(3.53491930282),TRINITY_DN48366_c0_g1(4.57946422015),TRINITY_DN50391_c0_g5(2.9008104421),TRINITY_DN53190_c4_g1(2.01747531861)
GO:0006210	thymine catabolic process	biological process	2/225	3/13451	0.00083	0.61545	TRINITY_DN51483_c3_g1(2.08104455537),TRINITY_DN52861_c0_g3(1.41694133416)
GO:0019859	thymine metabolic process	biological process	2/225	3/13451	0.00083	0.61545	TRINITY_DN51483_c3_g1(2.08104455537),TRINITY_DN52861_c0_g3(1.41694133416)
GO:0009066	aspartate family amino acid metabolic process	biological process	5/225	45/13451	0.00089	0.61545	TRINITY_DN39961_c0_g2(-2.49017383308),TRINITY_DN41423_c4_g2(1.62425566494),TRINITY_DN42112_c0_g1(2.37549474809),TRINITY_DN43204_c3_g2(2.39602173788),TRINITY_DN46536_c0_g1(2.17104780682)
GO:1901135	carbohydrate derivative metabolic process	biological process	30/225	978/13451	0.0009	0.61545	TRINITY_DN38984_c9_g4(2.0776522394),TRINITY_DN39210_c0_g2(5.87516378731),TRINITY_DN39233_c4_g3(2.47590864392),TRINITY_DN39350_c7_g1(5.5527697384),TRINITY_DN39706_c0_g7(1.75117516867),TRINITY_DN40035_c0_g1(1.7858024193),TRINITY_DN40398_c3_g2(1.72565433162),TRINITY_DN40988_c4_g1(1.88863200618),TRINITY_DN41423_c4_g2(1.62425566494),TRINITY_DN42387_c6_g5(-1.70556200164),TRINITY_DN44628_c3_g2(1.9960061…
GO:0006145	purine nucleobase catabolic process	biological process	3/225	12/13451	0.00091	0.61545	TRINITY_DN44303_c3_g2(1.81090715935),TRINITY_DN50763_c2_g1(-1.19656279822),TRINITY_DN51483_c3_g1(2.08104455537)
GO:0048477	oogenesis	biological process	15/225	355/13451	0.00095	0.61545	TRINITY_DN38201_c2_g2(4.66024304912),TRINITY_DN39611_c2_g1(2.23368417796),TRINITY_DN40274_c2_g1(1.51793089457),TRINITY_DN41860_c5_g1(2.22644312461),TRINITY_DN42030_c3_g1(2.79154796371),TRINITY_DN42079_c7_g1(1.83003690903),TRINITY_DN44899_c1_g2(1.33533130283),TRINITY_DN45221_c6_g2(1.67153269311),TRINITY_DN46454_c2_g3(1.69735227694),TRINITY_DN48315_c2_g4(1.7639725125),TRINITY_DN48363_c0_g1(2.004537…
GO:0042737	drug catabolic process	biological process	8/225	123/13451	0.00107	0.624918	TRINITY_DN40398_c3_g2(1.72565433162),TRINITY_DN42112_c0_g1(2.37549474809),TRINITY_DN43204_c3_g2(2.39602173788),TRINITY_DN45639_c2_g1(-1.12507534176),TRINITY_DN46419_c9_g1(1.64308757713),TRINITY_DN51246_c9_g3(1.42669066438),TRINITY_DN51483_c3_g1(2.08104455537),TRINITY_DN52861_c0_g3(1.41694133416)
GO:0006144	purine nucleobase metabolic process	biological process	4/225	28/13451	0.00114	0.624918	TRINITY_DN40398_c3_g2(1.72565433162),TRINITY_DN44303_c3_g2(1.81090715935),TRINITY_DN50763_c2_g1(-1.19656279822),TRINITY_DN51483_c3_g1(2.08104455537)
GO:0006582	melanin metabolic process	biological process	4/225	28/13451	0.00114	0.624918	TRINITY_DN42079_c7_g1(1.83003690903),TRINITY_DN47090_c0_g2(1.54859560628),TRINITY_DN51446_c4_g5(1.62856920618),TRINITY_DN51902_c0_g1(2.17436427657)
GO:0009112	nucleobase metabolic process	biological process	5/225	48/13451	0.00119	0.624918	TRINITY_DN40398_c3_g2(1.72565433162),TRINITY_DN44303_c3_g2(1.81090715935),TRINITY_DN50763_c2_g1(-1.19656279822),TRINITY_DN51483_c3_g1(2.08104455537),TRINITY_DN52861_c0_g3(1.41694133416)
GO:0022414	reproductive process	biological process	30/225	997/13451	0.00122	0.624918	TRINITY_DN38201_c2_g2(4.66024304912),TRINITY_DN38605_c1_g1(-2.21776816203),TRINITY_DN38960_c1_g2(2.20211526119),TRINITY_DN39611_c2_g1(2.23368417796),TRINITY_DN40274_c2_g1(1.51793089457),TRINITY_DN41860_c5_g1(2.22644312461),TRINITY_DN42030_c3_g1(2.79154796371),TRINITY_DN42079_c7_g1(1.83003690903),TRINITY_DN42530_c0_g1(2.76550103954),TRINITY_DN42625_c2_g2(1.68334648806),TRINITY_DN43353_c2_g1(1.4502…
GO:0016266	O-glycan processing	biological process	4/225	29/13451	0.0013	0.624918	TRINITY_DN39233_c4_g3(2.47590864392),TRINITY_DN40988_c4_g1(1.88863200618),TRINITY_DN44628_c3_g2(1.99600613079),TRINITY_DN52699_c0_g1(2.37531063888)
GO:0000003	reproduction	biological process	30/225	1002/13451	0.00132	0.624918	TRINITY_DN38201_c2_g2(4.66024304912),TRINITY_DN38605_c1_g1(-2.21776816203),TRINITY_DN38960_c1_g2(2.20211526119),TRINITY_DN39611_c2_g1(2.23368417796),TRINITY_DN40274_c2_g1(1.51793089457),TRINITY_DN41860_c5_g1(2.22644312461),TRINITY_DN42030_c3_g1(2.79154796371),TRINITY_DN42079_c7_g1(1.83003690903),TRINITY_DN42530_c0_g1(2.76550103954),TRINITY_DN42625_c2_g2(1.68334648806),TRINITY_DN43353_c2_g1(1.4502…
GO:0007276	gamete generation	biological process	21/225	617/13451	0.0016	0.668789	TRINITY_DN38201_c2_g2(4.66024304912),TRINITY_DN38960_c1_g2(2.20211526119),TRINITY_DN39611_c2_g1(2.23368417796),TRINITY_DN40274_c2_g1(1.51793089457),TRINITY_DN41860_c5_g1(2.22644312461),TRINITY_DN42030_c3_g1(2.79154796371),TRINITY_DN42079_c7_g1(1.83003690903),TRINITY_DN43353_c2_g1(1.45020780953),TRINITY_DN44161_c2_g1(3.23350060505),TRINITY_DN44899_c1_g2(1.33533130283),TRINITY_DN45221_c6_g2(1.67153…
GO:0002378	immunoglobulin biosynthetic process	biological process	2/225	4/13451	0.00163	0.668789	TRINITY_DN40988_c4_g1(1.88863200618),TRINITY_DN52699_c0_g1(2.37531063888)
GO:0006208	pyrimidine nucleobase catabolic process	biological process	2/225	4/13451	0.00163	0.668789	TRINITY_DN51483_c3_g1(2.08104455537),TRINITY_DN52861_c0_g3(1.41694133416)
GO:0006212	uracil catabolic process	biological process	2/225	4/13451	0.00163	0.668789	TRINITY_DN51483_c3_g1(2.08104455537),TRINITY_DN52861_c0_g3(1.41694133416)
GO:0009164	nucleoside catabolic process	biological process	3/225	15/13451	0.00181	0.696228	TRINITY_DN40398_c3_g2(1.72565433162),TRINITY_DN51483_c3_g1(2.08104455537),TRINITY_DN52861_c0_g3(1.41694133416)
GO:0042267	natural killer cell mediated cytotoxicity	biological process	3/225	15/13451	0.00181	0.696228	TRINITY_DN46824_c0_g1(3.53491930282),TRINITY_DN48366_c0_g1(4.57946422015),TRINITY_DN50391_c0_g5(2.9008104421)
GO:0002228	natural killer cell mediated immunity	biological process	3/225	16/13451	0.0022	0.746	TRINITY_DN46824_c0_g1(3.53491930282),TRINITY_DN48366_c0_g1(4.57946422015),TRINITY_DN50391_c0_g5(2.9008104421)
GO:0034656	nucleobase-containing small molecule catabolic process	biological process	3/225	16/13451	0.0022	0.746	TRINITY_DN40398_c3_g2(1.72565433162),TRINITY_DN51483_c3_g1(2.08104455537),TRINITY_DN52861_c0_g3(1.41694133416)
GO:0035011	melanotic encapsulation of foreign target	biological process	3/225	16/13451	0.0022	0.746	TRINITY_DN42079_c7_g1(1.83003690903),TRINITY_DN47090_c0_g2(1.54859560628),TRINITY_DN51902_c0_g1(2.17436427657)
GO:0048609	multicellular organismal reproductive process	biological process	23/225	725/13451	0.0024	0.746	TRINITY_DN38201_c2_g2(4.66024304912),TRINITY_DN38960_c1_g2(2.20211526119),TRINITY_DN39611_c2_g1(2.23368417796),TRINITY_DN40274_c2_g1(1.51793089457),TRINITY_DN41860_c5_g1(2.22644312461),TRINITY_DN42030_c3_g1(2.79154796371),TRINITY_DN42079_c7_g1(1.83003690903),TRINITY_DN42625_c2_g2(1.68334648806),TRINITY_DN43353_c2_g1(1.45020780953),TRINITY_DN44161_c2_g1(3.23350060505),TRINITY_DN44899_c1_g2(1.33533…
GO:0048856	anatomical structure development	biological process	82/225	3734/13451	0.00261	0.746	TRINITY_DN37574_c0_g1(-1.13742356791),TRINITY_DN38201_c2_g2(4.66024304912),TRINITY_DN38605_c1_g1(-2.21776816203),TRINITY_DN38688_c2_g1(2.91271209732),TRINITY_DN39042_c4_g1(3.03339460177),TRINITY_DN39123_c0_g2(2.48394787228),TRINITY_DN39611_c2_g1(2.23368417796),TRINITY_DN40274_c2_g1(1.51793089457),TRINITY_DN40920_c1_g1(1.7559885979),TRINITY_DN40940_c0_g1(-1.61650694073),TRINITY_DN41123_c2_g3(2.042…
GO:0003006	developmental process involved in reproduction	biological process	20/225	600/13451	0.00263	0.746	TRINITY_DN38201_c2_g2(4.66024304912),TRINITY_DN38605_c1_g1(-2.21776816203),TRINITY_DN39611_c2_g1(2.23368417796),TRINITY_DN40274_c2_g1(1.51793089457),TRINITY_DN41860_c5_g1(2.22644312461),TRINITY_DN42030_c3_g1(2.79154796371),TRINITY_DN42079_c7_g1(1.83003690903),TRINITY_DN42625_c2_g2(1.68334648806),TRINITY_DN44899_c1_g2(1.33533130283),TRINITY_DN45221_c6_g2(1.67153269311),TRINITY_DN46454_c2_g3(1.6973…
GO:0072523	purine-containing compound catabolic process	biological process	4/225	35/13451	0.00266	0.746	TRINITY_DN40398_c3_g2(1.72565433162),TRINITY_DN44303_c3_g2(1.81090715935),TRINITY_DN50763_c2_g1(-1.19656279822),TRINITY_DN51483_c3_g1(2.08104455537)
GO:1901407	regulation of phosphorylation of RNA polymerase II C-terminal domain	biological process	2/225	5/13451	0.00269	0.746	TRINITY_DN42587_c4_g4(1.77516100845),TRINITY_DN52180_c3_g1(1.7879881184)
GO:1901409	positive regulation of phosphorylation of RNA polymerase II C-terminal domain	biological process	2/225	5/13451	0.00269	0.746	TRINITY_DN42587_c4_g4(1.77516100845),TRINITY_DN52180_c3_g1(1.7879881184)
GO:0022412	cellular process involved in reproduction in multicellular organism	biological process	17/225	476/13451	0.00271	0.746	TRINITY_DN38201_c2_g2(4.66024304912),TRINITY_DN38960_c1_g2(2.20211526119),TRINITY_DN39611_c2_g1(2.23368417796),TRINITY_DN40274_c2_g1(1.51793089457),TRINITY_DN41860_c5_g1(2.22644312461),TRINITY_DN42030_c3_g1(2.79154796371),TRINITY_DN42079_c7_g1(1.83003690903),TRINITY_DN44899_c1_g2(1.33533130283),TRINITY_DN45221_c6_g2(1.67153269311),TRINITY_DN46454_c2_g3(1.69735227694),TRINITY_DN47090_c0_g2(1.54859…
GO:0022900	electron transport chain	biological process	5/225	58/13451	0.00279	0.746	TRINITY_DN45693_c1_g3(1.41264947438),TRINITY_DN52553_c1_g3(1.65339412553),TRINITY_DN53369_c5_g1(1.823913641),TRINITY_DN53369_c5_g4(1.66358324971),TRINITY_DN53369_c5_g8(1.63123075488)
GO:0032504	multicellular organism reproduction	biological process	23/225	736/13451	0.0029	0.746	TRINITY_DN38201_c2_g2(4.66024304912),TRINITY_DN38960_c1_g2(2.20211526119),TRINITY_DN39611_c2_g1(2.23368417796),TRINITY_DN40274_c2_g1(1.51793089457),TRINITY_DN41860_c5_g1(2.22644312461),TRINITY_DN42030_c3_g1(2.79154796371),TRINITY_DN42079_c7_g1(1.83003690903),TRINITY_DN42625_c2_g2(1.68334648806),TRINITY_DN43353_c2_g1(1.45020780953),TRINITY_DN44161_c2_g1(3.23350060505),TRINITY_DN44899_c1_g2(1.33533…
GO:0009312	oligosaccharide biosynthetic process	biological process	3/225	18/13451	0.00313	0.746	TRINITY_DN38984_c9_g4(2.0776522394),TRINITY_DN40035_c0_g1(1.7858024193),TRINITY_DN52798_c6_g1(1.80528038159)
GO:0035010	encapsulation of foreign target	biological process	3/225	18/13451	0.00313	0.746	TRINITY_DN42079_c7_g1(1.83003690903),TRINITY_DN47090_c0_g2(1.54859560628),TRINITY_DN51902_c0_g1(2.17436427657)
GO:0007186	G-protein coupled receptor signaling pathway	biological process	14/225	362/13451	0.00314	0.746	TRINITY_DN40398_c3_g2(1.72565433162),TRINITY_DN43941_c2_g3(3.03177383208),TRINITY_DN44161_c2_g1(3.23350060505),TRINITY_DN44831_c1_g1(1.6100455657),TRINITY_DN46268_c0_g2(-1.05692215255),TRINITY_DN46986_c3_g1(1.59066366088),TRINITY_DN47068_c0_g1(-1.35592617793),TRINITY_DN47228_c0_g7(3.58446354149),TRINITY_DN47869_c2_g1(2.00264191306),TRINITY_DN48850_c1_g3(2.08888347162),TRINITY_DN49853_c5_g3(-1.414…
GO:0032502	developmental process	biological process	85/225	3930/13451	0.00329	0.746	TRINITY_DN37574_c0_g1(-1.13742356791),TRINITY_DN38201_c2_g2(4.66024304912),TRINITY_DN38605_c1_g1(-2.21776816203),TRINITY_DN38688_c2_g1(2.91271209732),TRINITY_DN38960_c1_g2(2.20211526119),TRINITY_DN39042_c4_g1(3.03339460177),TRINITY_DN39123_c0_g2(2.48394787228),TRINITY_DN39611_c2_g1(2.23368417796),TRINITY_DN40274_c2_g1(1.51793089457),TRINITY_DN40920_c1_g1(1.7559885979),TRINITY_DN40940_c0_g1(-1.616…
GO:0006952	defense response	biological process	18/225	527/13451	0.0033	0.746	TRINITY_DN36517_c0_g1(16.6952044984),TRINITY_DN38465_c0_g1(1.98410947018),TRINITY_DN41714_c3_g5(2.61323596103),TRINITY_DN42030_c3_g1(2.79154796371),TRINITY_DN42079_c7_g1(1.83003690903),TRINITY_DN44899_c1_g2(1.33533130283),TRINITY_DN45717_c0_g2(-1.42357868377),TRINITY_DN46419_c9_g1(1.64308757713),TRINITY_DN46824_c0_g1(3.53491930282),TRINITY_DN47090_c0_g2(1.54859560628),TRINITY_DN47184_c0_g1(3.1566…
GO:0006486	protein glycosylation	biological process	11/225	256/13451	0.00392	0.746	TRINITY_DN38984_c9_g4(2.0776522394),TRINITY_DN39233_c4_g3(2.47590864392),TRINITY_DN40988_c4_g1(1.88863200618),TRINITY_DN42387_c6_g5(-1.70556200164),TRINITY_DN44628_c3_g2(1.99600613079),TRINITY_DN45723_c6_g1(2.20455976435),TRINITY_DN46454_c2_g3(1.69735227694),TRINITY_DN47235_c5_g2(-2.57234859535),TRINITY_DN51193_c3_g1(5.85734311736),TRINITY_DN52699_c0_g1(2.37531063888),TRINITY_DN52798_c6_g1(1.8052…
GO:0043413	macromolecule glycosylation	biological process	11/225	256/13451	0.00392	0.746	TRINITY_DN38984_c9_g4(2.0776522394),TRINITY_DN39233_c4_g3(2.47590864392),TRINITY_DN40988_c4_g1(1.88863200618),TRINITY_DN42387_c6_g5(-1.70556200164),TRINITY_DN44628_c3_g2(1.99600613079),TRINITY_DN45723_c6_g1(2.20455976435),TRINITY_DN46454_c2_g3(1.69735227694),TRINITY_DN47235_c5_g2(-2.57234859535),TRINITY_DN51193_c3_g1(5.85734311736),TRINITY_DN52699_c0_g1(2.37531063888),TRINITY_DN52798_c6_g1(1.8052…
GO:0002781	antifungal peptide production	biological process	2/225	6/13451	0.004	0.746	TRINITY_DN44899_c1_g2(1.33533130283),TRINITY_DN48714_c4_g1(2.04780739293)
GO:0002783	antifungal peptide biosynthetic process	biological process	2/225	6/13451	0.004	0.746	TRINITY_DN44899_c1_g2(1.33533130283),TRINITY_DN48714_c4_g1(2.04780739293)
GO:0002788	regulation of antifungal peptide production	biological process	2/225	6/13451	0.004	0.746	TRINITY_DN44899_c1_g2(1.33533130283),TRINITY_DN48714_c4_g1(2.04780739293)
GO:0002804	positive regulation of antifungal peptide production	biological process	2/225	6/13451	0.004	0.746	TRINITY_DN44899_c1_g2(1.33533130283),TRINITY_DN48714_c4_g1(2.04780739293)
GO:0002810	regulation of antifungal peptide biosynthetic process	biological process	2/225	6/13451	0.004	0.746	TRINITY_DN44899_c1_g2(1.33533130283),TRINITY_DN48714_c4_g1(2.04780739293)
GO:0006967	positive regulation of antifungal peptide biosynthetic process	biological process	2/225	6/13451	0.004	0.746	TRINITY_DN44899_c1_g2(1.33533130283),TRINITY_DN48714_c4_g1(2.04780739293)
GO:0007567	parturition	biological process	2/225	6/13451	0.004	0.746	TRINITY_DN47228_c0_g7(3.58446354149),TRINITY_DN51008_c1_g1(1.85432455556)
GO:0018243	protein O-linked glycosylation via threonine	biological process	2/225	6/13451	0.004	0.746	TRINITY_DN40988_c4_g1(1.88863200618),TRINITY_DN52699_c0_g1(2.37531063888)
GO:0019474	L-lysine catabolic process to acetyl-CoA	biological process	2/225	6/13451	0.004	0.746	TRINITY_DN42112_c0_g1(2.37549474809),TRINITY_DN43204_c3_g2(2.39602173788)
GO:0019477	L-lysine catabolic process	biological process	2/225	6/13451	0.004	0.746	TRINITY_DN42112_c0_g1(2.37549474809),TRINITY_DN43204_c3_g2(2.39602173788)
GO:0019860	uracil metabolic process	biological process	2/225	6/13451	0.004	0.746	TRINITY_DN51483_c3_g1(2.08104455537),TRINITY_DN52861_c0_g3(1.41694133416)
GO:0032964	collagen biosynthetic process	biological process	2/225	6/13451	0.004	0.746	TRINITY_DN46419_c9_g1(1.64308757713),TRINITY_DN52579_c1_g1(1.72484599528)
GO:0036258	multivesicular body assembly	biological process	2/225	6/13451	0.004	0.746	TRINITY_DN42241_c1_g2(1.62919663427),TRINITY_DN49576_c6_g1(1.81963659699)
GO:0044332	Wnt signaling pathway involved in dorsal/ventral axis specification	biological process	2/225	6/13451	0.004	0.746	TRINITY_DN48330_c3_g1(5.50819707301),TRINITY_DN52271_c3_g1(4.85370172751)
GO:0046440	L-lysine metabolic process	biological process	2/225	6/13451	0.004	0.746	TRINITY_DN42112_c0_g1(2.37549474809),TRINITY_DN43204_c3_g2(2.39602173788)
GO:0071560	cellular response to transforming growth factor beta stimulus	biological process	6/225	91/13451	0.00419	0.763515	TRINITY_DN38201_c2_g2(4.66024304912),TRINITY_DN38605_c1_g1(-2.21776816203),TRINITY_DN44995_c0_g2(1.80690814892),TRINITY_DN47228_c0_g7(3.58446354149),TRINITY_DN49160_c0_g4(2.33646530092),TRINITY_DN50672_c2_g2(3.98764787274)
GO:0001909	leukocyte mediated cytotoxicity	biological process	3/225	20/13451	0.00427	0.763515	TRINITY_DN46824_c0_g1(3.53491930282),TRINITY_DN48366_c0_g1(4.57946422015),TRINITY_DN50391_c0_g5(2.9008104421)
GO:0070085	glycosylation	biological process	11/225	259/13451	0.00428	0.763515	TRINITY_DN38984_c9_g4(2.0776522394),TRINITY_DN39233_c4_g3(2.47590864392),TRINITY_DN40988_c4_g1(1.88863200618),TRINITY_DN42387_c6_g5(-1.70556200164),TRINITY_DN44628_c3_g2(1.99600613079),TRINITY_DN45723_c6_g1(2.20455976435),TRINITY_DN46454_c2_g3(1.69735227694),TRINITY_DN47235_c5_g2(-2.57234859535),TRINITY_DN51193_c3_g1(5.85734311736),TRINITY_DN52699_c0_g1(2.37531063888),TRINITY_DN52798_c6_g1(1.8052…
GO:0071559	response to transforming growth factor beta	biological process	6/225	92/13451	0.00442	0.777225	TRINITY_DN38201_c2_g2(4.66024304912),TRINITY_DN38605_c1_g1(-2.21776816203),TRINITY_DN44995_c0_g2(1.80690814892),TRINITY_DN47228_c0_g7(3.58446354149),TRINITY_DN49160_c0_g4(2.33646530092),TRINITY_DN50672_c2_g2(3.98764787274)
GO:0007166	cell surface receptor signaling pathway	biological process	32/225	1184/13451	0.00455	0.788816	TRINITY_DN38201_c2_g2(4.66024304912),TRINITY_DN38605_c1_g1(-2.21776816203),TRINITY_DN40398_c3_g2(1.72565433162),TRINITY_DN41215_c1_g2(3.66606830532),TRINITY_DN42948_c1_g1(-1.37557223983),TRINITY_DN43766_c1_g1(1.98054213032),TRINITY_DN44591_c3_g1(2.56381683485),TRINITY_DN44664_c4_g2(1.67233712101),TRINITY_DN44899_c1_g2(1.33533130283),TRINITY_DN44995_c0_g2(1.80690814892),TRINITY_DN45221_c6_g2(1.671…
GO:0044706	multi-multicellular organism process	biological process	6/225	93/13451	0.00466	0.796666	TRINITY_DN42530_c0_g1(2.76550103954),TRINITY_DN42625_c2_g2(1.68334648806),TRINITY_DN47228_c0_g7(3.58446354149),TRINITY_DN51008_c1_g1(1.85432455556),TRINITY_DN52108_c0_g1(-1.27201671981),TRINITY_DN53417_c12_g1(1.72080117175)
GO:0007281	germ cell development	biological process	15/225	420/13451	0.00475	0.800928	TRINITY_DN38201_c2_g2(4.66024304912),TRINITY_DN39611_c2_g1(2.23368417796),TRINITY_DN40274_c2_g1(1.51793089457),TRINITY_DN41860_c5_g1(2.22644312461),TRINITY_DN42030_c3_g1(2.79154796371),TRINITY_DN42079_c7_g1(1.83003690903),TRINITY_DN44899_c1_g2(1.33533130283),TRINITY_DN45221_c6_g2(1.67153269311),TRINITY_DN46454_c2_g3(1.69735227694),TRINITY_DN48315_c2_g4(1.7639725125),TRINITY_DN48363_c0_g1(2.004537…
GO:0009068	aspartate family amino acid catabolic process	biological process	3/225	21/13451	0.00492	0.80581	TRINITY_DN39961_c0_g2(-2.49017383308),TRINITY_DN42112_c0_g1(2.37549474809),TRINITY_DN43204_c3_g2(2.39602173788)
GO:1901137	carbohydrate derivative biosynthetic process	biological process	19/225	591/13451	0.00493	0.80581	TRINITY_DN38984_c9_g4(2.0776522394),TRINITY_DN39233_c4_g3(2.47590864392),TRINITY_DN39350_c7_g1(5.5527697384),TRINITY_DN39706_c0_g7(1.75117516867),TRINITY_DN40035_c0_g1(1.7858024193),TRINITY_DN40398_c3_g2(1.72565433162),TRINITY_DN40988_c4_g1(1.88863200618),TRINITY_DN41423_c4_g2(1.62425566494),TRINITY_DN42387_c6_g5(-1.70556200164),TRINITY_DN44628_c3_g2(1.99600613079),TRINITY_DN45723_c6_g1(2.2045597…
GO:0002252	immune effector process	biological process	10/225	228/13451	0.00507	0.80581	TRINITY_DN42079_c7_g1(1.83003690903),TRINITY_DN44899_c1_g2(1.33533130283),TRINITY_DN46071_c0_g1(2.42919652687),TRINITY_DN46824_c0_g1(3.53491930282),TRINITY_DN47090_c0_g2(1.54859560628),TRINITY_DN48366_c0_g1(4.57946422015),TRINITY_DN48714_c4_g1(2.04780739293),TRINITY_DN50391_c0_g5(2.9008104421),TRINITY_DN51902_c0_g1(2.17436427657),TRINITY_DN52668_c2_g3(3.13373553961)
GO:0009100	glycoprotein metabolic process	biological process	13/225	343/13451	0.00516	0.80581	TRINITY_DN38984_c9_g4(2.0776522394),TRINITY_DN39233_c4_g3(2.47590864392),TRINITY_DN40988_c4_g1(1.88863200618),TRINITY_DN42387_c6_g5(-1.70556200164),TRINITY_DN44628_c3_g2(1.99600613079),TRINITY_DN45723_c6_g1(2.20455976435),TRINITY_DN46454_c2_g3(1.69735227694),TRINITY_DN47235_c5_g2(-2.57234859535),TRINITY_DN47887_c1_g1(-1.17891014789),TRINITY_DN48842_c2_g1(1.98658988049),TRINITY_DN51193_c3_g1(5.857…
GO:0009115	xanthine catabolic process	biological process	2/225	7/13451	0.00553	0.80581	TRINITY_DN44303_c3_g2(1.81090715935),TRINITY_DN50763_c2_g1(-1.19656279822)
GO:0019482	beta-alanine metabolic process	biological process	2/225	7/13451	0.00553	0.80581	TRINITY_DN51483_c3_g1(2.08104455537),TRINITY_DN52861_c0_g3(1.41694133416)
GO:0039702	viral budding via host ESCRT complex	biological process	2/225	7/13451	0.00553	0.80581	TRINITY_DN42241_c1_g2(1.62919663427),TRINITY_DN49576_c6_g1(1.81963659699)
GO:0046110	xanthine metabolic process	biological process	2/225	7/13451	0.00553	0.80581	TRINITY_DN44303_c3_g2(1.81090715935),TRINITY_DN50763_c2_g1(-1.19656279822)
GO:0046135	pyrimidine nucleoside catabolic process	biological process	2/225	7/13451	0.00553	0.80581	TRINITY_DN51483_c3_g1(2.08104455537),TRINITY_DN52861_c0_g3(1.41694133416)
GO:1900150	regulation of defense response to fungus	biological process	2/225	7/13451	0.00553	0.80581	TRINITY_DN44899_c1_g2(1.33533130283),TRINITY_DN48714_c4_g1(2.04780739293)
GO:0032963	collagen metabolic process	biological process	3/225	22/13451	0.00562	0.80581	TRINITY_DN42625_c2_g2(1.68334648806),TRINITY_DN46419_c9_g1(1.64308757713),TRINITY_DN52579_c1_g1(1.72484599528)
GO:1901658	glycosyl compound catabolic process	biological process	3/225	22/13451	0.00562	0.80581	TRINITY_DN40398_c3_g2(1.72565433162),TRINITY_DN51483_c3_g1(2.08104455537),TRINITY_DN52861_c0_g3(1.41694133416)
GO:0019953	sexual reproduction	biological process	22/225	732/13451	0.00563	0.80581	TRINITY_DN38201_c2_g2(4.66024304912),TRINITY_DN38960_c1_g2(2.20211526119),TRINITY_DN39611_c2_g1(2.23368417796),TRINITY_DN40274_c2_g1(1.51793089457),TRINITY_DN41860_c5_g1(2.22644312461),TRINITY_DN42030_c3_g1(2.79154796371),TRINITY_DN42079_c7_g1(1.83003690903),TRINITY_DN43353_c2_g1(1.45020780953),TRINITY_DN44161_c2_g1(3.23350060505),TRINITY_DN44899_c1_g2(1.33533130283),TRINITY_DN45221_c6_g2(1.67153…
GO:0042742	defense response to bacterium	biological process	6/225	99/13451	0.00631	0.892756	TRINITY_DN38465_c0_g1(1.98410947018),TRINITY_DN47184_c0_g1(3.15667826459),TRINITY_DN48714_c4_g1(2.04780739293),TRINITY_DN51446_c4_g5(1.62856920618),TRINITY_DN51902_c0_g1(2.17436427657),TRINITY_DN52668_c2_g3(3.13373553961)
GO:0009101	glycoprotein biosynthetic process	biological process	12/225	313/13451	0.0065	0.909188	TRINITY_DN38984_c9_g4(2.0776522394),TRINITY_DN39233_c4_g3(2.47590864392),TRINITY_DN40988_c4_g1(1.88863200618),TRINITY_DN42387_c6_g5(-1.70556200164),TRINITY_DN44628_c3_g2(1.99600613079),TRINITY_DN45723_c6_g1(2.20455976435),TRINITY_DN46454_c2_g3(1.69735227694),TRINITY_DN47235_c5_g2(-2.57234859535),TRINITY_DN47887_c1_g1(-1.17891014789),TRINITY_DN51193_c3_g1(5.85734311736),TRINITY_DN52699_c0_g1(2.375…
GO:0007414	axonal defasciculation	biological process	2/225	8/13451	0.0073	0.998397	TRINITY_DN42096_c0_g1(3.34287657932),TRINITY_DN51991_c1_g2(2.2244129434)
GO:0070816	phosphorylation of RNA polymerase II C-terminal domain	biological process	2/225	8/13451	0.0073	0.998397	TRINITY_DN42587_c4_g4(1.77516100845),TRINITY_DN52180_c3_g1(1.7879881184)
GO:0009116	nucleoside metabolic process	biological process	5/225	73/13451	0.00748	1	TRINITY_DN40398_c3_g2(1.72565433162),TRINITY_DN41423_c4_g2(1.62425566494),TRINITY_DN46536_c0_g1(2.17104780682),TRINITY_DN51483_c3_g1(2.08104455537),TRINITY_DN52861_c0_g3(1.41694133416)
GO:0044282	small molecule catabolic process	biological process	10/225	244/13451	0.00806	1	TRINITY_DN39350_c7_g1(5.5527697384),TRINITY_DN39961_c0_g2(-2.49017383308),TRINITY_DN40398_c3_g2(1.72565433162),TRINITY_DN42112_c0_g1(2.37549474809),TRINITY_DN42495_c2_g2(1.08686589633),TRINITY_DN43204_c3_g2(2.39602173788),TRINITY_DN45639_c2_g1(-1.12507534176),TRINITY_DN47200_c0_g1(1.99890357883),TRINITY_DN51483_c3_g1(2.08104455537),TRINITY_DN52861_c0_g3(1.41694133416)
GO:0022904	respiratory electron transport chain	biological process	4/225	48/13451	0.00834	1	TRINITY_DN52553_c1_g3(1.65339412553),TRINITY_DN53369_c5_g1(1.823913641),TRINITY_DN53369_c5_g4(1.66358324971),TRINITY_DN53369_c5_g8(1.63123075488)
GO:0072521	purine-containing compound metabolic process	biological process	12/225	325/13451	0.00865	1	TRINITY_DN39350_c7_g1(5.5527697384),TRINITY_DN39706_c0_g7(1.75117516867),TRINITY_DN40398_c3_g2(1.72565433162),TRINITY_DN41423_c4_g2(1.62425566494),TRINITY_DN44303_c3_g2(1.81090715935),TRINITY_DN46268_c0_g2(-1.05692215255),TRINITY_DN46536_c0_g1(2.17104780682),TRINITY_DN50763_c2_g1(-1.19656279822),TRINITY_DN51483_c3_g1(2.08104455537),TRINITY_DN53369_c5_g1(1.823913641),TRINITY_DN53369_c5_g4(1.663583…
GO:0042440	pigment metabolic process	biological process	5/225	76/13451	0.00884	1	TRINITY_DN40398_c3_g2(1.72565433162),TRINITY_DN42079_c7_g1(1.83003690903),TRINITY_DN47090_c0_g2(1.54859560628),TRINITY_DN51446_c4_g5(1.62856920618),TRINITY_DN51902_c0_g1(2.17436427657)
GO:0007494	midgut development	biological process	3/225	26/13451	0.00904	1	TRINITY_DN41860_c5_g1(2.22644312461),TRINITY_DN45221_c6_g2(1.67153269311),TRINITY_DN51991_c1_g2(2.2244129434)
GO:0006122	mitochondrial electron transport, ubiquinol to cytochrome c	biological process	2/225	9/13451	0.00928	1	TRINITY_DN53369_c5_g1(1.823913641),TRINITY_DN53369_c5_g4(1.66358324971)
GO:0006554	lysine catabolic process	biological process	2/225	9/13451	0.00928	1	TRINITY_DN42112_c0_g1(2.37549474809),TRINITY_DN43204_c3_g2(2.39602173788)
GO:0019732	antifungal humoral response	biological process	2/225	9/13451	0.00928	1	TRINITY_DN44899_c1_g2(1.33533130283),TRINITY_DN48714_c4_g1(2.04780739293)
GO:0036099	female germ-line stem cell population maintenance	biological process	2/225	9/13451	0.00928	1	TRINITY_DN38201_c2_g2(4.66024304912),TRINITY_DN46454_c2_g3(1.69735227694)
GO:0008150	biological_process	biological process	225/225	13451/13451	1	1	TRINITY_DN36517_c0_g1(16.6952044984),TRINITY_DN37574_c0_g1(-1.13742356791),TRINITY_DN37708_c0_g1(-1.06471433323),TRINITY_DN38201_c2_g2(4.66024304912),TRINITY_DN38465_c0_g1(1.98410947018),TRINITY_DN38605_c1_g1(-2.21776816203),TRINITY_DN38688_c2_g1(2.91271209732),TRINITY_DN38960_c1_g2(2.20211526119),TRINITY_DN38984_c9_g4(2.0776522394),TRINITY_DN39042_c4_g1(3.03339460177),TRINITY_DN39052_c1_g1(2.236…
GO:0005576	extracellular region	cellular component	88/249	2313/14612	2.4e-14	3.7776e-11	TRINITY_DN36517_c0_g1(16.6952044984),TRINITY_DN37907_c0_g1(2.64894909265),TRINITY_DN38201_c2_g2(4.66024304912),TRINITY_DN38465_c0_g1(1.98410947018),TRINITY_DN38550_c1_g2(4.43590468034),TRINITY_DN38900_c2_g1(-1.20785526384),TRINITY_DN39042_c4_g1(3.03339460177),TRINITY_DN39210_c0_g2(5.87516378731),TRINITY_DN39334_c0_g1(1.97366962326),TRINITY_DN39382_c1_g7(2.57832685009),TRINITY_DN39403_c11_g1(2.049…
GO:0044421	extracellular region part	cellular component	61/249	1559/14612	3.1e-10	2.4397e-07	TRINITY_DN36517_c0_g1(16.6952044984),TRINITY_DN37907_c0_g1(2.64894909265),TRINITY_DN38201_c2_g2(4.66024304912),TRINITY_DN39042_c4_g1(3.03339460177),TRINITY_DN39334_c0_g1(1.97366962326),TRINITY_DN39382_c1_g7(2.57832685009),TRINITY_DN39457_c5_g1(3.07836489841),TRINITY_DN40922_c0_g1(2.22728278273),TRINITY_DN40988_c4_g1(1.88863200618),TRINITY_DN41839_c6_g1(1.94409068275),TRINITY_DN42017_c3_g1(-1.2640…
GO:0005615	extracellular space	cellular component	54/249	1369/14612	3.2e-09	1.67893e-06	TRINITY_DN36517_c0_g1(16.6952044984),TRINITY_DN37907_c0_g1(2.64894909265),TRINITY_DN38201_c2_g2(4.66024304912),TRINITY_DN39042_c4_g1(3.03339460177),TRINITY_DN39334_c0_g1(1.97366962326),TRINITY_DN39382_c1_g7(2.57832685009),TRINITY_DN39457_c5_g1(3.07836489841),TRINITY_DN40922_c0_g1(2.22728278273),TRINITY_DN40988_c4_g1(1.88863200618),TRINITY_DN41839_c6_g1(1.94409068275),TRINITY_DN42017_c3_g1(-1.2640…
GO:0031012	extracellular matrix	cellular component	15/249	232/14612	1.1e-05	0.0043285	TRINITY_DN39334_c0_g1(1.97366962326),TRINITY_DN43972_c0_g1(1.41450727176),TRINITY_DN44332_c5_g2(1.9578421906),TRINITY_DN44995_c0_g2(1.80690814892),TRINITY_DN45819_c5_g1(2.15913467654),TRINITY_DN46680_c2_g1(1.3731152258),TRINITY_DN47090_c0_g2(1.54859560628),TRINITY_DN47869_c2_g1(2.00264191306),TRINITY_DN48435_c1_g1(2.27684265598),TRINITY_DN48842_c2_g1(1.98658988049),TRINITY_DN49521_c2_g2(3.3015338…
GO:0005578	proteinaceous extracellular matrix	cellular component	12/249	181/14612	6.4e-05	0.0201472	TRINITY_DN39334_c0_g1(1.97366962326),TRINITY_DN43972_c0_g1(1.41450727176),TRINITY_DN44332_c5_g2(1.9578421906),TRINITY_DN44995_c0_g2(1.80690814892),TRINITY_DN46680_c2_g1(1.3731152258),TRINITY_DN47090_c0_g2(1.54859560628),TRINITY_DN47869_c2_g1(2.00264191306),TRINITY_DN48435_c1_g1(2.27684265598),TRINITY_DN48842_c2_g1(1.98658988049),TRINITY_DN49521_c2_g2(3.30153381778),TRINITY_DN49792_c2_g1(5.2785407…
GO:0031982	vesicle	cellular component	48/249	1643/14612	0.00012	0.03148	TRINITY_DN38201_c2_g2(4.66024304912),TRINITY_DN39042_c4_g1(3.03339460177),TRINITY_DN39382_c1_g7(2.57832685009),TRINITY_DN39457_c5_g1(3.07836489841),TRINITY_DN40398_c3_g2(1.72565433162),TRINITY_DN40922_c0_g1(2.22728278273),TRINITY_DN40988_c4_g1(1.88863200618),TRINITY_DN41714_c3_g5(2.61323596103),TRINITY_DN41839_c6_g1(1.94409068275),TRINITY_DN42241_c1_g2(1.62919663427),TRINITY_DN42495_c2_g2(1.08686…
GO:0070062	extracellular exosome	cellular component	33/249	985/14612	0.00015	0.0337286	TRINITY_DN39042_c4_g1(3.03339460177),TRINITY_DN39382_c1_g7(2.57832685009),TRINITY_DN40922_c0_g1(2.22728278273),TRINITY_DN40988_c4_g1(1.88863200618),TRINITY_DN41839_c6_g1(1.94409068275),TRINITY_DN42495_c2_g2(1.08686589633),TRINITY_DN42530_c0_g1(2.76550103954),TRINITY_DN42625_c2_g2(1.68334648806),TRINITY_DN43429_c3_g4(1.78681127034),TRINITY_DN43749_c0_g1(2.35074069556),TRINITY_DN44591_c3_g1(2.56381…
GO:1903561	extracellular vesicle	cellular component	33/249	995/14612	0.00018	0.035415	TRINITY_DN39042_c4_g1(3.03339460177),TRINITY_DN39382_c1_g7(2.57832685009),TRINITY_DN40922_c0_g1(2.22728278273),TRINITY_DN40988_c4_g1(1.88863200618),TRINITY_DN41839_c6_g1(1.94409068275),TRINITY_DN42495_c2_g2(1.08686589633),TRINITY_DN42530_c0_g1(2.76550103954),TRINITY_DN42625_c2_g2(1.68334648806),TRINITY_DN43429_c3_g4(1.78681127034),TRINITY_DN43749_c0_g1(2.35074069556),TRINITY_DN44591_c3_g1(2.56381…
GO:0043230	extracellular organelle	cellular component	33/249	1003/14612	0.00021	0.0367267	TRINITY_DN39042_c4_g1(3.03339460177),TRINITY_DN39382_c1_g7(2.57832685009),TRINITY_DN40922_c0_g1(2.22728278273),TRINITY_DN40988_c4_g1(1.88863200618),TRINITY_DN41839_c6_g1(1.94409068275),TRINITY_DN42495_c2_g2(1.08686589633),TRINITY_DN42530_c0_g1(2.76550103954),TRINITY_DN42625_c2_g2(1.68334648806),TRINITY_DN43429_c3_g4(1.78681127034),TRINITY_DN43749_c0_g1(2.35074069556),TRINITY_DN44591_c3_g1(2.56381…
GO:0005886	plasma membrane	cellular component	69/249	2737/14612	0.00031	0.048794	TRINITY_DN37708_c0_g1(-1.06471433323),TRINITY_DN39042_c4_g1(3.03339460177),TRINITY_DN39052_c1_g1(2.23651636416),TRINITY_DN39457_c5_g1(3.07836489841),TRINITY_DN40398_c3_g2(1.72565433162),TRINITY_DN40940_c0_g1(-1.61650694073),TRINITY_DN41714_c3_g5(2.61323596103),TRINITY_DN42017_c3_g1(-1.26400860775),TRINITY_DN42065_c5_g5(6.15557429652),TRINITY_DN42079_c7_g1(1.83003690903),TRINITY_DN42096_c0_g1(3.34…
GO:0071944	cell periphery	cellular component	69/249	2862/14612	0.00111	0.156088	TRINITY_DN37708_c0_g1(-1.06471433323),TRINITY_DN39042_c4_g1(3.03339460177),TRINITY_DN39052_c1_g1(2.23651636416),TRINITY_DN39457_c5_g1(3.07836489841),TRINITY_DN40398_c3_g2(1.72565433162),TRINITY_DN40940_c0_g1(-1.61650694073),TRINITY_DN41714_c3_g5(2.61323596103),TRINITY_DN42017_c3_g1(-1.26400860775),TRINITY_DN42065_c5_g5(6.15557429652),TRINITY_DN42079_c7_g1(1.83003690903),TRINITY_DN42096_c0_g1(3.34…
GO:0016323	basolateral plasma membrane	cellular component	9/249	152/14612	0.00119	0.156088	TRINITY_DN39042_c4_g1(3.03339460177),TRINITY_DN45221_c6_g2(1.67153269311),TRINITY_DN46043_c0_g2(2.42205592351),TRINITY_DN48168_c0_g2(3.3418646136),TRINITY_DN48720_c2_g1(1.83703812204),TRINITY_DN51542_c4_g2(3.05414143413),TRINITY_DN51991_c1_g2(2.2244129434),TRINITY_DN52058_c1_g1(1.89158238542),TRINITY_DN52359_c0_g1(1.99960352501)
GO:0044420	extracellular matrix component	cellular component	6/249	71/14612	0.00131	0.158611	TRINITY_DN43972_c0_g1(1.41450727176),TRINITY_DN46680_c2_g1(1.3731152258),TRINITY_DN47090_c0_g2(1.54859560628),TRINITY_DN47869_c2_g1(2.00264191306),TRINITY_DN48842_c2_g1(1.98658988049),TRINITY_DN49521_c2_g2(3.30153381778)
GO:0044459	plasma membrane part	cellular component	41/249	1520/14612	0.002	0.224857	TRINITY_DN37708_c0_g1(-1.06471433323),TRINITY_DN39042_c4_g1(3.03339460177),TRINITY_DN39052_c1_g1(2.23651636416),TRINITY_DN39457_c5_g1(3.07836489841),TRINITY_DN40398_c3_g2(1.72565433162),TRINITY_DN41714_c3_g5(2.61323596103),TRINITY_DN42065_c5_g5(6.15557429652),TRINITY_DN42096_c0_g1(3.34287657932),TRINITY_DN42355_c0_g3(-1.33411529325),TRINITY_DN43749_c0_g1(2.35074069556),TRINITY_DN43766_c1_g1(1.980…
GO:0042589	zymogen granule membrane	cellular component	2/249	5/14612	0.0028	0.293813	TRINITY_DN39457_c5_g1(3.07836489841),TRINITY_DN47537_c0_g1(2.7791989778)
GO:0005604	basement membrane	cellular component	5/249	58/14612	0.00303	0.298076	TRINITY_DN43972_c0_g1(1.41450727176),TRINITY_DN46680_c2_g1(1.3731152258),TRINITY_DN47090_c0_g2(1.54859560628),TRINITY_DN47869_c2_g1(2.00264191306),TRINITY_DN49521_c2_g2(3.30153381778)
GO:0045177	apical part of cell	cellular component	10/249	228/14612	0.0058	0.537012	TRINITY_DN39042_c4_g1(3.03339460177),TRINITY_DN42355_c0_g3(-1.33411529325),TRINITY_DN43749_c0_g1(2.35074069556),TRINITY_DN45221_c6_g2(1.67153269311),TRINITY_DN48168_c0_g2(3.3418646136),TRINITY_DN50955_c2_g1(1.46889772647),TRINITY_DN51193_c3_g1(5.85734311736),TRINITY_DN51542_c4_g2(3.05414143413),TRINITY_DN51991_c1_g2(2.2244129434),TRINITY_DN52271_c3_g2(5.63904863401)
GO:0042588	zymogen granule	cellular component	2/249	8/14612	0.00757	0.571887	TRINITY_DN39457_c5_g1(3.07836489841),TRINITY_DN47537_c0_g1(2.7791989778)
GO:0045275	respiratory chain complex III	cellular component	2/249	8/14612	0.00757	0.571887	TRINITY_DN53369_c5_g1(1.823913641),TRINITY_DN53369_c5_g4(1.66358324971)
GO:0031224	intrinsic component of membrane	cellular component	99/249	4724/14612	0.00763	0.571887	TRINITY_DN37708_c0_g1(-1.06471433323),TRINITY_DN38984_c9_g4(2.0776522394),TRINITY_DN39042_c4_g1(3.03339460177),TRINITY_DN39052_c1_g1(2.23651636416),TRINITY_DN39233_c4_g3(2.47590864392),TRINITY_DN39457_c5_g1(3.07836489841),TRINITY_DN39831_c2_g2(2.39053113414),TRINITY_DN40940_c0_g1(-1.61650694073),TRINITY_DN40988_c4_g1(1.88863200618),TRINITY_DN41714_c3_g5(2.61323596103),TRINITY_DN42010_c6_g1(3.1881…
GO:0016324	apical plasma membrane	cellular component	8/249	166/14612	0.00763	0.571887	TRINITY_DN39042_c4_g1(3.03339460177),TRINITY_DN42355_c0_g3(-1.33411529325),TRINITY_DN43749_c0_g1(2.35074069556),TRINITY_DN45221_c6_g2(1.67153269311),TRINITY_DN48168_c0_g2(3.3418646136),TRINITY_DN51193_c3_g1(5.85734311736),TRINITY_DN51991_c1_g2(2.2244129434),TRINITY_DN52271_c3_g2(5.63904863401)
GO:0045178	basal part of cell	cellular component	4/249	47/14612	0.00827	0.583064	TRINITY_DN39042_c4_g1(3.03339460177),TRINITY_DN45221_c6_g2(1.67153269311),TRINITY_DN51542_c4_g2(3.05414143413),TRINITY_DN51991_c1_g2(2.2244129434)
GO:0030173	integral component of Golgi membrane	cellular component	3/249	25/14612	0.00852	0.583064	TRINITY_DN40988_c4_g1(1.88863200618),TRINITY_DN46454_c2_g3(1.69735227694),TRINITY_DN52699_c0_g1(2.37531063888)
GO:0016021	integral component of membrane	cellular component	96/249	4621/14612	0.01152	0.724891	TRINITY_DN37708_c0_g1(-1.06471433323),TRINITY_DN38984_c9_g4(2.0776522394),TRINITY_DN39042_c4_g1(3.03339460177),TRINITY_DN39052_c1_g1(2.23651636416),TRINITY_DN39233_c4_g3(2.47590864392),TRINITY_DN39457_c5_g1(3.07836489841),TRINITY_DN39831_c2_g2(2.39053113414),TRINITY_DN40988_c4_g1(1.88863200618),TRINITY_DN41714_c3_g5(2.61323596103),TRINITY_DN42010_c6_g1(3.18816873511),TRINITY_DN42017_c3_g1(-1.2640…
GO:0031228	intrinsic component of Golgi membrane	cellular component	3/249	29/14612	0.01288	0.724891	TRINITY_DN40988_c4_g1(1.88863200618),TRINITY_DN46454_c2_g3(1.69735227694),TRINITY_DN52699_c0_g1(2.37531063888)
GO:0044425	membrane part	cellular component	109/249	5377/14612	0.01331	0.724891	TRINITY_DN37708_c0_g1(-1.06471433323),TRINITY_DN38984_c9_g4(2.0776522394),TRINITY_DN39042_c4_g1(3.03339460177),TRINITY_DN39052_c1_g1(2.23651636416),TRINITY_DN39233_c4_g3(2.47590864392),TRINITY_DN39457_c5_g1(3.07836489841),TRINITY_DN39831_c2_g2(2.39053113414),TRINITY_DN40398_c3_g2(1.72565433162),TRINITY_DN40940_c0_g1(-1.61650694073),TRINITY_DN40988_c4_g1(1.88863200618),TRINITY_DN41714_c3_g5(2.6132…
GO:0005764	lysosome	cellular component	12/249	340/14612	0.01391	0.724891	TRINITY_DN41123_c2_g3(2.04200176088),TRINITY_DN41123_c2_g7(3.16302441243),TRINITY_DN41215_c1_g2(3.66606830532),TRINITY_DN42625_c2_g2(1.68334648806),TRINITY_DN46824_c0_g1(3.53491930282),TRINITY_DN47200_c0_g1(1.99890357883),TRINITY_DN47869_c2_g1(2.00264191306),TRINITY_DN49409_c2_g4(1.70587127192),TRINITY_DN50391_c0_g2(1.38568621967),TRINITY_DN51034_c2_g1(1.91348280878),TRINITY_DN51193_c3_g1(5.85734…
GO:0005605	basal lamina	cellular component	2/249	11/14612	0.01437	0.724891	TRINITY_DN47090_c0_g2(1.54859560628),TRINITY_DN47869_c2_g1(2.00264191306)
GO:0005927	muscle tendon junction	cellular component	2/249	11/14612	0.01437	0.724891	TRINITY_DN45221_c6_g2(1.67153269311),TRINITY_DN51542_c4_g2(3.05414143413)
GO:0000323	lytic vacuole	cellular component	12/249	344/14612	0.01512	0.724891	TRINITY_DN41123_c2_g3(2.04200176088),TRINITY_DN41123_c2_g7(3.16302441243),TRINITY_DN41215_c1_g2(3.66606830532),TRINITY_DN42625_c2_g2(1.68334648806),TRINITY_DN46824_c0_g1(3.53491930282),TRINITY_DN47200_c0_g1(1.99890357883),TRINITY_DN47869_c2_g1(2.00264191306),TRINITY_DN49409_c2_g4(1.70587127192),TRINITY_DN50391_c0_g2(1.38568621967),TRINITY_DN51034_c2_g1(1.91348280878),TRINITY_DN51193_c3_g1(5.85734…
GO:0016020	membrane	cellular component	131/249	6680/14612	0.01639	0.724891	TRINITY_DN37708_c0_g1(-1.06471433323),TRINITY_DN38984_c9_g4(2.0776522394),TRINITY_DN39042_c4_g1(3.03339460177),TRINITY_DN39052_c1_g1(2.23651636416),TRINITY_DN39233_c4_g3(2.47590864392),TRINITY_DN39457_c5_g1(3.07836489841),TRINITY_DN39617_c5_g3(-1.2039606265),TRINITY_DN39831_c2_g2(2.39053113414),TRINITY_DN40398_c3_g2(1.72565433162),TRINITY_DN40920_c1_g1(1.7559885979),TRINITY_DN40940_c0_g1(-1.61650…
GO:0098858	actin-based cell projection	cellular component	6/249	120/14612	0.01682	0.724891	TRINITY_DN39457_c5_g1(3.07836489841),TRINITY_DN43027_c1_g2(1.28759648761),TRINITY_DN44904_c2_g2(5.62158030781),TRINITY_DN46071_c0_g1(2.42919652687),TRINITY_DN46680_c2_g1(1.3731152258),TRINITY_DN47537_c0_g1(2.7791989778)
GO:0030175	filopodium	cellular component	4/249	58/14612	0.01702	0.724891	TRINITY_DN43027_c1_g2(1.28759648761),TRINITY_DN44904_c2_g2(5.62158030781),TRINITY_DN46071_c0_g1(2.42919652687),TRINITY_DN46680_c2_g1(1.3731152258)
GO:0005592	collagen type XI trimer	cellular component	1/249	1/14612	0.01704	0.724891	TRINITY_DN48842_c2_g1(1.98658988049)
GO:0035182	female germline ring canal outer rim	cellular component	1/249	1/14612	0.01704	0.724891	TRINITY_DN50955_c2_g1(1.46889772647)
GO:0036062	presynaptic periactive zone	cellular component	1/249	1/14612	0.01704	0.724891	TRINITY_DN47090_c0_g2(1.54859560628)
GO:0097467	type III terminal bouton	cellular component	1/249	1/14612	0.01704	0.724891	TRINITY_DN38201_c2_g2(4.66024304912)
GO:0009925	basal plasma membrane	cellular component	3/249	34/14612	0.01983	0.784246	TRINITY_DN39042_c4_g1(3.03339460177),TRINITY_DN45221_c6_g2(1.67153269311),TRINITY_DN51991_c1_g2(2.2244129434)
GO:0000307	cyclin-dependent protein kinase holoenzyme complex	cellular component	2/249	13/14612	0.01993	0.784246	TRINITY_DN42587_c4_g4(1.77516100845),TRINITY_DN52180_c3_g1(1.7879881184)
GO:0035145	exon-exon junction complex	cellular component	2/249	13/14612	0.01993	0.784246	TRINITY_DN47674_c5_g10(-2.59132779346),TRINITY_DN47707_c3_g1(-3.32128895559)
GO:0043235	receptor complex	cellular component	7/249	161/14612	0.02047	0.785848	TRINITY_DN42355_c0_g3(-1.33411529325),TRINITY_DN45221_c6_g2(1.67153269311),TRINITY_DN45363_c2_g1(-1.10007876603),TRINITY_DN48330_c3_g1(5.50819707301),TRINITY_DN51193_c3_g1(5.85734311736),TRINITY_DN51991_c1_g2(2.2244129434),TRINITY_DN52271_c3_g1(4.85370172751)
GO:0098590	plasma membrane region	cellular component	19/249	691/14612	0.02751	1	TRINITY_DN39042_c4_g1(3.03339460177),TRINITY_DN42065_c5_g5(6.15557429652),TRINITY_DN42355_c0_g3(-1.33411529325),TRINITY_DN43749_c0_g1(2.35074069556),TRINITY_DN45221_c6_g2(1.67153269311),TRINITY_DN46043_c0_g2(2.42205592351),TRINITY_DN46071_c0_g1(2.42919652687),TRINITY_DN46268_c0_g2(-1.05692215255),TRINITY_DN46680_c2_g1(1.3731152258),TRINITY_DN47090_c0_g2(1.54859560628),TRINITY_DN48168_c0_g2(3.3418…
GO:1990851	Wnt-Frizzled-LRP5/6 complex	cellular component	1/249	2/14612	0.03379	1	TRINITY_DN52271_c3_g1(4.85370172751)
GO:0008305	integrin complex	cellular component	2/249	19/14612	0.04088	1	TRINITY_DN45221_c6_g2(1.67153269311),TRINITY_DN51991_c1_g2(2.2244129434)
GO:0098636	protein complex involved in cell adhesion	cellular component	2/249	19/14612	0.04088	1	TRINITY_DN45221_c6_g2(1.67153269311),TRINITY_DN51991_c1_g2(2.2244129434)
GO:0005581	collagen trimer	cellular component	3/249	45/14612	0.04106	1	TRINITY_DN40755_c0_g1(2.3498801785),TRINITY_DN44332_c5_g2(1.9578421906),TRINITY_DN48842_c2_g1(1.98658988049)
GO:0098791	Golgi subcompartment	cellular component	15/249	539/14612	0.04314	1	TRINITY_DN38984_c9_g4(2.0776522394),TRINITY_DN39233_c4_g3(2.47590864392),TRINITY_DN40988_c4_g1(1.88863200618),TRINITY_DN42387_c6_g5(-1.70556200164),TRINITY_DN44995_c0_g2(1.80690814892),TRINITY_DN45723_c6_g1(2.20455976435),TRINITY_DN46454_c2_g3(1.69735227694),TRINITY_DN46901_c0_g3(1.95938878551),TRINITY_DN47235_c5_g2(-2.57234859535),TRINITY_DN47887_c1_g1(-1.17891014789),TRINITY_DN49521_c2_g2(3.301…
GO:0044431	Golgi apparatus part	cellular component	16/249	588/14612	0.04445	1	TRINITY_DN38984_c9_g4(2.0776522394),TRINITY_DN39233_c4_g3(2.47590864392),TRINITY_DN40988_c4_g1(1.88863200618),TRINITY_DN42387_c6_g5(-1.70556200164),TRINITY_DN44995_c0_g2(1.80690814892),TRINITY_DN45723_c6_g1(2.20455976435),TRINITY_DN46454_c2_g3(1.69735227694),TRINITY_DN46901_c0_g3(1.95938878551),TRINITY_DN47235_c5_g2(-2.57234859535),TRINITY_DN47869_c2_g1(2.00264191306),TRINITY_DN47887_c1_g1(-1.178…
GO:0001725	stress fiber	cellular component	2/249	20/14612	0.04492	1	TRINITY_DN46071_c0_g1(2.42919652687),TRINITY_DN51542_c4_g2(3.05414143413)
GO:0097517	contractile actin filament bundle	cellular component	2/249	20/14612	0.04492	1	TRINITY_DN46071_c0_g1(2.42919652687),TRINITY_DN51542_c4_g2(3.05414143413)
GO:0005773	vacuole	cellular component	12/249	405/14612	0.04512	1	TRINITY_DN41123_c2_g3(2.04200176088),TRINITY_DN41123_c2_g7(3.16302441243),TRINITY_DN41215_c1_g2(3.66606830532),TRINITY_DN42625_c2_g2(1.68334648806),TRINITY_DN46824_c0_g1(3.53491930282),TRINITY_DN47200_c0_g1(1.99890357883),TRINITY_DN47869_c2_g1(2.00264191306),TRINITY_DN49409_c2_g4(1.70587127192),TRINITY_DN50391_c0_g2(1.38568621967),TRINITY_DN51034_c2_g1(1.91348280878),TRINITY_DN51193_c3_g1(5.85734…
GO:0005795	Golgi stack	cellular component	5/249	115/14612	0.04688	1	TRINITY_DN38984_c9_g4(2.0776522394),TRINITY_DN40988_c4_g1(1.88863200618),TRINITY_DN46454_c2_g3(1.69735227694),TRINITY_DN52699_c0_g1(2.37531063888),TRINITY_DN52798_c6_g1(1.80528038159)
GO:0031226	intrinsic component of plasma membrane	cellular component	23/249	935/14612	0.04875	1	TRINITY_DN37708_c0_g1(-1.06471433323),TRINITY_DN39052_c1_g1(2.23651636416),TRINITY_DN39457_c5_g1(3.07836489841),TRINITY_DN41714_c3_g5(2.61323596103),TRINITY_DN42096_c0_g1(3.34287657932),TRINITY_DN43749_c0_g1(2.35074069556),TRINITY_DN43766_c1_g1(1.98054213032),TRINITY_DN44591_c3_g1(2.56381683485),TRINITY_DN44904_c2_g2(5.62158030781),TRINITY_DN45221_c6_g2(1.67153269311),TRINITY_DN45363_c2_g1(-1.100…
GO:0043034	costamere	cellular component	2/249	21/14612	0.04911	1	TRINITY_DN45221_c6_g2(1.67153269311),TRINITY_DN48168_c0_g2(3.3418646136)
GO:0070469	respiratory chain	cellular component	4/249	81/14612	0.0495	1	TRINITY_DN45693_c1_g3(1.41264947438),TRINITY_DN53369_c5_g1(1.823913641),TRINITY_DN53369_c5_g4(1.66358324971),TRINITY_DN53369_c5_g8(1.63123075488)
GO:0005583	fibrillar collagen trimer	cellular component	1/249	3/14612	0.05026	1	TRINITY_DN48842_c2_g1(1.98658988049)
GO:0033256	I-kappaB/NF-kappaB complex	cellular component	1/249	3/14612	0.05026	1	TRINITY_DN48714_c4_g1(2.04780739293)
GO:0035183	female germline ring canal inner rim	cellular component	1/249	3/14612	0.05026	1	TRINITY_DN50955_c2_g1(1.46889772647)
GO:0035324	female germline ring canal	cellular component	1/249	3/14612	0.05026	1	TRINITY_DN50955_c2_g1(1.46889772647)
GO:0098643	banded collagen fibril	cellular component	1/249	3/14612	0.05026	1	TRINITY_DN48842_c2_g1(1.98658988049)
GO:1990909	Wnt signalosome	cellular component	1/249	3/14612	0.05026	1	TRINITY_DN52271_c3_g1(4.85370172751)
GO:0042641	actomyosin	cellular component	2/249	22/14612	0.05342	1	TRINITY_DN46071_c0_g1(2.42919652687),TRINITY_DN51542_c4_g2(3.05414143413)
GO:0016607	nuclear speck	cellular component	5/249	120/14612	0.05446	1	TRINITY_DN42587_c4_g4(1.77516100845),TRINITY_DN46567_c4_g1(1.4188221813),TRINITY_DN47674_c5_g10(-2.59132779346),TRINITY_DN52180_c3_g1(1.7879881184),TRINITY_DN52852_c1_g1(1.9919767895)
GO:0099512	supramolecular fiber	cellular component	16/249	605/14612	0.05481	1	TRINITY_DN40808_c0_g3(2.11224975681),TRINITY_DN40808_c0_g4(3.00975676275),TRINITY_DN41839_c6_g1(1.94409068275),TRINITY_DN42252_c3_g3(4.84560192169),TRINITY_DN44105_c0_g1(2.28422829734),TRINITY_DN45221_c6_g2(1.67153269311),TRINITY_DN46071_c0_g1(2.42919652687),TRINITY_DN46901_c0_g3(1.95938878551),TRINITY_DN47956_c2_g4(1.99253668818),TRINITY_DN48168_c0_g2(3.3418646136),TRINITY_DN48842_c2_g1(1.986589…
GO:0099080	supramolecular complex	cellular component	16/249	606/14612	0.05547	1	TRINITY_DN40808_c0_g3(2.11224975681),TRINITY_DN40808_c0_g4(3.00975676275),TRINITY_DN41839_c6_g1(1.94409068275),TRINITY_DN42252_c3_g3(4.84560192169),TRINITY_DN44105_c0_g1(2.28422829734),TRINITY_DN45221_c6_g2(1.67153269311),TRINITY_DN46071_c0_g1(2.42919652687),TRINITY_DN46901_c0_g3(1.95938878551),TRINITY_DN47956_c2_g4(1.99253668818),TRINITY_DN48168_c0_g2(3.3418646136),TRINITY_DN48842_c2_g1(1.986589…
GO:0099081	supramolecular polymer	cellular component	16/249	606/14612	0.05547	1	TRINITY_DN40808_c0_g3(2.11224975681),TRINITY_DN40808_c0_g4(3.00975676275),TRINITY_DN41839_c6_g1(1.94409068275),TRINITY_DN42252_c3_g3(4.84560192169),TRINITY_DN44105_c0_g1(2.28422829734),TRINITY_DN45221_c6_g2(1.67153269311),TRINITY_DN46071_c0_g1(2.42919652687),TRINITY_DN46901_c0_g3(1.95938878551),TRINITY_DN47956_c2_g4(1.99253668818),TRINITY_DN48168_c0_g2(3.3418646136),TRINITY_DN48842_c2_g1(1.986589…
GO:0032432	actin filament bundle	cellular component	2/249	23/14612	0.05787	1	TRINITY_DN46071_c0_g1(2.42919652687),TRINITY_DN51542_c4_g2(3.05414143413)
GO:0005887	integral component of plasma membrane	cellular component	22/249	903/14612	0.05788	1	TRINITY_DN37708_c0_g1(-1.06471433323),TRINITY_DN39052_c1_g1(2.23651636416),TRINITY_DN41714_c3_g5(2.61323596103),TRINITY_DN42096_c0_g1(3.34287657932),TRINITY_DN43749_c0_g1(2.35074069556),TRINITY_DN43766_c1_g1(1.98054213032),TRINITY_DN44591_c3_g1(2.56381683485),TRINITY_DN44904_c2_g2(5.62158030781),TRINITY_DN45221_c6_g2(1.67153269311),TRINITY_DN45363_c2_g1(-1.10007876603),TRINITY_DN45451_c1_g1(1.693…
GO:0031410	cytoplasmic vesicle	cellular component	20/249	811/14612	0.06214	1	TRINITY_DN38201_c2_g2(4.66024304912),TRINITY_DN39457_c5_g1(3.07836489841),TRINITY_DN40398_c3_g2(1.72565433162),TRINITY_DN41714_c3_g5(2.61323596103),TRINITY_DN42241_c1_g2(1.62919663427),TRINITY_DN42625_c2_g2(1.68334648806),TRINITY_DN44977_c2_g1(2.31760988791),TRINITY_DN46268_c0_g2(-1.05692215255),TRINITY_DN46419_c9_g1(1.64308757713),TRINITY_DN46824_c0_g1(3.53491930282),TRINITY_DN47090_c0_g2(1.5485…
GO:0070069	cytochrome complex	cellular component	2/249	24/14612	0.06244	1	TRINITY_DN53369_c5_g1(1.823913641),TRINITY_DN53369_c5_g4(1.66358324971)
GO:0097708	intracellular vesicle	cellular component	20/249	812/14612	0.06276	1	TRINITY_DN38201_c2_g2(4.66024304912),TRINITY_DN39457_c5_g1(3.07836489841),TRINITY_DN40398_c3_g2(1.72565433162),TRINITY_DN41714_c3_g5(2.61323596103),TRINITY_DN42241_c1_g2(1.62919663427),TRINITY_DN42625_c2_g2(1.68334648806),TRINITY_DN44977_c2_g1(2.31760988791),TRINITY_DN46268_c0_g2(-1.05692215255),TRINITY_DN46419_c9_g1(1.64308757713),TRINITY_DN46824_c0_g1(3.53491930282),TRINITY_DN47090_c0_g2(1.5485…
GO:0098644	complex of collagen trimers	cellular component	1/249	4/14612	0.06645	1	TRINITY_DN48842_c2_g1(1.98658988049)
GO:0005614	interstitial matrix	cellular component	1/249	5/14612	0.08236	1	TRINITY_DN49792_c2_g1(5.27854075639)
GO:0005952	cAMP-dependent protein kinase complex	cellular component	1/249	5/14612	0.08236	1	TRINITY_DN42953_c1_g1(1.71049779758)
GO:0009279	cell outer membrane	cellular component	1/249	5/14612	0.08236	1	TRINITY_DN46680_c2_g1(1.3731152258)
GO:0034364	high-density lipoprotein particle	cellular component	1/249	5/14612	0.08236	1	TRINITY_DN36517_c0_g1(16.6952044984)
GO:0043190	ATP-binding cassette (ABC) transporter complex	cellular component	1/249	5/14612	0.08236	1	TRINITY_DN42355_c0_g3(-1.33411529325)
GO:0044214	spanning component of plasma membrane	cellular component	1/249	5/14612	0.08236	1	TRINITY_DN51446_c4_g5(1.62856920618)
GO:0089717	spanning component of membrane	cellular component	1/249	5/14612	0.08236	1	TRINITY_DN51446_c4_g5(1.62856920618)
GO:0005925	focal adhesion	cellular component	6/249	178/14612	0.08432	1	TRINITY_DN44904_c2_g2(5.62158030781),TRINITY_DN45221_c6_g2(1.67153269311),TRINITY_DN46071_c0_g1(2.42919652687),TRINITY_DN46680_c2_g1(1.3731152258),TRINITY_DN51542_c4_g2(3.05414143413),TRINITY_DN51991_c1_g2(2.2244129434)
GO:0031252	cell leading edge	cellular component	6/249	179/14612	0.08607	1	TRINITY_DN44904_c2_g2(5.62158030781),TRINITY_DN45221_c6_g2(1.67153269311),TRINITY_DN46071_c0_g1(2.42919652687),TRINITY_DN46680_c2_g1(1.3731152258),TRINITY_DN51542_c4_g2(3.05414143413),TRINITY_DN52359_c0_g1(1.99960352501)
GO:0005924	cell-substrate adherens junction	cellular component	6/249	180/14612	0.08784	1	TRINITY_DN44904_c2_g2(5.62158030781),TRINITY_DN45221_c6_g2(1.67153269311),TRINITY_DN46071_c0_g1(2.42919652687),TRINITY_DN46680_c2_g1(1.3731152258),TRINITY_DN51542_c4_g2(3.05414143413),TRINITY_DN51991_c1_g2(2.2244129434)
GO:0005802	trans-Golgi network	cellular component	4/249	99/14612	0.08891	1	TRINITY_DN44995_c0_g2(1.80690814892),TRINITY_DN49521_c2_g2(3.30153381778),TRINITY_DN50391_c0_g2(1.38568621967),TRINITY_DN50760_c1_g3(1.87314479569)
GO:0030141	secretory granule	cellular component	4/249	99/14612	0.08891	1	TRINITY_DN38201_c2_g2(4.66024304912),TRINITY_DN39457_c5_g1(3.07836489841),TRINITY_DN46824_c0_g1(3.53491930282),TRINITY_DN47537_c0_g1(2.7791989778)
GO:0099503	secretory vesicle	cellular component	6/249	181/14612	0.08963	1	TRINITY_DN38201_c2_g2(4.66024304912),TRINITY_DN39457_c5_g1(3.07836489841),TRINITY_DN44977_c2_g1(2.31760988791),TRINITY_DN46824_c0_g1(3.53491930282),TRINITY_DN47090_c0_g2(1.54859560628),TRINITY_DN47537_c0_g1(2.7791989778)
GO:1902554	serine/threonine protein kinase complex	cellular component	2/249	30/14612	0.09216	1	TRINITY_DN42587_c4_g4(1.77516100845),TRINITY_DN52180_c3_g1(1.7879881184)
GO:0031253	cell projection membrane	cellular component	5/249	141/14612	0.0935	1	TRINITY_DN46071_c0_g1(2.42919652687),TRINITY_DN46268_c0_g2(-1.05692215255),TRINITY_DN51193_c3_g1(5.85734311736),TRINITY_DN52271_c3_g2(5.63904863401),TRINITY_DN52359_c0_g1(1.99960352501)
GO:0001891	phagocytic cup	cellular component	1/249	6/14612	0.098	1	TRINITY_DN46071_c0_g1(2.42919652687)
GO:0016011	dystroglycan complex	cellular component	1/249	6/14612	0.098	1	TRINITY_DN46680_c2_g1(1.3731152258)
GO:0060205	cytoplasmic vesicle lumen	cellular component	1/249	6/14612	0.098	1	TRINITY_DN40398_c3_g2(1.72565433162)
GO:0030055	cell-substrate junction	cellular component	6/249	186/14612	0.09888	1	TRINITY_DN44904_c2_g2(5.62158030781),TRINITY_DN45221_c6_g2(1.67153269311),TRINITY_DN46071_c0_g1(2.42919652687),TRINITY_DN46680_c2_g1(1.3731152258),TRINITY_DN51542_c4_g2(3.05414143413),TRINITY_DN51991_c1_g2(2.2244129434)
GO:0043292	contractile fiber	cellular component	6/249	191/14612	0.10862	1	TRINITY_DN42252_c3_g3(4.84560192169),TRINITY_DN45221_c6_g2(1.67153269311),TRINITY_DN48168_c0_g2(3.3418646136),TRINITY_DN51542_c4_g2(3.05414143413),TRINITY_DN51983_c1_g1(1.76839921784),TRINITY_DN52359_c0_g1(1.99960352501)
GO:0043296	apical junction complex	cellular component	4/249	108/14612	0.11291	1	TRINITY_DN40940_c0_g1(-1.61650694073),TRINITY_DN49853_c5_g3(-1.41459493392),TRINITY_DN51542_c4_g2(3.05414143413),TRINITY_DN52500_c0_g1(1.3680892412)
GO:0000813	ESCRT I complex	cellular component	1/249	7/14612	0.11338	1	TRINITY_DN49576_c6_g1(1.81963659699)
GO:0044462	external encapsulating structure part	cellular component	1/249	7/14612	0.11338	1	TRINITY_DN46680_c2_g1(1.3731152258)
GO:0005775	vacuolar lumen	cellular component	2/249	35/14612	0.1194	1	TRINITY_DN47869_c2_g1(2.00264191306),TRINITY_DN51034_c2_g1(1.91348280878)
GO:0043202	lysosomal lumen	cellular component	2/249	35/14612	0.1194	1	TRINITY_DN47869_c2_g1(2.00264191306),TRINITY_DN51034_c2_g1(1.91348280878)
GO:0042383	sarcolemma	cellular component	3/249	71/14612	0.12074	1	TRINITY_DN46680_c2_g1(1.3731152258),TRINITY_DN48168_c0_g2(3.3418646136),TRINITY_DN52359_c0_g1(1.99960352501)
GO:0030667	secretory granule membrane	cellular component	2/249	36/14612	0.12507	1	TRINITY_DN39457_c5_g1(3.07836489841),TRINITY_DN47537_c0_g1(2.7791989778)
GO:1902911	protein kinase complex	cellular component	2/249	36/14612	0.12507	1	TRINITY_DN42587_c4_g4(1.77516100845),TRINITY_DN52180_c3_g1(1.7879881184)
GO:0005575	cellular_component	cellular component	249/249	14612/14612	1	1	TRINITY_DN36517_c0_g1(16.6952044984),TRINITY_DN37574_c0_g1(-1.13742356791),TRINITY_DN37708_c0_g1(-1.06471433323),TRINITY_DN37907_c0_g1(2.64894909265),TRINITY_DN38201_c2_g2(4.66024304912),TRINITY_DN38465_c0_g1(1.98410947018),TRINITY_DN38550_c1_g2(4.43590468034),TRINITY_DN38605_c1_g1(-2.21776816203),TRINITY_DN38688_c2_g1(2.91271209732),TRINITY_DN38900_c2_g1(-1.20785526384),TRINITY_DN38909_c7_g1(1.9…
GO:0004867	serine-type endopeptidase inhibitor activity	molecular function	14/248	104/16999	3.4e-10	1.16178e-06	TRINITY_DN37907_c0_g1(2.64894909265),TRINITY_DN38900_c2_g1(-1.20785526384),TRINITY_DN39565_c0_g3(2.21327597892),TRINITY_DN40492_c1_g7(2.65169853014),TRINITY_DN42268_c0_g1(1.58271525885),TRINITY_DN42530_c0_g1(2.76550103954),TRINITY_DN43168_c6_g1(2.77558138645),TRINITY_DN45816_c5_g1(2.11694366464),TRINITY_DN46779_c2_g1(3.81196529707),TRINITY_DN48366_c0_g1(4.57946422015),TRINITY_DN48711_c0_g1(2.3470…
GO:0004866	endopeptidase inhibitor activity	molecular function	15/248	167/16999	2.3e-08	3.6448e-05	TRINITY_DN37907_c0_g1(2.64894909265),TRINITY_DN38900_c2_g1(-1.20785526384),TRINITY_DN39565_c0_g3(2.21327597892),TRINITY_DN40492_c1_g7(2.65169853014),TRINITY_DN42268_c0_g1(1.58271525885),TRINITY_DN42530_c0_g1(2.76550103954),TRINITY_DN43168_c6_g1(2.77558138645),TRINITY_DN45816_c5_g1(2.11694366464),TRINITY_DN46419_c9_g1(1.64308757713),TRINITY_DN46779_c2_g1(3.81196529707),TRINITY_DN48366_c0_g1(4.5794…
GO:0061135	endopeptidase regulator activity	molecular function	15/248	171/16999	3.2e-08	3.6448e-05	TRINITY_DN37907_c0_g1(2.64894909265),TRINITY_DN38900_c2_g1(-1.20785526384),TRINITY_DN39565_c0_g3(2.21327597892),TRINITY_DN40492_c1_g7(2.65169853014),TRINITY_DN42268_c0_g1(1.58271525885),TRINITY_DN42530_c0_g1(2.76550103954),TRINITY_DN43168_c6_g1(2.77558138645),TRINITY_DN45816_c5_g1(2.11694366464),TRINITY_DN46419_c9_g1(1.64308757713),TRINITY_DN46779_c2_g1(3.81196529707),TRINITY_DN48366_c0_g1(4.5794…
GO:0004653	polypeptide N-acetylgalactosaminyltransferase activity	molecular function	6/248	16/16999	6.4e-08	5.4672e-05	TRINITY_DN38984_c9_g4(2.0776522394),TRINITY_DN39233_c4_g3(2.47590864392),TRINITY_DN40988_c4_g1(1.88863200618),TRINITY_DN45723_c6_g1(2.20455976435),TRINITY_DN52699_c0_g1(2.37531063888),TRINITY_DN52798_c6_g1(1.80528038159)
GO:0030414	peptidase inhibitor activity	molecular function	15/248	193/16999	1.6e-07	0.000109344	TRINITY_DN37907_c0_g1(2.64894909265),TRINITY_DN38900_c2_g1(-1.20785526384),TRINITY_DN39565_c0_g3(2.21327597892),TRINITY_DN40492_c1_g7(2.65169853014),TRINITY_DN42268_c0_g1(1.58271525885),TRINITY_DN42530_c0_g1(2.76550103954),TRINITY_DN43168_c6_g1(2.77558138645),TRINITY_DN45816_c5_g1(2.11694366464),TRINITY_DN46419_c9_g1(1.64308757713),TRINITY_DN46779_c2_g1(3.81196529707),TRINITY_DN48366_c0_g1(4.5794…
GO:0045735	nutrient reservoir activity	molecular function	6/248	20/16999	3e-07	0.00017085	TRINITY_DN39611_c2_g1(2.23368417796),TRINITY_DN48315_c2_g4(1.7639725125),TRINITY_DN48363_c0_g1(2.0045372112),TRINITY_DN52153_c0_g3(2.17360499203),TRINITY_DN52989_c3_g1(1.99833392976),TRINITY_DN53236_c1_g2(2.09228456932)
GO:0061134	peptidase regulator activity	molecular function	15/248	208/16999	4.2e-07	0.00020502	TRINITY_DN37907_c0_g1(2.64894909265),TRINITY_DN38900_c2_g1(-1.20785526384),TRINITY_DN39565_c0_g3(2.21327597892),TRINITY_DN40492_c1_g7(2.65169853014),TRINITY_DN42268_c0_g1(1.58271525885),TRINITY_DN42530_c0_g1(2.76550103954),TRINITY_DN43168_c6_g1(2.77558138645),TRINITY_DN45816_c5_g1(2.11694366464),TRINITY_DN46419_c9_g1(1.64308757713),TRINITY_DN46779_c2_g1(3.81196529707),TRINITY_DN48366_c0_g1(4.5794…
GO:0008376	acetylgalactosaminyltransferase activity	molecular function	6/248	24/16999	9.8e-07	0.000418582	TRINITY_DN38984_c9_g4(2.0776522394),TRINITY_DN39233_c4_g3(2.47590864392),TRINITY_DN40988_c4_g1(1.88863200618),TRINITY_DN45723_c6_g1(2.20455976435),TRINITY_DN52699_c0_g1(2.37531063888),TRINITY_DN52798_c6_g1(1.80528038159)
GO:0004857	enzyme inhibitor activity	molecular function	16/248	264/16999	1.7e-06	0.000645433	TRINITY_DN37907_c0_g1(2.64894909265),TRINITY_DN38900_c2_g1(-1.20785526384),TRINITY_DN39565_c0_g3(2.21327597892),TRINITY_DN40492_c1_g7(2.65169853014),TRINITY_DN42268_c0_g1(1.58271525885),TRINITY_DN42530_c0_g1(2.76550103954),TRINITY_DN43168_c6_g1(2.77558138645),TRINITY_DN45816_c5_g1(2.11694366464),TRINITY_DN46419_c9_g1(1.64308757713),TRINITY_DN46779_c2_g1(3.81196529707),TRINITY_DN48366_c0_g1(4.5794…
GO:0030234	enzyme regulator activity	molecular function	22/248	539/16999	1.4e-05	0.0047838	TRINITY_DN37907_c0_g1(2.64894909265),TRINITY_DN38900_c2_g1(-1.20785526384),TRINITY_DN39565_c0_g3(2.21327597892),TRINITY_DN40274_c2_g1(1.51793089457),TRINITY_DN40492_c1_g7(2.65169853014),TRINITY_DN42268_c0_g1(1.58271525885),TRINITY_DN42530_c0_g1(2.76550103954),TRINITY_DN42587_c4_g4(1.77516100845),TRINITY_DN42953_c1_g1(1.71049779758),TRINITY_DN43168_c6_g1(2.77558138645),TRINITY_DN44161_c2_g1(3.2335…
GO:0005200	structural constituent of cytoskeleton	molecular function	9/248	114/16999	4.4e-05	0.0128138	TRINITY_DN40808_c0_g3(2.11224975681),TRINITY_DN40808_c0_g4(3.00975676275),TRINITY_DN44105_c0_g1(2.28422829734),TRINITY_DN47869_c2_g1(2.00264191306),TRINITY_DN47956_c2_g4(1.99253668818),TRINITY_DN48168_c0_g2(3.3418646136),TRINITY_DN50111_c4_g3(3.38190727492),TRINITY_DN52259_c3_g2(3.0886113203),TRINITY_DN52359_c0_g1(1.99960352501)
GO:0030246	carbohydrate binding	molecular function	14/248	270/16999	4.5e-05	0.0128138	TRINITY_DN36541_c0_g1(-1.50710354359),TRINITY_DN38984_c9_g4(2.0776522394),TRINITY_DN39233_c4_g3(2.47590864392),TRINITY_DN40988_c4_g1(1.88863200618),TRINITY_DN41714_c3_g5(2.61323596103),TRINITY_DN45723_c6_g1(2.20455976435),TRINITY_DN45819_c5_g1(2.15913467654),TRINITY_DN46127_c2_g1(-1.2855365558),TRINITY_DN50391_c0_g2(1.38568621967),TRINITY_DN51246_c9_g3(1.42669066438),TRINITY_DN52055_c6_g1(1.63147…
GO:0016679	oxidoreductase activity, acting on diphenols and related substances as donors	molecular function	4/248	16/16999	7e-05	0.0173291	TRINITY_DN49154_c5_g1(2.66019391565),TRINITY_DN51902_c0_g1(2.17436427657),TRINITY_DN53369_c5_g1(1.823913641),TRINITY_DN53369_c5_g4(1.66358324971)
GO:0016491	oxidoreductase activity	molecular function	28/248	868/16999	7.1e-05	0.0173291	TRINITY_DN38900_c2_g1(-1.20785526384),TRINITY_DN39403_c11_g1(2.04908159953),TRINITY_DN42030_c3_g1(2.79154796371),TRINITY_DN42069_c7_g4(2.42674335217),TRINITY_DN42112_c0_g1(2.37549474809),TRINITY_DN43674_c1_g3(2.41037949989),TRINITY_DN44303_c3_g2(1.81090715935),TRINITY_DN45639_c2_g1(-1.12507534176),TRINITY_DN45693_c1_g3(1.41264947438),TRINITY_DN46196_c1_g3(1.71815208677),TRINITY_DN46419_c9_g1(1.64…
GO:0005319	lipid transporter activity	molecular function	9/248	132/16999	0.00014	0.031892	TRINITY_DN39611_c2_g1(2.23368417796),TRINITY_DN42355_c0_g3(-1.33411529325),TRINITY_DN47981_c3_g1(3.07330319238),TRINITY_DN48315_c2_g4(1.7639725125),TRINITY_DN48363_c0_g1(2.0045372112),TRINITY_DN51860_c2_g1(2.24071798961),TRINITY_DN52153_c0_g3(2.17360499203),TRINITY_DN52989_c3_g1(1.99833392976),TRINITY_DN53236_c1_g2(2.09228456932)
GO:0016757	transferase activity, transferring glycosyl groups	molecular function	14/248	306/16999	0.00017	0.03618	TRINITY_DN38909_c7_g1(1.95816330797),TRINITY_DN38984_c9_g4(2.0776522394),TRINITY_DN39233_c4_g3(2.47590864392),TRINITY_DN40988_c4_g1(1.88863200618),TRINITY_DN41423_c4_g2(1.62425566494),TRINITY_DN42387_c6_g5(-1.70556200164),TRINITY_DN42617_c1_g1(-1.75585691308),TRINITY_DN43353_c2_g1(1.45020780953),TRINITY_DN44628_c3_g2(1.99600613079),TRINITY_DN45723_c6_g1(2.20455976435),TRINITY_DN46454_c2_g3(1.6973…
GO:0050840	extracellular matrix binding	molecular function	4/248	20/16999	0.00018	0.03618	TRINITY_DN45819_c5_g1(2.15913467654),TRINITY_DN47869_c2_g1(2.00264191306),TRINITY_DN49521_c2_g2(3.30153381778),TRINITY_DN51991_c1_g2(2.2244129434)
GO:0098772	molecular function regulator	molecular function	24/248	734/16999	0.0002	0.0379667	TRINITY_DN37907_c0_g1(2.64894909265),TRINITY_DN38201_c2_g2(4.66024304912),TRINITY_DN38900_c2_g1(-1.20785526384),TRINITY_DN39565_c0_g3(2.21327597892),TRINITY_DN40274_c2_g1(1.51793089457),TRINITY_DN40492_c1_g7(2.65169853014),TRINITY_DN42268_c0_g1(1.58271525885),TRINITY_DN42530_c0_g1(2.76550103954),TRINITY_DN42587_c4_g4(1.77516100845),TRINITY_DN42953_c1_g1(1.71049779758),TRINITY_DN43168_c6_g1(2.7755…
GO:0005041	low-density lipoprotein particle receptor activity	molecular function	3/248	9/16999	0.00024	0.0431621	TRINITY_DN48330_c3_g1(5.50819707301),TRINITY_DN51193_c3_g1(5.85734311736),TRINITY_DN52271_c3_g1(4.85370172751)
GO:0008237	metallopeptidase activity	molecular function	11/248	222/16999	0.00043	0.0734655	TRINITY_DN39457_c5_g1(3.07836489841),TRINITY_DN42990_c1_g1(2.35044319879),TRINITY_DN45875_c2_g1(2.12449118976),TRINITY_DN47408_c1_g1(2.98102413627),TRINITY_DN47537_c0_g1(2.7791989778),TRINITY_DN48435_c1_g1(2.27684265598),TRINITY_DN49792_c2_g1(5.27854075639),TRINITY_DN50133_c0_g6(2.50116103682),TRINITY_DN50760_c1_g3(1.87314479569),TRINITY_DN52579_c1_g1(1.72484599528),TRINITY_DN52587_c2_g2(2.085443…
GO:0005525	GTP binding	molecular function	14/248	360/16999	0.00086	0.112273	TRINITY_DN40808_c0_g3(2.11224975681),TRINITY_DN40808_c0_g4(3.00975676275),TRINITY_DN40922_c0_g1(2.22728278273),TRINITY_DN42079_c7_g1(1.83003690903),TRINITY_DN43027_c1_g2(1.28759648761),TRINITY_DN44105_c0_g1(2.28422829734),TRINITY_DN46901_c0_g3(1.95938878551),TRINITY_DN46986_c3_g1(1.59066366088),TRINITY_DN47956_c2_g4(1.99253668818),TRINITY_DN50111_c4_g3(3.38190727492),TRINITY_DN51401_c0_g1(2.79472…
GO:0032550	purine ribonucleoside binding	molecular function	14/248	360/16999	0.00086	0.112273	TRINITY_DN40808_c0_g3(2.11224975681),TRINITY_DN40808_c0_g4(3.00975676275),TRINITY_DN40922_c0_g1(2.22728278273),TRINITY_DN42079_c7_g1(1.83003690903),TRINITY_DN43027_c1_g2(1.28759648761),TRINITY_DN44105_c0_g1(2.28422829734),TRINITY_DN46901_c0_g3(1.95938878551),TRINITY_DN46986_c3_g1(1.59066366088),TRINITY_DN47956_c2_g4(1.99253668818),TRINITY_DN50111_c4_g3(3.38190727492),TRINITY_DN51401_c0_g1(2.79472…
GO:0001883	purine nucleoside binding	molecular function	14/248	361/16999	0.00088	0.112273	TRINITY_DN40808_c0_g3(2.11224975681),TRINITY_DN40808_c0_g4(3.00975676275),TRINITY_DN40922_c0_g1(2.22728278273),TRINITY_DN42079_c7_g1(1.83003690903),TRINITY_DN43027_c1_g2(1.28759648761),TRINITY_DN44105_c0_g1(2.28422829734),TRINITY_DN46901_c0_g3(1.95938878551),TRINITY_DN46986_c3_g1(1.59066366088),TRINITY_DN47956_c2_g4(1.99253668818),TRINITY_DN50111_c4_g3(3.38190727492),TRINITY_DN51401_c0_g1(2.79472…
GO:0016758	transferase activity, transferring hexosyl groups	molecular function	11/248	245/16999	0.00097	0.112273	TRINITY_DN38984_c9_g4(2.0776522394),TRINITY_DN39233_c4_g3(2.47590864392),TRINITY_DN40988_c4_g1(1.88863200618),TRINITY_DN42387_c6_g5(-1.70556200164),TRINITY_DN42617_c1_g1(-1.75585691308),TRINITY_DN44628_c3_g2(1.99600613079),TRINITY_DN45723_c6_g1(2.20455976435),TRINITY_DN46454_c2_g3(1.69735227694),TRINITY_DN47235_c5_g2(-2.57234859535),TRINITY_DN52699_c0_g1(2.37531063888),TRINITY_DN52798_c6_g1(1.805…
GO:0042813	Wnt-activated receptor activity	molecular function	3/248	14/16999	0.00099	0.112273	TRINITY_DN44664_c4_g2(1.67233712101),TRINITY_DN48330_c3_g1(5.50819707301),TRINITY_DN52271_c3_g1(4.85370172751)
GO:0005215	transporter activity	molecular function	34/248	1333/16999	0.001	0.112273	TRINITY_DN37708_c0_g1(-1.06471433323),TRINITY_DN39042_c4_g1(3.03339460177),TRINITY_DN39052_c1_g1(2.23651636416),TRINITY_DN39457_c5_g1(3.07836489841),TRINITY_DN39611_c2_g1(2.23368417796),TRINITY_DN42065_c5_g5(6.15557429652),TRINITY_DN42355_c0_g3(-1.33411529325),TRINITY_DN43010_c0_g2(-1.50942709451),TRINITY_DN43749_c0_g1(2.35074069556),TRINITY_DN44613_c1_g1(-1.21557528998),TRINITY_DN45363_c2_g1(-1.…
GO:0032549	ribonucleoside binding	molecular function	14/248	367/16999	0.00103	0.112273	TRINITY_DN40808_c0_g3(2.11224975681),TRINITY_DN40808_c0_g4(3.00975676275),TRINITY_DN40922_c0_g1(2.22728278273),TRINITY_DN42079_c7_g1(1.83003690903),TRINITY_DN43027_c1_g2(1.28759648761),TRINITY_DN44105_c0_g1(2.28422829734),TRINITY_DN46901_c0_g3(1.95938878551),TRINITY_DN46986_c3_g1(1.59066366088),TRINITY_DN47956_c2_g4(1.99253668818),TRINITY_DN50111_c4_g3(3.38190727492),TRINITY_DN51401_c0_g1(2.79472…
GO:0046943	carboxylic acid transmembrane transporter activity	molecular function	8/248	140/16999	0.00105	0.112273	TRINITY_DN37708_c0_g1(-1.06471433323),TRINITY_DN39042_c4_g1(3.03339460177),TRINITY_DN39052_c1_g1(2.23651636416),TRINITY_DN43749_c0_g1(2.35074069556),TRINITY_DN45451_c1_g1(1.69310234363),TRINITY_DN45652_c0_g2(2.49425394999),TRINITY_DN47981_c3_g1(3.07330319238),TRINITY_DN48720_c2_g1(1.83703812204)
GO:0032561	guanyl ribonucleotide binding	molecular function	14/248	369/16999	0.00109	0.112273	TRINITY_DN40808_c0_g3(2.11224975681),TRINITY_DN40808_c0_g4(3.00975676275),TRINITY_DN40922_c0_g1(2.22728278273),TRINITY_DN42079_c7_g1(1.83003690903),TRINITY_DN43027_c1_g2(1.28759648761),TRINITY_DN44105_c0_g1(2.28422829734),TRINITY_DN46901_c0_g3(1.95938878551),TRINITY_DN46986_c3_g1(1.59066366088),TRINITY_DN47956_c2_g4(1.99253668818),TRINITY_DN50111_c4_g3(3.38190727492),TRINITY_DN51401_c0_g1(2.79472…
GO:0005342	organic acid transmembrane transporter activity	molecular function	8/248	141/16999	0.0011	0.112273	TRINITY_DN37708_c0_g1(-1.06471433323),TRINITY_DN39042_c4_g1(3.03339460177),TRINITY_DN39052_c1_g1(2.23651636416),TRINITY_DN43749_c0_g1(2.35074069556),TRINITY_DN45451_c1_g1(1.69310234363),TRINITY_DN45652_c0_g2(2.49425394999),TRINITY_DN47981_c3_g1(3.07330319238),TRINITY_DN48720_c2_g1(1.83703812204)
GO:0008194	UDP-glycosyltransferase activity	molecular function	8/248	141/16999	0.0011	0.112273	TRINITY_DN38984_c9_g4(2.0776522394),TRINITY_DN39233_c4_g3(2.47590864392),TRINITY_DN40988_c4_g1(1.88863200618),TRINITY_DN42617_c1_g1(-1.75585691308),TRINITY_DN45723_c6_g1(2.20455976435),TRINITY_DN46454_c2_g3(1.69735227694),TRINITY_DN52699_c0_g1(2.37531063888),TRINITY_DN52798_c6_g1(1.80528038159)
GO:0001882	nucleoside binding	molecular function	14/248	370/16999	0.00112	0.112273	TRINITY_DN40808_c0_g3(2.11224975681),TRINITY_DN40808_c0_g4(3.00975676275),TRINITY_DN40922_c0_g1(2.22728278273),TRINITY_DN42079_c7_g1(1.83003690903),TRINITY_DN43027_c1_g2(1.28759648761),TRINITY_DN44105_c0_g1(2.28422829734),TRINITY_DN46901_c0_g3(1.95938878551),TRINITY_DN46986_c3_g1(1.59066366088),TRINITY_DN47956_c2_g4(1.99253668818),TRINITY_DN50111_c4_g3(3.38190727492),TRINITY_DN51401_c0_g1(2.79472…
GO:0008514	organic anion transmembrane transporter activity	molecular function	9/248	176/16999	0.00114	0.112273	TRINITY_DN37708_c0_g1(-1.06471433323),TRINITY_DN39042_c4_g1(3.03339460177),TRINITY_DN39052_c1_g1(2.23651636416),TRINITY_DN43749_c0_g1(2.35074069556),TRINITY_DN45451_c1_g1(1.69310234363),TRINITY_DN45652_c0_g2(2.49425394999),TRINITY_DN46043_c0_g2(2.42205592351),TRINITY_DN47981_c3_g1(3.07330319238),TRINITY_DN48720_c2_g1(1.83703812204)
GO:0019001	guanyl nucleotide binding	molecular function	14/248	371/16999	0.00115	0.112273	TRINITY_DN40808_c0_g3(2.11224975681),TRINITY_DN40808_c0_g4(3.00975676275),TRINITY_DN40922_c0_g1(2.22728278273),TRINITY_DN42079_c7_g1(1.83003690903),TRINITY_DN43027_c1_g2(1.28759648761),TRINITY_DN44105_c0_g1(2.28422829734),TRINITY_DN46901_c0_g3(1.95938878551),TRINITY_DN46986_c3_g1(1.59066366088),TRINITY_DN47956_c2_g4(1.99253668818),TRINITY_DN50111_c4_g3(3.38190727492),TRINITY_DN51401_c0_g1(2.79472…
GO:0004222	metalloendopeptidase activity	molecular function	7/248	110/16999	0.00115	0.112273	TRINITY_DN42990_c1_g1(2.35044319879),TRINITY_DN45875_c2_g1(2.12449118976),TRINITY_DN47537_c0_g1(2.7791989778),TRINITY_DN48435_c1_g1(2.27684265598),TRINITY_DN49792_c2_g1(5.27854075639),TRINITY_DN52579_c1_g1(1.72484599528),TRINITY_DN52587_c2_g2(2.08544322281)
GO:0008028	monocarboxylic acid transmembrane transporter activity	molecular function	5/248	55/16999	0.00122	0.113592	TRINITY_DN37708_c0_g1(-1.06471433323),TRINITY_DN39052_c1_g1(2.23651636416),TRINITY_DN43749_c0_g1(2.35074069556),TRINITY_DN45652_c0_g2(2.49425394999),TRINITY_DN47981_c3_g1(3.07330319238)
GO:0030228	lipoprotein particle receptor activity	molecular function	3/248	15/16999	0.00123	0.113592	TRINITY_DN48330_c3_g1(5.50819707301),TRINITY_DN51193_c3_g1(5.85734311736),TRINITY_DN52271_c3_g1(4.85370172751)
GO:0005343	organic acid:sodium symporter activity	molecular function	4/248	33/16999	0.0013	0.116897	TRINITY_DN39042_c4_g1(3.03339460177),TRINITY_DN45451_c1_g1(1.69310234363),TRINITY_DN45652_c0_g2(2.49425394999),TRINITY_DN47981_c3_g1(3.07330319238)
GO:0008509	anion transmembrane transporter activity	molecular function	12/248	297/16999	0.00144	0.126166	TRINITY_DN37708_c0_g1(-1.06471433323),TRINITY_DN39042_c4_g1(3.03339460177),TRINITY_DN39052_c1_g1(2.23651636416),TRINITY_DN39457_c5_g1(3.07836489841),TRINITY_DN43749_c0_g1(2.35074069556),TRINITY_DN45451_c1_g1(1.69310234363),TRINITY_DN45652_c0_g2(2.49425394999),TRINITY_DN46043_c0_g2(2.42205592351),TRINITY_DN47293_c2_g1(1.97679005239),TRINITY_DN47537_c0_g1(2.7791989778),TRINITY_DN47981_c3_g1(3.07330…
GO:0043236	laminin binding	molecular function	2/248	5/16999	0.00206	0.175976	TRINITY_DN45819_c5_g1(2.15913467654),TRINITY_DN47869_c2_g1(2.00264191306)
GO:0017147	Wnt-protein binding	molecular function	3/248	20/16999	0.00291	0.242524	TRINITY_DN44664_c4_g2(1.67233712101),TRINITY_DN48330_c3_g1(5.50819707301),TRINITY_DN52271_c3_g1(4.85370172751)
GO:0015291	secondary active transmembrane transporter activity	molecular function	10/248	243/16999	0.00309	0.247931	TRINITY_DN37708_c0_g1(-1.06471433323),TRINITY_DN39042_c4_g1(3.03339460177),TRINITY_DN39052_c1_g1(2.23651636416),TRINITY_DN45451_c1_g1(1.69310234363),TRINITY_DN45652_c0_g2(2.49425394999),TRINITY_DN46043_c0_g2(2.42205592351),TRINITY_DN47981_c3_g1(3.07330319238),TRINITY_DN48720_c2_g1(1.83703812204),TRINITY_DN50151_c2_g1(1.92271308212),TRINITY_DN52058_c1_g1(1.89158238542)
GO:0003924	GTPase activity	molecular function	9/248	204/16999	0.00312	0.247931	TRINITY_DN40808_c0_g3(2.11224975681),TRINITY_DN40808_c0_g4(3.00975676275),TRINITY_DN42079_c7_g1(1.83003690903),TRINITY_DN44105_c0_g1(2.28422829734),TRINITY_DN46901_c0_g3(1.95938878551),TRINITY_DN46986_c3_g1(1.59066366088),TRINITY_DN47956_c2_g4(1.99253668818),TRINITY_DN50111_c4_g3(3.38190727492),TRINITY_DN52259_c3_g2(3.0886113203)
GO:0015171	amino acid transmembrane transporter activity	molecular function	5/248	69/16999	0.00334	0.259381	TRINITY_DN37708_c0_g1(-1.06471433323),TRINITY_DN39052_c1_g1(2.23651636416),TRINITY_DN45451_c1_g1(1.69310234363),TRINITY_DN45652_c0_g2(2.49425394999),TRINITY_DN48720_c2_g1(1.83703812204)
GO:0016614	oxidoreductase activity, acting on CH-OH group of donors	molecular function	8/248	169/16999	0.00342	0.259692	TRINITY_DN44303_c3_g2(1.81090715935),TRINITY_DN46499_c3_g2(1.74532890297),TRINITY_DN46620_c6_g1(3.17589034387),TRINITY_DN47228_c0_g7(3.58446354149),TRINITY_DN47964_c2_g1(1.75926737413),TRINITY_DN50239_c0_g2(1.39858898984),TRINITY_DN50763_c2_g1(-1.19656279822),TRINITY_DN52108_c0_g1(-1.27201671981)
GO:0004854	xanthine dehydrogenase activity	molecular function	2/248	7/16999	0.00424	0.296359	TRINITY_DN44303_c3_g2(1.81090715935),TRINITY_DN50763_c2_g1(-1.19656279822)
GO:0016682	oxidoreductase activity, acting on diphenols and related substances as donors, oxygen as acceptor	molecular function	2/248	7/16999	0.00424	0.296359	TRINITY_DN49154_c5_g1(2.66019391565),TRINITY_DN51902_c0_g1(2.17436427657)
GO:0016726	oxidoreductase activity, acting on CH or CH2 groups, NAD or NADP as acceptor	molecular function	2/248	7/16999	0.00424	0.296359	TRINITY_DN44303_c3_g2(1.81090715935),TRINITY_DN50763_c2_g1(-1.19656279822)
GO:0005229	intracellular calcium activated chloride channel activity	molecular function	3/248	23/16999	0.00438	0.296359	TRINITY_DN39457_c5_g1(3.07836489841),TRINITY_DN47293_c2_g1(1.97679005239),TRINITY_DN47537_c0_g1(2.7791989778)
GO:0061778	intracellular chloride channel activity	molecular function	3/248	23/16999	0.00438	0.296359	TRINITY_DN39457_c5_g1(3.07836489841),TRINITY_DN47293_c2_g1(1.97679005239),TRINITY_DN47537_c0_g1(2.7791989778)
GO:0004930	G-protein coupled receptor activity	molecular function	10/248	256/16999	0.00447	0.296359	TRINITY_DN44664_c4_g2(1.67233712101),TRINITY_DN45785_c0_g1(2.13473719624),TRINITY_DN46268_c0_g2(-1.05692215255),TRINITY_DN47068_c0_g1(-1.35592617793),TRINITY_DN47228_c0_g7(3.58446354149),TRINITY_DN48850_c1_g3(2.08888347162),TRINITY_DN49853_c5_g3(-1.41459493392),TRINITY_DN51008_c1_g1(1.85432455556),TRINITY_DN51209_c4_g3(1.41538289607),TRINITY_DN53189_c1_g2(1.14186765005)
GO:0015370	solute:sodium symporter activity	molecular function	5/248	74/16999	0.00451	0.296359	TRINITY_DN39042_c4_g1(3.03339460177),TRINITY_DN45451_c1_g1(1.69310234363),TRINITY_DN45652_c0_g2(2.49425394999),TRINITY_DN47981_c3_g1(3.07330319238),TRINITY_DN50151_c2_g1(1.92271308212)
GO:0003779	actin binding	molecular function	7/248	144/16999	0.00524	0.337832	TRINITY_DN42252_c3_g3(4.84560192169),TRINITY_DN44150_c2_g1(2.44876355423),TRINITY_DN45971_c0_g2(1.29362209064),TRINITY_DN46071_c0_g1(2.42919652687),TRINITY_DN50955_c2_g1(1.46889772647),TRINITY_DN51542_c4_g2(3.05414143413),TRINITY_DN51983_c1_g1(1.76839921784)
GO:0043028	cysteine-type endopeptidase regulator activity involved in apoptotic process	molecular function	3/248	25/16999	0.00557	0.352457	TRINITY_DN40274_c2_g1(1.51793089457),TRINITY_DN46419_c9_g1(1.64308757713),TRINITY_DN48366_c0_g1(4.57946422015)
GO:0051184	cofactor transmembrane transporter activity	molecular function	3/248	27/16999	0.00693	0.412936	TRINITY_DN37708_c0_g1(-1.06471433323),TRINITY_DN39042_c4_g1(3.03339460177),TRINITY_DN39052_c1_g1(2.23651636416)
GO:0008121	ubiquinol-cytochrome-c reductase activity	molecular function	2/248	9/16999	0.00713	0.412936	TRINITY_DN53369_c5_g1(1.823913641),TRINITY_DN53369_c5_g4(1.66358324971)
GO:0008199	ferric iron binding	molecular function	2/248	9/16999	0.00713	0.412936	TRINITY_DN39403_c11_g1(2.04908159953),TRINITY_DN48509_c2_g1(1.65797882968)
GO:0016681	oxidoreductase activity, acting on diphenols and related substances as donors, cytochrome as accepto...	molecular function	2/248	9/16999	0.00713	0.412936	TRINITY_DN53369_c5_g1(1.823913641),TRINITY_DN53369_c5_g4(1.66358324971)
GO:0140161	monocarboxylate:sodium symporter activity	molecular function	2/248	9/16999	0.00713	0.412936	TRINITY_DN45652_c0_g2(2.49425394999),TRINITY_DN47981_c3_g1(3.07330319238)
GO:0009055	electron transfer activity	molecular function	6/248	120/16999	0.00833	0.474394	TRINITY_DN44303_c3_g2(1.81090715935),TRINITY_DN45693_c1_g3(1.41264947438),TRINITY_DN50763_c2_g1(-1.19656279822),TRINITY_DN52553_c1_g3(1.65339412553),TRINITY_DN53369_c5_g1(1.823913641),TRINITY_DN53369_c5_g4(1.66358324971)
GO:0004322	ferroxidase activity	molecular function	2/248	10/16999	0.00883	0.478922	TRINITY_DN39403_c11_g1(2.04908159953),TRINITY_DN48509_c2_g1(1.65797882968)
GO:0005308	creatine transmembrane transporter activity	molecular function	2/248	10/16999	0.00883	0.478922	TRINITY_DN37708_c0_g1(-1.06471433323),TRINITY_DN39052_c1_g1(2.23651636416)
GO:0016724	oxidoreductase activity, oxidizing metal ions, oxygen as acceptor	molecular function	2/248	10/16999	0.00883	0.478922	TRINITY_DN39403_c11_g1(2.04908159953),TRINITY_DN48509_c2_g1(1.65797882968)
GO:0015238	drug transmembrane transporter activity	molecular function	4/248	59/16999	0.01075	0.556005	TRINITY_DN37708_c0_g1(-1.06471433323),TRINITY_DN39052_c1_g1(2.23651636416),TRINITY_DN43749_c0_g1(2.35074069556),TRINITY_DN45451_c1_g1(1.69310234363)
GO:0008137	NADH dehydrogenase (ubiquinone) activity	molecular function	3/248	32/16999	0.01114	0.556005	TRINITY_DN51137_c1_g2(-1.31489619914),TRINITY_DN53369_c5_g1(1.823913641),TRINITY_DN53369_c5_g8(1.63123075488)
GO:0050136	NADH dehydrogenase (quinone) activity	molecular function	3/248	32/16999	0.01114	0.556005	TRINITY_DN51137_c1_g2(-1.31489619914),TRINITY_DN53369_c5_g1(1.823913641),TRINITY_DN53369_c5_g8(1.63123075488)
GO:0003954	NADH dehydrogenase activity	molecular function	3/248	33/16999	0.01212	0.556005	TRINITY_DN51137_c1_g2(-1.31489619914),TRINITY_DN53369_c5_g1(1.823913641),TRINITY_DN53369_c5_g8(1.63123075488)
GO:0015293	symporter activity	molecular function	7/248	169/16999	0.01212	0.556005	TRINITY_DN37708_c0_g1(-1.06471433323),TRINITY_DN39042_c4_g1(3.03339460177),TRINITY_DN39052_c1_g1(2.23651636416),TRINITY_DN45451_c1_g1(1.69310234363),TRINITY_DN45652_c0_g2(2.49425394999),TRINITY_DN47981_c3_g1(3.07330319238),TRINITY_DN50151_c2_g1(1.92271308212)
GO:0004888	transmembrane signaling receptor activity	molecular function	16/248	588/16999	0.01273	0.556005	TRINITY_DN41714_c3_g5(2.61323596103),TRINITY_DN42065_c5_g5(6.15557429652),TRINITY_DN44664_c4_g2(1.67233712101),TRINITY_DN45785_c0_g1(2.13473719624),TRINITY_DN46268_c0_g2(-1.05692215255),TRINITY_DN46281_c9_g2(-1.1498792596),TRINITY_DN47068_c0_g1(-1.35592617793),TRINITY_DN47228_c0_g7(3.58446354149),TRINITY_DN48330_c3_g1(5.50819707301),TRINITY_DN48850_c1_g3(2.08888347162),TRINITY_DN49853_c5_g3(-1.41…
GO:0016655	oxidoreductase activity, acting on NAD(P)H, quinone or similar compound as acceptor	molecular function	3/248	34/16999	0.01315	0.556005	TRINITY_DN51137_c1_g2(-1.31489619914),TRINITY_DN53369_c5_g1(1.823913641),TRINITY_DN53369_c5_g8(1.63123075488)
GO:0022857	transmembrane transporter activity	molecular function	26/248	1126/16999	0.0137	0.556005	TRINITY_DN37708_c0_g1(-1.06471433323),TRINITY_DN39042_c4_g1(3.03339460177),TRINITY_DN39052_c1_g1(2.23651636416),TRINITY_DN39457_c5_g1(3.07836489841),TRINITY_DN42065_c5_g5(6.15557429652),TRINITY_DN42355_c0_g3(-1.33411529325),TRINITY_DN43010_c0_g2(-1.50942709451),TRINITY_DN43749_c0_g1(2.35074069556),TRINITY_DN44613_c1_g1(-1.21557528998),TRINITY_DN45363_c2_g1(-1.10007876603),TRINITY_DN45451_c1_g1(1.…
GO:0004180	carboxypeptidase activity	molecular function	4/248	64/16999	0.01419	0.556005	TRINITY_DN43429_c3_g4(1.78681127034),TRINITY_DN47408_c1_g1(2.98102413627),TRINITY_DN50133_c0_g6(2.50116103682),TRINITY_DN50760_c1_g3(1.87314479569)
GO:0004031	aldehyde oxidase activity	molecular function	1/248	1/16999	0.01459	0.556005	TRINITY_DN50763_c2_g1(-1.19656279822)
GO:0004097	catechol oxidase activity	molecular function	1/248	1/16999	0.01459	0.556005	TRINITY_DN51902_c0_g1(2.17436427657)
GO:0008115	sarcosine oxidase activity	molecular function	1/248	1/16999	0.01459	0.556005	TRINITY_DN42112_c0_g1(2.37549474809)
GO:0015578	mannose transmembrane transporter activity	molecular function	1/248	1/16999	0.01459	0.556005	TRINITY_DN50391_c0_g2(1.38568621967)
GO:0016623	oxidoreductase activity, acting on the aldehyde or oxo group of donors, oxygen as acceptor	molecular function	1/248	1/16999	0.01459	0.556005	TRINITY_DN50763_c2_g1(-1.19656279822)
GO:0033746	histone demethylase activity (H3-R2 specific)	molecular function	1/248	1/16999	0.01459	0.556005	TRINITY_DN46196_c1_g3(1.71815208677)
GO:0033749	histone demethylase activity (H4-R3 specific)	molecular function	1/248	1/16999	0.01459	0.556005	TRINITY_DN46196_c1_g3(1.71815208677)
GO:0033829	O-fucosylpeptide 3-beta-N-acetylglucosaminyltransferase activity	molecular function	1/248	1/16999	0.01459	0.556005	TRINITY_DN46454_c2_g3(1.69735227694)
GO:0036263	L-DOPA monooxygenase activity	molecular function	1/248	1/16999	0.01459	0.556005	TRINITY_DN51902_c0_g1(2.17436427657)
GO:0036264	dopamine monooxygenase activity	molecular function	1/248	1/16999	0.01459	0.556005	TRINITY_DN51902_c0_g1(2.17436427657)
GO:0044374	sequence-specific DNA binding, bending	molecular function	1/248	1/16999	0.01459	0.556005	TRINITY_DN50391_c0_g5(2.9008104421)
GO:0044377	RNA polymerase II proximal promoter sequence-specific DNA binding, bending	molecular function	1/248	1/16999	0.01459	0.556005	TRINITY_DN50391_c0_g5(2.9008104421)
GO:0047620	acylglycerol kinase activity	molecular function	1/248	1/16999	0.01459	0.556005	TRINITY_DN39617_c5_g3(-1.2039606265)
GO:0050031	L-pipecolate oxidase activity	molecular function	1/248	1/16999	0.01459	0.556005	TRINITY_DN42112_c0_g1(2.37549474809)
GO:0072541	peroxynitrite reductase activity	molecular function	1/248	1/16999	0.01459	0.556005	TRINITY_DN46419_c9_g1(1.64308757713)
GO:1904928	coreceptor activity involved in canonical Wnt signaling pathway	molecular function	1/248	1/16999	0.01459	0.556005	TRINITY_DN52271_c3_g1(4.85370172751)
GO:0004185	serine-type carboxypeptidase activity	molecular function	2/248	13/16999	0.01487	0.556005	TRINITY_DN43429_c3_g4(1.78681127034),TRINITY_DN50760_c1_g3(1.87314479569)
GO:0005283	amino acid:sodium symporter activity	molecular function	2/248	13/16999	0.01487	0.556005	TRINITY_DN45451_c1_g1(1.69310234363),TRINITY_DN45652_c0_g2(2.49425394999)
GO:0005416	amino acid:cation symporter activity	molecular function	2/248	13/16999	0.01487	0.556005	TRINITY_DN45451_c1_g1(1.69310234363),TRINITY_DN45652_c0_g2(2.49425394999)
GO:0015294	solute:cation symporter activity	molecular function	5/248	99/16999	0.01497	0.556005	TRINITY_DN39042_c4_g1(3.03339460177),TRINITY_DN45451_c1_g1(1.69310234363),TRINITY_DN45652_c0_g2(2.49425394999),TRINITY_DN47981_c3_g1(3.07330319238),TRINITY_DN50151_c2_g1(1.92271308212)
GO:0005539	glycosaminoglycan binding	molecular function	4/248	66/16999	0.01573	0.577951	TRINITY_DN44083_c5_g5(2.46875158942),TRINITY_DN44995_c0_g2(1.80690814892),TRINITY_DN47869_c2_g1(2.00264191306),TRINITY_DN52579_c1_g1(1.72484599528)
GO:0005509	calcium ion binding	molecular function	15/248	555/16999	0.01649	0.599429	TRINITY_DN42079_c7_g1(1.83003690903),TRINITY_DN43972_c0_g1(1.41450727176),TRINITY_DN44904_c2_g2(5.62158030781),TRINITY_DN44977_c2_g1(2.31760988791),TRINITY_DN46071_c0_g1(2.42919652687),TRINITY_DN46680_c2_g1(1.3731152258),TRINITY_DN47194_c0_g3(1.54113972584),TRINITY_DN47869_c2_g1(2.00264191306),TRINITY_DN48177_c6_g1(-1.2614850394),TRINITY_DN48330_c3_g1(5.50819707301),TRINITY_DN48435_c1_g1(2.276842…
GO:0008092	cytoskeletal protein binding	molecular function	11/248	360/16999	0.01695	0.609665	TRINITY_DN42252_c3_g3(4.84560192169),TRINITY_DN43027_c1_g2(1.28759648761),TRINITY_DN44150_c2_g1(2.44876355423),TRINITY_DN45971_c0_g2(1.29362209064),TRINITY_DN46071_c0_g1(2.42919652687),TRINITY_DN46901_c0_g3(1.95938878551),TRINITY_DN48168_c0_g2(3.3418646136),TRINITY_DN50955_c2_g1(1.46889772647),TRINITY_DN51542_c4_g2(3.05414143413),TRINITY_DN51983_c1_g1(1.76839921784),TRINITY_DN52359_c0_g1(1.999603…
GO:0008378	galactosyltransferase activity	molecular function	3/248	38/16999	0.01777	0.632501	TRINITY_DN42387_c6_g5(-1.70556200164),TRINITY_DN44628_c3_g2(1.99600613079),TRINITY_DN47235_c5_g2(-2.57234859535)
GO:0015081	sodium ion transmembrane transporter activity	molecular function	6/248	143/16999	0.01853	0.652753	TRINITY_DN39042_c4_g1(3.03339460177),TRINITY_DN45451_c1_g1(1.69310234363),TRINITY_DN45652_c0_g2(2.49425394999),TRINITY_DN47981_c3_g1(3.07330319238),TRINITY_DN50151_c2_g1(1.92271308212),TRINITY_DN52058_c1_g1(1.89158238542)
GO:0070008	serine-type exopeptidase activity	molecular function	2/248	15/16999	0.01964	0.677878	TRINITY_DN43429_c3_g4(1.78681127034),TRINITY_DN50760_c1_g3(1.87314479569)
GO:0090482	vitamin transmembrane transporter activity	molecular function	2/248	15/16999	0.01964	0.677878	TRINITY_DN39042_c4_g1(3.03339460177),TRINITY_DN43749_c0_g1(2.35074069556)
GO:0004869	cysteine-type endopeptidase inhibitor activity	molecular function	3/248	40/16999	0.02038	0.696385	TRINITY_DN46419_c9_g1(1.64308757713),TRINITY_DN48366_c0_g1(4.57946422015),TRINITY_DN51140_c3_g2(1.63095670385)
GO:0003674	molecular_function	molecular function	248/248	16999/16999	1	1	TRINITY_DN36541_c0_g1(-1.50710354359),TRINITY_DN37574_c0_g1(-1.13742356791),TRINITY_DN37708_c0_g1(-1.06471433323),TRINITY_DN37907_c0_g1(2.64894909265),TRINITY_DN38201_c2_g2(4.66024304912),TRINITY_DN38605_c1_g1(-2.21776816203),TRINITY_DN38688_c2_g1(2.91271209732),TRINITY_DN38900_c2_g1(-1.20785526384),TRINITY_DN38909_c7_g1(1.95816330797),TRINITY_DN38960_c1_g2(2.20211526119),TRINITY_DN38969_c2_g1(1.…

## Sheet: D_vs_A GO_enrichment
GO.ID	Term	Ontology	Significant	Annotated	Pvalue	Qvalue	Signi_id (log2foldchange)
GO:0007049	cell cycle	biological process	203/1801	1015/13451	6.8e-10	8.37012e-06	TRINITY_DN36675_c0_g1(-1.22413428241),TRINITY_DN37025_c0_g1(-1.28885887281),TRINITY_DN38277_c0_g1(-1.34956532392),TRINITY_DN38432_c0_g1(-1.2961770235),TRINITY_DN38596_c0_g2(-1.47384703903),TRINITY_DN38857_c3_g3(-2.18393637851),TRINITY_DN38974_c2_g1(-1.67109933719),TRINITY_DN39096_c5_g1(-1.01742543825),TRINITY_DN39109_c3_g2(-1.10353587818),TRINITY_DN39175_c1_g1(1.53493401617),TRINITY_DN39271_c1_g1…
GO:0006396	RNA processing	biological process	137/1801	641/13451	7.8e-09	4.80051e-05	TRINITY_DN33047_c1_g1(-1.27900243231),TRINITY_DN36169_c0_g1(5.69562985659),TRINITY_DN37664_c0_g1(-1.78332882827),TRINITY_DN38025_c0_g1(-1.67908305849),TRINITY_DN38205_c0_g2(-1.14386902803),TRINITY_DN38214_c0_g1(-1.35465012851),TRINITY_DN38232_c1_g2(-1.84251677194),TRINITY_DN38258_c0_g1(3.52980601709),TRINITY_DN38291_c0_g1(4.05136033294),TRINITY_DN38328_c0_g1(-1.18725917613),TRINITY_DN38449_c0_g1(…
GO:0034470	ncRNA processing	biological process	63/1801	246/13451	1.7e-07	0.000553905	TRINITY_DN33047_c1_g1(-1.27900243231),TRINITY_DN38025_c0_g1(-1.67908305849),TRINITY_DN38205_c0_g2(-1.14386902803),TRINITY_DN38291_c0_g1(4.05136033294),TRINITY_DN38449_c0_g1(-1.0974029534),TRINITY_DN39358_c4_g2(-1.14980415197),TRINITY_DN39743_c4_g1(-1.08141509137),TRINITY_DN40093_c2_g2(-1.23131273961),TRINITY_DN40172_c3_g1(-3.72122413922),TRINITY_DN40282_c3_g1(-1.04998797032),TRINITY_DN40445_c1_g1…
GO:0034660	ncRNA metabolic process	biological process	83/1801	356/13451	1.8e-07	0.000553905	TRINITY_DN33047_c1_g1(-1.27900243231),TRINITY_DN37565_c0_g1(-1.18275202453),TRINITY_DN38025_c0_g1(-1.67908305849),TRINITY_DN38205_c0_g2(-1.14386902803),TRINITY_DN38291_c0_g1(4.05136033294),TRINITY_DN38449_c0_g1(-1.0974029534),TRINITY_DN39358_c4_g2(-1.14980415197),TRINITY_DN39427_c0_g1(-1.27799391984),TRINITY_DN39743_c4_g1(-1.08141509137),TRINITY_DN40093_c2_g2(-1.23131273961),TRINITY_DN40172_c3_g1…
GO:0022402	cell cycle process	biological process	145/1801	728/13451	3e-07	0.00073854	TRINITY_DN37025_c0_g1(-1.28885887281),TRINITY_DN38277_c0_g1(-1.34956532392),TRINITY_DN38596_c0_g2(-1.47384703903),TRINITY_DN38857_c3_g3(-2.18393637851),TRINITY_DN39096_c5_g1(-1.01742543825),TRINITY_DN39109_c3_g2(-1.10353587818),TRINITY_DN39320_c0_g1(-2.32426546722),TRINITY_DN39432_c3_g1(-2.12753598848),TRINITY_DN39493_c3_g1(-1.17128363166),TRINITY_DN39661_c2_g3(-2.01004481304),TRINITY_DN39752_c2_…
GO:0051726	regulation of cell cycle	biological process	103/1801	480/13451	4.9e-07	0.000879214	TRINITY_DN37025_c0_g1(-1.28885887281),TRINITY_DN38277_c0_g1(-1.34956532392),TRINITY_DN38857_c3_g3(-2.18393637851),TRINITY_DN39096_c5_g1(-1.01742543825),TRINITY_DN39175_c1_g1(1.53493401617),TRINITY_DN39271_c1_g1(2.56170658772),TRINITY_DN39320_c0_g1(-2.32426546722),TRINITY_DN39432_c3_g1(-2.12753598848),TRINITY_DN39830_c0_g1(-1.0712443089),TRINITY_DN39868_c2_g3(-1.00860083533),TRINITY_DN39900_c2_g2(…
GO:0071840	cellular component organization or biogenesis	biological process	598/1801	3804/13451	5e-07	0.000879214	TRINITY_DN24802_c0_g2(5.486924343),TRINITY_DN33047_c1_g1(-1.27900243231),TRINITY_DN36072_c0_g1(-1.84358983813),TRINITY_DN36631_c0_g1(3.02976744955),TRINITY_DN36767_c0_g1(4.84085557264),TRINITY_DN37025_c0_g1(-1.28885887281),TRINITY_DN37319_c0_g1(5.5488734008),TRINITY_DN37564_c0_g1(2.27391572672),TRINITY_DN37692_c0_g1(3.85182980198),TRINITY_DN37722_c0_g2(1.7099533531),TRINITY_DN37768_c0_g1(-2.06982…
GO:0010564	regulation of cell cycle process	biological process	62/1801	253/13451	1.1e-06	0.00169249	TRINITY_DN37025_c0_g1(-1.28885887281),TRINITY_DN38277_c0_g1(-1.34956532392),TRINITY_DN38857_c3_g3(-2.18393637851),TRINITY_DN39096_c5_g1(-1.01742543825),TRINITY_DN39320_c0_g1(-2.32426546722),TRINITY_DN39432_c3_g1(-2.12753598848),TRINITY_DN39830_c0_g1(-1.0712443089),TRINITY_DN40281_c2_g6(-1.13158237485),TRINITY_DN41019_c3_g3(-1.10347123237),TRINITY_DN41735_c2_g2(-1.28221748932),TRINITY_DN41961_c4_g…
GO:0006260	DNA replication	biological process	60/1801	247/13451	2.2e-06	0.00283107	TRINITY_DN37522_c0_g1(-1.25515648276),TRINITY_DN37664_c0_g1(-1.78332882827),TRINITY_DN38432_c0_g1(-1.2961770235),TRINITY_DN39123_c0_g1(-1.03064433778),TRINITY_DN39752_c2_g4(-1.1556331444),TRINITY_DN39802_c6_g1(-1.50726703723),TRINITY_DN39830_c0_g1(-1.0712443089),TRINITY_DN39961_c1_g4(-1.32301773408),TRINITY_DN40027_c2_g1(2.37677212675),TRINITY_DN41054_c3_g2(-1.77981143341),TRINITY_DN41072_c0_g1(-…
GO:0048518	positive regulation of biological process	biological process	388/1801	2368/13451	2.3e-06	0.00283107	TRINITY_DN24802_c0_g2(5.486924343),TRINITY_DN36169_c0_g1(5.69562985659),TRINITY_DN36767_c0_g1(4.84085557264),TRINITY_DN37025_c0_g1(-1.28885887281),TRINITY_DN37319_c0_g1(5.5488734008),TRINITY_DN37565_c0_g1(-1.18275202453),TRINITY_DN37649_c0_g1(-1.25129332073),TRINITY_DN37875_c0_g1(2.2872079402),TRINITY_DN38201_c2_g2(4.61147497091),TRINITY_DN38214_c0_g1(-1.35465012851),TRINITY_DN38232_c1_g2(-1.8425…
GO:0032465	regulation of cytokinesis	biological process	15/1801	31/13451	2.7e-06	0.0030213	TRINITY_DN41735_c2_g2(-1.28221748932),TRINITY_DN42241_c1_g2(2.57687572722),TRINITY_DN42508_c0_g2(-1.39514120377),TRINITY_DN43000_c1_g1(-1.86044793065),TRINITY_DN44725_c2_g1(-1.06511103443),TRINITY_DN44873_c4_g1(-1.71274284698),TRINITY_DN47177_c1_g1(-2.55863091605),TRINITY_DN47302_c1_g1(-1.18721947464),TRINITY_DN47320_c0_g1(-1.17253295433),TRINITY_DN47553_c1_g3(-2.43003968265),TRINITY_DN47583_c0_g…
GO:1903047	mitotic cell cycle process	biological process	96/1801	458/13451	3.5e-06	0.00359013	TRINITY_DN37025_c0_g1(-1.28885887281),TRINITY_DN38277_c0_g1(-1.34956532392),TRINITY_DN39109_c3_g2(-1.10353587818),TRINITY_DN39320_c0_g1(-2.32426546722),TRINITY_DN39432_c3_g1(-2.12753598848),TRINITY_DN39493_c3_g1(-1.17128363166),TRINITY_DN39661_c2_g3(-2.01004481304),TRINITY_DN39752_c2_g4(-1.1556331444),TRINITY_DN39830_c0_g1(-1.0712443089),TRINITY_DN40281_c2_g6(-1.13158237485),TRINITY_DN40435_c0_g3…
GO:0042254	ribosome biogenesis	biological process	54/1801	222/13451	6.7e-06	0.00634387	TRINITY_DN33047_c1_g1(-1.27900243231),TRINITY_DN38025_c0_g1(-1.67908305849),TRINITY_DN38205_c0_g2(-1.14386902803),TRINITY_DN38291_c0_g1(4.05136033294),TRINITY_DN38647_c0_g1(-1.23748262761),TRINITY_DN39709_c0_g3(-1.42999474732),TRINITY_DN39743_c4_g1(-1.08141509137),TRINITY_DN40093_c2_g2(-1.23131273961),TRINITY_DN40172_c3_g1(-3.72122413922),TRINITY_DN40282_c3_g1(-1.04998797032),TRINITY_DN40287_c2_g…
GO:0008360	regulation of cell shape	biological process	32/1801	110/13451	1.2e-05	0.0105506	TRINITY_DN37564_c0_g1(2.27391572672),TRINITY_DN37768_c0_g1(-2.06982251855),TRINITY_DN38066_c0_g1(1.85671086483),TRINITY_DN38355_c0_g1(3.26217808633),TRINITY_DN38475_c0_g1(-1.52787601668),TRINITY_DN39123_c0_g2(3.94829943459),TRINITY_DN40153_c3_g2(-1.97110510555),TRINITY_DN40814_c1_g1(3.45176964691),TRINITY_DN41032_c0_g1(-1.27209730461),TRINITY_DN41454_c2_g3(-1.37659020193),TRINITY_DN41858_c4_g2(-1…
GO:0006996	organelle organization	biological process	360/1801	2217/13451	1.4e-05	0.0114884	TRINITY_DN24802_c0_g2(5.486924343),TRINITY_DN33047_c1_g1(-1.27900243231),TRINITY_DN36072_c0_g1(-1.84358983813),TRINITY_DN36631_c0_g1(3.02976744955),TRINITY_DN36767_c0_g1(4.84085557264),TRINITY_DN37025_c0_g1(-1.28885887281),TRINITY_DN37319_c0_g1(5.5488734008),TRINITY_DN37722_c0_g2(1.7099533531),TRINITY_DN38277_c0_g1(-1.34956532392),TRINITY_DN38475_c0_g1(-1.52787601668),TRINITY_DN38596_c0_g2(-1.473…
GO:0006364	rRNA processing	biological process	37/1801	138/13451	1.9e-05	0.0146169	TRINITY_DN33047_c1_g1(-1.27900243231),TRINITY_DN38025_c0_g1(-1.67908305849),TRINITY_DN38205_c0_g2(-1.14386902803),TRINITY_DN38291_c0_g1(4.05136033294),TRINITY_DN39743_c4_g1(-1.08141509137),TRINITY_DN40093_c2_g2(-1.23131273961),TRINITY_DN40172_c3_g1(-3.72122413922),TRINITY_DN40282_c3_g1(-1.04998797032),TRINITY_DN40747_c1_g9(-1.35105749372),TRINITY_DN41454_c2_g1(-1.61656662101),TRINITY_DN41473_c3_g…
GO:0051781	positive regulation of cell division	biological process	13/1801	28/13451	2.2e-05	0.0157282	TRINITY_DN38857_c3_g3(-2.18393637851),TRINITY_DN42508_c0_g2(-1.39514120377),TRINITY_DN43000_c1_g1(-1.86044793065),TRINITY_DN44725_c2_g1(-1.06511103443),TRINITY_DN44870_c3_g1(-1.39900419707),TRINITY_DN44873_c4_g1(-1.71274284698),TRINITY_DN46116_c2_g1(-1.52627046632),TRINITY_DN47177_c1_g1(-2.55863091605),TRINITY_DN47302_c1_g1(-1.18721947464),TRINITY_DN47553_c1_g3(-2.43003968265),TRINITY_DN48424_c0_…
GO:0016072	rRNA metabolic process	biological process	41/1801	160/13451	2.3e-05	0.0157282	TRINITY_DN33047_c1_g1(-1.27900243231),TRINITY_DN37565_c0_g1(-1.18275202453),TRINITY_DN38025_c0_g1(-1.67908305849),TRINITY_DN38205_c0_g2(-1.14386902803),TRINITY_DN38291_c0_g1(4.05136033294),TRINITY_DN39427_c0_g1(-1.27799391984),TRINITY_DN39743_c4_g1(-1.08141509137),TRINITY_DN40093_c2_g2(-1.23131273961),TRINITY_DN40172_c3_g1(-3.72122413922),TRINITY_DN40282_c3_g1(-1.04998797032),TRINITY_DN40747_c1_g…
GO:0051301	cell division	biological process	91/1801	449/13451	2.5e-05	0.0160552	TRINITY_DN37025_c0_g1(-1.28885887281),TRINITY_DN38277_c0_g1(-1.34956532392),TRINITY_DN38596_c0_g2(-1.47384703903),TRINITY_DN38857_c3_g3(-2.18393637851),TRINITY_DN39096_c5_g1(-1.01742543825),TRINITY_DN39109_c3_g2(-1.10353587818),TRINITY_DN39382_c1_g1(1.59581441497),TRINITY_DN39493_c3_g1(-1.17128363166),TRINITY_DN39956_c5_g1(-1.00722199359),TRINITY_DN39969_c6_g2(-1.01572668067),TRINITY_DN39997_c3_g…
GO:0009057	macromolecule catabolic process	biological process	136/1801	731/13451	2.8e-05	0.0160552	TRINITY_DN33047_c1_g1(-1.27900243231),TRINITY_DN35584_c0_g1(4.7391046568),TRINITY_DN37649_c0_g1(-1.25129332073),TRINITY_DN38277_c0_g1(-1.34956532392),TRINITY_DN39096_c5_g1(-1.01742543825),TRINITY_DN39600_c2_g4(-1.01082747723),TRINITY_DN39830_c0_g1(-1.0712443089),TRINITY_DN40228_c3_g2(-2.09838468869),TRINITY_DN40274_c2_g1(2.19812474408),TRINITY_DN40281_c2_g6(-1.13158237485),TRINITY_DN40435_c0_g3(-…
GO:0048519	negative regulation of biological process	biological process	384/1801	2402/13451	2.9e-05	0.0160552	TRINITY_DN15658_c0_g1(-1.87098438594),TRINITY_DN33047_c1_g1(-1.27900243231),TRINITY_DN36072_c0_g1(-1.84358983813),TRINITY_DN36767_c0_g1(4.84085557264),TRINITY_DN37025_c0_g1(-1.28885887281),TRINITY_DN37319_c0_g1(5.5488734008),TRINITY_DN37875_c0_g1(2.2872079402),TRINITY_DN38171_c0_g1(2.34081752955),TRINITY_DN38232_c1_g2(-1.84251677194),TRINITY_DN38250_c1_g1(3.08199993706),TRINITY_DN38258_c0_g1(3.52…
GO:0000278	mitotic cell cycle	biological process	105/1801	537/13451	3e-05	0.0160552	TRINITY_DN37025_c0_g1(-1.28885887281),TRINITY_DN38277_c0_g1(-1.34956532392),TRINITY_DN39109_c3_g2(-1.10353587818),TRINITY_DN39175_c1_g1(1.53493401617),TRINITY_DN39320_c0_g1(-2.32426546722),TRINITY_DN39432_c3_g1(-2.12753598848),TRINITY_DN39493_c3_g1(-1.17128363166),TRINITY_DN39661_c2_g3(-2.01004481304),TRINITY_DN39752_c2_g4(-1.1556331444),TRINITY_DN39830_c0_g1(-1.0712443089),TRINITY_DN39900_c2_g2(…
GO:0051247	positive regulation of protein metabolic process	biological process	105/1801	537/13451	3e-05	0.0160552	TRINITY_DN37649_c0_g1(-1.25129332073),TRINITY_DN38201_c2_g2(4.61147497091),TRINITY_DN39096_c5_g1(-1.01742543825),TRINITY_DN39173_c3_g1(-1.21284874661),TRINITY_DN39271_c1_g1(2.56170658772),TRINITY_DN39306_c0_g1(-1.31816912721),TRINITY_DN39432_c3_g1(-2.12753598848),TRINITY_DN39600_c2_g4(-1.01082747723),TRINITY_DN39619_c1_g1(2.72537862905),TRINITY_DN39798_c3_g2(-1.16190954395),TRINITY_DN39837_c6_g1(…
GO:0050789	regulation of biological process	biological process	992/1801	6816/13451	3.2e-05	0.016412	TRINITY_DN15658_c0_g1(-1.87098438594),TRINITY_DN24802_c0_g2(5.486924343),TRINITY_DN33047_c1_g1(-1.27900243231),TRINITY_DN36072_c0_g1(-1.84358983813),TRINITY_DN36169_c0_g1(5.69562985659),TRINITY_DN36767_c0_g1(4.84085557264),TRINITY_DN37025_c0_g1(-1.28885887281),TRINITY_DN37319_c0_g1(5.5488734008),TRINITY_DN37564_c0_g1(2.27391572672),TRINITY_DN37565_c0_g1(-1.18275202453),TRINITY_DN37649_c0_g1(-1.25…	TRINITY_DN51626_c1_g3(-1.19820318659),TRINITY_DN51642_c0_g1(-1.0724072561),TRINITY_DN51661_c0_g2(-1.75603567619),TRINITY_DN51664_c1_g2(-1.16565118492),TRINITY_DN51672_c0_g1(-1.52585271896),TRINITY_DN51680_c1_g1(-1.29842591145),TRINITY_DN51685_c4_g1(-1.2538962893),TRINITY_DN51686_c1_g1(-1.10548246724),TRINITY_DN51705_c6_g2(-1.36519254126),TRINITY_DN51708_c2_g1(-1.47291108399),TRINITY_DN51735_c0_g1…
GO:0010604	positive regulation of macromolecule metabolic process	biological process	207/1801	1198/13451	3.5e-05	0.0172326	TRINITY_DN36169_c0_g1(5.69562985659),TRINITY_DN37025_c0_g1(-1.28885887281),TRINITY_DN37319_c0_g1(5.5488734008),TRINITY_DN37565_c0_g1(-1.18275202453),TRINITY_DN37649_c0_g1(-1.25129332073),TRINITY_DN38201_c2_g2(4.61147497091),TRINITY_DN38214_c0_g1(-1.35465012851),TRINITY_DN38328_c0_g1(-1.18725917613),TRINITY_DN38802_c0_g1(2.17109004978),TRINITY_DN38966_c0_g1(-1.78913012605),TRINITY_DN39038_c0_g1(-1…
GO:0006261	DNA-dependent DNA replication	biological process	32/1801	117/13451	4.5e-05	0.021304	TRINITY_DN37522_c0_g1(-1.25515648276),TRINITY_DN39752_c2_g4(-1.1556331444),TRINITY_DN39802_c6_g1(-1.50726703723),TRINITY_DN39830_c0_g1(-1.0712443089),TRINITY_DN39961_c1_g4(-1.32301773408),TRINITY_DN41350_c4_g4(-1.41592895685),TRINITY_DN41502_c1_g1(-1.53157138047),TRINITY_DN42909_c5_g3(-1.1120444164),TRINITY_DN42968_c2_g2(-1.0925754198),TRINITY_DN43408_c2_g3(-1.7273199913),TRINITY_DN43483_c3_g1(1.…
GO:0051173	positive regulation of nitrogen compound metabolic process	biological process	197/1801	1137/13451	4.7e-05	0.0214268	TRINITY_DN36169_c0_g1(5.69562985659),TRINITY_DN37025_c0_g1(-1.28885887281),TRINITY_DN37649_c0_g1(-1.25129332073),TRINITY_DN38201_c2_g2(4.61147497091),TRINITY_DN38214_c0_g1(-1.35465012851),TRINITY_DN38328_c0_g1(-1.18725917613),TRINITY_DN38802_c0_g1(2.17109004978),TRINITY_DN38966_c0_g1(-1.78913012605),TRINITY_DN39096_c5_g1(-1.01742543825),TRINITY_DN39149_c4_g1(-1.29187661307),TRINITY_DN39173_c3_g1(…
GO:0007017	microtubule-based process	biological process	106/1801	552/13451	5.9e-05	0.0254669	TRINITY_DN37025_c0_g1(-1.28885887281),TRINITY_DN38596_c0_g2(-1.47384703903),TRINITY_DN39493_c3_g1(-1.17128363166),TRINITY_DN39661_c2_g3(-2.01004481304),TRINITY_DN39752_c2_g4(-1.1556331444),TRINITY_DN40226_c0_g2(1.67968514286),TRINITY_DN40456_c3_g9(-1.13007836355),TRINITY_DN40591_c0_g1(-1.07683554766),TRINITY_DN40808_c0_g3(3.49517493696),TRINITY_DN40808_c0_g4(3.78830455329),TRINITY_DN40886_c3_g3(-…
GO:0065009	regulation of molecular function	biological process	164/1801	924/13451	6e-05	0.0254669	TRINITY_DN37025_c0_g1(-1.28885887281),TRINITY_DN38232_c1_g2(-1.84251677194),TRINITY_DN38258_c0_g1(3.52980601709),TRINITY_DN38857_c3_g3(-2.18393637851),TRINITY_DN39096_c5_g1(-1.01742543825),TRINITY_DN39306_c0_g1(-1.31816912721),TRINITY_DN39432_c3_g1(-2.12753598848),TRINITY_DN39619_c1_g1(2.72537862905),TRINITY_DN39905_c1_g2(-1.27423303736),TRINITY_DN40027_c2_g1(2.37677212675),TRINITY_DN40153_c3_g2(…
GO:0048523	negative regulation of cellular process	biological process	344/1801	2144/13451	6.4e-05	0.0262592	TRINITY_DN15658_c0_g1(-1.87098438594),TRINITY_DN36072_c0_g1(-1.84358983813),TRINITY_DN36767_c0_g1(4.84085557264),TRINITY_DN37025_c0_g1(-1.28885887281),TRINITY_DN37319_c0_g1(5.5488734008),TRINITY_DN37875_c0_g1(2.2872079402),TRINITY_DN38232_c1_g2(-1.84251677194),TRINITY_DN38250_c1_g1(3.08199993706),TRINITY_DN38258_c0_g1(3.52980601709),TRINITY_DN38262_c0_g1(6.70872653155),TRINITY_DN38857_c3_g3(-2.18…
GO:0031123	RNA 3'-end processing	biological process	21/1801	65/13451	6.8e-05	0.026856	TRINITY_DN39358_c4_g2(-1.14980415197),TRINITY_DN39834_c3_g1(-1.28279798032),TRINITY_DN40593_c2_g1(-1.40064435518),TRINITY_DN40747_c1_g9(-1.35105749372),TRINITY_DN41630_c3_g1(1.84110998753),TRINITY_DN43720_c1_g6(-1.09511503532),TRINITY_DN43807_c1_g1(-1.71594397717),TRINITY_DN44302_c5_g1(-1.34958448384),TRINITY_DN45196_c3_g1(-1.28063719524),TRINITY_DN45476_c0_g2(-1.33023205577),TRINITY_DN45614_c3_g…
GO:0048522	positive regulation of cellular process	biological process	344/1801	2146/13451	7e-05	0.026856	TRINITY_DN24802_c0_g2(5.486924343),TRINITY_DN36169_c0_g1(5.69562985659),TRINITY_DN36767_c0_g1(4.84085557264),TRINITY_DN37025_c0_g1(-1.28885887281),TRINITY_DN37319_c0_g1(5.5488734008),TRINITY_DN37649_c0_g1(-1.25129332073),TRINITY_DN37875_c0_g1(2.2872079402),TRINITY_DN38201_c2_g2(4.61147497091),TRINITY_DN38214_c0_g1(-1.35465012851),TRINITY_DN38328_c0_g1(-1.18725917613),TRINITY_DN38605_c1_g1(-2.3933…
GO:0032270	positive regulation of cellular protein metabolic process	biological process	100/1801	517/13451	7.2e-05	0.026856	TRINITY_DN37649_c0_g1(-1.25129332073),TRINITY_DN38201_c2_g2(4.61147497091),TRINITY_DN39096_c5_g1(-1.01742543825),TRINITY_DN39173_c3_g1(-1.21284874661),TRINITY_DN39271_c1_g1(2.56170658772),TRINITY_DN39306_c0_g1(-1.31816912721),TRINITY_DN39432_c3_g1(-2.12753598848),TRINITY_DN39619_c1_g1(2.72537862905),TRINITY_DN39798_c3_g2(-1.16190954395),TRINITY_DN39837_c6_g1(-1.14915833738),TRINITY_DN39905_c1_g2(…
GO:0009893	positive regulation of metabolic process	biological process	228/1801	1356/13451	8.5e-05	0.0307725	TRINITY_DN36169_c0_g1(5.69562985659),TRINITY_DN37025_c0_g1(-1.28885887281),TRINITY_DN37319_c0_g1(5.5488734008),TRINITY_DN37565_c0_g1(-1.18275202453),TRINITY_DN37649_c0_g1(-1.25129332073),TRINITY_DN38201_c2_g2(4.61147497091),TRINITY_DN38214_c0_g1(-1.35465012851),TRINITY_DN38328_c0_g1(-1.18725917613),TRINITY_DN38802_c0_g1(2.17109004978),TRINITY_DN38857_c3_g3(-2.18393637851),TRINITY_DN38966_c0_g1(-1…
GO:0016043	cellular component organization	biological process	557/1801	3661/13451	9.4e-05	0.0323921	TRINITY_DN24802_c0_g2(5.486924343),TRINITY_DN33047_c1_g1(-1.27900243231),TRINITY_DN36072_c0_g1(-1.84358983813),TRINITY_DN36631_c0_g1(3.02976744955),TRINITY_DN36767_c0_g1(4.84085557264),TRINITY_DN37025_c0_g1(-1.28885887281),TRINITY_DN37319_c0_g1(5.5488734008),TRINITY_DN37564_c0_g1(2.27391572672),TRINITY_DN37692_c0_g1(3.85182980198),TRINITY_DN37722_c0_g2(1.7099533531),TRINITY_DN37768_c0_g1(-2.06982…
GO:0071560	cellular response to transforming growth factor beta stimulus	biological process	26/1801	91/13451	0.0001	0.0323921	TRINITY_DN38201_c2_g2(4.61147497091),TRINITY_DN38605_c1_g1(-2.39339371589),TRINITY_DN40465_c6_g4(5.63060293568),TRINITY_DN41150_c1_g2(3.90244371598),TRINITY_DN41429_c4_g1(2.43452239496),TRINITY_DN41735_c2_g2(-1.28221748932),TRINITY_DN44995_c0_g2(3.26661448114),TRINITY_DN45752_c0_g3(1.60620808213),TRINITY_DN45754_c0_g1(-1.00646338336),TRINITY_DN46478_c2_g1(3.17709283656),TRINITY_DN46792_c0_g2(2.96…
GO:0001934	positive regulation of protein phosphorylation	biological process	57/1801	261/13451	0.0001	0.0323921	TRINITY_DN38201_c2_g2(4.61147497091),TRINITY_DN39271_c1_g1(2.56170658772),TRINITY_DN39432_c3_g1(-2.12753598848),TRINITY_DN39619_c1_g1(2.72537862905),TRINITY_DN40027_c2_g1(2.37677212675),TRINITY_DN40465_c6_g4(5.63060293568),TRINITY_DN41429_c4_g1(2.43452239496),TRINITY_DN41735_c2_g2(-1.28221748932),TRINITY_DN41864_c0_g2(-1.12112375378),TRINITY_DN42030_c3_g1(4.19274448688),TRINITY_DN42587_c4_g4(1.68…
GO:0031401	positive regulation of protein modification process	biological process	76/1801	374/13451	0.0001	0.0323921	TRINITY_DN38201_c2_g2(4.61147497091),TRINITY_DN39096_c5_g1(-1.01742543825),TRINITY_DN39173_c3_g1(-1.21284874661),TRINITY_DN39271_c1_g1(2.56170658772),TRINITY_DN39306_c0_g1(-1.31816912721),TRINITY_DN39432_c3_g1(-2.12753598848),TRINITY_DN39619_c1_g1(2.72537862905),TRINITY_DN39798_c3_g2(-1.16190954395),TRINITY_DN39837_c6_g1(-1.14915833738),TRINITY_DN39997_c3_g1(2.87363416804),TRINITY_DN40027_c2_g1(2…
GO:0044770	cell cycle phase transition	biological process	50/1801	221/13451	0.00011	0.0330241	TRINITY_DN37025_c0_g1(-1.28885887281),TRINITY_DN38277_c0_g1(-1.34956532392),TRINITY_DN38857_c3_g3(-2.18393637851),TRINITY_DN39432_c3_g1(-2.12753598848),TRINITY_DN39830_c0_g1(-1.0712443089),TRINITY_DN40281_c2_g6(-1.13158237485),TRINITY_DN40435_c0_g3(-1.32395498656),TRINITY_DN40944_c0_g1(-1.40920001231),TRINITY_DN41429_c4_g1(2.43452239496),TRINITY_DN41961_c4_g2(-1.29315911884),TRINITY_DN42123_c3_g5…
GO:0044265	cellular macromolecule catabolic process	biological process	108/1801	573/13451	0.00011	0.0330241	TRINITY_DN33047_c1_g1(-1.27900243231),TRINITY_DN37649_c0_g1(-1.25129332073),TRINITY_DN38277_c0_g1(-1.34956532392),TRINITY_DN39096_c5_g1(-1.01742543825),TRINITY_DN39830_c0_g1(-1.0712443089),TRINITY_DN40228_c3_g2(-2.09838468869),TRINITY_DN40274_c2_g1(2.19812474408),TRINITY_DN40281_c2_g6(-1.13158237485),TRINITY_DN40435_c0_g3(-1.32395498656),TRINITY_DN40692_c3_g1(2.26510253389),TRINITY_DN40747_c1_g9(…
GO:0016070	RNA metabolic process	biological process	576/1801	3803/13451	0.00011	0.0330241	TRINITY_DN33047_c1_g1(-1.27900243231),TRINITY_DN36072_c0_g1(-1.84358983813),TRINITY_DN36169_c0_g1(5.69562985659),TRINITY_DN37267_c0_g1(-1.06137813014),TRINITY_DN37565_c0_g1(-1.18275202453),TRINITY_DN37574_c0_g1(-2.45168931637),TRINITY_DN37664_c0_g1(-1.78332882827),TRINITY_DN37875_c0_g1(2.2872079402),TRINITY_DN38025_c0_g1(-1.67908305849),TRINITY_DN38171_c0_g1(2.34081752955),TRINITY_DN38201_c2_g2(4…
GO:0070816	phosphorylation of RNA polymerase II C-terminal domain	biological process	6/1801	8/13451	0.00013	0.0372133	TRINITY_DN39713_c5_g1(-1.04332663061),TRINITY_DN42587_c4_g4(1.68775373783),TRINITY_DN44860_c5_g2(-1.08968705716),TRINITY_DN46249_c0_g3(-1.10887294523),TRINITY_DN46436_c4_g1(-1.02172934746),TRINITY_DN52180_c3_g1(1.93934504371)
GO:0071559	response to transforming growth factor beta	biological process	26/1801	92/13451	0.00013	0.0372133	TRINITY_DN38201_c2_g2(4.61147497091),TRINITY_DN38605_c1_g1(-2.39339371589),TRINITY_DN40465_c6_g4(5.63060293568),TRINITY_DN41150_c1_g2(3.90244371598),TRINITY_DN41429_c4_g1(2.43452239496),TRINITY_DN41735_c2_g2(-1.28221748932),TRINITY_DN44995_c0_g2(3.26661448114),TRINITY_DN45752_c0_g3(1.60620808213),TRINITY_DN45754_c0_g1(-1.00646338336),TRINITY_DN46478_c2_g1(3.17709283656),TRINITY_DN46792_c0_g2(2.96…
GO:0044772	mitotic cell cycle phase transition	biological process	47/1801	206/13451	0.00014	0.039165	TRINITY_DN37025_c0_g1(-1.28885887281),TRINITY_DN38277_c0_g1(-1.34956532392),TRINITY_DN39432_c3_g1(-2.12753598848),TRINITY_DN39830_c0_g1(-1.0712443089),TRINITY_DN40281_c2_g6(-1.13158237485),TRINITY_DN40435_c0_g3(-1.32395498656),TRINITY_DN40944_c0_g1(-1.40920001231),TRINITY_DN41429_c4_g1(2.43452239496),TRINITY_DN41961_c4_g2(-1.29315911884),TRINITY_DN42123_c3_g5(-1.82168947252),TRINITY_DN42479_c5_g1…
GO:0044719	regulation of imaginal disc-derived wing size	biological process	14/1801	37/13451	0.00017	0.0454898	TRINITY_DN41494_c4_g1(-1.15567251199),TRINITY_DN41553_c2_g3(-1.68740112343),TRINITY_DN42563_c5_g1(-1.20948357977),TRINITY_DN43056_c0_g8(-1.18196215658),TRINITY_DN44578_c4_g1(-1.80665666848),TRINITY_DN46366_c1_g1(-1.66016214027),TRINITY_DN47732_c1_g6(-1.072180327),TRINITY_DN47806_c4_g2(1.81681373014),TRINITY_DN49947_c1_g3(-1.17578582522),TRINITY_DN50078_c0_g1(-1.28542546281),TRINITY_DN51266_c0_g2(…
GO:0051347	positive regulation of transferase activity	biological process	43/1801	185/13451	0.00017	0.0454898	TRINITY_DN37025_c0_g1(-1.28885887281),TRINITY_DN38857_c3_g3(-2.18393637851),TRINITY_DN39096_c5_g1(-1.01742543825),TRINITY_DN39432_c3_g1(-2.12753598848),TRINITY_DN39619_c1_g1(2.72537862905),TRINITY_DN40027_c2_g1(2.37677212675),TRINITY_DN40465_c6_g4(5.63060293568),TRINITY_DN41864_c0_g2(-1.12112375378),TRINITY_DN42263_c1_g2(-1.18226080602),TRINITY_DN42587_c4_g4(1.68775373783),TRINITY_DN43078_c7_g1(-…
GO:0022613	ribonucleoprotein complex biogenesis	biological process	71/1801	350/13451	0.00018	0.0471409	TRINITY_DN33047_c1_g1(-1.27900243231),TRINITY_DN38025_c0_g1(-1.67908305849),TRINITY_DN38205_c0_g2(-1.14386902803),TRINITY_DN38214_c0_g1(-1.35465012851),TRINITY_DN38291_c0_g1(4.05136033294),TRINITY_DN38647_c0_g1(-1.23748262761),TRINITY_DN39709_c0_g3(-1.42999474732),TRINITY_DN39743_c4_g1(-1.08141509137),TRINITY_DN40093_c2_g2(-1.23131273961),TRINITY_DN40172_c3_g1(-3.72122413922),TRINITY_DN40282_c3_g…
GO:0042327	positive regulation of phosphorylation	biological process	61/1801	291/13451	0.0002	0.0512875	TRINITY_DN38201_c2_g2(4.61147497091),TRINITY_DN38857_c3_g3(-2.18393637851),TRINITY_DN39271_c1_g1(2.56170658772),TRINITY_DN39432_c3_g1(-2.12753598848),TRINITY_DN39619_c1_g1(2.72537862905),TRINITY_DN40027_c2_g1(2.37677212675),TRINITY_DN40465_c6_g4(5.63060293568),TRINITY_DN41429_c4_g1(2.43452239496),TRINITY_DN41735_c2_g2(-1.28221748932),TRINITY_DN41864_c0_g2(-1.12112375378),TRINITY_DN42030_c3_g1(4.1…
GO:0016180	snRNA processing	biological process	9/1801	18/13451	0.00021	0.0527529	TRINITY_DN38449_c0_g1(-1.0974029534),TRINITY_DN39358_c4_g2(-1.14980415197),TRINITY_DN40445_c1_g1(-1.01816178062),TRINITY_DN40747_c1_g9(-1.35105749372),TRINITY_DN43629_c4_g1(-1.12616995815),TRINITY_DN43720_c1_g6(-1.09511503532),TRINITY_DN44302_c5_g1(-1.34958448384),TRINITY_DN46721_c5_g8(-1.07667897077),TRINITY_DN49109_c3_g1(-1.25975772945)
GO:0000910	cytokinesis	biological process	31/1801	121/13451	0.00022	0.0541596	TRINITY_DN39109_c3_g2(-1.10353587818),TRINITY_DN40722_c3_g2(-1.05483833053),TRINITY_DN41486_c7_g1(-1.0526443749),TRINITY_DN41735_c2_g2(-1.28221748932),TRINITY_DN42241_c1_g2(2.57687572722),TRINITY_DN42508_c0_g2(-1.39514120377),TRINITY_DN43000_c1_g1(-1.86044793065),TRINITY_DN43395_c2_g2(-1.51486041782),TRINITY_DN44725_c2_g1(-1.06511103443),TRINITY_DN44873_c4_g1(-1.71274284698),TRINITY_DN45787_c7_g1…
GO:0006383	transcription by RNA polymerase III	biological process	13/1801	34/13451	0.00025	0.0603382	TRINITY_DN39506_c4_g8(-1.3853082165),TRINITY_DN40907_c3_g2(-1.34109531358),TRINITY_DN41333_c6_g2(-1.55185482955),TRINITY_DN42793_c1_g2(-2.17720654796),TRINITY_DN46279_c0_g1(-1.1968415492),TRINITY_DN46419_c9_g1(2.05723413001),TRINITY_DN47442_c1_g1(-1.05800124841),TRINITY_DN47732_c1_g9(-1.75943275082),TRINITY_DN48057_c2_g2(1.71484758354),TRINITY_DN48296_c3_g1(-1.05111339916),TRINITY_DN50317_c5_g2(-…
GO:0051246	regulation of protein metabolic process	biological process	181/1801	1065/13451	0.00028	0.0662792	TRINITY_DN37649_c0_g1(-1.25129332073),TRINITY_DN38201_c2_g2(4.61147497091),TRINITY_DN38232_c1_g2(-1.84251677194),TRINITY_DN38258_c0_g1(3.52980601709),TRINITY_DN39096_c5_g1(-1.01742543825),TRINITY_DN39173_c3_g1(-1.21284874661),TRINITY_DN39271_c1_g1(2.56170658772),TRINITY_DN39306_c0_g1(-1.31816912721),TRINITY_DN39432_c3_g1(-2.12753598848),TRINITY_DN39600_c2_g4(-1.01082747723),TRINITY_DN39619_c1_g1(…
GO:0044093	positive regulation of molecular function	biological process	96/1801	511/13451	0.00029	0.0673511	TRINITY_DN37025_c0_g1(-1.28885887281),TRINITY_DN38857_c3_g3(-2.18393637851),TRINITY_DN39096_c5_g1(-1.01742543825),TRINITY_DN39306_c0_g1(-1.31816912721),TRINITY_DN39432_c3_g1(-2.12753598848),TRINITY_DN39619_c1_g1(2.72537862905),TRINITY_DN39905_c1_g2(-1.27423303736),TRINITY_DN40027_c2_g1(2.37677212675),TRINITY_DN40153_c3_g2(-1.97110510555),TRINITY_DN40274_c2_g1(2.19812474408),TRINITY_DN40465_c6_g4(…
GO:0051338	regulation of transferase activity	biological process	66/1801	325/13451	0.0003	0.0683833	TRINITY_DN37025_c0_g1(-1.28885887281),TRINITY_DN38857_c3_g3(-2.18393637851),TRINITY_DN39096_c5_g1(-1.01742543825),TRINITY_DN39432_c3_g1(-2.12753598848),TRINITY_DN39619_c1_g1(2.72537862905),TRINITY_DN40027_c2_g1(2.37677212675),TRINITY_DN40465_c6_g4(5.63060293568),TRINITY_DN40760_c2_g4(-1.38087533987),TRINITY_DN40898_c5_g3(-1.15140781868),TRINITY_DN41620_c1_g3(-1.38030280932),TRINITY_DN41864_c0_g2(…
GO:0019730	antimicrobial humoral response	biological process	16/1801	48/13451	0.00033	0.0688469	TRINITY_DN40591_c0_g1(-1.07683554766),TRINITY_DN41494_c4_g1(-1.15567251199),TRINITY_DN41553_c2_g3(-1.68740112343),TRINITY_DN43056_c0_g8(-1.18196215658),TRINITY_DN43078_c7_g1(-1.2078524352),TRINITY_DN44899_c1_g2(2.87334907218),TRINITY_DN46578_c5_g5(-1.78233990699),TRINITY_DN48714_c4_g1(2.01798982627),TRINITY_DN49246_c1_g2(-1.71226205004),TRINITY_DN50078_c0_g1(-1.28542546281),TRINITY_DN51254_c1_g1(…
GO:0006401	RNA catabolic process	biological process	36/1801	151/13451	0.00033	0.0688469	TRINITY_DN33047_c1_g1(-1.27900243231),TRINITY_DN40747_c1_g9(-1.35105749372),TRINITY_DN40907_c3_g2(-1.34109531358),TRINITY_DN41350_c2_g1(-1.00737664243),TRINITY_DN42686_c2_g4(-1.30686246362),TRINITY_DN43408_c2_g3(-1.7273199913),TRINITY_DN43643_c0_g1(-1.01413904329),TRINITY_DN43720_c1_g6(-1.09511503532),TRINITY_DN44302_c5_g1(-1.34958448384),TRINITY_DN45309_c1_g4(1.79683486551),TRINITY_DN45350_c4_g4…
GO:0007051	spindle organization	biological process	34/1801	140/13451	0.00033	0.0688469	TRINITY_DN37025_c0_g1(-1.28885887281),TRINITY_DN38596_c0_g2(-1.47384703903),TRINITY_DN39493_c3_g1(-1.17128363166),TRINITY_DN39752_c2_g4(-1.1556331444),TRINITY_DN40886_c3_g3(-1.12109550355),TRINITY_DN41486_c7_g1(-1.0526443749),TRINITY_DN41830_c6_g3(2.90872712089),TRINITY_DN42030_c3_g1(4.19274448688),TRINITY_DN42508_c0_g2(-1.39514120377),TRINITY_DN43000_c1_g1(-1.86044793065),TRINITY_DN43995_c2_g2(-…
GO:0050790	regulation of catalytic activity	biological process	125/1801	699/13451	0.00033	0.0688469	TRINITY_DN37025_c0_g1(-1.28885887281),TRINITY_DN38258_c0_g1(3.52980601709),TRINITY_DN38857_c3_g3(-2.18393637851),TRINITY_DN39096_c5_g1(-1.01742543825),TRINITY_DN39432_c3_g1(-2.12753598848),TRINITY_DN39619_c1_g1(2.72537862905),TRINITY_DN39905_c1_g2(-1.27423303736),TRINITY_DN40027_c2_g1(2.37677212675),TRINITY_DN40153_c3_g2(-1.97110510555),TRINITY_DN40274_c2_g1(2.19812474408),TRINITY_DN40465_c6_g4(5…
GO:0043412	macromolecule modification	biological process	330/1801	2091/13451	0.00033	0.0688469	TRINITY_DN37025_c0_g1(-1.28885887281),TRINITY_DN37564_c0_g1(2.27391572672),TRINITY_DN37601_c0_g1(16.2655664577),TRINITY_DN37649_c0_g1(-1.25129332073),TRINITY_DN38066_c0_g1(1.85671086483),TRINITY_DN38201_c2_g2(4.61147497091),TRINITY_DN38232_c1_g2(-1.84251677194),TRINITY_DN38258_c0_g1(3.52980601709),TRINITY_DN38277_c0_g1(-1.34956532392),TRINITY_DN38984_c9_g4(3.20707173508),TRINITY_DN39096_c5_g1(-1.…
GO:0032467	positive regulation of cytokinesis	biological process	9/1801	19/13451	0.00035	0.0706254	TRINITY_DN42508_c0_g2(-1.39514120377),TRINITY_DN43000_c1_g1(-1.86044793065),TRINITY_DN44725_c2_g1(-1.06511103443),TRINITY_DN44873_c4_g1(-1.71274284698),TRINITY_DN47177_c1_g1(-2.55863091605),TRINITY_DN47302_c1_g1(-1.18721947464),TRINITY_DN47553_c1_g3(-2.43003968265),TRINITY_DN48424_c0_g1(2.49799741095),TRINITY_DN50684_c1_g1(-1.07759233223)
GO:0045005	DNA-dependent DNA replication maintenance of fidelity	biological process	9/1801	19/13451	0.00035	0.0706254	TRINITY_DN41350_c4_g4(-1.41592895685),TRINITY_DN43807_c1_g1(-1.71594397717),TRINITY_DN46991_c0_g1(-1.22219646407),TRINITY_DN47552_c2_g1(-1.95901622699),TRINITY_DN47552_c2_g5(-2.20519729782),TRINITY_DN48051_c4_g2(-1.25683201679),TRINITY_DN51924_c2_g2(-1.75326907489),TRINITY_DN52601_c1_g1(-2.38294504237),TRINITY_DN52690_c1_g6(-1.72191249224)
GO:0019882	antigen processing and presentation	biological process	15/1801	44/13451	0.00038	0.0754423	TRINITY_DN39392_c1_g2(-1.63552136517),TRINITY_DN40223_c2_g2(-1.62853035507),TRINITY_DN40801_c0_g5(-2.30066428975),TRINITY_DN44549_c4_g3(2.0986335272),TRINITY_DN44873_c4_g1(-1.71274284698),TRINITY_DN46262_c1_g1(1.25588097794),TRINITY_DN46793_c2_g4(-1.5746147424),TRINITY_DN47177_c1_g1(-2.55863091605),TRINITY_DN50436_c5_g6(-1.002539904),TRINITY_DN50872_c0_g2(-1.39249059099),TRINITY_DN51499_c2_g2(-1.…
GO:0002702	positive regulation of production of molecular mediator of immune response	biological process	11/1801	27/13451	0.0004	0.0781524	TRINITY_DN40747_c1_g9(-1.35105749372),TRINITY_DN44020_c10_g2(-1.27070467658),TRINITY_DN44302_c5_g1(-1.34958448384),TRINITY_DN44525_c7_g3(1.8919513318),TRINITY_DN44899_c1_g2(2.87334907218),TRINITY_DN46909_c1_g1(-1.00892478636),TRINITY_DN48714_c4_g1(2.01798982627),TRINITY_DN49246_c1_g2(-1.71226205004),TRINITY_DN51254_c1_g1(2.24485524131),TRINITY_DN51599_c3_g2(-1.18144488836),TRINITY_DN52173_c5_g1(-…
GO:0000956	nuclear-transcribed mRNA catabolic process	biological process	24/1801	88/13451	0.00041	0.0788545	TRINITY_DN33047_c1_g1(-1.27900243231),TRINITY_DN40747_c1_g9(-1.35105749372),TRINITY_DN42686_c2_g4(-1.30686246362),TRINITY_DN43643_c0_g1(-1.01413904329),TRINITY_DN43720_c1_g6(-1.09511503532),TRINITY_DN44302_c5_g1(-1.34958448384),TRINITY_DN45476_c0_g2(-1.33023205577),TRINITY_DN46047_c2_g1(-1.52514081529),TRINITY_DN46392_c5_g3(-1.0507443295),TRINITY_DN46666_c2_g4(-1.67793349641),TRINITY_DN46721_c5_g…
GO:0031325	positive regulation of cellular metabolic process	biological process	209/1801	1263/13451	0.00042	0.0795351	TRINITY_DN36169_c0_g1(5.69562985659),TRINITY_DN37025_c0_g1(-1.28885887281),TRINITY_DN37319_c0_g1(5.5488734008),TRINITY_DN37649_c0_g1(-1.25129332073),TRINITY_DN38201_c2_g2(4.61147497091),TRINITY_DN38214_c0_g1(-1.35465012851),TRINITY_DN38328_c0_g1(-1.18725917613),TRINITY_DN38802_c0_g1(2.17109004978),TRINITY_DN38857_c3_g3(-2.18393637851),TRINITY_DN38966_c0_g1(-1.78913012605),TRINITY_DN39038_c0_g1(-1…
GO:0043062	extracellular structure organization	biological process	34/1801	142/13451	0.00044	0.08206	TRINITY_DN39334_c0_g1(2.71392670872),TRINITY_DN40760_c2_g4(-1.38087533987),TRINITY_DN40937_c1_g4(1.74619410671),TRINITY_DN41152_c2_g2(1.68225166045),TRINITY_DN41643_c0_g1(2.69029645461),TRINITY_DN42920_c5_g1(6.47952988574),TRINITY_DN42997_c3_g2(-1.10502445324),TRINITY_DN44216_c2_g2(2.42564947735),TRINITY_DN44648_c1_g2(-3.0102907215),TRINITY_DN44716_c4_g2(-1.04859327717),TRINITY_DN44995_c0_g2(3.26…
GO:0000226	microtubule cytoskeleton organization	biological process	71/1801	361/13451	0.00047	0.0863467	TRINITY_DN37025_c0_g1(-1.28885887281),TRINITY_DN38596_c0_g2(-1.47384703903),TRINITY_DN39493_c3_g1(-1.17128363166),TRINITY_DN39661_c2_g3(-2.01004481304),TRINITY_DN39752_c2_g4(-1.1556331444),TRINITY_DN40226_c0_g2(1.67968514286),TRINITY_DN40456_c3_g9(-1.13007836355),TRINITY_DN40591_c0_g1(-1.07683554766),TRINITY_DN40886_c3_g3(-1.12109550355),TRINITY_DN41486_c7_g1(-1.0526443749),TRINITY_DN41734_c1_g3(…
GO:1902850	microtubule cytoskeleton organization involved in mitosis	biological process	30/1801	121/13451	0.0005	0.0905074	TRINITY_DN37025_c0_g1(-1.28885887281),TRINITY_DN39493_c3_g1(-1.17128363166),TRINITY_DN39752_c2_g4(-1.1556331444),TRINITY_DN40886_c3_g3(-1.12109550355),TRINITY_DN41486_c7_g1(-1.0526443749),TRINITY_DN41830_c6_g3(2.90872712089),TRINITY_DN42508_c0_g2(-1.39514120377),TRINITY_DN43000_c1_g1(-1.86044793065),TRINITY_DN43291_c1_g1(-1.68610016312),TRINITY_DN43995_c2_g2(-1.00515262597),TRINITY_DN44720_c3_g1(…
GO:0045786	negative regulation of cell cycle	biological process	50/1801	235/13451	0.00051	0.0909796	TRINITY_DN37025_c0_g1(-1.28885887281),TRINITY_DN39096_c5_g1(-1.01742543825),TRINITY_DN41914_c0_g3(-1.20472013389),TRINITY_DN42241_c1_g2(2.57687572722),TRINITY_DN42479_c5_g1(-1.1190989649),TRINITY_DN42846_c4_g6(-1.15408955489),TRINITY_DN42998_c6_g1(-1.57549105611),TRINITY_DN43215_c9_g5(-1.72977751841),TRINITY_DN43228_c3_g1(1.79304689116),TRINITY_DN43291_c1_g1(-1.68610016312),TRINITY_DN43807_c1_g1(…
GO:0006357	regulation of transcription by RNA polymerase II	biological process	151/1801	878/13451	0.00053	0.0918841	TRINITY_DN36072_c0_g1(-1.84358983813),TRINITY_DN37875_c0_g1(2.2872079402),TRINITY_DN38171_c0_g1(2.34081752955),TRINITY_DN38201_c2_g2(4.61147497091),TRINITY_DN38214_c0_g1(-1.35465012851),TRINITY_DN38593_c0_g1(3.01683864901),TRINITY_DN38688_c2_g1(3.82014350629),TRINITY_DN38802_c0_g1(2.17109004978),TRINITY_DN38960_c1_g2(2.85926447901),TRINITY_DN38966_c0_g1(-1.78913012605),TRINITY_DN39149_c4_g1(-1.29…
GO:0019220	regulation of phosphate metabolic process	biological process	109/1801	603/13451	0.00053	0.0918841	TRINITY_DN38201_c2_g2(4.61147497091),TRINITY_DN38232_c1_g2(-1.84251677194),TRINITY_DN38258_c0_g1(3.52980601709),TRINITY_DN38857_c3_g3(-2.18393637851),TRINITY_DN39271_c1_g1(2.56170658772),TRINITY_DN39306_c0_g1(-1.31816912721),TRINITY_DN39432_c3_g1(-2.12753598848),TRINITY_DN39619_c1_g1(2.72537862905),TRINITY_DN39837_c6_g1(-1.14915833738),TRINITY_DN40027_c2_g1(2.37677212675),TRINITY_DN40465_c6_g4(5.…
GO:0006352	DNA-templated transcription, initiation	biological process	26/1801	100/13451	0.00054	0.0923175	TRINITY_DN37565_c0_g1(-1.18275202453),TRINITY_DN39149_c4_g1(-1.29187661307),TRINITY_DN39427_c0_g1(-1.27799391984),TRINITY_DN39506_c4_g8(-1.3853082165),TRINITY_DN39662_c1_g1(-1.18758212669),TRINITY_DN40907_c3_g2(-1.34109531358),TRINITY_DN41630_c3_g1(1.84110998753),TRINITY_DN42174_c1_g3(-1.46984414425),TRINITY_DN42748_c3_g4(-1.12807235418),TRINITY_DN42968_c2_g2(-1.0925754198),TRINITY_DN43807_c1_g1(…
GO:0043066	negative regulation of apoptotic process	biological process	64/1801	320/13451	0.00056	0.0939371	TRINITY_DN38857_c3_g3(-2.18393637851),TRINITY_DN39271_c1_g1(2.56170658772),TRINITY_DN39432_c3_g1(-2.12753598848),TRINITY_DN39868_c2_g3(-1.00860083533),TRINITY_DN39900_c2_g2(1.93431237037),TRINITY_DN39905_c1_g2(-1.27423303736),TRINITY_DN40591_c0_g1(-1.07683554766),TRINITY_DN40732_c8_g1(3.28054985509),TRINITY_DN40886_c3_g3(-1.12109550355),TRINITY_DN41429_c4_g1(2.43452239496),TRINITY_DN41620_c1_g3(-…
GO:0051174	regulation of phosphorus metabolic process	biological process	109/1801	604/13451	0.00057	0.0939371	TRINITY_DN38201_c2_g2(4.61147497091),TRINITY_DN38232_c1_g2(-1.84251677194),TRINITY_DN38258_c0_g1(3.52980601709),TRINITY_DN38857_c3_g3(-2.18393637851),TRINITY_DN39271_c1_g1(2.56170658772),TRINITY_DN39306_c0_g1(-1.31816912721),TRINITY_DN39432_c3_g1(-2.12753598848),TRINITY_DN39619_c1_g1(2.72537862905),TRINITY_DN39837_c6_g1(-1.14915833738),TRINITY_DN40027_c2_g1(2.37677212675),TRINITY_DN40465_c6_g4(5.…
GO:0006360	transcription by RNA polymerase I	biological process	11/1801	28/13451	0.00058	0.0939371	TRINITY_DN37565_c0_g1(-1.18275202453),TRINITY_DN39427_c0_g1(-1.27799391984),TRINITY_DN39506_c4_g8(-1.3853082165),TRINITY_DN42174_c1_g3(-1.46984414425),TRINITY_DN42748_c3_g4(-1.12807235418),TRINITY_DN42968_c2_g2(-1.0925754198),TRINITY_DN43761_c3_g3(-1.51610258687),TRINITY_DN47053_c0_g1(-1.44843235755),TRINITY_DN48460_c0_g2(-1.02626954514),TRINITY_DN49963_c0_g1(-2.22620951231),TRINITY_DN52391_c2_g2…
GO:0016073	snRNA metabolic process	biological process	14/1801	41/13451	0.00058	0.0939371	TRINITY_DN38449_c0_g1(-1.0974029534),TRINITY_DN39358_c4_g2(-1.14980415197),TRINITY_DN40445_c1_g1(-1.01816178062),TRINITY_DN40747_c1_g9(-1.35105749372),TRINITY_DN43237_c3_g2(-1.46966975811),TRINITY_DN43629_c4_g1(-1.12616995815),TRINITY_DN43720_c1_g6(-1.09511503532),TRINITY_DN43807_c1_g1(-1.71594397717),TRINITY_DN44302_c5_g1(-1.34958448384),TRINITY_DN46279_c0_g1(-1.1968415492),TRINITY_DN46721_c5_g8…
GO:0008156	negative regulation of DNA replication	biological process	10/1801	24/13451	0.00059	0.0943157	TRINITY_DN46893_c1_g3(-1.25202652494),TRINITY_DN47332_c1_g2(-1.26124556778),TRINITY_DN47552_c2_g1(-1.95901622699),TRINITY_DN47552_c2_g5(-2.20519729782),TRINITY_DN47553_c1_g3(-2.43003968265),TRINITY_DN48051_c4_g2(-1.25683201679),TRINITY_DN48868_c0_g1(-1.95790665419),TRINITY_DN51708_c2_g1(-1.47291108399),TRINITY_DN52601_c1_g1(-2.38294504237),TRINITY_DN52690_c1_g6(-1.72191249224)
GO:0006399	tRNA metabolic process	biological process	35/1801	150/13451	0.00061	0.0962627	TRINITY_DN40593_c2_g1(-1.40064435518),TRINITY_DN40747_c1_g9(-1.35105749372),TRINITY_DN41281_c11_g2(-1.37687286476),TRINITY_DN42243_c4_g1(-1.60256875292),TRINITY_DN42277_c2_g1(-1.64072620099),TRINITY_DN42542_c4_g1(-1.05439958364),TRINITY_DN43380_c7_g1(-1.02210927541),TRINITY_DN43720_c1_g6(-1.09511503532),TRINITY_DN44302_c5_g1(-1.34958448384),TRINITY_DN44951_c5_g2(-1.14796611905),TRINITY_DN44972_c0…
GO:0043549	regulation of kinase activity	biological process	59/1801	291/13451	0.00063	0.0981604	TRINITY_DN38857_c3_g3(-2.18393637851),TRINITY_DN39432_c3_g1(-2.12753598848),TRINITY_DN39619_c1_g1(2.72537862905),TRINITY_DN40027_c2_g1(2.37677212675),TRINITY_DN40465_c6_g4(5.63060293568),TRINITY_DN40760_c2_g4(-1.38087533987),TRINITY_DN40898_c5_g3(-1.15140781868),TRINITY_DN41620_c1_g3(-1.38030280932),TRINITY_DN41864_c0_g2(-1.12112375378),TRINITY_DN42123_c3_g5(-1.82168947252),TRINITY_DN42258_c10_g1…
GO:0016198	axon choice point recognition	biological process	16/1801	51/13451	0.0007	0.107704	TRINITY_DN41494_c4_g1(-1.15567251199),TRINITY_DN41553_c2_g3(-1.68740112343),TRINITY_DN42096_c0_g1(3.93156179295),TRINITY_DN42563_c5_g1(-1.20948357977),TRINITY_DN43056_c0_g8(-1.18196215658),TRINITY_DN44578_c4_g1(-1.80665666848),TRINITY_DN44969_c1_g2(1.68135162194),TRINITY_DN46366_c1_g1(-1.66016214027),TRINITY_DN47732_c1_g6(-1.072180327),TRINITY_DN49457_c2_g1(1.71697716405),TRINITY_DN49947_c1_g3(-1…
GO:0032268	regulation of cellular protein metabolic process	biological process	166/1801	985/13451	0.00074	0.111081	TRINITY_DN37649_c0_g1(-1.25129332073),TRINITY_DN38201_c2_g2(4.61147497091),TRINITY_DN38232_c1_g2(-1.84251677194),TRINITY_DN38258_c0_g1(3.52980601709),TRINITY_DN39096_c5_g1(-1.01742543825),TRINITY_DN39173_c3_g1(-1.21284874661),TRINITY_DN39271_c1_g1(2.56170658772),TRINITY_DN39306_c0_g1(-1.31816912721),TRINITY_DN39432_c3_g1(-2.12753598848),TRINITY_DN39619_c1_g1(2.72537862905),TRINITY_DN39798_c3_g2(-…
GO:0034472	snRNA 3'-end processing	biological process	6/1801	10/13451	0.00074	0.111081	TRINITY_DN39358_c4_g2(-1.14980415197),TRINITY_DN40747_c1_g9(-1.35105749372),TRINITY_DN43720_c1_g6(-1.09511503532),TRINITY_DN44302_c5_g1(-1.34958448384),TRINITY_DN46721_c5_g8(-1.07667897077),TRINITY_DN49109_c3_g1(-1.25975772945)
GO:0048002	antigen processing and presentation of peptide antigen	biological process	12/1801	33/13451	0.00075	0.111226	TRINITY_DN39392_c1_g2(-1.63552136517),TRINITY_DN40223_c2_g2(-1.62853035507),TRINITY_DN44549_c4_g3(2.0986335272),TRINITY_DN44873_c4_g1(-1.71274284698),TRINITY_DN46262_c1_g1(1.25588097794),TRINITY_DN46793_c2_g4(-1.5746147424),TRINITY_DN47177_c1_g1(-2.55863091605),TRINITY_DN50436_c5_g6(-1.002539904),TRINITY_DN50872_c0_g2(-1.39249059099),TRINITY_DN51600_c0_g1(2.51300040708),TRINITY_DN51600_c0_g4(1.91…
GO:0060255	regulation of macromolecule metabolic process	biological process	583/1801	3922/13451	0.00076	0.111367	TRINITY_DN33047_c1_g1(-1.27900243231),TRINITY_DN36072_c0_g1(-1.84358983813),TRINITY_DN36169_c0_g1(5.69562985659),TRINITY_DN37025_c0_g1(-1.28885887281),TRINITY_DN37319_c0_g1(5.5488734008),TRINITY_DN37565_c0_g1(-1.18275202453),TRINITY_DN37649_c0_g1(-1.25129332073),TRINITY_DN37875_c0_g1(2.2872079402),TRINITY_DN38171_c0_g1(2.34081752955),TRINITY_DN38201_c2_g2(4.61147497091),TRINITY_DN38214_c0_g1(-1.3…
GO:0031399	regulation of protein modification process	biological process	111/1801	622/13451	0.00077	0.111505	TRINITY_DN38201_c2_g2(4.61147497091),TRINITY_DN38232_c1_g2(-1.84251677194),TRINITY_DN38258_c0_g1(3.52980601709),TRINITY_DN39096_c5_g1(-1.01742543825),TRINITY_DN39173_c3_g1(-1.21284874661),TRINITY_DN39271_c1_g1(2.56170658772),TRINITY_DN39306_c0_g1(-1.31816912721),TRINITY_DN39432_c3_g1(-2.12753598848),TRINITY_DN39619_c1_g1(2.72537862905),TRINITY_DN39798_c3_g2(-1.16190954395),TRINITY_DN39837_c6_g1(-…
GO:0010941	regulation of cell death	biological process	113/1801	636/13451	0.00081	0.113299	TRINITY_DN24802_c0_g2(5.486924343),TRINITY_DN38201_c2_g2(4.61147497091),TRINITY_DN38647_c0_g1(-1.23748262761),TRINITY_DN38857_c3_g3(-2.18393637851),TRINITY_DN39271_c1_g1(2.56170658772),TRINITY_DN39432_c3_g1(-2.12753598848),TRINITY_DN39868_c2_g3(-1.00860083533),TRINITY_DN39900_c2_g2(1.93431237037),TRINITY_DN39905_c1_g2(-1.27423303736),TRINITY_DN39997_c3_g1(2.87363416804),TRINITY_DN40215_c7_g2(-1.0…
GO:0010562	positive regulation of phosphorus metabolic process	biological process	67/1801	343/13451	0.00081	0.113299	TRINITY_DN38201_c2_g2(4.61147497091),TRINITY_DN38857_c3_g3(-2.18393637851),TRINITY_DN39271_c1_g1(2.56170658772),TRINITY_DN39306_c0_g1(-1.31816912721),TRINITY_DN39432_c3_g1(-2.12753598848),TRINITY_DN39619_c1_g1(2.72537862905),TRINITY_DN40027_c2_g1(2.37677212675),TRINITY_DN40465_c6_g4(5.63060293568),TRINITY_DN41429_c4_g1(2.43452239496),TRINITY_DN41735_c2_g2(-1.28221748932),TRINITY_DN41864_c0_g2(-1.…
GO:0045937	positive regulation of phosphate metabolic process	biological process	67/1801	343/13451	0.00081	0.113299	TRINITY_DN38201_c2_g2(4.61147497091),TRINITY_DN38857_c3_g3(-2.18393637851),TRINITY_DN39271_c1_g1(2.56170658772),TRINITY_DN39306_c0_g1(-1.31816912721),TRINITY_DN39432_c3_g1(-2.12753598848),TRINITY_DN39619_c1_g1(2.72537862905),TRINITY_DN40027_c2_g1(2.37677212675),TRINITY_DN40465_c6_g4(5.63060293568),TRINITY_DN41429_c4_g1(2.43452239496),TRINITY_DN41735_c2_g2(-1.28221748932),TRINITY_DN41864_c0_g2(-1.…
GO:0071363	cellular response to growth factor stimulus	biological process	48/1801	228/13451	0.00084	0.114884	TRINITY_DN38201_c2_g2(4.61147497091),TRINITY_DN38605_c1_g1(-2.39339371589),TRINITY_DN39268_c0_g1(2.00570095655),TRINITY_DN40027_c2_g1(2.37677212675),TRINITY_DN40421_c6_g3(2.28404281559),TRINITY_DN40456_c3_g9(-1.13007836355),TRINITY_DN40465_c6_g4(5.63060293568),TRINITY_DN40814_c1_g1(3.45176964691),TRINITY_DN41150_c1_g2(3.90244371598),TRINITY_DN41429_c4_g1(2.43452239496),TRINITY_DN41735_c2_g2(-1.28…
GO:0000288	nuclear-transcribed mRNA catabolic process, deadenylation-dependent decay	biological process	15/1801	47/13451	0.00084	0.114884	TRINITY_DN40747_c1_g9(-1.35105749372),TRINITY_DN42686_c2_g4(-1.30686246362),TRINITY_DN43720_c1_g6(-1.09511503532),TRINITY_DN44302_c5_g1(-1.34958448384),TRINITY_DN45476_c0_g2(-1.33023205577),TRINITY_DN46392_c5_g3(-1.0507443295),TRINITY_DN46666_c2_g4(-1.67793349641),TRINITY_DN48327_c2_g2(-2.06168386907),TRINITY_DN48646_c6_g1(-1.59386362183),TRINITY_DN48738_c1_g1(-1.5720822082),TRINITY_DN48738_c1_g3…
GO:0042981	regulation of apoptotic process	biological process	101/1801	559/13451	0.00085	0.114974	TRINITY_DN38201_c2_g2(4.61147497091),TRINITY_DN38857_c3_g3(-2.18393637851),TRINITY_DN39271_c1_g1(2.56170658772),TRINITY_DN39432_c3_g1(-2.12753598848),TRINITY_DN39868_c2_g3(-1.00860083533),TRINITY_DN39900_c2_g2(1.93431237037),TRINITY_DN39905_c1_g2(-1.27423303736),TRINITY_DN39997_c3_g1(2.87363416804),TRINITY_DN40215_c7_g2(-1.00329061871),TRINITY_DN40274_c2_g1(2.19812474408),TRINITY_DN40465_c6_g4(5.…
GO:0007010	cytoskeleton organization	biological process	145/1801	849/13451	0.00091	0.121752	TRINITY_DN36631_c0_g1(3.02976744955),TRINITY_DN36767_c0_g1(4.84085557264),TRINITY_DN37025_c0_g1(-1.28885887281),TRINITY_DN38475_c0_g1(-1.52787601668),TRINITY_DN38596_c0_g2(-1.47384703903),TRINITY_DN39038_c0_g1(-1.09721651929),TRINITY_DN39493_c3_g1(-1.17128363166),TRINITY_DN39661_c2_g3(-2.01004481304),TRINITY_DN39752_c2_g4(-1.1556331444),TRINITY_DN39905_c1_g2(-1.27423303736),TRINITY_DN40027_c2_g1(…
GO:0043069	negative regulation of programmed cell death	biological process	64/1801	326/13451	0.00092	0.121766	TRINITY_DN38857_c3_g3(-2.18393637851),TRINITY_DN39271_c1_g1(2.56170658772),TRINITY_DN39432_c3_g1(-2.12753598848),TRINITY_DN39868_c2_g3(-1.00860083533),TRINITY_DN39900_c2_g2(1.93431237037),TRINITY_DN39905_c1_g2(-1.27423303736),TRINITY_DN40591_c0_g1(-1.07683554766),TRINITY_DN40732_c8_g1(3.28054985509),TRINITY_DN40886_c3_g3(-1.12109550355),TRINITY_DN41429_c4_g1(2.43452239496),TRINITY_DN41620_c1_g3(-…
GO:0006915	apoptotic process	biological process	139/1801	810/13451	0.00095	0.124399	TRINITY_DN15658_c0_g1(-1.87098438594),TRINITY_DN38201_c2_g2(4.61147497091),TRINITY_DN38647_c0_g1(-1.23748262761),TRINITY_DN38857_c3_g3(-2.18393637851),TRINITY_DN39271_c1_g1(2.56170658772),TRINITY_DN39432_c3_g1(-2.12753598848),TRINITY_DN39813_c1_g1(1.02929496236),TRINITY_DN39868_c2_g3(-1.00860083533),TRINITY_DN39900_c2_g2(1.93431237037),TRINITY_DN39905_c1_g2(-1.27423303736),TRINITY_DN39997_c3_g1(2…
GO:0050794	regulation of cellular process	biological process	931/1801	6493/13451	0.00098	0.126977	TRINITY_DN15658_c0_g1(-1.87098438594),TRINITY_DN24802_c0_g2(5.486924343),TRINITY_DN36072_c0_g1(-1.84358983813),TRINITY_DN36169_c0_g1(5.69562985659),TRINITY_DN36767_c0_g1(4.84085557264),TRINITY_DN37025_c0_g1(-1.28885887281),TRINITY_DN37319_c0_g1(5.5488734008),TRINITY_DN37564_c0_g1(2.27391572672),TRINITY_DN37649_c0_g1(-1.25129332073),TRINITY_DN37768_c0_g1(-2.06982251855),TRINITY_DN37875_c0_g1(2.287…	TRINITY_DN52391_c2_g2(-1.22478091411),TRINITY_DN52405_c1_g3(2.04334095445),TRINITY_DN52424_c5_g5(-1.4865025137),TRINITY_DN52432_c0_g1(-1.10294713403),TRINITY_DN52434_c5_g1(-1.10686326697),TRINITY_DN52435_c1_g4(-1.11535807806),TRINITY_DN52447_c2_g2(-1.40974438865),TRINITY_DN52478_c1_g1(4.53859215097),TRINITY_DN52479_c1_g1(-1.14548949471),TRINITY_DN52500_c0_g1(1.99505582181),TRINITY_DN52513_c4_g1(-…
GO:0007179	transforming growth factor beta receptor signaling pathway	biological process	22/1801	83/13451	0.00105	0.13463	TRINITY_DN38201_c2_g2(4.61147497091),TRINITY_DN38605_c1_g1(-2.39339371589),TRINITY_DN41150_c1_g2(3.90244371598),TRINITY_DN41429_c4_g1(2.43452239496),TRINITY_DN41735_c2_g2(-1.28221748932),TRINITY_DN45752_c0_g3(1.60620808213),TRINITY_DN46478_c2_g1(3.17709283656),TRINITY_DN46792_c0_g2(2.9650023715),TRINITY_DN46838_c1_g1(2.39553028038),TRINITY_DN47228_c0_g4(3.7246040167),TRINITY_DN47228_c0_g5(4.63486…
GO:0002495	antigen processing and presentation of peptide antigen via MHC class II	biological process	7/1801	14/13451	0.00111	0.13801	TRINITY_DN39392_c1_g2(-1.63552136517),TRINITY_DN40223_c2_g2(-1.62853035507),TRINITY_DN44873_c4_g1(-1.71274284698),TRINITY_DN46262_c1_g1(1.25588097794),TRINITY_DN47177_c1_g1(-2.55863091605),TRINITY_DN50436_c5_g6(-1.002539904),TRINITY_DN52283_c3_g1(-1.85658655094)
GO:0002504	antigen processing and presentation of peptide or polysaccharide antigen via MHC class II	biological process	7/1801	14/13451	0.00111	0.13801	TRINITY_DN39392_c1_g2(-1.63552136517),TRINITY_DN40223_c2_g2(-1.62853035507),TRINITY_DN44873_c4_g1(-1.71274284698),TRINITY_DN46262_c1_g1(1.25588097794),TRINITY_DN47177_c1_g1(-2.55863091605),TRINITY_DN50436_c5_g6(-1.002539904),TRINITY_DN52283_c3_g1(-1.85658655094)
GO:0071027	nuclear RNA surveillance	biological process	7/1801	14/13451	0.00111	0.13801	TRINITY_DN40747_c1_g9(-1.35105749372),TRINITY_DN43720_c1_g6(-1.09511503532),TRINITY_DN44302_c5_g1(-1.34958448384),TRINITY_DN46047_c2_g1(-1.52514081529),TRINITY_DN46721_c5_g8(-1.07667897077),TRINITY_DN48797_c2_g1(1.97609571757),TRINITY_DN51607_c1_g1(-1.4159987246)
GO:0070848	response to growth factor	biological process	49/1801	237/13451	0.00113	0.138933	TRINITY_DN38201_c2_g2(4.61147497091),TRINITY_DN38605_c1_g1(-2.39339371589),TRINITY_DN39268_c0_g1(2.00570095655),TRINITY_DN39851_c0_g7(3.64980797675),TRINITY_DN40027_c2_g1(2.37677212675),TRINITY_DN40421_c6_g3(2.28404281559),TRINITY_DN40456_c3_g9(-1.13007836355),TRINITY_DN40465_c6_g4(5.63060293568),TRINITY_DN40814_c1_g1(3.45176964691),TRINITY_DN41150_c1_g2(3.90244371598),TRINITY_DN41429_c4_g1(2.434…
GO:0008150	biological_process	biological process	1801/1801	13451/13451	1	1	TRINITY_DN15658_c0_g1(-1.87098438594),TRINITY_DN24802_c0_g2(5.486924343),TRINITY_DN33047_c1_g1(-1.27900243231),TRINITY_DN35584_c0_g1(4.7391046568),TRINITY_DN36072_c0_g1(-1.84358983813),TRINITY_DN36169_c0_g1(5.69562985659),TRINITY_DN36419_c0_g1(6.16849613593),TRINITY_DN36517_c0_g1(17.5102874629),TRINITY_DN36631_c0_g1(3.02976744955),TRINITY_DN36675_c0_g1(-1.22413428241),TRINITY_DN36767_c0_g1(4.8408…	TRINITY_DN46098_c7_g3(-1.40933354289),TRINITY_DN46102_c1_g1(-1.35417371522),TRINITY_DN46105_c1_g2(-1.31684019393),TRINITY_DN46107_c2_g1(2.14870748185),TRINITY_DN46110_c1_g1(-1.39309928491),TRINITY_DN46111_c2_g1(-1.42573993802),TRINITY_DN46114_c5_g1(-1.55272437845),TRINITY_DN46116_c2_g1(-1.52627046632),TRINITY_DN46150_c1_g2(-2.18284436701),TRINITY_DN46150_c2_g5(-1.13386645025),TRINITY_DN46158_c0_g…	TRINITY_DN52902_c3_g1(2.15853772825),TRINITY_DN52907_c0_g1(-1.17068048519),TRINITY_DN52908_c1_g2(-1.84015908338),TRINITY_DN52927_c6_g1(-1.32957700144),TRINITY_DN52931_c1_g1(-1.31011142266),TRINITY_DN52931_c2_g1(-1.15951168048),TRINITY_DN52989_c3_g1(3.13107414442),TRINITY_DN52993_c0_g1(-1.66637415418),TRINITY_DN52998_c2_g1(-1.08497038863),TRINITY_DN52998_c2_g3(-1.18583336025),TRINITY_DN52998_c2_g6…
GO:0070013	intracellular organelle lumen	cellular component	419/2001	2286/14612	7e-12	5.24667e-09	TRINITY_DN33047_c1_g1(-1.27900243231),TRINITY_DN36072_c0_g1(-1.84358983813),TRINITY_DN36169_c0_g1(5.69562985659),TRINITY_DN36873_c0_g1(16.1445365215),TRINITY_DN37025_c0_g1(-1.28885887281),TRINITY_DN37267_c0_g1(-1.06137813014),TRINITY_DN37522_c0_g1(-1.25515648276),TRINITY_DN37565_c0_g1(-1.18275202453),TRINITY_DN37601_c0_g1(16.2655664577),TRINITY_DN37664_c0_g1(-1.78332882827),TRINITY_DN38025_c0_g1(…
GO:0031974	membrane-enclosed lumen	cellular component	419/2001	2292/14612	1e-11	5.24667e-09	TRINITY_DN33047_c1_g1(-1.27900243231),TRINITY_DN36072_c0_g1(-1.84358983813),TRINITY_DN36169_c0_g1(5.69562985659),TRINITY_DN36873_c0_g1(16.1445365215),TRINITY_DN37025_c0_g1(-1.28885887281),TRINITY_DN37267_c0_g1(-1.06137813014),TRINITY_DN37522_c0_g1(-1.25515648276),TRINITY_DN37565_c0_g1(-1.18275202453),TRINITY_DN37601_c0_g1(16.2655664577),TRINITY_DN37664_c0_g1(-1.78332882827),TRINITY_DN38025_c0_g1(…
GO:0043233	organelle lumen	cellular component	419/2001	2292/14612	1e-11	5.24667e-09	TRINITY_DN33047_c1_g1(-1.27900243231),TRINITY_DN36072_c0_g1(-1.84358983813),TRINITY_DN36169_c0_g1(5.69562985659),TRINITY_DN36873_c0_g1(16.1445365215),TRINITY_DN37025_c0_g1(-1.28885887281),TRINITY_DN37267_c0_g1(-1.06137813014),TRINITY_DN37522_c0_g1(-1.25515648276),TRINITY_DN37565_c0_g1(-1.18275202453),TRINITY_DN37601_c0_g1(16.2655664577),TRINITY_DN37664_c0_g1(-1.78332882827),TRINITY_DN38025_c0_g1(…
GO:0031981	nuclear lumen	cellular component	348/2001	1851/14612	2.9e-11	1.14115e-08	TRINITY_DN33047_c1_g1(-1.27900243231),TRINITY_DN36072_c0_g1(-1.84358983813),TRINITY_DN36169_c0_g1(5.69562985659),TRINITY_DN36873_c0_g1(16.1445365215),TRINITY_DN37025_c0_g1(-1.28885887281),TRINITY_DN37267_c0_g1(-1.06137813014),TRINITY_DN37522_c0_g1(-1.25515648276),TRINITY_DN37565_c0_g1(-1.18275202453),TRINITY_DN37664_c0_g1(-1.78332882827),TRINITY_DN38025_c0_g1(-1.67908305849),TRINITY_DN38205_c0_g2…
GO:0044428	nuclear part	cellular component	402/2001	2224/14612	1.6e-10	5.0368e-08	TRINITY_DN33047_c1_g1(-1.27900243231),TRINITY_DN36072_c0_g1(-1.84358983813),TRINITY_DN36169_c0_g1(5.69562985659),TRINITY_DN36873_c0_g1(16.1445365215),TRINITY_DN37025_c0_g1(-1.28885887281),TRINITY_DN37267_c0_g1(-1.06137813014),TRINITY_DN37522_c0_g1(-1.25515648276),TRINITY_DN37565_c0_g1(-1.18275202453),TRINITY_DN37664_c0_g1(-1.78332882827),TRINITY_DN38025_c0_g1(-1.67908305849),TRINITY_DN38205_c0_g2…
GO:1990234	transferase complex	cellular component	121/2001	512/14612	4.8e-10	1.2592e-07	TRINITY_DN36169_c0_g1(5.69562985659),TRINITY_DN37565_c0_g1(-1.18275202453),TRINITY_DN37649_c0_g1(-1.25129332073),TRINITY_DN38277_c0_g1(-1.34956532392),TRINITY_DN38449_c0_g1(-1.0974029534),TRINITY_DN39096_c5_g1(-1.01742543825),TRINITY_DN39149_c4_g1(-1.29187661307),TRINITY_DN39173_c3_g1(-1.21284874661),TRINITY_DN39270_c0_g1(-1.0284194454),TRINITY_DN39427_c0_g1(-1.27799391984),TRINITY_DN39506_c4_g8(…
GO:0005654	nucleoplasm	cellular component	265/2001	1406/14612	8.3e-09	1.86631e-06	TRINITY_DN33047_c1_g1(-1.27900243231),TRINITY_DN36169_c0_g1(5.69562985659),TRINITY_DN37522_c0_g1(-1.25515648276),TRINITY_DN37565_c0_g1(-1.18275202453),TRINITY_DN38025_c0_g1(-1.67908305849),TRINITY_DN38214_c0_g1(-1.35465012851),TRINITY_DN38232_c1_g2(-1.84251677194),TRINITY_DN38328_c0_g1(-1.18725917613),TRINITY_DN38421_c0_g2(-1.39618739248),TRINITY_DN38449_c0_g1(-1.0974029534),TRINITY_DN38593_c0_g1…
GO:0005730	nucleolus	cellular component	104/2001	459/14612	8.3e-08	1.63302e-05	TRINITY_DN33047_c1_g1(-1.27900243231),TRINITY_DN37025_c0_g1(-1.28885887281),TRINITY_DN37267_c0_g1(-1.06137813014),TRINITY_DN37565_c0_g1(-1.18275202453),TRINITY_DN38025_c0_g1(-1.67908305849),TRINITY_DN38205_c0_g2(-1.14386902803),TRINITY_DN39147_c0_g1(-1.52302020951),TRINITY_DN39173_c3_g1(-1.21284874661),TRINITY_DN39268_c0_g1(2.00570095655),TRINITY_DN39427_c0_g1(-1.27799391984),TRINITY_DN39506_c4_g…
GO:0061695	transferase complex, transferring phosphorus-containing groups	cellular component	49/2001	171/14612	2.1e-07	3.67267e-05	TRINITY_DN36169_c0_g1(5.69562985659),TRINITY_DN37565_c0_g1(-1.18275202453),TRINITY_DN38449_c0_g1(-1.0974029534),TRINITY_DN39149_c4_g1(-1.29187661307),TRINITY_DN39173_c3_g1(-1.21284874661),TRINITY_DN39427_c0_g1(-1.27799391984),TRINITY_DN39506_c4_g8(-1.3853082165),TRINITY_DN39713_c5_g1(-1.04332663061),TRINITY_DN40445_c1_g1(-1.01816178062),TRINITY_DN41333_c6_g2(-1.55185482955),TRINITY_DN41350_c4_g4(…
GO:0044422	organelle part	cellular component	820/2001	5273/14612	6.3e-07	9.9162e-05	TRINITY_DN33047_c1_g1(-1.27900243231),TRINITY_DN36072_c0_g1(-1.84358983813),TRINITY_DN36169_c0_g1(5.69562985659),TRINITY_DN36873_c0_g1(16.1445365215),TRINITY_DN37025_c0_g1(-1.28885887281),TRINITY_DN37267_c0_g1(-1.06137813014),TRINITY_DN37319_c0_g1(5.5488734008),TRINITY_DN37522_c0_g1(-1.25515648276),TRINITY_DN37565_c0_g1(-1.18275202453),TRINITY_DN37601_c0_g1(16.2655664577),TRINITY_DN37664_c0_g1(-1…
GO:0044446	intracellular organelle part	cellular component	794/2001	5105/14612	1.1e-06	0.0001574	TRINITY_DN33047_c1_g1(-1.27900243231),TRINITY_DN36072_c0_g1(-1.84358983813),TRINITY_DN36169_c0_g1(5.69562985659),TRINITY_DN36873_c0_g1(16.1445365215),TRINITY_DN37025_c0_g1(-1.28885887281),TRINITY_DN37267_c0_g1(-1.06137813014),TRINITY_DN37319_c0_g1(5.5488734008),TRINITY_DN37522_c0_g1(-1.25515648276),TRINITY_DN37565_c0_g1(-1.18275202453),TRINITY_DN37601_c0_g1(16.2655664577),TRINITY_DN37664_c0_g1(-1…
GO:0043227	membrane-bounded organelle	cellular component	1295/2001	8777/14612	2.4e-06	0.000290585	TRINITY_DN24802_c0_g2(5.486924343),TRINITY_DN31054_c0_g1(-1.16106395054),TRINITY_DN33047_c1_g1(-1.27900243231),TRINITY_DN36072_c0_g1(-1.84358983813),TRINITY_DN36169_c0_g1(5.69562985659),TRINITY_DN36873_c0_g1(16.1445365215),TRINITY_DN37025_c0_g1(-1.28885887281),TRINITY_DN37267_c0_g1(-1.06137813014),TRINITY_DN37319_c0_g1(5.5488734008),TRINITY_DN37522_c0_g1(-1.25515648276),TRINITY_DN37565_c0_g1(-1.1…	TRINITY_DN48621_c5_g2(-1.17335281387),TRINITY_DN48623_c1_g1(-1.18747276509),TRINITY_DN48627_c3_g1(2.10462130535),TRINITY_DN48636_c2_g2(-1.38640609406),TRINITY_DN48646_c6_g1(-1.59386362183),TRINITY_DN48648_c1_g2(1.55375995995),TRINITY_DN48649_c0_g2(-1.97430615962),TRINITY_DN48651_c0_g1(-1.94891972231),TRINITY_DN48653_c0_g1(-1.36627995973),TRINITY_DN48655_c2_g1(-1.04204919373),TRINITY_DN48660_c1_g1…
GO:0005634	nucleus	cellular component	866/2001	5641/14612	2.4e-06	0.000290585	TRINITY_DN33047_c1_g1(-1.27900243231),TRINITY_DN36072_c0_g1(-1.84358983813),TRINITY_DN36169_c0_g1(5.69562985659),TRINITY_DN36873_c0_g1(16.1445365215),TRINITY_DN37025_c0_g1(-1.28885887281),TRINITY_DN37267_c0_g1(-1.06137813014),TRINITY_DN37522_c0_g1(-1.25515648276),TRINITY_DN37565_c0_g1(-1.18275202453),TRINITY_DN37574_c0_g1(-2.45168931637),TRINITY_DN37649_c0_g1(-1.25129332073),TRINITY_DN37664_c0_g1…
GO:1902554	serine/threonine protein kinase complex	cellular component	14/2001	30/14612	1.3e-05	0.00146157	TRINITY_DN39713_c5_g1(-1.04332663061),TRINITY_DN41429_c4_g1(2.43452239496),TRINITY_DN41961_c4_g2(-1.29315911884),TRINITY_DN42587_c4_g4(1.68775373783),TRINITY_DN43807_c1_g1(-1.71594397717),TRINITY_DN44860_c5_g2(-1.08968705716),TRINITY_DN46249_c0_g3(-1.10887294523),TRINITY_DN46436_c4_g1(-1.02172934746),TRINITY_DN46909_c1_g1(-1.00892478636),TRINITY_DN47320_c0_g1(-1.17253295433),TRINITY_DN47856_c1_g2…
GO:0044424	intracellular part	cellular component	1522/2001	10550/14612	1.5e-05	0.001574	TRINITY_DN15658_c0_g1(-1.87098438594),TRINITY_DN24802_c0_g2(5.486924343),TRINITY_DN33047_c1_g1(-1.27900243231),TRINITY_DN35294_c0_g1(-1.21655475977),TRINITY_DN36072_c0_g1(-1.84358983813),TRINITY_DN36169_c0_g1(5.69562985659),TRINITY_DN36675_c0_g1(-1.22413428241),TRINITY_DN36767_c0_g1(4.84085557264),TRINITY_DN36873_c0_g1(16.1445365215),TRINITY_DN37025_c0_g1(-1.28885887281),TRINITY_DN37150_c0_g1(-1.…	TRINITY_DN47303_c5_g1(2.70132770771),TRINITY_DN47313_c0_g1(-1.41942726223),TRINITY_DN47320_c0_g1(-1.17253295433),TRINITY_DN47332_c1_g2(-1.26124556778),TRINITY_DN47335_c7_g1(2.41451900444),TRINITY_DN47359_c2_g2(-1.74935781838),TRINITY_DN47379_c4_g1(-1.00741738384),TRINITY_DN47400_c2_g1(-1.27986854955),TRINITY_DN47411_c2_g1(2.50675220113),TRINITY_DN47417_c3_g1(-1.42613194174),TRINITY_DN47419_c1_g2(…
GO:0043226	organelle	cellular component	1408/2001	9691/14612	1.8e-05	0.00177075	TRINITY_DN24802_c0_g2(5.486924343),TRINITY_DN31054_c0_g1(-1.16106395054),TRINITY_DN33047_c1_g1(-1.27900243231),TRINITY_DN36072_c0_g1(-1.84358983813),TRINITY_DN36169_c0_g1(5.69562985659),TRINITY_DN36767_c0_g1(4.84085557264),TRINITY_DN36873_c0_g1(16.1445365215),TRINITY_DN37025_c0_g1(-1.28885887281),TRINITY_DN37267_c0_g1(-1.06137813014),TRINITY_DN37319_c0_g1(5.5488734008),TRINITY_DN37522_c0_g1(-1.25…	TRINITY_DN47921_c5_g4(-1.0259112658),TRINITY_DN47926_c4_g1(-1.30404344697),TRINITY_DN47956_c2_g2(1.65836309877),TRINITY_DN47956_c2_g4(3.33352062033),TRINITY_DN47960_c2_g2(1.51815281066),TRINITY_DN47961_c0_g4(4.85130887535),TRINITY_DN47972_c0_g2(-1.49085221194),TRINITY_DN47999_c2_g1(-1.0253036664),TRINITY_DN48005_c0_g1(-1.3672489578),TRINITY_DN48006_c0_g4(1.49918791911),TRINITY_DN48010_c4_g1(-1.66…
GO:0044451	nucleoplasm part	cellular component	103/2001	508/14612	2e-05	0.00185176	TRINITY_DN36169_c0_g1(5.69562985659),TRINITY_DN38214_c0_g1(-1.35465012851),TRINITY_DN38328_c0_g1(-1.18725917613),TRINITY_DN38449_c0_g1(-1.0974029534),TRINITY_DN39149_c4_g1(-1.29187661307),TRINITY_DN39173_c3_g1(-1.21284874661),TRINITY_DN39270_c0_g1(-1.0284194454),TRINITY_DN39332_c6_g1(-1.32331592892),TRINITY_DN39451_c4_g1(-2.03460788861),TRINITY_DN39506_c4_g8(-1.3853082165),TRINITY_DN39713_c5_g1(-…
GO:0000151	ubiquitin ligase complex	cellular component	42/2001	163/14612	2.8e-05	0.00244844	TRINITY_DN37649_c0_g1(-1.25129332073),TRINITY_DN38277_c0_g1(-1.34956532392),TRINITY_DN39096_c5_g1(-1.01742543825),TRINITY_DN39830_c0_g1(-1.0712443089),TRINITY_DN40281_c2_g6(-1.13158237485),TRINITY_DN40435_c0_g3(-1.32395498656),TRINITY_DN40886_c3_g3(-1.12109550355),TRINITY_DN41019_c3_g3(-1.10347123237),TRINITY_DN42263_c1_g2(-1.18226080602),TRINITY_DN43439_c3_g4(-1.15360607063),TRINITY_DN44268_c8_g…
GO:1902494	catalytic complex	cellular component	178/2001	982/14612	3.3e-05	0.0026758	TRINITY_DN36169_c0_g1(5.69562985659),TRINITY_DN37565_c0_g1(-1.18275202453),TRINITY_DN37649_c0_g1(-1.25129332073),TRINITY_DN37768_c0_g1(-2.06982251855),TRINITY_DN38214_c0_g1(-1.35465012851),TRINITY_DN38232_c1_g2(-1.84251677194),TRINITY_DN38277_c0_g1(-1.34956532392),TRINITY_DN38328_c0_g1(-1.18725917613),TRINITY_DN38449_c0_g1(-1.0974029534),TRINITY_DN38744_c0_g1(2.70534239115),TRINITY_DN39096_c5_g1(…
GO:1902911	protein kinase complex	cellular component	15/2001	36/14612	3.4e-05	0.0026758	TRINITY_DN39713_c5_g1(-1.04332663061),TRINITY_DN41429_c4_g1(2.43452239496),TRINITY_DN41961_c4_g2(-1.29315911884),TRINITY_DN42587_c4_g4(1.68775373783),TRINITY_DN43636_c6_g3(2.53380645028),TRINITY_DN43807_c1_g1(-1.71594397717),TRINITY_DN44860_c5_g2(-1.08968705716),TRINITY_DN46249_c0_g3(-1.10887294523),TRINITY_DN46436_c4_g1(-1.02172934746),TRINITY_DN46909_c1_g1(-1.00892478636),TRINITY_DN47320_c0_g1(…
GO:0005622	intracellular	cellular component	1549/2001	10791/14612	4.4e-05	0.00321955	TRINITY_DN15658_c0_g1(-1.87098438594),TRINITY_DN24802_c0_g2(5.486924343),TRINITY_DN33047_c1_g1(-1.27900243231),TRINITY_DN35294_c0_g1(-1.21655475977),TRINITY_DN36072_c0_g1(-1.84358983813),TRINITY_DN36169_c0_g1(5.69562985659),TRINITY_DN36675_c0_g1(-1.22413428241),TRINITY_DN36767_c0_g1(4.84085557264),TRINITY_DN36873_c0_g1(16.1445365215),TRINITY_DN37025_c0_g1(-1.28885887281),TRINITY_DN37150_c0_g1(-1.…	TRINITY_DN47189_c3_g6(-1.051334311),TRINITY_DN47191_c0_g1(-1.50329278384),TRINITY_DN47194_c0_g3(2.09321279937),TRINITY_DN47197_c2_g1(-1.02361717386),TRINITY_DN47197_c3_g1(-2.04350996444),TRINITY_DN47200_c0_g1(3.38114582),TRINITY_DN47201_c4_g2(-1.20185363418),TRINITY_DN47208_c0_g1(-1.52595499573),TRINITY_DN47213_c2_g5(-1.3359578033),TRINITY_DN47228_c0_g4(3.7246040167),TRINITY_DN47228_c0_g5(4.63486…
GO:0031461	cullin-RING ubiquitin ligase complex	cellular component	27/2001	90/14612	4.5e-05	0.00321955	TRINITY_DN38277_c0_g1(-1.34956532392),TRINITY_DN39096_c5_g1(-1.01742543825),TRINITY_DN39830_c0_g1(-1.0712443089),TRINITY_DN40281_c2_g6(-1.13158237485),TRINITY_DN40435_c0_g3(-1.32395498656),TRINITY_DN41019_c3_g3(-1.10347123237),TRINITY_DN43439_c3_g4(-1.15360607063),TRINITY_DN44268_c8_g2(-1.61923960373),TRINITY_DN44517_c0_g1(-1.12889490272),TRINITY_DN44725_c2_g1(-1.06511103443),TRINITY_DN44847_c0_g…
GO:0043232	intracellular non-membrane-bounded organelle	cellular component	424/2001	2636/14612	5.9e-05	0.00403765	TRINITY_DN33047_c1_g1(-1.27900243231),TRINITY_DN36072_c0_g1(-1.84358983813),TRINITY_DN36767_c0_g1(4.84085557264),TRINITY_DN36873_c0_g1(16.1445365215),TRINITY_DN37025_c0_g1(-1.28885887281),TRINITY_DN37267_c0_g1(-1.06137813014),TRINITY_DN37565_c0_g1(-1.18275202453),TRINITY_DN37722_c0_g2(1.7099533531),TRINITY_DN38025_c0_g1(-1.67908305849),TRINITY_DN38205_c0_g2(-1.14386902803),TRINITY_DN38432_c0_g1(-…
GO:0043228	non-membrane-bounded organelle	cellular component	424/2001	2637/14612	6.2e-05	0.00406617	TRINITY_DN33047_c1_g1(-1.27900243231),TRINITY_DN36072_c0_g1(-1.84358983813),TRINITY_DN36767_c0_g1(4.84085557264),TRINITY_DN36873_c0_g1(16.1445365215),TRINITY_DN37025_c0_g1(-1.28885887281),TRINITY_DN37267_c0_g1(-1.06137813014),TRINITY_DN37565_c0_g1(-1.18275202453),TRINITY_DN37722_c0_g2(1.7099533531),TRINITY_DN38025_c0_g1(-1.67908305849),TRINITY_DN38205_c0_g2(-1.14386902803),TRINITY_DN38432_c0_g1(-…
GO:0055029	nuclear DNA-directed RNA polymerase complex	cellular component	32/2001	118/14612	8.5e-05	0.0053516	TRINITY_DN36169_c0_g1(5.69562985659),TRINITY_DN37565_c0_g1(-1.18275202453),TRINITY_DN38449_c0_g1(-1.0974029534),TRINITY_DN39149_c4_g1(-1.29187661307),TRINITY_DN39173_c3_g1(-1.21284874661),TRINITY_DN39427_c0_g1(-1.27799391984),TRINITY_DN39506_c4_g8(-1.3853082165),TRINITY_DN39713_c5_g1(-1.04332663061),TRINITY_DN40445_c1_g1(-1.01816178062),TRINITY_DN41333_c6_g2(-1.55185482955),TRINITY_DN41961_c4_g2(…
GO:0000428	DNA-directed RNA polymerase complex	cellular component	32/2001	119/14612	0.0001	0.00582963	TRINITY_DN36169_c0_g1(5.69562985659),TRINITY_DN37565_c0_g1(-1.18275202453),TRINITY_DN38449_c0_g1(-1.0974029534),TRINITY_DN39149_c4_g1(-1.29187661307),TRINITY_DN39173_c3_g1(-1.21284874661),TRINITY_DN39427_c0_g1(-1.27799391984),TRINITY_DN39506_c4_g8(-1.3853082165),TRINITY_DN39713_c5_g1(-1.04332663061),TRINITY_DN40445_c1_g1(-1.01816178062),TRINITY_DN41333_c6_g2(-1.55185482955),TRINITY_DN41961_c4_g2(…
GO:0030880	RNA polymerase complex	cellular component	32/2001	119/14612	0.0001	0.00582963	TRINITY_DN36169_c0_g1(5.69562985659),TRINITY_DN37565_c0_g1(-1.18275202453),TRINITY_DN38449_c0_g1(-1.0974029534),TRINITY_DN39149_c4_g1(-1.29187661307),TRINITY_DN39173_c3_g1(-1.21284874661),TRINITY_DN39427_c0_g1(-1.27799391984),TRINITY_DN39506_c4_g8(-1.3853082165),TRINITY_DN39713_c5_g1(-1.04332663061),TRINITY_DN40445_c1_g1(-1.01816178062),TRINITY_DN41333_c6_g2(-1.55185482955),TRINITY_DN41961_c4_g2(…
GO:0043229	intracellular organelle	cellular component	1342/2001	9263/14612	0.00012	0.00674571	TRINITY_DN24802_c0_g2(5.486924343),TRINITY_DN33047_c1_g1(-1.27900243231),TRINITY_DN36072_c0_g1(-1.84358983813),TRINITY_DN36169_c0_g1(5.69562985659),TRINITY_DN36767_c0_g1(4.84085557264),TRINITY_DN36873_c0_g1(16.1445365215),TRINITY_DN37025_c0_g1(-1.28885887281),TRINITY_DN37267_c0_g1(-1.06137813014),TRINITY_DN37319_c0_g1(5.5488734008),TRINITY_DN37522_c0_g1(-1.25515648276),TRINITY_DN37565_c0_g1(-1.18…	TRINITY_DN48270_c2_g1(-1.79430687381),TRINITY_DN48295_c4_g1(-1.28595770662),TRINITY_DN48296_c3_g1(-1.05111339916),TRINITY_DN48304_c0_g1(1.58000825287),TRINITY_DN48313_c2_g1(2.77804110035),TRINITY_DN48313_c2_g2(-1.21950666522),TRINITY_DN48353_c3_g5(3.45424327291),TRINITY_DN48366_c0_g1(6.20289612386),TRINITY_DN48380_c3_g1(3.81097640057),TRINITY_DN48405_c2_g1(-2.15354919707),TRINITY_DN48408_c0_g1(-1…
GO:0043231	intracellular membrane-bounded organelle	cellular component	1185/2001	8103/14612	0.00014	0.00759862	TRINITY_DN24802_c0_g2(5.486924343),TRINITY_DN33047_c1_g1(-1.27900243231),TRINITY_DN36072_c0_g1(-1.84358983813),TRINITY_DN36169_c0_g1(5.69562985659),TRINITY_DN36873_c0_g1(16.1445365215),TRINITY_DN37025_c0_g1(-1.28885887281),TRINITY_DN37267_c0_g1(-1.06137813014),TRINITY_DN37319_c0_g1(5.5488734008),TRINITY_DN37522_c0_g1(-1.25515648276),TRINITY_DN37565_c0_g1(-1.18275202453),TRINITY_DN37574_c0_g1(-2.4…	TRINITY_DN49473_c2_g1(-1.26827256069),TRINITY_DN49473_c2_g2(-1.84423103101),TRINITY_DN49475_c4_g1(-1.22252451354),TRINITY_DN49481_c0_g1(-1.20925256488),TRINITY_DN49504_c2_g1(-1.28878910763),TRINITY_DN49508_c3_g1(1.40986054917),TRINITY_DN49521_c2_g2(4.18534528871),TRINITY_DN49524_c2_g6(-2.79895479812),TRINITY_DN49571_c0_g3(-1.15325330821),TRINITY_DN49576_c6_g1(1.36030025774),TRINITY_DN49622_c3_g2(…
GO:0005694	chromosome	cellular component	122/2001	652/14612	0.00015	0.00761613	TRINITY_DN36072_c0_g1(-1.84358983813),TRINITY_DN36873_c0_g1(16.1445365215),TRINITY_DN37025_c0_g1(-1.28885887281),TRINITY_DN37722_c0_g2(1.7099533531),TRINITY_DN38432_c0_g1(-1.2961770235),TRINITY_DN38449_c0_g1(-1.0974029534),TRINITY_DN39123_c0_g1(-1.03064433778),TRINITY_DN39493_c3_g1(-1.17128363166),TRINITY_DN39661_c2_g3(-2.01004481304),TRINITY_DN39834_c4_g1(-1.13574027085),TRINITY_DN39837_c6_g1(-1…
GO:0005623	cell	cellular component	1721/2001	12162/14612	0.00015	0.00761613	TRINITY_DN15658_c0_g1(-1.87098438594),TRINITY_DN24802_c0_g2(5.486924343),TRINITY_DN33047_c1_g1(-1.27900243231),TRINITY_DN35294_c0_g1(-1.21655475977),TRINITY_DN35506_c0_g1(2.38129400485),TRINITY_DN36072_c0_g1(-1.84358983813),TRINITY_DN36169_c0_g1(5.69562985659),TRINITY_DN36631_c0_g1(3.02976744955),TRINITY_DN36675_c0_g1(-1.22413428241),TRINITY_DN36767_c0_g1(4.84085557264),TRINITY_DN36873_c0_g1(16.1…	TRINITY_DN46413_c2_g1(-1.43513680801),TRINITY_DN46419_c9_g1(2.05723413001),TRINITY_DN46420_c2_g1(1.51200538897),TRINITY_DN46430_c2_g1(2.107159448),TRINITY_DN46436_c4_g1(-1.02172934746),TRINITY_DN46442_c1_g1(-1.11014354607),TRINITY_DN46454_c2_g3(3.36269547732),TRINITY_DN46459_c3_g1(2.5142000922),TRINITY_DN46461_c1_g5(-1.25601151378),TRINITY_DN46470_c3_g1(-1.15622324702),TRINITY_DN46495_c4_g1(-1.95…
GO:0005819	spindle	cellular component	46/2001	197/14612	0.00016	0.00787	TRINITY_DN37025_c0_g1(-1.28885887281),TRINITY_DN38596_c0_g2(-1.47384703903),TRINITY_DN39270_c0_g1(-1.0284194454),TRINITY_DN39661_c2_g3(-2.01004481304),TRINITY_DN40032_c1_g1(-1.00270721432),TRINITY_DN41019_c3_g3(-1.10347123237),TRINITY_DN41032_c0_g1(-1.27209730461),TRINITY_DN41961_c4_g2(-1.29315911884),TRINITY_DN42508_c0_g2(-1.39514120377),TRINITY_DN43000_c1_g1(-1.86044793065),TRINITY_DN43078_c7_g…
GO:0005605	basal lamina	cellular component	7/2001	11/14612	0.00018	0.00858545	TRINITY_DN40937_c1_g4(1.74619410671),TRINITY_DN44216_c2_g2(2.42564947735),TRINITY_DN47869_c2_g1(4.1730926301),TRINITY_DN48831_c1_g1(2.12407055488),TRINITY_DN50036_c1_g1(2.21172904717),TRINITY_DN50119_c6_g2(2.37649998003),TRINITY_DN51892_c2_g2(-1.5481346153)
GO:0044464	cell part	cellular component	1716/2001	12144/14612	0.0003	0.0138882	TRINITY_DN15658_c0_g1(-1.87098438594),TRINITY_DN24802_c0_g2(5.486924343),TRINITY_DN33047_c1_g1(-1.27900243231),TRINITY_DN35294_c0_g1(-1.21655475977),TRINITY_DN35506_c0_g1(2.38129400485),TRINITY_DN36072_c0_g1(-1.84358983813),TRINITY_DN36169_c0_g1(5.69562985659),TRINITY_DN36631_c0_g1(3.02976744955),TRINITY_DN36675_c0_g1(-1.22413428241),TRINITY_DN36767_c0_g1(4.84085557264),TRINITY_DN36873_c0_g1(16.1…	TRINITY_DN46430_c2_g1(2.107159448),TRINITY_DN46436_c4_g1(-1.02172934746),TRINITY_DN46442_c1_g1(-1.11014354607),TRINITY_DN46454_c2_g3(3.36269547732),TRINITY_DN46459_c3_g1(2.5142000922),TRINITY_DN46461_c1_g5(-1.25601151378),TRINITY_DN46470_c3_g1(-1.15622324702),TRINITY_DN46495_c4_g1(-1.95213832579),TRINITY_DN46515_c0_g2(-1.06156417402),TRINITY_DN46527_c1_g2(-1.59728849568),TRINITY_DN46536_c0_g1(3.5…
GO:0005680	anaphase-promoting complex	cellular component	7/2001	13/14612	0.00072	0.0323794	TRINITY_DN38277_c0_g1(-1.34956532392),TRINITY_DN39096_c5_g1(-1.01742543825),TRINITY_DN40281_c2_g6(-1.13158237485),TRINITY_DN41019_c3_g3(-1.10347123237),TRINITY_DN44517_c0_g1(-1.12889490272),TRINITY_DN48778_c1_g7(-1.05123510838),TRINITY_DN50357_c0_g3(-1.08876281413)
GO:0005871	kinesin complex	cellular component	11/2001	29/14612	0.00099	0.043285	TRINITY_DN39661_c2_g3(-2.01004481304),TRINITY_DN42508_c0_g2(-1.39514120377),TRINITY_DN43655_c2_g1(-1.30524599785),TRINITY_DN44873_c4_g1(-1.71274284698),TRINITY_DN46563_c0_g2(-1.86562616733),TRINITY_DN47177_c1_g1(-2.55863091605),TRINITY_DN47670_c0_g4(-1.18938305638),TRINITY_DN49070_c0_g3(-1.0488837826),TRINITY_DN49946_c2_g3(-1.78148895103),TRINITY_DN51382_c1_g1(-1.10162373607),TRINITY_DN52283_c3_g…
GO:0000152	nuclear ubiquitin ligase complex	cellular component	9/2001	21/14612	0.00103	0.0438168	TRINITY_DN38277_c0_g1(-1.34956532392),TRINITY_DN39096_c5_g1(-1.01742543825),TRINITY_DN40281_c2_g6(-1.13158237485),TRINITY_DN41019_c3_g3(-1.10347123237),TRINITY_DN44517_c0_g1(-1.12889490272),TRINITY_DN46919_c0_g1(-1.58932477996),TRINITY_DN48778_c1_g7(-1.05123510838),TRINITY_DN50357_c0_g3(-1.08876281413),TRINITY_DN52555_c2_g1(-1.11239238483)
GO:0044427	chromosomal part	cellular component	89/2001	475/14612	0.0011	0.0455632	TRINITY_DN37025_c0_g1(-1.28885887281),TRINITY_DN37722_c0_g2(1.7099533531),TRINITY_DN38432_c0_g1(-1.2961770235),TRINITY_DN39123_c0_g1(-1.03064433778),TRINITY_DN39493_c3_g1(-1.17128363166),TRINITY_DN39661_c2_g3(-2.01004481304),TRINITY_DN39834_c4_g1(-1.13574027085),TRINITY_DN39837_c6_g1(-1.14915833738),TRINITY_DN40747_c1_g9(-1.35105749372),TRINITY_DN40886_c3_g3(-1.12109550355),TRINITY_DN41008_c4_g3(…
GO:0032991	protein-containing complex	cellular component	480/2001	3121/14612	0.00123	0.0496415	TRINITY_DN33047_c1_g1(-1.27900243231),TRINITY_DN36169_c0_g1(5.69562985659),TRINITY_DN36517_c0_g1(17.5102874629),TRINITY_DN37025_c0_g1(-1.28885887281),TRINITY_DN37319_c0_g1(5.5488734008),TRINITY_DN37530_c0_g3(3.65828368256),TRINITY_DN37565_c0_g1(-1.18275202453),TRINITY_DN37649_c0_g1(-1.25129332073),TRINITY_DN37722_c0_g2(1.7099533531),TRINITY_DN37768_c0_g1(-2.06982251855),TRINITY_DN38025_c0_g1(-1.6…
GO:0097149	centralspindlin complex	cellular component	4/2001	5/14612	0.00156	0.061386	TRINITY_DN43000_c1_g1(-1.86044793065),TRINITY_DN44873_c4_g1(-1.71274284698),TRINITY_DN47177_c1_g1(-2.55863091605),TRINITY_DN47302_c1_g1(-1.18721947464)
GO:0005737	cytoplasm	cellular component	1035/2001	7121/14612	0.00214	0.0821551	TRINITY_DN15658_c0_g1(-1.87098438594),TRINITY_DN24802_c0_g2(5.486924343),TRINITY_DN33047_c1_g1(-1.27900243231),TRINITY_DN35294_c0_g1(-1.21655475977),TRINITY_DN36675_c0_g1(-1.22413428241),TRINITY_DN36767_c0_g1(4.84085557264),TRINITY_DN37025_c0_g1(-1.28885887281),TRINITY_DN37150_c0_g1(-1.42414997551),TRINITY_DN37319_c0_g1(5.5488734008),TRINITY_DN37564_c0_g1(2.27391572672),TRINITY_DN37601_c0_g1(16.2…	TRINITY_DN51206_c2_g2(-1.14582626971),TRINITY_DN51215_c1_g2(-1.32796445592),TRINITY_DN51224_c2_g1(1.90994662888),TRINITY_DN51233_c0_g5(-1.15457784421),TRINITY_DN51241_c4_g1(-1.24260790576),TRINITY_DN51249_c0_g1(4.71593023713),TRINITY_DN51251_c4_g1(-2.4183689426),TRINITY_DN51271_c3_g1(1.71184592085),TRINITY_DN51272_c5_g1(-1.5513403229),TRINITY_DN51296_c7_g1(1.20184093145),TRINITY_DN51308_c3_g1(-1.…
GO:0005770	late endosome	cellular component	28/2001	119/14612	0.00251	0.0895431	TRINITY_DN40465_c6_g2(-1.27383501433),TRINITY_DN40942_c2_g3(-1.22359369571),TRINITY_DN41040_c0_g1(-1.00003707511),TRINITY_DN42241_c1_g2(2.57687572722),TRINITY_DN42997_c3_g2(-1.10502445324),TRINITY_DN43197_c0_g2(-1.74633435564),TRINITY_DN43623_c2_g1(-1.61340358252),TRINITY_DN43742_c0_g5(-1.02518770836),TRINITY_DN45249_c1_g1(2.89157940521),TRINITY_DN46824_c0_g1(4.32536277308),TRINITY_DN47000_c2_g3(…
GO:0005606	laminin-1 complex	cellular component	3/2001	3/14612	0.00256	0.0895431	TRINITY_DN44216_c2_g2(2.42564947735),TRINITY_DN50036_c1_g1(2.21172904717),TRINITY_DN50119_c6_g2(2.37649998003)
GO:0005608	laminin-3 complex	cellular component	3/2001	3/14612	0.00256	0.0895431	TRINITY_DN44216_c2_g2(2.42564947735),TRINITY_DN50036_c1_g1(2.21172904717),TRINITY_DN50119_c6_g2(2.37649998003)
GO:0043256	laminin complex	cellular component	3/2001	3/14612	0.00256	0.0895431	TRINITY_DN44216_c2_g2(2.42564947735),TRINITY_DN50036_c1_g1(2.21172904717),TRINITY_DN50119_c6_g2(2.37649998003)
GO:0005849	mRNA cleavage factor complex	cellular component	8/2001	20/14612	0.00331	0.111854	TRINITY_DN39834_c3_g1(-1.28279798032),TRINITY_DN40593_c2_g1(-1.40064435518),TRINITY_DN42728_c3_g1(1.63705899546),TRINITY_DN45196_c3_g1(-1.28063719524),TRINITY_DN46014_c0_g1(-1.20291189237),TRINITY_DN47972_c0_g2(-1.49085221194),TRINITY_DN48111_c3_g1(-2.02091448747),TRINITY_DN50874_c1_g1(-1.6825523575)
GO:0030496	midbody	cellular component	21/2001	83/14612	0.00334	0.111854	TRINITY_DN37025_c0_g1(-1.28885887281),TRINITY_DN38726_c0_g3(6.50906280981),TRINITY_DN39382_c1_g1(1.59581441497),TRINITY_DN42241_c1_g2(2.57687572722),TRINITY_DN42508_c0_g2(-1.39514120377),TRINITY_DN43000_c1_g1(-1.86044793065),TRINITY_DN43395_c2_g2(-1.51486041782),TRINITY_DN44873_c4_g1(-1.71274284698),TRINITY_DN46635_c0_g1(-1.19259472453),TRINITY_DN47177_c1_g1(-2.55863091605),TRINITY_DN47302_c1_g1(…
GO:0070938	contractile ring	cellular component	5/2001	9/14612	0.00374	0.122641	TRINITY_DN46635_c0_g1(-1.19259472453),TRINITY_DN46680_c2_g1(2.34618729),TRINITY_DN47632_c1_g1(-1.31210875432),TRINITY_DN52447_c2_g2(-1.40974438865),TRINITY_DN52733_c1_g1(1.53818555686)
GO:0000307	cyclin-dependent protein kinase holoenzyme complex	cellular component	6/2001	13/14612	0.00474	0.146289	TRINITY_DN42587_c4_g4(1.68775373783),TRINITY_DN43807_c1_g1(-1.71594397717),TRINITY_DN44860_c5_g2(-1.08968705716),TRINITY_DN46436_c4_g1(-1.02172934746),TRINITY_DN51685_c4_g1(-1.2538962893),TRINITY_DN52180_c3_g1(1.93934504371)
GO:0005664	nuclear origin of replication recognition complex	cellular component	6/2001	13/14612	0.00474	0.146289	TRINITY_DN47609_c3_g5(-1.16805209545),TRINITY_DN48270_c2_g1(-1.79430687381),TRINITY_DN49425_c5_g1(-1.71168444698),TRINITY_DN49425_c5_g3(-1.32854623318),TRINITY_DN52155_c2_g1(-1.64274753521),TRINITY_DN52155_c2_g2(-1.51877768903)
GO:0032806	carboxy-terminal domain protein kinase complex	cellular component	6/2001	13/14612	0.00474	0.146289	TRINITY_DN39713_c5_g1(-1.04332663061),TRINITY_DN41961_c4_g2(-1.29315911884),TRINITY_DN43807_c1_g1(-1.71594397717),TRINITY_DN44860_c5_g2(-1.08968705716),TRINITY_DN46249_c0_g3(-1.10887294523),TRINITY_DN47856_c1_g2(-1.68924310948)
GO:0016591	DNA-directed RNA polymerase II, holoenzyme	cellular component	23/2001	98/14612	0.00601	0.181884	TRINITY_DN36169_c0_g1(5.69562985659),TRINITY_DN38449_c0_g1(-1.0974029534),TRINITY_DN39149_c4_g1(-1.29187661307),TRINITY_DN39173_c3_g1(-1.21284874661),TRINITY_DN39713_c5_g1(-1.04332663061),TRINITY_DN40445_c1_g1(-1.01816178062),TRINITY_DN41961_c4_g2(-1.29315911884),TRINITY_DN43023_c0_g1(-1.10377759204),TRINITY_DN43629_c4_g1(-1.12616995815),TRINITY_DN44860_c5_g2(-1.08968705716),TRINITY_DN45004_c4_g1…
GO:0044420	extracellular matrix component	cellular component	18/2001	71/14612	0.00618	0.181884	TRINITY_DN39268_c0_g1(2.00570095655),TRINITY_DN40937_c1_g4(1.74619410671),TRINITY_DN43972_c0_g1(2.03215520737),TRINITY_DN44216_c2_g2(2.42564947735),TRINITY_DN46680_c2_g1(2.34618729),TRINITY_DN46792_c0_g2(2.9650023715),TRINITY_DN47733_c2_g3(2.49009110582),TRINITY_DN47869_c2_g1(4.1730926301),TRINITY_DN48831_c1_g1(2.12407055488),TRINITY_DN48842_c2_g1(3.11132903069),TRINITY_DN49521_c2_g2(4.1853452887…
GO:0005667	transcription factor complex	cellular component	30/2001	138/14612	0.00624	0.181884	TRINITY_DN38605_c1_g1(-2.39339371589),TRINITY_DN38802_c0_g1(2.17109004978),TRINITY_DN39149_c4_g1(-1.29187661307),TRINITY_DN39713_c5_g1(-1.04332663061),TRINITY_DN40907_c3_g2(-1.34109531358),TRINITY_DN41150_c1_g2(3.90244371598),TRINITY_DN41502_c1_g1(-1.53157138047),TRINITY_DN41538_c6_g1(-1.1194224717),TRINITY_DN41961_c4_g2(-1.29315911884),TRINITY_DN42128_c2_g2(1.4182579297),TRINITY_DN42457_c2_g3(-1…
GO:0005675	holo TFIIH complex	cellular component	5/2001	10/14612	0.00663	0.189739	TRINITY_DN39713_c5_g1(-1.04332663061),TRINITY_DN41961_c4_g2(-1.29315911884),TRINITY_DN44860_c5_g2(-1.08968705716),TRINITY_DN46249_c0_g3(-1.10887294523),TRINITY_DN47856_c1_g2(-1.68924310948)
GO:0032153	cell division site	cellular component	14/2001	51/14612	0.00714	0.200685	TRINITY_DN43000_c1_g1(-1.86044793065),TRINITY_DN43549_c1_g2(-1.5103682234),TRINITY_DN43995_c2_g2(-1.00515262597),TRINITY_DN47302_c1_g1(-1.18721947464),TRINITY_DN47553_c1_g1(-1.45114933613),TRINITY_DN48119_c3_g1(-1.56390759546),TRINITY_DN48424_c0_g1(2.49799741095),TRINITY_DN49246_c1_g2(-1.71226205004),TRINITY_DN50014_c0_g1(-1.02212588999),TRINITY_DN51413_c1_g1(-1.05724760208),TRINITY_DN51708_c2_g1…
GO:0000808	origin recognition complex	cellular component	6/2001	14/14612	0.00734	0.202687	TRINITY_DN47609_c3_g5(-1.16805209545),TRINITY_DN48270_c2_g1(-1.79430687381),TRINITY_DN49425_c5_g1(-1.71168444698),TRINITY_DN49425_c5_g3(-1.32854623318),TRINITY_DN52155_c2_g1(-1.64274753521),TRINITY_DN52155_c2_g2(-1.51877768903)
GO:0098687	chromosomal region	cellular component	38/2001	187/14612	0.0075	0.203534	TRINITY_DN37025_c0_g1(-1.28885887281),TRINITY_DN39493_c3_g1(-1.17128363166),TRINITY_DN39661_c2_g3(-2.01004481304),TRINITY_DN39834_c4_g1(-1.13574027085),TRINITY_DN39837_c6_g1(-1.14915833738),TRINITY_DN41502_c1_g1(-1.53157138047),TRINITY_DN41613_c0_g1(-1.32161248013),TRINITY_DN42269_c3_g1(-1.18186606212),TRINITY_DN42868_c4_g4(-1.11431605566),TRINITY_DN43023_c0_g1(-1.10377759204),TRINITY_DN43291_c1_…
GO:0016323	basolateral plasma membrane	cellular component	32/2001	152/14612	0.00795	0.21209	TRINITY_DN37768_c0_g1(-2.06982251855),TRINITY_DN38726_c0_g3(6.50906280981),TRINITY_DN39042_c4_g1(5.06081560951),TRINITY_DN39268_c0_g1(2.00570095655),TRINITY_DN40337_c1_g1(1.77247552981),TRINITY_DN40722_c3_g2(-1.05483833053),TRINITY_DN41457_c1_g3(1.53202589534),TRINITY_DN41653_c0_g1(2.6595809452),TRINITY_DN43074_c0_g1(3.18149894748),TRINITY_DN43272_c2_g1(-2.89604997328),TRINITY_DN43281_c1_g1(-1.85…
GO:0032155	cell division site part	cellular component	13/2001	47/14612	0.00875	0.22493	TRINITY_DN43000_c1_g1(-1.86044793065),TRINITY_DN43549_c1_g2(-1.5103682234),TRINITY_DN43995_c2_g2(-1.00515262597),TRINITY_DN47302_c1_g1(-1.18721947464),TRINITY_DN47553_c1_g1(-1.45114933613),TRINITY_DN48424_c0_g1(2.49799741095),TRINITY_DN49246_c1_g2(-1.71226205004),TRINITY_DN50014_c0_g1(-1.02212588999),TRINITY_DN51413_c1_g1(-1.05724760208),TRINITY_DN51708_c2_g1(-1.47291108399),TRINITY_DN51964_c2_g2…
GO:0032432	actin filament bundle	cellular component	8/2001	23/14612	0.00884	0.22493	TRINITY_DN40799_c1_g5(2.2613503815),TRINITY_DN40814_c1_g1(3.45176964691),TRINITY_DN46071_c0_g1(3.23266920115),TRINITY_DN46838_c1_g1(2.39553028038),TRINITY_DN49963_c0_g1(-2.22620951231),TRINITY_DN51542_c4_g2(3.93498283669),TRINITY_DN52602_c3_g2(1.51884214291),TRINITY_DN52733_c1_g1(1.53818555686)
GO:0044798	nuclear transcription factor complex	cellular component	17/2001	68/14612	0.00886	0.22493	TRINITY_DN39149_c4_g1(-1.29187661307),TRINITY_DN39713_c5_g1(-1.04332663061),TRINITY_DN40907_c3_g2(-1.34109531358),TRINITY_DN41961_c4_g2(-1.29315911884),TRINITY_DN43023_c0_g1(-1.10377759204),TRINITY_DN44860_c5_g2(-1.08968705716),TRINITY_DN45632_c4_g2(-1.78059498779),TRINITY_DN46249_c0_g3(-1.10887294523),TRINITY_DN46279_c0_g1(-1.1968415492),TRINITY_DN47442_c1_g1(-1.05800124841),TRINITY_DN47856_c1_g…
GO:0000439	core TFIIH complex	cellular component	3/2001	4/14612	0.00921	0.226508	TRINITY_DN39713_c5_g1(-1.04332663061),TRINITY_DN46249_c0_g3(-1.10887294523),TRINITY_DN47856_c1_g2(-1.68924310948)
GO:0005697	telomerase holoenzyme complex	cellular component	3/2001	4/14612	0.00921	0.226508	TRINITY_DN43643_c0_g1(-1.01413904329),TRINITY_DN45751_c0_g3(-1.34063330825),TRINITY_DN46538_c0_g1(-1.10791086825)
GO:0005925	focal adhesion	cellular component	36/2001	178/14612	0.00978	0.233715	TRINITY_DN39268_c0_g1(2.00570095655),TRINITY_DN40034_c6_g1(2.60192495925),TRINITY_DN40153_c3_g2(-1.97110510555),TRINITY_DN40465_c6_g4(5.63060293568),TRINITY_DN40615_c1_g1(1.57045529281),TRINITY_DN40799_c1_g5(2.2613503815),TRINITY_DN41953_c3_g2(2.36925037206),TRINITY_DN44053_c5_g2(-1.04577190238),TRINITY_DN44648_c1_g2(-3.0102907215),TRINITY_DN44873_c4_g1(-1.71274284698),TRINITY_DN44904_c2_g2(5.555…
GO:0005604	basement membrane	cellular component	15/2001	58/14612	0.0098	0.233715	TRINITY_DN39268_c0_g1(2.00570095655),TRINITY_DN40937_c1_g4(1.74619410671),TRINITY_DN43972_c0_g1(2.03215520737),TRINITY_DN44216_c2_g2(2.42564947735),TRINITY_DN46680_c2_g1(2.34618729),TRINITY_DN47733_c2_g3(2.49009110582),TRINITY_DN47869_c2_g1(4.1730926301),TRINITY_DN48831_c1_g1(2.12407055488),TRINITY_DN49521_c2_g2(4.18534528871),TRINITY_DN49610_c2_g1(2.38148308368),TRINITY_DN50036_c1_g1(2.211729047…
GO:0031248	protein acetyltransferase complex	cellular component	18/2001	75/14612	0.01115	0.25809	TRINITY_DN39270_c0_g1(-1.0284194454),TRINITY_DN41693_c2_g1(-1.14716054676),TRINITY_DN42269_c3_g1(-1.18186606212),TRINITY_DN42397_c1_g1(-1.01876714986),TRINITY_DN42606_c7_g1(-1.20688174393),TRINITY_DN42914_c1_g1(-1.06267238653),TRINITY_DN45127_c2_g2(-1.09609907962),TRINITY_DN45282_c3_g6(-1.79030896659),TRINITY_DN45507_c2_g2(-1.13945325443),TRINITY_DN45632_c4_g2(-1.78059498779),TRINITY_DN46909_c1_g…
GO:1902493	acetyltransferase complex	cellular component	18/2001	75/14612	0.01115	0.25809	TRINITY_DN39270_c0_g1(-1.0284194454),TRINITY_DN41693_c2_g1(-1.14716054676),TRINITY_DN42269_c3_g1(-1.18186606212),TRINITY_DN42397_c1_g1(-1.01876714986),TRINITY_DN42606_c7_g1(-1.20688174393),TRINITY_DN42914_c1_g1(-1.06267238653),TRINITY_DN45127_c2_g2(-1.09609907962),TRINITY_DN45282_c3_g6(-1.79030896659),TRINITY_DN45507_c2_g2(-1.13945325443),TRINITY_DN45632_c4_g2(-1.78059498779),TRINITY_DN46909_c1_g…
GO:0005924	cell-substrate adherens junction	cellular component	36/2001	180/14612	0.01163	0.265299	TRINITY_DN39268_c0_g1(2.00570095655),TRINITY_DN40034_c6_g1(2.60192495925),TRINITY_DN40153_c3_g2(-1.97110510555),TRINITY_DN40465_c6_g4(5.63060293568),TRINITY_DN40615_c1_g1(1.57045529281),TRINITY_DN40799_c1_g5(2.2613503815),TRINITY_DN41953_c3_g2(2.36925037206),TRINITY_DN44053_c5_g2(-1.04577190238),TRINITY_DN44648_c1_g2(-3.0102907215),TRINITY_DN44873_c4_g1(-1.71274284698),TRINITY_DN44904_c2_g2(5.555…
GO:0016604	nuclear body	cellular component	38/2001	194/14612	0.01355	0.304681	TRINITY_DN38214_c0_g1(-1.35465012851),TRINITY_DN38328_c0_g1(-1.18725917613),TRINITY_DN39332_c6_g1(-1.32331592892),TRINITY_DN39451_c4_g1(-2.03460788861),TRINITY_DN40093_c2_g2(-1.23131273961),TRINITY_DN41191_c6_g2(-1.09641111354),TRINITY_DN41669_c2_g1(-1.13139008818),TRINITY_DN41817_c1_g1(-1.69415826071),TRINITY_DN41830_c6_g3(2.90872712089),TRINITY_DN42263_c1_g2(-1.18226080602),TRINITY_DN42587_c4_g…
GO:0000922	spindle pole	cellular component	18/2001	77/14612	0.01461	0.319391	TRINITY_DN37025_c0_g1(-1.28885887281),TRINITY_DN43291_c1_g1(-1.68610016312),TRINITY_DN43549_c1_g2(-1.5103682234),TRINITY_DN43995_c2_g2(-1.00515262597),TRINITY_DN46262_c1_g1(1.25588097794),TRINITY_DN46635_c0_g1(-1.19259472453),TRINITY_DN47553_c1_g3(-2.43003968265),TRINITY_DN47590_c0_g1(-1.01538171439),TRINITY_DN47632_c1_g1(-1.31210875432),TRINITY_DN48405_c2_g1(-2.15354919707),TRINITY_DN48830_c1_g2…
GO:0044450	microtubule organizing center part	cellular component	18/2001	77/14612	0.01461	0.319391	TRINITY_DN40456_c3_g9(-1.13007836355),TRINITY_DN43788_c2_g2(-1.72425092875),TRINITY_DN43995_c2_g2(-1.00515262597),TRINITY_DN45102_c5_g6(-1.10208052198),TRINITY_DN45469_c0_g2(-1.39389851106),TRINITY_DN45560_c1_g1(-1.07138803838),TRINITY_DN47583_c0_g1(-1.13380238757),TRINITY_DN48136_c1_g1(-1.01122931321),TRINITY_DN48405_c2_g1(-2.15354919707),TRINITY_DN48619_c2_g2(-1.24741983714),TRINITY_DN49571_c0_…
GO:0000178	exosome (RNase complex)	cellular component	6/2001	16/14612	0.01537	0.325503	TRINITY_DN40747_c1_g9(-1.35105749372),TRINITY_DN41780_c2_g3(-1.23509558896),TRINITY_DN43720_c1_g6(-1.09511503532),TRINITY_DN44302_c5_g1(-1.34958448384),TRINITY_DN46721_c5_g8(-1.07667897077),TRINITY_DN48487_c3_g1(-1.04447265937)
GO:1905354	exoribonuclease complex	cellular component	6/2001	16/14612	0.01537	0.325503	TRINITY_DN40747_c1_g9(-1.35105749372),TRINITY_DN41780_c2_g3(-1.23509558896),TRINITY_DN43720_c1_g6(-1.09511503532),TRINITY_DN44302_c5_g1(-1.34958448384),TRINITY_DN46721_c5_g8(-1.07667897077),TRINITY_DN48487_c3_g1(-1.04447265937)
GO:0005663	DNA replication factor C complex	cellular component	4/2001	8/14612	0.01551	0.325503	TRINITY_DN38432_c0_g1(-1.2961770235),TRINITY_DN39123_c0_g1(-1.03064433778),TRINITY_DN51626_c1_g3(-1.19820318659),TRINITY_DN53169_c4_g1(-1.23385356284)
GO:0070160	occluding junction	cellular component	20/2001	89/14612	0.01603	0.33199	TRINITY_DN37768_c0_g1(-2.06982251855),TRINITY_DN38956_c8_g1(2.38510224633),TRINITY_DN39006_c4_g2(3.01293510293),TRINITY_DN40722_c3_g2(-1.05483833053),TRINITY_DN40940_c0_g1(-1.32528547801),TRINITY_DN40945_c1_g1(-1.44148178928),TRINITY_DN41817_c1_g1(-1.69415826071),TRINITY_DN43281_c1_g1(-1.85757255221),TRINITY_DN45752_c0_g3(1.60620808213),TRINITY_DN45912_c3_g1(5.99516963399),TRINITY_DN47302_c1_g1(-…
GO:0000775	chromosome, centromeric region	cellular component	23/2001	107/14612	0.0174	0.35085	TRINITY_DN37025_c0_g1(-1.28885887281),TRINITY_DN39493_c3_g1(-1.17128363166),TRINITY_DN39661_c2_g3(-2.01004481304),TRINITY_DN39834_c4_g1(-1.13574027085),TRINITY_DN41613_c0_g1(-1.32161248013),TRINITY_DN42868_c4_g4(-1.11431605566),TRINITY_DN43291_c1_g1(-1.68610016312),TRINITY_DN43425_c6_g1(-1.32915706951),TRINITY_DN45239_c3_g3(2.62091775232),TRINITY_DN45282_c3_g6(-1.79030896659),TRINITY_DN45824_c2_g…
GO:0005827	polar microtubule	cellular component	2/2001	2/14612	0.01875	0.35085	TRINITY_DN50014_c0_g1(-1.02212588999),TRINITY_DN50020_c2_g3(-1.08376497181)
GO:0042612	MHC class I protein complex	cellular component	2/2001	2/14612	0.01875	0.35085	TRINITY_DN51600_c0_g1(2.51300040708),TRINITY_DN51600_c0_g4(1.91886413108)
GO:0043020	NADPH oxidase complex	cellular component	2/2001	2/14612	0.01875	0.35085	TRINITY_DN40465_c6_g4(5.63060293568),TRINITY_DN48448_c3_g1(3.78686697929)
GO:0070522	ERCC4-ERCC1 complex	cellular component	2/2001	2/14612	0.01875	0.35085	TRINITY_DN43023_c0_g1(-1.10377759204),TRINITY_DN46627_c1_g1(-1.1091246873)
GO:0071007	U2-type catalytic step 2 spliceosome	cellular component	2/2001	2/14612	0.01875	0.35085	TRINITY_DN40480_c0_g5(-1.63386261964),TRINITY_DN41791_c1_g2(-1.7999976046)
GO:0071595	Nem1-Spo7 phosphatase complex	cellular component	2/2001	2/14612	0.01875	0.35085	TRINITY_DN42861_c6_g1(-1.0122279422),TRINITY_DN46537_c0_g1(-1.45675581676)
GO:0030055	cell-substrate junction	cellular component	36/2001	186/14612	0.01896	0.35085	TRINITY_DN39268_c0_g1(2.00570095655),TRINITY_DN40034_c6_g1(2.60192495925),TRINITY_DN40153_c3_g2(-1.97110510555),TRINITY_DN40465_c6_g4(5.63060293568),TRINITY_DN40615_c1_g1(1.57045529281),TRINITY_DN40799_c1_g5(2.2613503815),TRINITY_DN41953_c3_g2(2.36925037206),TRINITY_DN44053_c5_g2(-1.04577190238),TRINITY_DN44648_c1_g2(-3.0102907215),TRINITY_DN44873_c4_g1(-1.71274284698),TRINITY_DN44904_c2_g2(5.555…
GO:0030684	preribosome	cellular component	14/2001	57/14612	0.01936	0.35085	TRINITY_DN33047_c1_g1(-1.27900243231),TRINITY_DN38025_c0_g1(-1.67908305849),TRINITY_DN38291_c0_g1(4.05136033294),TRINITY_DN40093_c2_g2(-1.23131273961),TRINITY_DN41454_c2_g1(-1.61656662101),TRINITY_DN42435_c3_g3(-1.03529161095),TRINITY_DN42959_c2_g1(-1.00149034569),TRINITY_DN43830_c3_g3(-1.10872584422),TRINITY_DN48460_c0_g2(-1.02626954514),TRINITY_DN49508_c3_g1(1.40986054917),TRINITY_DN50486_c1_g2…
GO:0000123	histone acetyltransferase complex	cellular component	16/2001	68/14612	0.01938	0.35085	TRINITY_DN39270_c0_g1(-1.0284194454),TRINITY_DN41693_c2_g1(-1.14716054676),TRINITY_DN42269_c3_g1(-1.18186606212),TRINITY_DN42397_c1_g1(-1.01876714986),TRINITY_DN42914_c1_g1(-1.06267238653),TRINITY_DN45127_c2_g2(-1.09609907962),TRINITY_DN45282_c3_g6(-1.79030896659),TRINITY_DN45632_c4_g2(-1.78059498779),TRINITY_DN46909_c1_g1(-1.00892478636),TRINITY_DN48677_c1_g1(-1.10759780212),TRINITY_DN48885_c5_g…
GO:0005700	polytene chromosome	cellular component	19/2001	85/14612	0.01962	0.35085	TRINITY_DN39837_c6_g1(-1.14915833738),TRINITY_DN41525_c1_g1(-1.55483444972),TRINITY_DN41858_c4_g2(-1.66269545426),TRINITY_DN42269_c3_g1(-1.18186606212),TRINITY_DN43285_c3_g7(1.60589932811),TRINITY_DN43447_c1_g1(1.68693900891),TRINITY_DN45086_c4_g2(-1.46553279979),TRINITY_DN45642_c1_g1(-1.18244764429),TRINITY_DN45655_c0_g1(-1.17789787347),TRINITY_DN46320_c1_g1(-1.11688775488),TRINITY_DN46436_c4_g1…
GO:0031201	SNARE complex	cellular component	9/2001	31/14612	0.01982	0.35085	TRINITY_DN37319_c0_g1(5.5488734008),TRINITY_DN39109_c3_g2(-1.10353587818),TRINITY_DN39600_c2_g4(-1.01082747723),TRINITY_DN40465_c6_g2(-1.27383501433),TRINITY_DN43786_c4_g1(-1.0761841434),TRINITY_DN48345_c0_g3(-1.17701770099),TRINITY_DN49995_c2_g1(-1.0015178731),TRINITY_DN52133_c7_g2(-1.46549990291),TRINITY_DN52513_c6_g2(-1.63241328334)
GO:0005656	nuclear pre-replicative complex	cellular component	3/2001	5/14612	0.02067	0.35085	TRINITY_DN49425_c5_g3(-1.32854623318),TRINITY_DN52155_c2_g1(-1.64274753521),TRINITY_DN52155_c2_g2(-1.51877768903)
GO:0019908	nuclear cyclin-dependent protein kinase holoenzyme complex	cellular component	3/2001	5/14612	0.02067	0.35085	TRINITY_DN43807_c1_g1(-1.71594397717),TRINITY_DN44860_c5_g2(-1.08968705716),TRINITY_DN46436_c4_g1(-1.02172934746)
GO:0036387	pre-replicative complex	cellular component	3/2001	5/14612	0.02067	0.35085	TRINITY_DN49425_c5_g3(-1.32854623318),TRINITY_DN52155_c2_g1(-1.64274753521),TRINITY_DN52155_c2_g2(-1.51877768903)
GO:0090576	RNA polymerase III transcription factor complex	cellular component	3/2001	5/14612	0.02067	0.35085	TRINITY_DN40907_c3_g2(-1.34109531358),TRINITY_DN47442_c1_g1(-1.05800124841),TRINITY_DN50383_c1_g2(-1.59013468689)
GO:0005578	proteinaceous extracellular matrix	cellular component	35/2001	181/14612	0.02073	0.35085	TRINITY_DN37924_c0_g1(-1.01753095439),TRINITY_DN39268_c0_g1(2.00570095655),TRINITY_DN39334_c0_g1(2.71392670872),TRINITY_DN40494_c0_g1(-1.33786604872),TRINITY_DN40937_c1_g4(1.74619410671),TRINITY_DN41643_c0_g1(2.69029645461),TRINITY_DN42920_c5_g1(6.47952988574),TRINITY_DN43699_c2_g2(2.61731134504),TRINITY_DN43972_c0_g1(2.03215520737),TRINITY_DN44216_c2_g2(2.42564947735),TRINITY_DN44332_c5_g2(2.313…
GO:0044452	nucleolar part	cellular component	12/2001	47/14612	0.02179	0.364867	TRINITY_DN37565_c0_g1(-1.18275202453),TRINITY_DN39427_c0_g1(-1.27799391984),TRINITY_DN39506_c4_g8(-1.3853082165),TRINITY_DN40093_c2_g2(-1.23131273961),TRINITY_DN42174_c1_g3(-1.46984414425),TRINITY_DN42748_c3_g4(-1.12807235418),TRINITY_DN42959_c2_g1(-1.00149034569),TRINITY_DN43761_c3_g3(-1.51610258687),TRINITY_DN44951_c5_g2(-1.14796611905),TRINITY_DN45612_c2_g1(-1.03890073818),TRINITY_DN48460_c0_g…
GO:0000176	nuclear exosome (RNase complex)	cellular component	5/2001	13/14612	0.02378	0.381099	TRINITY_DN40747_c1_g9(-1.35105749372),TRINITY_DN41780_c2_g3(-1.23509558896),TRINITY_DN43720_c1_g6(-1.09511503532),TRINITY_DN44302_c5_g1(-1.34958448384),TRINITY_DN46721_c5_g8(-1.07667897077)
GO:0000177	cytoplasmic exosome (RNase complex)	cellular component	5/2001	13/14612	0.02378	0.381099	TRINITY_DN40747_c1_g9(-1.35105749372),TRINITY_DN43720_c1_g6(-1.09511503532),TRINITY_DN44302_c5_g1(-1.34958448384),TRINITY_DN46721_c5_g8(-1.07667897077),TRINITY_DN48487_c3_g1(-1.04447265937)
GO:0005736	DNA-directed RNA polymerase I complex	cellular component	5/2001	13/14612	0.02378	0.381099	TRINITY_DN37565_c0_g1(-1.18275202453),TRINITY_DN39427_c0_g1(-1.27799391984),TRINITY_DN39506_c4_g8(-1.3853082165),TRINITY_DN42174_c1_g3(-1.46984414425),TRINITY_DN42748_c3_g4(-1.12807235418)
GO:0097225	sperm midpiece	cellular component	5/2001	13/14612	0.02378	0.381099	TRINITY_DN40898_c5_g3(-1.15140781868),TRINITY_DN50146_c0_g1(-2.35313374953),TRINITY_DN50146_c0_g2(-2.12708235602),TRINITY_DN50218_c1_g1(1.65714068854),TRINITY_DN52295_c3_g1(-1.90261834971)
GO:0005814	centriole	cellular component	13/2001	53/14612	0.02397	0.381099	TRINITY_DN40456_c3_g9(-1.13007836355),TRINITY_DN43788_c2_g2(-1.72425092875),TRINITY_DN45102_c5_g6(-1.10208052198),TRINITY_DN45469_c0_g2(-1.39389851106),TRINITY_DN45560_c1_g1(-1.07138803838),TRINITY_DN47583_c0_g1(-1.13380238757),TRINITY_DN48136_c1_g1(-1.01122931321),TRINITY_DN48405_c2_g1(-2.15354919707),TRINITY_DN50014_c0_g1(-1.02212588999),TRINITY_DN50272_c0_g2(-1.49036572982),TRINITY_DN50274_c2_…
GO:0000242	pericentriolar material	cellular component	4/2001	9/14612	0.02493	0.384704	TRINITY_DN47583_c0_g1(-1.13380238757),TRINITY_DN48619_c2_g2(-1.24741983714),TRINITY_DN49571_c0_g3(-1.15325330821),TRINITY_DN50272_c0_g2(-1.49036572982)
GO:0005575	cellular_component	cellular component	2001/2001	14612/14612	1	1	TRINITY_DN15658_c0_g1(-1.87098438594),TRINITY_DN24802_c0_g2(5.486924343),TRINITY_DN31054_c0_g1(-1.16106395054),TRINITY_DN33047_c1_g1(-1.27900243231),TRINITY_DN33993_c0_g2(4.57585451797),TRINITY_DN35294_c0_g1(-1.21655475977),TRINITY_DN35506_c0_g1(2.38129400485),TRINITY_DN35584_c0_g1(4.7391046568),TRINITY_DN36072_c0_g1(-1.84358983813),TRINITY_DN36169_c0_g1(5.69562985659),TRINITY_DN36419_c0_g1(6.168…	TRINITY_DN45497_c5_g3(-1.88785250004),TRINITY_DN45501_c1_g1(3.0487252313),TRINITY_DN45505_c2_g1(-1.25997878264),TRINITY_DN45507_c2_g1(-1.44809092153),TRINITY_DN45507_c2_g2(-1.13945325443),TRINITY_DN45513_c0_g1(3.42475217704),TRINITY_DN45525_c1_g1(-1.3328167202),TRINITY_DN45525_c1_g2(-1.14142264666),TRINITY_DN45532_c2_g2(-1.5468803449),TRINITY_DN45560_c1_g1(-1.07138803838),TRINITY_DN45562_c7_g1(-1…	TRINITY_DN51599_c3_g2(-1.18144488836),TRINITY_DN51600_c0_g1(2.51300040708),TRINITY_DN51600_c0_g4(1.91886413108),TRINITY_DN51600_c1_g1(-2.01434316495),TRINITY_DN51606_c1_g1(-1.32922953504),TRINITY_DN51606_c2_g4(-1.0894561657),TRINITY_DN51607_c1_g1(-1.4159987246),TRINITY_DN51608_c6_g2(2.38136442681),TRINITY_DN51614_c4_g1(-1.57892690269),TRINITY_DN51623_c5_g2(-1.0109602422),TRINITY_DN51626_c1_g3(-1.…
GO:0005515	protein binding	molecular function	387/1896	2529/16999	2.9e-12	9.9093e-09	TRINITY_DN30594_c0_g2(2.35289213366),TRINITY_DN37025_c0_g1(-1.28885887281),TRINITY_DN37319_c0_g1(5.5488734008),TRINITY_DN37649_c0_g1(-1.25129332073),TRINITY_DN37875_c0_g1(2.2872079402),TRINITY_DN38201_c2_g2(4.61147497091),TRINITY_DN38214_c0_g1(-1.35465012851),TRINITY_DN38475_c0_g1(-1.52787601668),TRINITY_DN38561_c3_g1(2.58019098726),TRINITY_DN38726_c0_g3(6.50906280981),TRINITY_DN38744_c0_g1(2.705…
GO:0043167	ion binding	molecular function	925/1896	7234/16999	3.9e-09	6.66315e-06	TRINITY_DN35294_c0_g1(-1.21655475977),TRINITY_DN35506_c0_g1(2.38129400485),TRINITY_DN35722_c0_g1(3.55301970318),TRINITY_DN36767_c0_g1(4.84085557264),TRINITY_DN37025_c0_g1(-1.28885887281),TRINITY_DN37267_c0_g1(-1.06137813014),TRINITY_DN37649_c0_g1(-1.25129332073),TRINITY_DN37664_c0_g1(-1.78332882827),TRINITY_DN37692_c0_g1(3.85182980198),TRINITY_DN37735_c0_g1(4.46413178442),TRINITY_DN37768_c0_g1(-2…	TRINITY_DN52568_c3_g1(-1.2891951001),TRINITY_DN52568_c3_g7(-1.72982950261),TRINITY_DN52579_c1_g1(2.92389963664),TRINITY_DN52583_c1_g1(2.98123147367),TRINITY_DN52587_c2_g2(2.34484444393),TRINITY_DN52592_c0_g1(-1.4415285328),TRINITY_DN52601_c1_g1(-2.38294504237),TRINITY_DN52602_c3_g2(1.51884214291),TRINITY_DN52625_c1_g1(3.12552910764),TRINITY_DN52664_c0_g2(-2.03035930115),TRINITY_DN52690_c1_g6(-1.7…
GO:0005200	structural constituent of cytoskeleton	molecular function	33/1896	114/16999	1.6e-07	0.00018224	TRINITY_DN37564_c0_g1(2.27391572672),TRINITY_DN38066_c0_g1(1.85671086483),TRINITY_DN40722_c3_g2(-1.05483833053),TRINITY_DN40808_c0_g3(3.49517493696),TRINITY_DN40808_c0_g4(3.78830455329),TRINITY_DN43408_c2_g4(-1.55271863456),TRINITY_DN43995_c2_g2(-1.00515262597),TRINITY_DN44091_c1_g1(2.58128350819),TRINITY_DN44091_c1_g4(3.32664577857),TRINITY_DN44091_c1_g5(1.68058049047),TRINITY_DN44091_c1_g8(-1.1…
GO:0030414	peptidase inhibitor activity	molecular function	45/1896	193/16999	1.1e-06	0.00075174	TRINITY_DN34728_c0_g1(3.3515088671),TRINITY_DN37907_c0_g1(3.69355873681),TRINITY_DN38376_c3_g1(3.86427895792),TRINITY_DN38900_c2_g1(-1.62650896923),TRINITY_DN39239_c3_g1(2.51872680307),TRINITY_DN39467_c0_g1(7.87996186437),TRINITY_DN39565_c0_g3(2.45183412539),TRINITY_DN40492_c1_g7(4.26884968587),TRINITY_DN40692_c3_g1(2.26510253389),TRINITY_DN40814_c1_g1(3.45176964691),TRINITY_DN41040_c0_g4(2.97419…
GO:0030234	enzyme regulator activity	molecular function	97/1896	539/16999	1.1e-06	0.00075174	TRINITY_DN34728_c0_g1(3.3515088671),TRINITY_DN37907_c0_g1(3.69355873681),TRINITY_DN38376_c3_g1(3.86427895792),TRINITY_DN38900_c2_g1(-1.62650896923),TRINITY_DN39096_c5_g1(-1.01742543825),TRINITY_DN39239_c3_g1(2.51872680307),TRINITY_DN39332_c6_g1(-1.32331592892),TRINITY_DN39467_c0_g1(7.87996186437),TRINITY_DN39565_c0_g3(2.45183412539),TRINITY_DN39905_c1_g2(-1.27423303736),TRINITY_DN40274_c2_g1(2.19…
GO:0061134	peptidase regulator activity	molecular function	47/1896	208/16999	1.6e-06	0.0009112	TRINITY_DN34728_c0_g1(3.3515088671),TRINITY_DN37907_c0_g1(3.69355873681),TRINITY_DN38376_c3_g1(3.86427895792),TRINITY_DN38900_c2_g1(-1.62650896923),TRINITY_DN39239_c3_g1(2.51872680307),TRINITY_DN39467_c0_g1(7.87996186437),TRINITY_DN39565_c0_g3(2.45183412539),TRINITY_DN40492_c1_g7(4.26884968587),TRINITY_DN40692_c3_g1(2.26510253389),TRINITY_DN40814_c1_g1(3.45176964691),TRINITY_DN41040_c0_g4(2.97419…
GO:0016462	pyrophosphatase activity	molecular function	139/1896	865/16999	4.6e-06	0.00177684	TRINITY_DN37267_c0_g1(-1.06137813014),TRINITY_DN37768_c0_g1(-2.06982251855),TRINITY_DN38355_c0_g1(3.26217808633),TRINITY_DN38432_c0_g1(-1.2961770235),TRINITY_DN38647_c0_g1(-1.23748262761),TRINITY_DN39123_c0_g1(-1.03064433778),TRINITY_DN39508_c7_g1(-2.67537802551),TRINITY_DN39600_c1_g2(-1.11226676776),TRINITY_DN39661_c2_g3(-2.01004481304),TRINITY_DN39713_c5_g1(-1.04332663061),TRINITY_DN39752_c2_g4…
GO:0016818	hydrolase activity, acting on acid anhydrides, in phosphorus-containing anhydrides	molecular function	139/1896	866/16999	4.9e-06	0.00177684	TRINITY_DN37267_c0_g1(-1.06137813014),TRINITY_DN37768_c0_g1(-2.06982251855),TRINITY_DN38355_c0_g1(3.26217808633),TRINITY_DN38432_c0_g1(-1.2961770235),TRINITY_DN38647_c0_g1(-1.23748262761),TRINITY_DN39123_c0_g1(-1.03064433778),TRINITY_DN39508_c7_g1(-2.67537802551),TRINITY_DN39600_c1_g2(-1.11226676776),TRINITY_DN39661_c2_g3(-2.01004481304),TRINITY_DN39713_c5_g1(-1.04332663061),TRINITY_DN39752_c2_g4…
GO:0016817	hydrolase activity, acting on acid anhydrides	molecular function	139/1896	867/16999	5.2e-06	0.00177684	TRINITY_DN37267_c0_g1(-1.06137813014),TRINITY_DN37768_c0_g1(-2.06982251855),TRINITY_DN38355_c0_g1(3.26217808633),TRINITY_DN38432_c0_g1(-1.2961770235),TRINITY_DN38647_c0_g1(-1.23748262761),TRINITY_DN39123_c0_g1(-1.03064433778),TRINITY_DN39508_c7_g1(-2.67537802551),TRINITY_DN39600_c1_g2(-1.11226676776),TRINITY_DN39661_c2_g3(-2.01004481304),TRINITY_DN39713_c5_g1(-1.04332663061),TRINITY_DN39752_c2_g4…
GO:0003924	GTPase activity	molecular function	45/1896	204/16999	5.2e-06	0.00177684	TRINITY_DN38355_c0_g1(3.26217808633),TRINITY_DN38647_c0_g1(-1.23748262761),TRINITY_DN39815_c2_g2(-2.37314850102),TRINITY_DN40153_c3_g2(-1.97110510555),TRINITY_DN40226_c0_g2(1.67968514286),TRINITY_DN40287_c2_g1(-1.09879693182),TRINITY_DN40773_c3_g3(-1.27394299366),TRINITY_DN40801_c0_g5(-2.30066428975),TRINITY_DN40808_c0_g3(3.49517493696),TRINITY_DN40808_c0_g4(3.78830455329),TRINITY_DN41018_c5_g1(-…
GO:0036094	small molecule binding	molecular function	361/1896	2635/16999	5.9e-06	0.00183275	TRINITY_DN35722_c0_g1(3.55301970318),TRINITY_DN37025_c0_g1(-1.28885887281),TRINITY_DN37267_c0_g1(-1.06137813014),TRINITY_DN37768_c0_g1(-2.06982251855),TRINITY_DN38355_c0_g1(3.26217808633),TRINITY_DN38421_c0_g1(-1.57590391787),TRINITY_DN38432_c0_g1(-1.2961770235),TRINITY_DN38561_c3_g1(2.58019098726),TRINITY_DN38647_c0_g1(-1.23748262761),TRINITY_DN38971_c0_g1(-1.05878225868),TRINITY_DN39123_c0_g1(-…
GO:0004857	enzyme inhibitor activity	molecular function	54/1896	264/16999	7e-06	0.00199325	TRINITY_DN34728_c0_g1(3.3515088671),TRINITY_DN37907_c0_g1(3.69355873681),TRINITY_DN38376_c3_g1(3.86427895792),TRINITY_DN38900_c2_g1(-1.62650896923),TRINITY_DN39239_c3_g1(2.51872680307),TRINITY_DN39332_c6_g1(-1.32331592892),TRINITY_DN39467_c0_g1(7.87996186437),TRINITY_DN39565_c0_g3(2.45183412539),TRINITY_DN40492_c1_g7(4.26884968587),TRINITY_DN40692_c3_g1(2.26510253389),TRINITY_DN40760_c2_g4(-1.380…
GO:0019899	enzyme binding	molecular function	123/1896	757/16999	9.7e-06	0.0025058	TRINITY_DN37025_c0_g1(-1.28885887281),TRINITY_DN37649_c0_g1(-1.25129332073),TRINITY_DN39837_c6_g1(-1.14915833738),TRINITY_DN40027_c2_g1(2.37677212675),TRINITY_DN40093_c2_g2(-1.23131273961),TRINITY_DN40228_c3_g2(-2.09838468869),TRINITY_DN40281_c2_g6(-1.13158237485),TRINITY_DN40674_c6_g3(2.25869427561),TRINITY_DN40886_c3_g3(-1.12109550355),TRINITY_DN41350_c2_g1(-1.00737664243),TRINITY_DN41454_c2_g3…
GO:0000166	nucleotide binding	molecular function	328/1896	2380/16999	1.1e-05	0.0025058	TRINITY_DN35722_c0_g1(3.55301970318),TRINITY_DN37025_c0_g1(-1.28885887281),TRINITY_DN37267_c0_g1(-1.06137813014),TRINITY_DN37768_c0_g1(-2.06982251855),TRINITY_DN38355_c0_g1(3.26217808633),TRINITY_DN38421_c0_g1(-1.57590391787),TRINITY_DN38432_c0_g1(-1.2961770235),TRINITY_DN38561_c3_g1(2.58019098726),TRINITY_DN38647_c0_g1(-1.23748262761),TRINITY_DN38971_c0_g1(-1.05878225868),TRINITY_DN39123_c0_g1(-…
GO:1901265	nucleoside phosphate binding	molecular function	328/1896	2380/16999	1.1e-05	0.0025058	TRINITY_DN35722_c0_g1(3.55301970318),TRINITY_DN37025_c0_g1(-1.28885887281),TRINITY_DN37267_c0_g1(-1.06137813014),TRINITY_DN37768_c0_g1(-2.06982251855),TRINITY_DN38355_c0_g1(3.26217808633),TRINITY_DN38421_c0_g1(-1.57590391787),TRINITY_DN38432_c0_g1(-1.2961770235),TRINITY_DN38561_c3_g1(2.58019098726),TRINITY_DN38647_c0_g1(-1.23748262761),TRINITY_DN38971_c0_g1(-1.05878225868),TRINITY_DN39123_c0_g1(-…
GO:0004866	endopeptidase inhibitor activity	molecular function	38/1896	167/16999	1.3e-05	0.00269763	TRINITY_DN34728_c0_g1(3.3515088671),TRINITY_DN37907_c0_g1(3.69355873681),TRINITY_DN38900_c2_g1(-1.62650896923),TRINITY_DN39239_c3_g1(2.51872680307),TRINITY_DN39565_c0_g3(2.45183412539),TRINITY_DN40492_c1_g7(4.26884968587),TRINITY_DN40692_c3_g1(2.26510253389),TRINITY_DN40814_c1_g1(3.45176964691),TRINITY_DN41040_c0_g4(2.97419102431),TRINITY_DN41349_c2_g4(-1.29735686044),TRINITY_DN42268_c0_g1(2.4883…
GO:0017076	purine nucleotide binding	molecular function	267/1896	1890/16999	1.4e-05	0.00269763	TRINITY_DN35722_c0_g1(3.55301970318),TRINITY_DN37025_c0_g1(-1.28885887281),TRINITY_DN37267_c0_g1(-1.06137813014),TRINITY_DN37768_c0_g1(-2.06982251855),TRINITY_DN38355_c0_g1(3.26217808633),TRINITY_DN38421_c0_g1(-1.57590391787),TRINITY_DN38432_c0_g1(-1.2961770235),TRINITY_DN38561_c3_g1(2.58019098726),TRINITY_DN38647_c0_g1(-1.23748262761),TRINITY_DN39123_c0_g1(-1.03064433778),TRINITY_DN39123_c0_g2(3…
GO:0098772	molecular function regulator	molecular function	119/1896	734/16999	1.5e-05	0.00269763	TRINITY_DN34728_c0_g1(3.3515088671),TRINITY_DN37907_c0_g1(3.69355873681),TRINITY_DN38201_c2_g2(4.61147497091),TRINITY_DN38376_c3_g1(3.86427895792),TRINITY_DN38900_c2_g1(-1.62650896923),TRINITY_DN39096_c5_g1(-1.01742543825),TRINITY_DN39239_c3_g1(2.51872680307),TRINITY_DN39332_c6_g1(-1.32331592892),TRINITY_DN39467_c0_g1(7.87996186437),TRINITY_DN39565_c0_g3(2.45183412539),TRINITY_DN39905_c1_g2(-1.27…
GO:0032555	purine ribonucleotide binding	molecular function	266/1896	1885/16999	1.5e-05	0.00269763	TRINITY_DN35722_c0_g1(3.55301970318),TRINITY_DN37025_c0_g1(-1.28885887281),TRINITY_DN37267_c0_g1(-1.06137813014),TRINITY_DN37768_c0_g1(-2.06982251855),TRINITY_DN38355_c0_g1(3.26217808633),TRINITY_DN38421_c0_g1(-1.57590391787),TRINITY_DN38432_c0_g1(-1.2961770235),TRINITY_DN38561_c3_g1(2.58019098726),TRINITY_DN38647_c0_g1(-1.23748262761),TRINITY_DN39123_c0_g1(-1.03064433778),TRINITY_DN39123_c0_g2(3…
GO:0043236	laminin binding	molecular function	5/1896	5/16999	1.7e-05	0.00276614	TRINITY_DN45819_c5_g1(3.75045445707),TRINITY_DN47869_c2_g1(4.1730926301),TRINITY_DN48831_c1_g1(2.12407055488),TRINITY_DN50736_c0_g1(2.23098224189),TRINITY_DN51892_c2_g2(-1.5481346153)
GO:0017111	nucleoside-triphosphatase activity	molecular function	130/1896	819/16999	1.7e-05	0.00276614	TRINITY_DN37267_c0_g1(-1.06137813014),TRINITY_DN37768_c0_g1(-2.06982251855),TRINITY_DN38355_c0_g1(3.26217808633),TRINITY_DN38432_c0_g1(-1.2961770235),TRINITY_DN38647_c0_g1(-1.23748262761),TRINITY_DN39123_c0_g1(-1.03064433778),TRINITY_DN39600_c1_g2(-1.11226676776),TRINITY_DN39661_c2_g3(-2.01004481304),TRINITY_DN39713_c5_g1(-1.04332663061),TRINITY_DN39752_c2_g4(-1.1556331444),TRINITY_DN39802_c6_g1(…
GO:0035639	purine ribonucleoside triphosphate binding	molecular function	263/1896	1865/16999	1.8e-05	0.00279573	TRINITY_DN35722_c0_g1(3.55301970318),TRINITY_DN37025_c0_g1(-1.28885887281),TRINITY_DN37267_c0_g1(-1.06137813014),TRINITY_DN37768_c0_g1(-2.06982251855),TRINITY_DN38355_c0_g1(3.26217808633),TRINITY_DN38421_c0_g1(-1.57590391787),TRINITY_DN38432_c0_g1(-1.2961770235),TRINITY_DN38561_c3_g1(2.58019098726),TRINITY_DN38647_c0_g1(-1.23748262761),TRINITY_DN39123_c0_g1(-1.03064433778),TRINITY_DN39123_c0_g2(3…
GO:0061135	endopeptidase regulator activity	molecular function	38/1896	171/16999	2.3e-05	0.003417	TRINITY_DN34728_c0_g1(3.3515088671),TRINITY_DN37907_c0_g1(3.69355873681),TRINITY_DN38900_c2_g1(-1.62650896923),TRINITY_DN39239_c3_g1(2.51872680307),TRINITY_DN39565_c0_g3(2.45183412539),TRINITY_DN40492_c1_g7(4.26884968587),TRINITY_DN40692_c3_g1(2.26510253389),TRINITY_DN40814_c1_g1(3.45176964691),TRINITY_DN41040_c0_g4(2.97419102431),TRINITY_DN41349_c2_g4(-1.29735686044),TRINITY_DN42268_c0_g1(2.4883…
GO:0032549	ribonucleoside binding	molecular function	67/1896	367/16999	3.2e-05	0.00451044	TRINITY_DN35722_c0_g1(3.55301970318),TRINITY_DN38355_c0_g1(3.26217808633),TRINITY_DN38647_c0_g1(-1.23748262761),TRINITY_DN39427_c0_g1(-1.27799391984),TRINITY_DN39815_c2_g2(-2.37314850102),TRINITY_DN39973_c1_g3(-2.20052707198),TRINITY_DN39997_c3_g1(2.87363416804),TRINITY_DN40153_c3_g2(-1.97110510555),TRINITY_DN40226_c0_g2(1.67968514286),TRINITY_DN40287_c2_g1(-1.09879693182),TRINITY_DN40773_c3_g3(-…
GO:0032553	ribonucleotide binding	molecular function	267/1896	1913/16999	3.3e-05	0.00451044	TRINITY_DN35722_c0_g1(3.55301970318),TRINITY_DN37025_c0_g1(-1.28885887281),TRINITY_DN37267_c0_g1(-1.06137813014),TRINITY_DN37768_c0_g1(-2.06982251855),TRINITY_DN38355_c0_g1(3.26217808633),TRINITY_DN38421_c0_g1(-1.57590391787),TRINITY_DN38432_c0_g1(-1.2961770235),TRINITY_DN38561_c3_g1(2.58019098726),TRINITY_DN38647_c0_g1(-1.23748262761),TRINITY_DN39123_c0_g1(-1.03064433778),TRINITY_DN39123_c0_g2(3…
GO:0001882	nucleoside binding	molecular function	67/1896	370/16999	4.1e-05	0.00538835	TRINITY_DN35722_c0_g1(3.55301970318),TRINITY_DN38355_c0_g1(3.26217808633),TRINITY_DN38647_c0_g1(-1.23748262761),TRINITY_DN39427_c0_g1(-1.27799391984),TRINITY_DN39815_c2_g2(-2.37314850102),TRINITY_DN39973_c1_g3(-2.20052707198),TRINITY_DN39997_c3_g1(2.87363416804),TRINITY_DN40153_c3_g2(-1.97110510555),TRINITY_DN40226_c0_g2(1.67968514286),TRINITY_DN40287_c2_g1(-1.09879693182),TRINITY_DN40773_c3_g3(-…
GO:0046872	metal ion binding	molecular function	681/1896	5422/16999	4.3e-05	0.00544189	TRINITY_DN35294_c0_g1(-1.21655475977),TRINITY_DN35506_c0_g1(2.38129400485),TRINITY_DN36767_c0_g1(4.84085557264),TRINITY_DN37025_c0_g1(-1.28885887281),TRINITY_DN37649_c0_g1(-1.25129332073),TRINITY_DN37664_c0_g1(-1.78332882827),TRINITY_DN37692_c0_g1(3.85182980198),TRINITY_DN37735_c0_g1(4.46413178442),TRINITY_DN37768_c0_g1(-2.06982251855),TRINITY_DN38171_c0_g1(2.34081752955),TRINITY_DN38250_c1_g1(3.…
GO:0097367	carbohydrate derivative binding	molecular function	300/1896	2195/16999	5.2e-05	0.00634586	TRINITY_DN35722_c0_g1(3.55301970318),TRINITY_DN37025_c0_g1(-1.28885887281),TRINITY_DN37267_c0_g1(-1.06137813014),TRINITY_DN37530_c0_g3(3.65828368256),TRINITY_DN37768_c0_g1(-2.06982251855),TRINITY_DN38355_c0_g1(3.26217808633),TRINITY_DN38421_c0_g1(-1.57590391787),TRINITY_DN38432_c0_g1(-1.2961770235),TRINITY_DN38561_c3_g1(2.58019098726),TRINITY_DN38647_c0_g1(-1.23748262761),TRINITY_DN39123_c0_g1(-1…
GO:0004867	serine-type endopeptidase inhibitor activity	molecular function	26/1896	104/16999	5.5e-05	0.0063931	TRINITY_DN34728_c0_g1(3.3515088671),TRINITY_DN37907_c0_g1(3.69355873681),TRINITY_DN38900_c2_g1(-1.62650896923),TRINITY_DN39239_c3_g1(2.51872680307),TRINITY_DN39565_c0_g3(2.45183412539),TRINITY_DN40492_c1_g7(4.26884968587),TRINITY_DN41040_c0_g4(2.97419102431),TRINITY_DN41349_c2_g4(-1.29735686044),TRINITY_DN42268_c0_g1(2.48835124026),TRINITY_DN42530_c0_g1(3.65995679007),TRINITY_DN43168_c6_g1(6.8270…
GO:0005525	GTP binding	molecular function	65/1896	360/16999	5.8e-05	0.0063931	TRINITY_DN35722_c0_g1(3.55301970318),TRINITY_DN38355_c0_g1(3.26217808633),TRINITY_DN38647_c0_g1(-1.23748262761),TRINITY_DN39815_c2_g2(-2.37314850102),TRINITY_DN39973_c1_g3(-2.20052707198),TRINITY_DN39997_c3_g1(2.87363416804),TRINITY_DN40153_c3_g2(-1.97110510555),TRINITY_DN40226_c0_g2(1.67968514286),TRINITY_DN40287_c2_g1(-1.09879693182),TRINITY_DN40773_c3_g3(-1.27394299366),TRINITY_DN40801_c0_g5(-…
GO:0032550	purine ribonucleoside binding	molecular function	65/1896	360/16999	5.8e-05	0.0063931	TRINITY_DN35722_c0_g1(3.55301970318),TRINITY_DN38355_c0_g1(3.26217808633),TRINITY_DN38647_c0_g1(-1.23748262761),TRINITY_DN39815_c2_g2(-2.37314850102),TRINITY_DN39973_c1_g3(-2.20052707198),TRINITY_DN39997_c3_g1(2.87363416804),TRINITY_DN40153_c3_g2(-1.97110510555),TRINITY_DN40226_c0_g2(1.67968514286),TRINITY_DN40287_c2_g1(-1.09879693182),TRINITY_DN40773_c3_g3(-1.27394299366),TRINITY_DN40801_c0_g5(-…
GO:0001883	purine nucleoside binding	molecular function	65/1896	361/16999	6.3e-05	0.00672722	TRINITY_DN35722_c0_g1(3.55301970318),TRINITY_DN38355_c0_g1(3.26217808633),TRINITY_DN38647_c0_g1(-1.23748262761),TRINITY_DN39815_c2_g2(-2.37314850102),TRINITY_DN39973_c1_g3(-2.20052707198),TRINITY_DN39997_c3_g1(2.87363416804),TRINITY_DN40153_c3_g2(-1.97110510555),TRINITY_DN40226_c0_g2(1.67968514286),TRINITY_DN40287_c2_g1(-1.09879693182),TRINITY_DN40773_c3_g3(-1.27394299366),TRINITY_DN40801_c0_g5(-…
GO:0032561	guanyl ribonucleotide binding	molecular function	66/1896	369/16999	6.9e-05	0.00714464	TRINITY_DN35722_c0_g1(3.55301970318),TRINITY_DN38355_c0_g1(3.26217808633),TRINITY_DN38647_c0_g1(-1.23748262761),TRINITY_DN39815_c2_g2(-2.37314850102),TRINITY_DN39973_c1_g3(-2.20052707198),TRINITY_DN39997_c3_g1(2.87363416804),TRINITY_DN40153_c3_g2(-1.97110510555),TRINITY_DN40226_c0_g2(1.67968514286),TRINITY_DN40287_c2_g1(-1.09879693182),TRINITY_DN40773_c3_g3(-1.27394299366),TRINITY_DN40801_c0_g5(-…
GO:0140101	catalytic activity, acting on a tRNA	molecular function	28/1896	118/16999	7.9e-05	0.00790791	TRINITY_DN31054_c0_g1(-1.16106395054),TRINITY_DN38564_c4_g2(-1.78655232419),TRINITY_DN42069_c7_g4(2.95177039512),TRINITY_DN42243_c4_g1(-1.60256875292),TRINITY_DN42255_c0_g3(-1.41345771609),TRINITY_DN42542_c4_g1(-1.05439958364),TRINITY_DN43380_c7_g1(-1.02210927541),TRINITY_DN44951_c5_g2(-1.14796611905),TRINITY_DN44972_c0_g1(-1.1866700527),TRINITY_DN45161_c0_g1(-1.97688142447),TRINITY_DN45525_c1_g1…
GO:0019001	guanyl nucleotide binding	molecular function	66/1896	371/16999	8.1e-05	0.00790791	TRINITY_DN35722_c0_g1(3.55301970318),TRINITY_DN38355_c0_g1(3.26217808633),TRINITY_DN38647_c0_g1(-1.23748262761),TRINITY_DN39815_c2_g2(-2.37314850102),TRINITY_DN39973_c1_g3(-2.20052707198),TRINITY_DN39997_c3_g1(2.87363416804),TRINITY_DN40153_c3_g2(-1.97110510555),TRINITY_DN40226_c0_g2(1.67968514286),TRINITY_DN40287_c2_g1(-1.09879693182),TRINITY_DN40773_c3_g3(-1.27394299366),TRINITY_DN40801_c0_g5(-…
GO:0043169	cation binding	molecular function	682/1896	5461/16999	8.9e-05	0.00844758	TRINITY_DN35294_c0_g1(-1.21655475977),TRINITY_DN35506_c0_g1(2.38129400485),TRINITY_DN36767_c0_g1(4.84085557264),TRINITY_DN37025_c0_g1(-1.28885887281),TRINITY_DN37649_c0_g1(-1.25129332073),TRINITY_DN37664_c0_g1(-1.78332882827),TRINITY_DN37692_c0_g1(3.85182980198),TRINITY_DN37735_c0_g1(4.46413178442),TRINITY_DN37768_c0_g1(-2.06982251855),TRINITY_DN38171_c0_g1(2.34081752955),TRINITY_DN38250_c1_g1(3.…
GO:0008092	cytoskeletal protein binding	molecular function	64/1896	360/16999	0.00011	0.00989132	TRINITY_DN38475_c0_g1(-1.52787601668),TRINITY_DN38956_c8_g1(2.38510224633),TRINITY_DN39038_c0_g1(-1.09721651929),TRINITY_DN39661_c2_g3(-2.01004481304),TRINITY_DN39905_c1_g2(-1.27423303736),TRINITY_DN40722_c3_g2(-1.05483833053),TRINITY_DN40814_c1_g1(3.45176964691),TRINITY_DN42058_c4_g3(2.00859056748),TRINITY_DN42252_c3_g3(7.33226206793),TRINITY_DN42979_c3_g1(-1.70959224408),TRINITY_DN43000_c1_g1(-…
GO:0043168	anion binding	molecular function	332/1896	2482/16999	0.00011	0.00989132	TRINITY_DN35722_c0_g1(3.55301970318),TRINITY_DN37025_c0_g1(-1.28885887281),TRINITY_DN37267_c0_g1(-1.06137813014),TRINITY_DN37768_c0_g1(-2.06982251855),TRINITY_DN38355_c0_g1(3.26217808633),TRINITY_DN38421_c0_g1(-1.57590391787),TRINITY_DN38432_c0_g1(-1.2961770235),TRINITY_DN38561_c3_g1(2.58019098726),TRINITY_DN38647_c0_g1(-1.23748262761),TRINITY_DN38971_c0_g1(-1.05878225868),TRINITY_DN39123_c0_g1(-…
GO:0016404	15-hydroxyprostaglandin dehydrogenase (NAD+) activity	molecular function	4/1896	4/16999	0.00015	0.0131423	TRINITY_DN45977_c0_g3(-1.67163892414),TRINITY_DN47228_c0_g4(3.7246040167),TRINITY_DN47228_c0_g5(4.63486392098),TRINITY_DN47228_c0_g7(4.52707528025)
GO:0016887	ATPase activity	molecular function	73/1896	436/16999	0.00025	0.0213563	TRINITY_DN37267_c0_g1(-1.06137813014),TRINITY_DN37768_c0_g1(-2.06982251855),TRINITY_DN38432_c0_g1(-1.2961770235),TRINITY_DN39123_c0_g1(-1.03064433778),TRINITY_DN39661_c2_g3(-2.01004481304),TRINITY_DN39713_c5_g1(-1.04332663061),TRINITY_DN39961_c1_g4(-1.32301773408),TRINITY_DN40172_c3_g1(-3.72122413922),TRINITY_DN41653_c0_g1(2.6595809452),TRINITY_DN41926_c2_g1(4.63329421887),TRINITY_DN41950_c0_g1(-…
GO:0008173	RNA methyltransferase activity	molecular function	14/1896	45/16999	0.00026	0.0216688	TRINITY_DN41473_c3_g1(-1.64879912219),TRINITY_DN42255_c0_g3(-1.41345771609),TRINITY_DN43237_c3_g2(-1.46966975811),TRINITY_DN43380_c7_g1(-1.02210927541),TRINITY_DN44972_c0_g1(-1.1866700527),TRINITY_DN45350_c4_g4(-1.50254410111),TRINITY_DN45622_c0_g2(-1.04974363568),TRINITY_DN45919_c3_g3(2.7485783699),TRINITY_DN47313_c0_g1(-1.41942726223),TRINITY_DN47492_c3_g4(-1.63935902777),TRINITY_DN50926_c0_g3(…
GO:0044877	protein-containing complex binding	molecular function	46/1896	246/16999	0.0003	0.0244071	TRINITY_DN38025_c0_g1(-1.67908305849),TRINITY_DN38214_c0_g1(-1.35465012851),TRINITY_DN39038_c0_g1(-1.09721651929),TRINITY_DN39432_c3_g1(-2.12753598848),TRINITY_DN40153_c3_g2(-1.97110510555),TRINITY_DN40232_c1_g3(-1.10942552396),TRINITY_DN40287_c2_g1(-1.09879693182),TRINITY_DN40773_c3_g3(-1.27394299366),TRINITY_DN40801_c0_g5(-2.30066428975),TRINITY_DN40814_c1_g1(3.45176964691),TRINITY_DN41429_c4_g…
GO:0016929	SUMO-specific protease activity	molecular function	4/1896	5/16999	0.0007	0.0556256	TRINITY_DN44053_c5_g2(-1.04577190238),TRINITY_DN44762_c3_g2(-1.46326142174),TRINITY_DN51606_c2_g4(-1.0894561657),TRINITY_DN52434_c5_g1(-1.10686326697)
GO:0019900	kinase binding	molecular function	37/1896	194/16999	0.00076	0.0584687	TRINITY_DN40027_c2_g1(2.37677212675),TRINITY_DN40674_c6_g3(2.25869427561),TRINITY_DN41350_c2_g1(-1.00737664243),TRINITY_DN41502_c1_g1(-1.53157138047),TRINITY_DN41620_c1_g3(-1.38030280932),TRINITY_DN42068_c2_g1(2.11811491219),TRINITY_DN42128_c2_g2(1.4182579297),TRINITY_DN43000_c1_g1(-1.86044793065),TRINITY_DN43395_c2_g2(-1.51486041782),TRINITY_DN43661_c1_g1(-1.23375963248),TRINITY_DN43879_c6_g1(-1…
GO:0042623	ATPase activity, coupled	molecular function	56/1896	328/16999	0.00077	0.0584687	TRINITY_DN37267_c0_g1(-1.06137813014),TRINITY_DN37768_c0_g1(-2.06982251855),TRINITY_DN38432_c0_g1(-1.2961770235),TRINITY_DN39123_c0_g1(-1.03064433778),TRINITY_DN39661_c2_g3(-2.01004481304),TRINITY_DN39713_c5_g1(-1.04332663061),TRINITY_DN40172_c3_g1(-3.72122413922),TRINITY_DN41653_c0_g1(2.6595809452),TRINITY_DN41950_c0_g1(-1.66587450514),TRINITY_DN41961_c4_g2(-1.29315911884),TRINITY_DN42465_c0_g1(…
GO:0050840	extracellular matrix binding	molecular function	8/1896	20/16999	0.00086	0.063883	TRINITY_DN45819_c5_g1(3.75045445707),TRINITY_DN46713_c0_g2(3.29509997267),TRINITY_DN47869_c2_g1(4.1730926301),TRINITY_DN48831_c1_g1(2.12407055488),TRINITY_DN49521_c2_g2(4.18534528871),TRINITY_DN50736_c0_g1(2.23098224189),TRINITY_DN51892_c2_g2(-1.5481346153),TRINITY_DN51991_c1_g2(2.8327495914)
GO:0008289	lipid binding	molecular function	62/1896	374/16999	0.0009	0.0654319	TRINITY_DN38561_c3_g1(2.58019098726),TRINITY_DN39611_c1_g1(2.5114775674),TRINITY_DN39611_c2_g1(2.8607587247),TRINITY_DN40442_c0_g1(3.14573518915),TRINITY_DN40498_c5_g1(4.41239301352),TRINITY_DN40814_c1_g1(3.45176964691),TRINITY_DN40942_c2_g3(-1.22359369571),TRINITY_DN41864_c0_g2(-1.12112375378),TRINITY_DN41915_c3_g4(-1.2194209701),TRINITY_DN42258_c10_g1(-1.17736459233),TRINITY_DN42286_c1_g4(-1.59…
GO:0016538	cyclin-dependent protein serine/threonine kinase regulator activity	molecular function	7/1896	16/16999	0.00097	0.0690234	TRINITY_DN42587_c4_g4(1.68775373783),TRINITY_DN42998_c6_g1(-1.57549105611),TRINITY_DN44359_c4_g2(-1.20666489736),TRINITY_DN44860_c5_g2(-1.08968705716),TRINITY_DN50739_c0_g2(-1.23445369813),TRINITY_DN51685_c4_g1(-1.2538962893),TRINITY_DN52180_c3_g1(1.93934504371)
GO:0004869	cysteine-type endopeptidase inhibitor activity	molecular function	12/1896	40/16999	0.00101	0.0690234	TRINITY_DN40692_c3_g1(2.26510253389),TRINITY_DN40814_c1_g1(3.45176964691),TRINITY_DN43712_c1_g1(2.23771162216),TRINITY_DN46419_c9_g1(2.05723413001),TRINITY_DN48366_c0_g1(6.20289612386),TRINITY_DN49889_c1_g1(2.8677282776),TRINITY_DN50380_c1_g1(2.01587672729),TRINITY_DN51140_c3_g2(1.93521589093),TRINITY_DN51824_c0_g2(-1.32448075866),TRINITY_DN52173_c5_g1(-1.04104994535),TRINITY_DN52734_c2_g1(-1.937…
GO:0005484	SNAP receptor activity	molecular function	9/1896	25/16999	0.00101	0.0690234	TRINITY_DN37319_c0_g1(5.5488734008),TRINITY_DN39109_c3_g2(-1.10353587818),TRINITY_DN39600_c2_g4(-1.01082747723),TRINITY_DN40465_c6_g2(-1.27383501433),TRINITY_DN43786_c4_g1(-1.0761841434),TRINITY_DN48345_c0_g3(-1.17701770099),TRINITY_DN49995_c2_g1(-1.0015178731),TRINITY_DN52133_c7_g2(-1.46549990291),TRINITY_DN52513_c6_g2(-1.63241328334)
GO:0003779	actin binding	molecular function	29/1896	144/16999	0.00112	0.07504	TRINITY_DN38475_c0_g1(-1.52787601668),TRINITY_DN39038_c0_g1(-1.09721651929),TRINITY_DN39661_c2_g3(-2.01004481304),TRINITY_DN40814_c1_g1(3.45176964691),TRINITY_DN42252_c3_g3(7.33226206793),TRINITY_DN42979_c3_g1(-1.70959224408),TRINITY_DN44150_c2_g1(4.2195513886),TRINITY_DN44716_c4_g2(-1.04859327717),TRINITY_DN44847_c0_g1(-1.32203227471),TRINITY_DN44969_c1_g2(1.68135162194),TRINITY_DN45863_c0_g1(-1…
GO:0004674	protein serine/threonine kinase activity	molecular function	54/1896	319/16999	0.00116	0.0762254	TRINITY_DN37025_c0_g1(-1.28885887281),TRINITY_DN39123_c0_g2(3.94829943459),TRINITY_DN39268_c0_g1(2.00570095655),TRINITY_DN39271_c1_g1(2.56170658772),TRINITY_DN39432_c3_g1(-2.12753598848),TRINITY_DN39525_c6_g2(-1.14477278537),TRINITY_DN39713_c5_g1(-1.04332663061),TRINITY_DN39900_c2_g2(1.93431237037),TRINITY_DN40281_c2_g1(-1.49900306219),TRINITY_DN40732_c8_g1(3.28054985509),TRINITY_DN41032_c0_g1(-1…
GO:0015616	DNA translocase activity	molecular function	5/1896	9/16999	0.00147	0.0947734	TRINITY_DN44687_c1_g1(-1.4311276144),TRINITY_DN47552_c2_g1(-1.95901622699),TRINITY_DN47552_c2_g5(-2.20519729782),TRINITY_DN52601_c1_g1(-2.38294504237),TRINITY_DN52690_c1_g6(-1.72191249224)
GO:0015238	drug transmembrane transporter activity	molecular function	15/1896	59/16999	0.00166	0.105041	TRINITY_DN37708_c0_g1(-1.41227194069),TRINITY_DN39052_c1_g1(2.35583822202),TRINITY_DN39495_c1_g5(-1.27719724039),TRINITY_DN43074_c0_g1(3.18149894748),TRINITY_DN43749_c0_g1(2.53235205262),TRINITY_DN45188_c6_g1(3.2173918428),TRINITY_DN45451_c1_g1(2.79447037363),TRINITY_DN46050_c2_g2(1.9725180822),TRINITY_DN46793_c2_g4(-1.5746147424),TRINITY_DN46848_c1_g1(-1.09171265313),TRINITY_DN50473_c2_g1(-1.190…
GO:0042910	xenobiotic transmembrane transporter activity	molecular function	4/1896	6/16999	0.00192	0.117154	TRINITY_DN38726_c0_g3(6.50906280981),TRINITY_DN46793_c2_g4(-1.5746147424),TRINITY_DN50872_c0_g2(-1.39249059099),TRINITY_DN51963_c3_g1(2.2723818325)
GO:0005488	binding	molecular function	1507/1896	13063/16999	0.00192	0.117154	TRINITY_DN30594_c0_g2(2.35289213366),TRINITY_DN33047_c1_g1(-1.27900243231),TRINITY_DN35294_c0_g1(-1.21655475977),TRINITY_DN35506_c0_g1(2.38129400485),TRINITY_DN35584_c0_g1(4.7391046568),TRINITY_DN35722_c0_g1(3.55301970318),TRINITY_DN36072_c0_g1(-1.84358983813),TRINITY_DN36169_c0_g1(5.69562985659),TRINITY_DN36541_c0_g1(-1.25713434673),TRINITY_DN36767_c0_g1(4.84085557264),TRINITY_DN37025_c0_g1(-1.2…	TRINITY_DN47590_c0_g1(-1.01538171439),TRINITY_DN47609_c3_g5(-1.16805209545),TRINITY_DN47611_c0_g5(-1.79399247037),TRINITY_DN47615_c4_g1(-1.18516821006),TRINITY_DN47616_c3_g1(2.31686019864),TRINITY_DN47632_c1_g1(-1.31210875432),TRINITY_DN47636_c0_g1(1.99707622089),TRINITY_DN47654_c10_g2(-1.27417115397),TRINITY_DN47670_c0_g4(-1.18938305638),TRINITY_DN47674_c5_g10(-2.14829532838),TRINITY_DN47707_c3_…
GO:0015631	tubulin binding	molecular function	23/1896	110/16999	0.0021	0.125889	TRINITY_DN39661_c2_g3(-2.01004481304),TRINITY_DN43000_c1_g1(-1.86044793065),TRINITY_DN43027_c1_g2(2.73567579238),TRINITY_DN43027_c1_g4(3.260747088),TRINITY_DN43995_c2_g2(-1.00515262597),TRINITY_DN44639_c1_g3(-1.50572900921),TRINITY_DN44873_c4_g1(-1.71274284698),TRINITY_DN44969_c1_g2(1.68135162194),TRINITY_DN45628_c0_g1(-1.18248533794),TRINITY_DN45845_c4_g2(2.46328757981),TRINITY_DN47177_c1_g1(-2.…
GO:0004842	ubiquitin-protein transferase activity	molecular function	46/1896	271/16999	0.00244	0.143051	TRINITY_DN37649_c0_g1(-1.25129332073),TRINITY_DN38277_c0_g1(-1.34956532392),TRINITY_DN40223_c2_g2(-1.62853035507),TRINITY_DN40435_c0_g3(-1.32395498656),TRINITY_DN40886_c3_g3(-1.12109550355),TRINITY_DN42058_c4_g3(2.00859056748),TRINITY_DN42393_c1_g2(-1.81351433527),TRINITY_DN42659_c6_g1(-1.14513027287),TRINITY_DN42948_c1_g1(-1.42542325191),TRINITY_DN43053_c2_g1(1.49546545333),TRINITY_DN43439_c3_g4…
GO:0019904	protein domain specific binding	molecular function	40/1896	228/16999	0.00247	0.143051	TRINITY_DN40760_c2_g4(-1.38087533987),TRINITY_DN40886_c3_g3(-1.12109550355),TRINITY_DN41744_c8_g1(-1.15345531816),TRINITY_DN41858_c4_g2(-1.66269545426),TRINITY_DN42068_c2_g1(2.11811491219),TRINITY_DN42501_c1_g1(2.12422120163),TRINITY_DN43023_c0_g1(-1.10377759204),TRINITY_DN43285_c3_g7(1.60589932811),TRINITY_DN43425_c6_g1(-1.32915706951),TRINITY_DN44091_c1_g1(2.58128350819),TRINITY_DN44725_c2_g1(-…
GO:0016423	tRNA (guanine) methyltransferase activity	molecular function	5/1896	10/16999	0.00267	0.152057	TRINITY_DN44972_c0_g1(-1.1866700527),TRINITY_DN45919_c3_g3(2.7485783699),TRINITY_DN47313_c0_g1(-1.41942726223),TRINITY_DN52435_c1_g1(-1.11146432202),TRINITY_DN52605_c1_g1(2.53128048765)
GO:0003729	mRNA binding	molecular function	26/1896	133/16999	0.00304	0.17029	TRINITY_DN39889_c2_g2(-1.73314849618),TRINITY_DN41175_c0_g1(-1.75224575203),TRINITY_DN41630_c3_g1(1.84110998753),TRINITY_DN41683_c6_g2(-1.17088233442),TRINITY_DN41830_c6_g3(2.90872712089),TRINITY_DN42728_c3_g1(1.63705899546),TRINITY_DN44750_c4_g1(-1.64622440734),TRINITY_DN45271_c2_g1(-1.71131562562),TRINITY_DN45476_c0_g2(-1.33023205577),TRINITY_DN45618_c1_g1(2.26340801124),TRINITY_DN45621_c4_g8(-…
GO:1901618	organic hydroxy compound transmembrane transporter activity	molecular function	13/1896	51/16999	0.00322	0.177464	TRINITY_DN37708_c0_g1(-1.41227194069),TRINITY_DN38262_c0_g1(6.70872653155),TRINITY_DN39052_c1_g1(2.35583822202),TRINITY_DN43924_c1_g1(2.59710832573),TRINITY_DN46050_c2_g2(1.9725180822),TRINITY_DN46420_c2_g1(1.51200538897),TRINITY_DN46848_c1_g1(-1.09171265313),TRINITY_DN47981_c3_g1(2.67202912548),TRINITY_DN49238_c1_g1(-2.05291788013),TRINITY_DN50240_c6_g2(-1.59091021702),TRINITY_DN50819_c0_g1(-1.8…
GO:0017124	SH3 domain binding	molecular function	8/1896	24/16999	0.00336	0.18224	TRINITY_DN40760_c2_g4(-1.38087533987),TRINITY_DN47320_c0_g1(-1.17253295433),TRINITY_DN48168_c0_g1(1.39696978596),TRINITY_DN48225_c3_g1(-1.39328796093),TRINITY_DN48668_c9_g1(-1.08011794072),TRINITY_DN50558_c3_g1(-1.37830831119),TRINITY_DN50736_c0_g1(2.23098224189),TRINITY_DN51664_c1_g2(-1.16565118492)
GO:0008514	organic anion transmembrane transporter activity	molecular function	32/1896	176/16999	0.00363	0.187433	TRINITY_DN37708_c0_g1(-1.41227194069),TRINITY_DN38726_c0_g3(6.50906280981),TRINITY_DN39042_c4_g1(5.06081560951),TRINITY_DN39052_c1_g1(2.35583822202),TRINITY_DN39454_c2_g1(3.36665564028),TRINITY_DN39495_c1_g5(-1.27719724039),TRINITY_DN43074_c0_g1(3.18149894748),TRINITY_DN43571_c1_g1(-3.63459712211),TRINITY_DN43749_c0_g1(2.53235205262),TRINITY_DN45188_c6_g1(3.2173918428),TRINITY_DN45451_c1_g1(2.794…
GO:0008026	ATP-dependent helicase activity	molecular function	22/1896	108/16999	0.00364	0.187433	TRINITY_DN37267_c0_g1(-1.06137813014),TRINITY_DN39713_c5_g1(-1.04332663061),TRINITY_DN40172_c3_g1(-3.72122413922),TRINITY_DN41950_c0_g1(-1.66587450514),TRINITY_DN41961_c4_g2(-1.29315911884),TRINITY_DN42465_c0_g1(-1.18421753715),TRINITY_DN44308_c6_g1(-1.89974960776),TRINITY_DN44499_c0_g1(-1.12136104982),TRINITY_DN44703_c4_g3(-1.31371878862),TRINITY_DN45513_c0_g1(3.42475217704),TRINITY_DN45695_c2_g…
GO:0070035	purine NTP-dependent helicase activity	molecular function	22/1896	108/16999	0.00364	0.187433	TRINITY_DN37267_c0_g1(-1.06137813014),TRINITY_DN39713_c5_g1(-1.04332663061),TRINITY_DN40172_c3_g1(-3.72122413922),TRINITY_DN41950_c0_g1(-1.66587450514),TRINITY_DN41961_c4_g2(-1.29315911884),TRINITY_DN42465_c0_g1(-1.18421753715),TRINITY_DN44308_c6_g1(-1.89974960776),TRINITY_DN44499_c0_g1(-1.12136104982),TRINITY_DN44703_c4_g3(-1.31371878862),TRINITY_DN45513_c0_g1(3.42475217704),TRINITY_DN45695_c2_g…
GO:0008168	methyltransferase activity	molecular function	39/1896	226/16999	0.00372	0.187433	TRINITY_DN38530_c3_g3(-1.16128150921),TRINITY_DN38714_c1_g1(3.6219586537),TRINITY_DN39890_c2_g2(-1.07785851758),TRINITY_DN40177_c3_g1(-2.56762662823),TRINITY_DN40197_c1_g2(-1.15310510018),TRINITY_DN41394_c6_g1(-1.79620126594),TRINITY_DN41473_c3_g1(-1.64879912219),TRINITY_DN41664_c2_g1(-1.08153780024),TRINITY_DN42255_c0_g3(-1.41345771609),TRINITY_DN42397_c1_g1(-1.01876714986),TRINITY_DN42501_c1_g1…
GO:0008080	N-acetyltransferase activity	molecular function	12/1896	46/16999	0.00373	0.187433	TRINITY_DN41693_c2_g1(-1.14716054676),TRINITY_DN42269_c3_g1(-1.18186606212),TRINITY_DN42441_c5_g1(-1.32977138033),TRINITY_DN43061_c1_g1(-1.51166240821),TRINITY_DN45507_c2_g2(-1.13945325443),TRINITY_DN45835_c4_g1(-1.14415657086),TRINITY_DN46086_c1_g1(1.91946768691),TRINITY_DN47442_c1_g1(-1.05800124841),TRINITY_DN48677_c1_g1(-1.10759780212),TRINITY_DN48778_c1_g4(-1.18945814762),TRINITY_DN51735_c0_g…
GO:0030246	carbohydrate binding	molecular function	45/1896	270/16999	0.00384	0.190163	TRINITY_DN35584_c0_g1(4.7391046568),TRINITY_DN36541_c0_g1(-1.25713434673),TRINITY_DN38003_c0_g1(-1.65232723797),TRINITY_DN38984_c9_g4(3.20707173508),TRINITY_DN39233_c4_g3(3.42714658473),TRINITY_DN40678_c7_g1(2.55512556125),TRINITY_DN40689_c4_g1(6.82370542835),TRINITY_DN40804_c0_g1(4.45050565028),TRINITY_DN41075_c3_g1(1.61522411859),TRINITY_DN41458_c4_g1(2.44570522399),TRINITY_DN41714_c3_g5(4.2516…
GO:0016174	NAD(P)H oxidase activity	molecular function	4/1896	7/16999	0.00409	0.19965	TRINITY_DN40465_c6_g4(5.63060293568),TRINITY_DN48448_c3_g1(3.78686697929),TRINITY_DN49801_c0_g1(-1.72495637185),TRINITY_DN51204_c2_g2(3.69049236136)
GO:0045735	nutrient reservoir activity	molecular function	7/1896	20/16999	0.00442	0.208765	TRINITY_DN39611_c1_g1(2.5114775674),TRINITY_DN39611_c2_g1(2.8607587247),TRINITY_DN48315_c2_g4(3.08395689607),TRINITY_DN48363_c0_g1(2.27760233381),TRINITY_DN52153_c0_g3(3.11508367357),TRINITY_DN52989_c3_g1(3.13107414442),TRINITY_DN53236_c1_g2(2.85814888088)
GO:0008353	RNA polymerase II carboxy-terminal domain kinase activity	molecular function	5/1896	11/16999	0.00445	0.208765	TRINITY_DN39713_c5_g1(-1.04332663061),TRINITY_DN43807_c1_g1(-1.71594397717),TRINITY_DN44860_c5_g2(-1.08968705716),TRINITY_DN46249_c0_g3(-1.10887294523),TRINITY_DN46436_c4_g1(-1.02172934746)
GO:0004402	histone acetyltransferase activity	molecular function	8/1896	25/16999	0.00446	0.208765	TRINITY_DN41693_c2_g1(-1.14716054676),TRINITY_DN42269_c3_g1(-1.18186606212),TRINITY_DN43061_c1_g1(-1.51166240821),TRINITY_DN45835_c4_g1(-1.14415657086),TRINITY_DN46086_c1_g1(1.91946768691),TRINITY_DN47442_c1_g1(-1.05800124841),TRINITY_DN48677_c1_g1(-1.10759780212),TRINITY_DN51735_c0_g1(-1.24423595901)
GO:0019787	ubiquitin-like protein transferase activity	molecular function	48/1896	295/16999	0.00467	0.214301	TRINITY_DN37649_c0_g1(-1.25129332073),TRINITY_DN38277_c0_g1(-1.34956532392),TRINITY_DN40223_c2_g2(-1.62853035507),TRINITY_DN40435_c0_g3(-1.32395498656),TRINITY_DN40886_c3_g3(-1.12109550355),TRINITY_DN42058_c4_g3(2.00859056748),TRINITY_DN42393_c1_g2(-1.81351433527),TRINITY_DN42659_c6_g1(-1.14513027287),TRINITY_DN42948_c1_g1(-1.42542325191),TRINITY_DN43053_c2_g1(1.49546545333),TRINITY_DN43301_c1_g2…
GO:0019901	protein kinase binding	molecular function	31/1896	172/16999	0.00474	0.214301	TRINITY_DN40027_c2_g1(2.37677212675),TRINITY_DN40674_c6_g3(2.25869427561),TRINITY_DN41350_c2_g1(-1.00737664243),TRINITY_DN41502_c1_g1(-1.53157138047),TRINITY_DN41620_c1_g3(-1.38030280932),TRINITY_DN42068_c2_g1(2.11811491219),TRINITY_DN42128_c2_g2(1.4182579297),TRINITY_DN43000_c1_g1(-1.86044793065),TRINITY_DN43395_c2_g2(-1.51486041782),TRINITY_DN44020_c10_g2(-1.27070467658),TRINITY_DN45693_c1_g1(1…
GO:0004708	MAP kinase kinase activity	molecular function	3/1896	4/16999	0.00508	0.214301	TRINITY_DN40281_c2_g1(-1.49900306219),TRINITY_DN43315_c1_g1(-2.01837569105),TRINITY_DN46303_c3_g4(-1.0521439771)
GO:0005536	glucose binding	molecular function	3/1896	4/16999	0.00508	0.214301	TRINITY_DN41075_c3_g1(1.61522411859),TRINITY_DN42829_c4_g1(2.70619177548),TRINITY_DN43118_c0_g1(1.78806087611)
GO:0015349	thyroid hormone transmembrane transporter activity	molecular function	3/1896	4/16999	0.00508	0.214301	TRINITY_DN43571_c1_g1(-3.63459712211),TRINITY_DN46420_c2_g1(1.51200538897),TRINITY_DN52539_c2_g2(2.48722642284)
GO:0016004	phospholipase activator activity	molecular function	3/1896	4/16999	0.00508	0.214301	TRINITY_DN49149_c6_g1(-1.90854747847),TRINITY_DN49313_c0_g1(-1.31984969657),TRINITY_DN50052_c0_g2(-1.1827905614)
GO:0043208	glycosphingolipid binding	molecular function	3/1896	4/16999	0.00508	0.214301	TRINITY_DN44216_c2_g2(2.42564947735),TRINITY_DN50036_c1_g1(2.21172904717),TRINITY_DN50119_c6_g2(2.37649998003)
GO:0060229	lipase activator activity	molecular function	3/1896	4/16999	0.00508	0.214301	TRINITY_DN49149_c6_g1(-1.90854747847),TRINITY_DN49313_c0_g1(-1.31984969657),TRINITY_DN50052_c0_g2(-1.1827905614)
GO:0061630	ubiquitin protein ligase activity	molecular function	23/1896	118/16999	0.0053	0.220855	TRINITY_DN37649_c0_g1(-1.25129332073),TRINITY_DN38277_c0_g1(-1.34956532392),TRINITY_DN40223_c2_g2(-1.62853035507),TRINITY_DN40435_c0_g3(-1.32395498656),TRINITY_DN40886_c3_g3(-1.12109550355),TRINITY_DN42058_c4_g3(2.00859056748),TRINITY_DN43053_c2_g1(1.49546545333),TRINITY_DN43828_c3_g2(-1.65352675407),TRINITY_DN44865_c0_g3(-1.07094203771),TRINITY_DN45602_c0_g1(-1.5203852115),TRINITY_DN45650_c1_g1(…
GO:0034212	peptide N-acetyltransferase activity	molecular function	9/1896	31/16999	0.00538	0.221487	TRINITY_DN41693_c2_g1(-1.14716054676),TRINITY_DN42269_c3_g1(-1.18186606212),TRINITY_DN43061_c1_g1(-1.51166240821),TRINITY_DN45507_c2_g2(-1.13945325443),TRINITY_DN45835_c4_g1(-1.14415657086),TRINITY_DN46086_c1_g1(1.91946768691),TRINITY_DN47442_c1_g1(-1.05800124841),TRINITY_DN48677_c1_g1(-1.10759780212),TRINITY_DN51735_c0_g1(-1.24423595901)
GO:0019200	carbohydrate kinase activity	molecular function	6/1896	16/16999	0.00568	0.231054	TRINITY_DN39862_c4_g1(-1.02656562614),TRINITY_DN41075_c3_g1(1.61522411859),TRINITY_DN43118_c0_g1(1.78806087611),TRINITY_DN45366_c4_g2(1.61017528621),TRINITY_DN46431_c0_g1(-1.07339044913),TRINITY_DN47451_c9_g1(1.25102970025)
GO:0008094	DNA-dependent ATPase activity	molecular function	16/1896	73/16999	0.00588	0.236376	TRINITY_DN38432_c0_g1(-1.2961770235),TRINITY_DN39123_c0_g1(-1.03064433778),TRINITY_DN39713_c5_g1(-1.04332663061),TRINITY_DN41950_c0_g1(-1.66587450514),TRINITY_DN41961_c4_g2(-1.29315911884),TRINITY_DN44687_c1_g1(-1.4311276144),TRINITY_DN44860_c5_g2(-1.08968705716),TRINITY_DN46249_c0_g3(-1.10887294523),TRINITY_DN47332_c1_g2(-1.26124556778),TRINITY_DN47552_c2_g1(-1.95901622699),TRINITY_DN47552_c2_g5…
GO:0022804	active transmembrane transporter activity	molecular function	58/1896	375/16999	0.00622	0.247137	TRINITY_DN37708_c0_g1(-1.41227194069),TRINITY_DN37768_c0_g1(-2.06982251855),TRINITY_DN38262_c0_g1(6.70872653155),TRINITY_DN39042_c4_g1(5.06081560951),TRINITY_DN39052_c1_g1(2.35583822202),TRINITY_DN39454_c2_g1(3.36665564028),TRINITY_DN39495_c1_g5(-1.27719724039),TRINITY_DN39890_c2_g3(-1.59783619028),TRINITY_DN41457_c1_g3(1.53202589534),TRINITY_DN41653_c0_g1(2.6595809452),TRINITY_DN42930_c0_g1(1.83…
GO:0008028	monocarboxylic acid transmembrane transporter activity	molecular function	13/1896	55/16999	0.00644	0.252937	TRINITY_DN37708_c0_g1(-1.41227194069),TRINITY_DN39052_c1_g1(2.35583822202),TRINITY_DN43749_c0_g1(2.53235205262),TRINITY_DN45652_c0_g2(3.69626030598),TRINITY_DN46050_c2_g2(1.9725180822),TRINITY_DN46420_c2_g1(1.51200538897),TRINITY_DN46848_c1_g1(-1.09171265313),TRINITY_DN47470_c6_g1(4.42807155622),TRINITY_DN47981_c3_g1(2.67202912548),TRINITY_DN50240_c6_g2(-1.59091021702),TRINITY_DN51027_c4_g2(-1.29…
GO:0032559	adenyl ribonucleotide binding	molecular function	203/1896	1549/16999	0.0067	0.260158	TRINITY_DN37025_c0_g1(-1.28885887281),TRINITY_DN37267_c0_g1(-1.06137813014),TRINITY_DN37768_c0_g1(-2.06982251855),TRINITY_DN38421_c0_g1(-1.57590391787),TRINITY_DN38432_c0_g1(-1.2961770235),TRINITY_DN38561_c3_g1(2.58019098726),TRINITY_DN39123_c0_g1(-1.03064433778),TRINITY_DN39123_c0_g2(3.94829943459),TRINITY_DN39268_c0_g1(2.00570095655),TRINITY_DN39271_c1_g1(2.56170658772),TRINITY_DN39396_c2_g1(-1…
GO:0043015	gamma-tubulin binding	molecular function	5/1896	12/16999	0.00693	0.266065	TRINITY_DN43000_c1_g1(-1.86044793065),TRINITY_DN43995_c2_g2(-1.00515262597),TRINITY_DN50014_c0_g1(-1.02212588999),TRINITY_DN51413_c1_g1(-1.05724760208),TRINITY_DN51672_c0_g1(-1.52585271896)
GO:0030554	adenyl nucleotide binding	molecular function	203/1896	1551/16999	0.00707	0.268424	TRINITY_DN37025_c0_g1(-1.28885887281),TRINITY_DN37267_c0_g1(-1.06137813014),TRINITY_DN37768_c0_g1(-2.06982251855),TRINITY_DN38421_c0_g1(-1.57590391787),TRINITY_DN38432_c0_g1(-1.2961770235),TRINITY_DN38561_c3_g1(2.58019098726),TRINITY_DN39123_c0_g1(-1.03064433778),TRINITY_DN39123_c0_g2(3.94829943459),TRINITY_DN39268_c0_g1(2.00570095655),TRINITY_DN39271_c1_g1(2.56170658772),TRINITY_DN39396_c2_g1(-1…
GO:0000149	SNARE binding	molecular function	14/1896	62/16999	0.00735	0.275988	TRINITY_DN37319_c0_g1(5.5488734008),TRINITY_DN39109_c3_g2(-1.10353587818),TRINITY_DN39600_c2_g4(-1.01082747723),TRINITY_DN40465_c6_g2(-1.27383501433),TRINITY_DN40498_c5_g1(4.41239301352),TRINITY_DN43197_c0_g2(-1.74633435564),TRINITY_DN44977_c2_g1(3.80113870242),TRINITY_DN47320_c0_g1(-1.17253295433),TRINITY_DN48345_c0_g3(-1.17701770099),TRINITY_DN49995_c2_g1(-1.0015178731),TRINITY_DN52133_c7_g2(-1…
GO:0061733	peptide-lysine-N-acetyltransferase activity	molecular function	8/1896	27/16999	0.00748	0.277402	TRINITY_DN41693_c2_g1(-1.14716054676),TRINITY_DN42269_c3_g1(-1.18186606212),TRINITY_DN43061_c1_g1(-1.51166240821),TRINITY_DN45835_c4_g1(-1.14415657086),TRINITY_DN46086_c1_g1(1.91946768691),TRINITY_DN47442_c1_g1(-1.05800124841),TRINITY_DN48677_c1_g1(-1.10759780212),TRINITY_DN51735_c0_g1(-1.24423595901)
GO:0016410	N-acyltransferase activity	molecular function	13/1896	56/16999	0.00755	0.277402	TRINITY_DN40035_c0_g1(3.7208876378),TRINITY_DN41693_c2_g1(-1.14716054676),TRINITY_DN42269_c3_g1(-1.18186606212),TRINITY_DN42441_c5_g1(-1.32977138033),TRINITY_DN43061_c1_g1(-1.51166240821),TRINITY_DN45507_c2_g2(-1.13945325443),TRINITY_DN45835_c4_g1(-1.14415657086),TRINITY_DN46086_c1_g1(1.91946768691),TRINITY_DN47442_c1_g1(-1.05800124841),TRINITY_DN48677_c1_g1(-1.10759780212),TRINITY_DN48778_c1_g4(…
GO:0001618	virus receptor activity	molecular function	7/1896	22/16999	0.00797	0.280758	TRINITY_DN41714_c3_g5(4.25160832796),TRINITY_DN49079_c1_g2(-1.04325272704),TRINITY_DN50652_c2_g1(-1.2752169406),TRINITY_DN51140_c3_g2(1.93521589093),TRINITY_DN51686_c1_g1(-1.10548246724),TRINITY_DN52266_c2_g1(2.50575095627),TRINITY_DN52499_c0_g2(2.59533804144)
GO:0004623	phospholipase A2 activity	molecular function	7/1896	22/16999	0.00797	0.280758	TRINITY_DN39497_c2_g1(-1.53596227801),TRINITY_DN46182_c4_g1(-2.07242783845),TRINITY_DN47200_c0_g1(3.38114582),TRINITY_DN48749_c0_g1(-1.70657077498),TRINITY_DN49302_c1_g3(-1.17405686892),TRINITY_DN52389_c2_g1(2.07558148983),TRINITY_DN52389_c2_g2(2.47423052934)
GO:0008175	tRNA methyltransferase activity	molecular function	7/1896	22/16999	0.00797	0.280758	TRINITY_DN42255_c0_g3(-1.41345771609),TRINITY_DN43380_c7_g1(-1.02210927541),TRINITY_DN44972_c0_g1(-1.1866700527),TRINITY_DN45919_c3_g3(2.7485783699),TRINITY_DN47313_c0_g1(-1.41942726223),TRINITY_DN52435_c1_g1(-1.11146432202),TRINITY_DN52605_c1_g1(2.53128048765)
GO:0104005	hijacked molecular function	molecular function	7/1896	22/16999	0.00797	0.280758	TRINITY_DN41714_c3_g5(4.25160832796),TRINITY_DN49079_c1_g2(-1.04325272704),TRINITY_DN50652_c2_g1(-1.2752169406),TRINITY_DN51140_c3_g2(1.93521589093),TRINITY_DN51686_c1_g1(-1.10548246724),TRINITY_DN52266_c2_g1(2.50575095627),TRINITY_DN52499_c0_g2(2.59533804144)
GO:0015171	amino acid transmembrane transporter activity	molecular function	15/1896	69/16999	0.00812	0.283123	TRINITY_DN37708_c0_g1(-1.41227194069),TRINITY_DN39052_c1_g1(2.35583822202),TRINITY_DN39495_c1_g5(-1.27719724039),TRINITY_DN45188_c6_g1(3.2173918428),TRINITY_DN45451_c1_g1(2.79447037363),TRINITY_DN45652_c0_g2(3.69626030598),TRINITY_DN45701_c3_g2(1.65029361703),TRINITY_DN46050_c2_g2(1.9725180822),TRINITY_DN46848_c1_g1(-1.09171265313),TRINITY_DN48720_c2_g1(2.19036837006),TRINITY_DN49707_c1_g2(1.9590…
GO:0005524	ATP binding	molecular function	200/1896	1533/16999	0.00855	0.295105	TRINITY_DN37025_c0_g1(-1.28885887281),TRINITY_DN37267_c0_g1(-1.06137813014),TRINITY_DN37768_c0_g1(-2.06982251855),TRINITY_DN38421_c0_g1(-1.57590391787),TRINITY_DN38432_c0_g1(-1.2961770235),TRINITY_DN38561_c3_g1(2.58019098726),TRINITY_DN39123_c0_g1(-1.03064433778),TRINITY_DN39123_c0_g2(3.94829943459),TRINITY_DN39268_c0_g1(2.00570095655),TRINITY_DN39271_c1_g1(2.56170658772),TRINITY_DN39396_c2_g1(-1…
GO:0016407	acetyltransferase activity	molecular function	13/1896	57/16999	0.00881	0.301038	TRINITY_DN41693_c2_g1(-1.14716054676),TRINITY_DN42269_c3_g1(-1.18186606212),TRINITY_DN42441_c5_g1(-1.32977138033),TRINITY_DN43061_c1_g1(-1.51166240821),TRINITY_DN45507_c2_g2(-1.13945325443),TRINITY_DN45835_c4_g1(-1.14415657086),TRINITY_DN46086_c1_g1(1.91946768691),TRINITY_DN47442_c1_g1(-1.05800124841),TRINITY_DN48677_c1_g1(-1.10759780212),TRINITY_DN48778_c1_g4(-1.18945814762),TRINITY_DN51735_c0_g…
GO:0003674	molecular_function	molecular function	1896/1896	16999/16999	1	1	TRINITY_DN30594_c0_g2(2.35289213366),TRINITY_DN31054_c0_g1(-1.16106395054),TRINITY_DN33047_c1_g1(-1.27900243231),TRINITY_DN34728_c0_g1(3.3515088671),TRINITY_DN35294_c0_g1(-1.21655475977),TRINITY_DN35506_c0_g1(2.38129400485),TRINITY_DN35584_c0_g1(4.7391046568),TRINITY_DN35722_c0_g1(3.55301970318),TRINITY_DN35951_c0_g1(7.32245781751),TRINITY_DN36072_c0_g1(-1.84358983813),TRINITY_DN36169_c0_g1(5.695…	TRINITY_DN45863_c0_g1(-1.35143150467),TRINITY_DN45865_c8_g1(-1.35182384086),TRINITY_DN45873_c0_g2(-1.53143180021),TRINITY_DN45875_c2_g1(3.14528628412),TRINITY_DN45885_c6_g4(-1.16048583377),TRINITY_DN45904_c2_g2(-1.28329025001),TRINITY_DN45906_c1_g1(2.06703463611),TRINITY_DN45912_c3_g1(5.99516963399),TRINITY_DN45915_c2_g2(-1.30334664555),TRINITY_DN45919_c3_g3(2.7485783699),TRINITY_DN45923_c0_g1(2.…	TRINITY_DN52306_c2_g1(-1.64315605446),TRINITY_DN52323_c5_g2(-1.09121755821),TRINITY_DN52329_c3_g1(-1.73837932062),TRINITY_DN52335_c2_g1(-1.91443678508),TRINITY_DN52347_c7_g1(-1.46407512186),TRINITY_DN52356_c5_g7(16.7493199516),TRINITY_DN52359_c0_g1(2.11340271789),TRINITY_DN52389_c2_g1(2.07558148983),TRINITY_DN52389_c2_g2(2.47423052934),TRINITY_DN52391_c2_g2(-1.22478091411),TRINITY_DN52405_c1_g3(2…

## Sheet: C_vs_B GO_enrichment
GO.ID	Term	Ontology	Significant	Annotated	Pvalue	Qvalue	Signi_id (log2foldchange)
GO:0006554	lysine catabolic process	biological process	3/85	9/13451	2e-05	0.24618	TRINITY_DN43204_c3_g2(1.9368884136),TRINITY_DN47645_c1_g1(1.25658429826),TRINITY_DN51765_c1_g1(-1.53970729735)
GO:0006553	lysine metabolic process	biological process	3/85	12/13451	5.1e-05	0.313879	TRINITY_DN43204_c3_g2(1.9368884136),TRINITY_DN47645_c1_g1(1.25658429826),TRINITY_DN51765_c1_g1(-1.53970729735)
GO:0042267	natural killer cell mediated cytotoxicity	biological process	3/85	15/13451	0.0001	0.400043	TRINITY_DN46824_c0_g1(2.64627359102),TRINITY_DN48366_c0_g1(2.47115895449),TRINITY_DN50391_c0_g5(2.51454559597)
GO:0002228	natural killer cell mediated immunity	biological process	3/85	16/13451	0.00013	0.400043	TRINITY_DN46824_c0_g1(2.64627359102),TRINITY_DN48366_c0_g1(2.47115895449),TRINITY_DN50391_c0_g5(2.51454559597)
GO:0001909	leukocyte mediated cytotoxicity	biological process	3/85	20/13451	0.00026	0.509944	TRINITY_DN46824_c0_g1(2.64627359102),TRINITY_DN48366_c0_g1(2.47115895449),TRINITY_DN50391_c0_g5(2.51454559597)
GO:0009068	aspartate family amino acid catabolic process	biological process	3/85	21/13451	0.0003	0.509944	TRINITY_DN43204_c3_g2(1.9368884136),TRINITY_DN47645_c1_g1(1.25658429826),TRINITY_DN51765_c1_g1(-1.53970729735)
GO:0048869	cellular developmental process	biological process	30/85	2595/13451	0.00038	0.509944	TRINITY_DN37875_c0_g1(1.92517802432),TRINITY_DN39568_c8_g1(-1.61901404447),TRINITY_DN41123_c2_g3(1.32106299914),TRINITY_DN41123_c2_g7(4.09167982382),TRINITY_DN41445_c4_g1(2.11898102479),TRINITY_DN41860_c5_g1(1.80548779905),TRINITY_DN42017_c3_g1(-1.10238654882),TRINITY_DN42030_c3_g1(2.45840858031),TRINITY_DN42625_c2_g2(1.12420063219),TRINITY_DN42953_c1_g1(1.66898102945),TRINITY_DN44161_c2_g1(3.938…
GO:0033512	L-lysine catabolic process to acetyl-CoA via saccharopine	biological process	2/85	5/13451	0.00039	0.509944	TRINITY_DN43204_c3_g2(1.9368884136),TRINITY_DN51765_c1_g1(-1.53970729735)
GO:0030154	cell differentiation	biological process	29/85	2491/13451	0.00044	0.509944	TRINITY_DN37875_c0_g1(1.92517802432),TRINITY_DN39568_c8_g1(-1.61901404447),TRINITY_DN41123_c2_g3(1.32106299914),TRINITY_DN41123_c2_g7(4.09167982382),TRINITY_DN41445_c4_g1(2.11898102479),TRINITY_DN41860_c5_g1(1.80548779905),TRINITY_DN42017_c3_g1(-1.10238654882),TRINITY_DN42030_c3_g1(2.45840858031),TRINITY_DN42625_c2_g2(1.12420063219),TRINITY_DN42953_c1_g1(1.66898102945),TRINITY_DN44161_c2_g1(3.938…
GO:0006952	defense response	biological process	11/85	527/13451	0.00046	0.509944	TRINITY_DN38465_c0_g1(2.15640192389),TRINITY_DN41299_c2_g1(2.50339224554),TRINITY_DN41714_c3_g5(2.23842586054),TRINITY_DN42030_c3_g1(2.45840858031),TRINITY_DN44899_c1_g2(1.31334427625),TRINITY_DN46824_c0_g1(2.64627359102),TRINITY_DN47184_c0_g1(2.75758158368),TRINITY_DN48207_c8_g1(5.76923376765),TRINITY_DN48366_c0_g1(2.47115895449),TRINITY_DN50391_c0_g5(2.51454559597),TRINITY_DN52668_c2_g3(3.02198…
GO:0001906	cell killing	biological process	3/85	25/13451	0.00051	0.509944	TRINITY_DN46824_c0_g1(2.64627359102),TRINITY_DN48366_c0_g1(2.47115895449),TRINITY_DN50391_c0_g5(2.51454559597)
GO:0019474	L-lysine catabolic process to acetyl-CoA	biological process	2/85	6/13451	0.00058	0.509944	TRINITY_DN43204_c3_g2(1.9368884136),TRINITY_DN51765_c1_g1(-1.53970729735)
GO:0019477	L-lysine catabolic process	biological process	2/85	6/13451	0.00058	0.509944	TRINITY_DN43204_c3_g2(1.9368884136),TRINITY_DN51765_c1_g1(-1.53970729735)
GO:0046440	L-lysine metabolic process	biological process	2/85	6/13451	0.00058	0.509944	TRINITY_DN43204_c3_g2(1.9368884136),TRINITY_DN51765_c1_g1(-1.53970729735)
GO:0009617	response to bacterium	biological process	6/85	177/13451	0.00088	0.722128	TRINITY_DN38465_c0_g1(2.15640192389),TRINITY_DN41299_c2_g1(2.50339224554),TRINITY_DN41714_c3_g5(2.23842586054),TRINITY_DN47184_c0_g1(2.75758158368),TRINITY_DN48366_c0_g1(2.47115895449),TRINITY_DN52668_c2_g3(3.02198995285)
GO:0051707	response to other organism	biological process	8/85	342/13451	0.00141	1	TRINITY_DN38465_c0_g1(2.15640192389),TRINITY_DN41299_c2_g1(2.50339224554),TRINITY_DN41714_c3_g5(2.23842586054),TRINITY_DN44899_c1_g2(1.31334427625),TRINITY_DN46824_c0_g1(2.64627359102),TRINITY_DN47184_c0_g1(2.75758158368),TRINITY_DN48366_c0_g1(2.47115895449),TRINITY_DN52668_c2_g3(3.02198995285)
GO:0043207	response to external biotic stimulus	biological process	8/85	343/13451	0.00144	1	TRINITY_DN38465_c0_g1(2.15640192389),TRINITY_DN41299_c2_g1(2.50339224554),TRINITY_DN41714_c3_g5(2.23842586054),TRINITY_DN44899_c1_g2(1.31334427625),TRINITY_DN46824_c0_g1(2.64627359102),TRINITY_DN47184_c0_g1(2.75758158368),TRINITY_DN48366_c0_g1(2.47115895449),TRINITY_DN52668_c2_g3(3.02198995285)
GO:0032502	developmental process	biological process	38/85	3930/13451	0.00169	1	TRINITY_DN37875_c0_g1(1.92517802432),TRINITY_DN39568_c8_g1(-1.61901404447),TRINITY_DN40940_c0_g1(-1.37472938423),TRINITY_DN41123_c2_g3(1.32106299914),TRINITY_DN41123_c2_g7(4.09167982382),TRINITY_DN41445_c4_g1(2.11898102479),TRINITY_DN41860_c5_g1(1.80548779905),TRINITY_DN42017_c3_g1(-1.10238654882),TRINITY_DN42030_c3_g1(2.45840858031),TRINITY_DN42625_c2_g2(1.12420063219),TRINITY_DN42953_c1_g1(1.66…
GO:0044092	negative regulation of molecular function	biological process	8/85	352/13451	0.00169	1	TRINITY_DN41860_c5_g1(1.80548779905),TRINITY_DN44161_c2_g1(3.93829739139),TRINITY_DN44240_c0_g1(-2.75562530456),TRINITY_DN44240_c0_g4(-2.83834144631),TRINITY_DN44707_c0_g1(-3.72182665918),TRINITY_DN44899_c1_g2(1.31334427625),TRINITY_DN48366_c0_g1(2.47115895449),TRINITY_DN50391_c0_g5(2.51454559597)
GO:0051054	positive regulation of DNA metabolic process	biological process	4/85	81/13451	0.00171	1	TRINITY_DN39568_c8_g1(-1.61901404447),TRINITY_DN44240_c0_g1(-2.75562530456),TRINITY_DN44240_c0_g4(-2.83834144631),TRINITY_DN50391_c0_g5(2.51454559597)
GO:0002448	mast cell mediated immunity	biological process	2/85	10/13451	0.00172	1	TRINITY_DN46824_c0_g1(2.64627359102),TRINITY_DN48366_c0_g1(2.47115895449)
GO:0098542	defense response to other organism	biological process	6/85	204/13451	0.00183	1	TRINITY_DN38465_c0_g1(2.15640192389),TRINITY_DN41299_c2_g1(2.50339224554),TRINITY_DN44899_c1_g2(1.31334427625),TRINITY_DN46824_c0_g1(2.64627359102),TRINITY_DN47184_c0_g1(2.75758158368),TRINITY_DN52668_c2_g3(3.02198995285)
GO:0009607	response to biotic stimulus	biological process	8/85	358/13451	0.00188	1	TRINITY_DN38465_c0_g1(2.15640192389),TRINITY_DN41299_c2_g1(2.50339224554),TRINITY_DN41714_c3_g5(2.23842586054),TRINITY_DN44899_c1_g2(1.31334427625),TRINITY_DN46824_c0_g1(2.64627359102),TRINITY_DN47184_c0_g1(2.75758158368),TRINITY_DN48366_c0_g1(2.47115895449),TRINITY_DN52668_c2_g3(3.02198995285)
GO:0001523	retinoid metabolic process	biological process	3/85	41/13451	0.00218	1	TRINITY_DN46457_c1_g1(-2.45457761726),TRINITY_DN47869_c2_g1(1.4661021358),TRINITY_DN48281_c3_g1(-1.35000219817)
GO:0046649	lymphocyte activation	biological process	5/85	145/13451	0.00223	1	TRINITY_DN46071_c0_g1(1.83125375002),TRINITY_DN46824_c0_g1(2.64627359102),TRINITY_DN50391_c0_g5(2.51454559597),TRINITY_DN52587_c2_g2(1.13122485783),TRINITY_DN52668_c2_g3(3.02198995285)
GO:0042308	negative regulation of protein import into nucleus	biological process	2/85	12/13451	0.0025	1	TRINITY_DN44899_c1_g2(1.31334427625),TRINITY_DN48207_c8_g1(5.76923376765)
GO:0051446	positive regulation of meiotic cell cycle	biological process	2/85	12/13451	0.0025	1	TRINITY_DN42030_c3_g1(2.45840858031),TRINITY_DN44240_c0_g4(-2.83834144631)
GO:0051597	response to methylmercury	biological process	2/85	12/13451	0.0025	1	TRINITY_DN48168_c0_g2(1.63186954349),TRINITY_DN51173_c0_g1(-1.35821136946)
GO:1904590	negative regulation of protein import	biological process	2/85	12/13451	0.0025	1	TRINITY_DN44899_c1_g2(1.31334427625),TRINITY_DN48207_c8_g1(5.76923376765)
GO:0048856	anatomical structure development	biological process	36/85	3734/13451	0.00261	1	TRINITY_DN37875_c0_g1(1.92517802432),TRINITY_DN39568_c8_g1(-1.61901404447),TRINITY_DN40940_c0_g1(-1.37472938423),TRINITY_DN41123_c2_g3(1.32106299914),TRINITY_DN41123_c2_g7(4.09167982382),TRINITY_DN41445_c4_g1(2.11898102479),TRINITY_DN41860_c5_g1(1.80548779905),TRINITY_DN42017_c3_g1(-1.10238654882),TRINITY_DN42030_c3_g1(2.45840858031),TRINITY_DN42625_c2_g2(1.12420063219),TRINITY_DN42953_c1_g1(1.66…
GO:0016101	diterpenoid metabolic process	biological process	3/85	44/13451	0.00268	1	TRINITY_DN46457_c1_g1(-2.45457761726),TRINITY_DN47869_c2_g1(1.4661021358),TRINITY_DN48281_c3_g1(-1.35000219817)
GO:0044706	multi-multicellular organism process	biological process	4/85	93/13451	0.00283	1	TRINITY_DN42625_c2_g2(1.12420063219),TRINITY_DN47228_c0_g7(2.98304569375),TRINITY_DN52108_c0_g1(-1.82686731639),TRINITY_DN53417_c12_g1(2.01277012786)
GO:0009066	aspartate family amino acid metabolic process	biological process	3/85	45/13451	0.00285	1	TRINITY_DN43204_c3_g2(1.9368884136),TRINITY_DN47645_c1_g1(1.25658429826),TRINITY_DN51765_c1_g1(-1.53970729735)
GO:0051094	positive regulation of developmental process	biological process	9/85	472/13451	0.0029	1	TRINITY_DN37875_c0_g1(1.92517802432),TRINITY_DN41445_c4_g1(2.11898102479),TRINITY_DN42030_c3_g1(2.45840858031),TRINITY_DN44240_c0_g1(-2.75562530456),TRINITY_DN44240_c0_g4(-2.83834144631),TRINITY_DN46824_c0_g1(2.64627359102),TRINITY_DN47869_c2_g1(1.4661021358),TRINITY_DN51173_c0_g1(-1.35821136946),TRINITY_DN52587_c2_g2(1.13122485783)
GO:0009605	response to external stimulus	biological process	16/85	1197/13451	0.00307	1	TRINITY_DN38465_c0_g1(2.15640192389),TRINITY_DN41299_c2_g1(2.50339224554),TRINITY_DN41714_c3_g5(2.23842586054),TRINITY_DN41860_c5_g1(1.80548779905),TRINITY_DN42953_c1_g1(1.66898102945),TRINITY_DN44240_c0_g1(-2.75562530456),TRINITY_DN44240_c0_g4(-2.83834144631),TRINITY_DN44460_c1_g2(1.02388852019),TRINITY_DN44899_c1_g2(1.31334427625),TRINITY_DN45184_c7_g1(4.92438062909),TRINITY_DN46824_c0_g1(2.646…
GO:0002252	immune effector process	biological process	6/85	228/13451	0.00319	1	TRINITY_DN44899_c1_g2(1.31334427625),TRINITY_DN46071_c0_g1(1.83125375002),TRINITY_DN46824_c0_g1(2.64627359102),TRINITY_DN48366_c0_g1(2.47115895449),TRINITY_DN50391_c0_g5(2.51454559597),TRINITY_DN52668_c2_g3(3.02198995285)
GO:0042742	defense response to bacterium	biological process	4/85	99/13451	0.00354	1	TRINITY_DN38465_c0_g1(2.15640192389),TRINITY_DN41299_c2_g1(2.50339224554),TRINITY_DN47184_c0_g1(2.75758158368),TRINITY_DN52668_c2_g3(3.02198995285)
GO:0042402	cellular biogenic amine catabolic process	biological process	2/85	15/13451	0.00393	1	TRINITY_DN43204_c3_g2(1.9368884136),TRINITY_DN47645_c1_g1(1.25658429826)
GO:0048148	behavioral response to cocaine	biological process	2/85	15/13451	0.00393	1	TRINITY_DN42953_c1_g1(1.66898102945),TRINITY_DN49853_c5_g3(-1.12017022142)
GO:0002449	lymphocyte mediated immunity	biological process	3/85	52/13451	0.00431	1	TRINITY_DN46824_c0_g1(2.64627359102),TRINITY_DN48366_c0_g1(2.47115895449),TRINITY_DN50391_c0_g5(2.51454559597)
GO:0010033	response to organic substance	biological process	15/85	1127/13451	0.00437	1	TRINITY_DN41241_c1_g1(-1.48114736139),TRINITY_DN41714_c3_g5(2.23842586054),TRINITY_DN42030_c3_g1(2.45840858031),TRINITY_DN42625_c2_g2(1.12420063219),TRINITY_DN42953_c1_g1(1.66898102945),TRINITY_DN44240_c0_g1(-2.75562530456),TRINITY_DN44240_c0_g4(-2.83834144631),TRINITY_DN47228_c0_g7(2.98304569375),TRINITY_DN47869_c2_g1(1.4661021358),TRINITY_DN47981_c3_g1(2.12528042322),TRINITY_DN48168_c0_g2(1.631…
GO:0009310	amine catabolic process	biological process	2/85	16/13451	0.00447	1	TRINITY_DN43204_c3_g2(1.9368884136),TRINITY_DN47645_c1_g1(1.25658429826)
GO:0002285	lymphocyte activation involved in immune response	biological process	3/85	53/13451	0.00454	1	TRINITY_DN46071_c0_g1(1.83125375002),TRINITY_DN46824_c0_g1(2.64627359102),TRINITY_DN52668_c2_g3(3.02198995285)
GO:0006721	terpenoid metabolic process	biological process	3/85	53/13451	0.00454	1	TRINITY_DN46457_c1_g1(-2.45457761726),TRINITY_DN47869_c2_g1(1.4661021358),TRINITY_DN48281_c3_g1(-1.35000219817)
GO:0048513	animal organ development	biological process	22/85	1981/13451	0.00492	1	TRINITY_DN37875_c0_g1(1.92517802432),TRINITY_DN39568_c8_g1(-1.61901404447),TRINITY_DN40940_c0_g1(-1.37472938423),TRINITY_DN41445_c4_g1(2.11898102479),TRINITY_DN41860_c5_g1(1.80548779905),TRINITY_DN42017_c3_g1(-1.10238654882),TRINITY_DN42030_c3_g1(2.45840858031),TRINITY_DN42625_c2_g2(1.12420063219),TRINITY_DN44240_c0_g1(-2.75562530456),TRINITY_DN44240_c0_g4(-2.83834144631),TRINITY_DN44899_c1_g2(1.…
GO:0045321	leukocyte activation	biological process	5/85	175/13451	0.00499	1	TRINITY_DN46071_c0_g1(1.83125375002),TRINITY_DN46824_c0_g1(2.64627359102),TRINITY_DN50391_c0_g5(2.51454559597),TRINITY_DN52587_c2_g2(1.13122485783),TRINITY_DN52668_c2_g3(3.02198995285)
GO:0002444	myeloid leukocyte mediated immunity	biological process	2/85	17/13451	0.00505	1	TRINITY_DN46824_c0_g1(2.64627359102),TRINITY_DN48366_c0_g1(2.47115895449)
GO:1900181	negative regulation of protein localization to nucleus	biological process	2/85	17/13451	0.00505	1	TRINITY_DN44899_c1_g2(1.31334427625),TRINITY_DN48207_c8_g1(5.76923376765)
GO:0007275	multicellular organism development	biological process	33/85	3460/13451	0.00532	1	TRINITY_DN37875_c0_g1(1.92517802432),TRINITY_DN39568_c8_g1(-1.61901404447),TRINITY_DN40940_c0_g1(-1.37472938423),TRINITY_DN41123_c2_g3(1.32106299914),TRINITY_DN41123_c2_g7(4.09167982382),TRINITY_DN41445_c4_g1(2.11898102479),TRINITY_DN41860_c5_g1(1.80548779905),TRINITY_DN42017_c3_g1(-1.10238654882),TRINITY_DN42030_c3_g1(2.45840858031),TRINITY_DN42625_c2_g2(1.12420063219),TRINITY_DN42953_c1_g1(1.66…
GO:0046823	negative regulation of nucleocytoplasmic transport	biological process	2/85	18/13451	0.00565	1	TRINITY_DN44899_c1_g2(1.31334427625),TRINITY_DN48207_c8_g1(5.76923376765)
GO:0051240	positive regulation of multicellular organismal process	biological process	9/85	523/13451	0.00566	1	TRINITY_DN37875_c0_g1(1.92517802432),TRINITY_DN41445_c4_g1(2.11898102479),TRINITY_DN42030_c3_g1(2.45840858031),TRINITY_DN44161_c2_g1(3.93829739139),TRINITY_DN44240_c0_g1(-2.75562530456),TRINITY_DN47869_c2_g1(1.4661021358),TRINITY_DN50391_c0_g5(2.51454559597),TRINITY_DN51173_c0_g1(-1.35821136946),TRINITY_DN52587_c2_g2(1.13122485783)
GO:0033574	response to testosterone	biological process	2/85	19/13451	0.00629	1	TRINITY_DN44240_c0_g1(-2.75562530456),TRINITY_DN44240_c0_g4(-2.83834144631)
GO:0055117	regulation of cardiac muscle contraction	biological process	2/85	19/13451	0.00629	1	TRINITY_DN44161_c2_g1(3.93829739139),TRINITY_DN48168_c0_g2(1.63186954349)
GO:0001550	ovarian cumulus expansion	biological process	1/85	1/13451	0.00632	1	TRINITY_DN42030_c3_g1(2.45840858031)
GO:0002716	negative regulation of natural killer cell mediated immunity	biological process	1/85	1/13451	0.00632	1	TRINITY_DN48366_c0_g1(2.47115895449)
GO:0022605	mammalian oogenesis stage	biological process	1/85	1/13451	0.00632	1	TRINITY_DN42030_c3_g1(2.45840858031)
GO:0042095	interferon-gamma biosynthetic process	biological process	1/85	1/13451	0.00632	1	TRINITY_DN50391_c0_g5(2.51454559597)
GO:0042270	protection from natural killer cell mediated cytotoxicity	biological process	1/85	1/13451	0.00632	1	TRINITY_DN48366_c0_g1(2.47115895449)
GO:0045072	regulation of interferon-gamma biosynthetic process	biological process	1/85	1/13451	0.00632	1	TRINITY_DN50391_c0_g5(2.51454559597)
GO:0045078	positive regulation of interferon-gamma biosynthetic process	biological process	1/85	1/13451	0.00632	1	TRINITY_DN50391_c0_g5(2.51454559597)
GO:0045953	negative regulation of natural killer cell mediated cytotoxicity	biological process	1/85	1/13451	0.00632	1	TRINITY_DN48366_c0_g1(2.47115895449)
GO:0046166	glyceraldehyde-3-phosphate biosynthetic process	biological process	1/85	1/13451	0.00632	1	TRINITY_DN39350_c7_g1(4.67657344262)
GO:0048165	fused antrum stage	biological process	1/85	1/13451	0.00632	1	TRINITY_DN42030_c3_g1(2.45840858031)
GO:0071801	regulation of podosome assembly	biological process	1/85	1/13451	0.00632	1	TRINITY_DN46071_c0_g1(1.83125375002)
GO:0071803	positive regulation of podosome assembly	biological process	1/85	1/13451	0.00632	1	TRINITY_DN46071_c0_g1(1.83125375002)
GO:0071877	regulation of adenylate cyclase-inhibiting adrenergic receptor signaling pathway	biological process	1/85	1/13451	0.00632	1	TRINITY_DN44161_c2_g1(3.93829739139)
GO:0071881	adenylate cyclase-inhibiting adrenergic receptor signaling pathway	biological process	1/85	1/13451	0.00632	1	TRINITY_DN44161_c2_g1(3.93829739139)
GO:0090299	regulation of neural crest formation	biological process	1/85	1/13451	0.00632	1	TRINITY_DN39568_c8_g1(-1.61901404447)
GO:1900195	positive regulation of oocyte maturation	biological process	1/85	1/13451	0.00632	1	TRINITY_DN42030_c3_g1(2.45840858031)
GO:1903943	regulation of hepatocyte apoptotic process	biological process	1/85	1/13451	0.00632	1	TRINITY_DN44240_c0_g1(-2.75562530456)
GO:1903944	negative regulation of hepatocyte apoptotic process	biological process	1/85	1/13451	0.00632	1	TRINITY_DN44240_c0_g1(-2.75562530456)
GO:1904106	protein localization to microvillus	biological process	1/85	1/13451	0.00632	1	TRINITY_DN49168_c3_g1(-1.47160542441)
GO:1904146	positive regulation of meiotic cell cycle process involved in oocyte maturation	biological process	1/85	1/13451	0.00632	1	TRINITY_DN42030_c3_g1(2.45840858031)
GO:0045087	innate immune response	biological process	6/85	266/13451	0.00672	1	TRINITY_DN41714_c3_g5(2.23842586054),TRINITY_DN44899_c1_g2(1.31334427625),TRINITY_DN46824_c0_g1(2.64627359102),TRINITY_DN48366_c0_g1(2.47115895449),TRINITY_DN50391_c0_g5(2.51454559597),TRINITY_DN52668_c2_g3(3.02198995285)
GO:0042698	ovulation cycle	biological process	2/85	20/13451	0.00696	1	TRINITY_DN42030_c3_g1(2.45840858031),TRINITY_DN44240_c0_g1(-2.75562530456)
GO:2000243	positive regulation of reproductive process	biological process	2/85	20/13451	0.00696	1	TRINITY_DN42030_c3_g1(2.45840858031),TRINITY_DN44240_c0_g4(-2.83834144631)
GO:0002263	cell activation involved in immune response	biological process	3/85	62/13451	0.00704	1	TRINITY_DN46071_c0_g1(1.83125375002),TRINITY_DN46824_c0_g1(2.64627359102),TRINITY_DN52668_c2_g3(3.02198995285)
GO:0002366	leukocyte activation involved in immune response	biological process	3/85	62/13451	0.00704	1	TRINITY_DN46071_c0_g1(1.83125375002),TRINITY_DN46824_c0_g1(2.64627359102),TRINITY_DN52668_c2_g3(3.02198995285)
GO:0070887	cellular response to chemical stimulus	biological process	13/85	971/13451	0.00766	1	TRINITY_DN39457_c5_g1(2.61723504247),TRINITY_DN41241_c1_g1(-1.48114736139),TRINITY_DN41714_c3_g5(2.23842586054),TRINITY_DN42030_c3_g1(2.45840858031),TRINITY_DN42625_c2_g2(1.12420063219),TRINITY_DN44240_c0_g1(-2.75562530456),TRINITY_DN44240_c0_g4(-2.83834144631),TRINITY_DN47228_c0_g7(2.98304569375),TRINITY_DN47537_c0_g1(2.51929673454),TRINITY_DN47869_c2_g1(1.4661021358),TRINITY_DN48366_c0_g1(2.471…
GO:0060359	response to ammonium ion	biological process	3/85	64/13451	0.00769	1	TRINITY_DN42953_c1_g1(1.66898102945),TRINITY_DN47869_c2_g1(1.4661021358),TRINITY_DN49853_c5_g3(-1.12017022142)
GO:0034329	cell junction assembly	biological process	4/85	124/13451	0.00784	1	TRINITY_DN40940_c0_g1(-1.37472938423),TRINITY_DN48168_c0_g2(1.63186954349),TRINITY_DN48207_c8_g1(5.76923376765),TRINITY_DN49853_c5_g3(-1.12017022142)
GO:0032501	multicellular organismal process	biological process	38/85	4269/13451	0.00808	1	TRINITY_DN37875_c0_g1(1.92517802432),TRINITY_DN39568_c8_g1(-1.61901404447),TRINITY_DN40940_c0_g1(-1.37472938423),TRINITY_DN41123_c2_g3(1.32106299914),TRINITY_DN41123_c2_g7(4.09167982382),TRINITY_DN41215_c1_g2(2.24632976156),TRINITY_DN41445_c4_g1(2.11898102479),TRINITY_DN41860_c5_g1(1.80548779905),TRINITY_DN42017_c3_g1(-1.10238654882),TRINITY_DN42030_c3_g1(2.45840858031),TRINITY_DN42625_c2_g2(1.12…
GO:0002443	leukocyte mediated immunity	biological process	3/85	66/13451	0.00837	1	TRINITY_DN46824_c0_g1(2.64627359102),TRINITY_DN48366_c0_g1(2.47115895449),TRINITY_DN50391_c0_g5(2.51454559597)
GO:0002286	T cell activation involved in immune response	biological process	2/85	23/13451	0.00916	1	TRINITY_DN46071_c0_g1(1.83125375002),TRINITY_DN52668_c2_g3(3.02198995285)
GO:0006084	acetyl-CoA metabolic process	biological process	2/85	23/13451	0.00916	1	TRINITY_DN43204_c3_g2(1.9368884136),TRINITY_DN51765_c1_g1(-1.53970729735)
GO:0006942	regulation of striated muscle contraction	biological process	2/85	23/13451	0.00916	1	TRINITY_DN44161_c2_g1(3.93829739139),TRINITY_DN48168_c0_g2(1.63186954349)
GO:0006720	isoprenoid metabolic process	biological process	3/85	69/13451	0.00945	1	TRINITY_DN46457_c1_g1(-2.45457761726),TRINITY_DN47869_c2_g1(1.4661021358),TRINITY_DN48281_c3_g1(-1.35000219817)
GO:0051704	multi-organism process	biological process	16/85	1360/13451	0.0104	1	TRINITY_DN38465_c0_g1(2.15640192389),TRINITY_DN41299_c2_g1(2.50339224554),TRINITY_DN41714_c3_g5(2.23842586054),TRINITY_DN41860_c5_g1(1.80548779905),TRINITY_DN42030_c3_g1(2.45840858031),TRINITY_DN42625_c2_g2(1.12420063219),TRINITY_DN44161_c2_g1(3.93829739139),TRINITY_DN44240_c0_g4(-2.83834144631),TRINITY_DN44899_c1_g2(1.31334427625),TRINITY_DN46824_c0_g1(2.64627359102),TRINITY_DN47184_c0_g1(2.7575…
GO:0046843	dorsal appendage formation	biological process	2/85	25/13451	0.01077	1	TRINITY_DN41860_c5_g1(1.80548779905),TRINITY_DN44899_c1_g2(1.31334427625)
GO:0051445	regulation of meiotic cell cycle	biological process	2/85	25/13451	0.01077	1	TRINITY_DN42030_c3_g1(2.45840858031),TRINITY_DN44240_c0_g4(-2.83834144631)
GO:0010720	positive regulation of cell development	biological process	5/85	212/13451	0.01099	1	TRINITY_DN37875_c0_g1(1.92517802432),TRINITY_DN42030_c3_g1(2.45840858031),TRINITY_DN44240_c0_g1(-2.75562530456),TRINITY_DN46824_c0_g1(2.64627359102),TRINITY_DN51173_c0_g1(-1.35821136946)
GO:0007565	female pregnancy	biological process	3/85	73/13451	0.01102	1	TRINITY_DN42625_c2_g2(1.12420063219),TRINITY_DN47228_c0_g7(2.98304569375),TRINITY_DN53417_c12_g1(2.01277012786)
GO:0090317	negative regulation of intracellular protein transport	biological process	2/85	26/13451	0.01162	1	TRINITY_DN44899_c1_g2(1.31334427625),TRINITY_DN48207_c8_g1(5.76923376765)
GO:0048608	reproductive structure development	biological process	5/85	216/13451	0.01184	1	TRINITY_DN42030_c3_g1(2.45840858031),TRINITY_DN42625_c2_g2(1.12420063219),TRINITY_DN44240_c0_g4(-2.83834144631),TRINITY_DN50486_c1_g3(1.09913330714),TRINITY_DN50672_c2_g2(2.19505660605)
GO:0044003	modification by symbiont of host morphology or physiology	biological process	2/85	27/13451	0.0125	1	TRINITY_DN44240_c0_g4(-2.83834144631),TRINITY_DN48366_c0_g1(2.47115895449)
GO:0001911	negative regulation of leukocyte mediated cytotoxicity	biological process	1/85	2/13451	0.0126	1	TRINITY_DN48366_c0_g1(2.47115895449)
GO:0002432	granuloma formation	biological process	1/85	2/13451	0.0126	1	TRINITY_DN46824_c0_g1(2.64627359102)
GO:0006214	thymidine catabolic process	biological process	1/85	2/13451	0.0126	1	TRINITY_DN51483_c3_g1(1.25419046913)
GO:0010519	negative regulation of phospholipase activity	biological process	1/85	2/13451	0.0126	1	TRINITY_DN44161_c2_g1(3.93829739139)
GO:0019371	cyclooxygenase pathway	biological process	1/85	2/13451	0.0126	1	TRINITY_DN42030_c3_g1(2.45840858031)
GO:0008150	biological_process	biological process	85/85	13451/13451	1	1	TRINITY_DN37708_c0_g1(-1.49985241683),TRINITY_DN37875_c0_g1(1.92517802432),TRINITY_DN38465_c0_g1(2.15640192389),TRINITY_DN38495_c6_g4(-1.30561867554),TRINITY_DN39350_c7_g1(4.67657344262),TRINITY_DN39457_c5_g1(2.61723504247),TRINITY_DN39568_c8_g1(-1.61901404447),TRINITY_DN39690_c11_g2(2.2972274434),TRINITY_DN40808_c0_g3(1.68701226582),TRINITY_DN40940_c0_g1(-1.37472938423),TRINITY_DN41123_c2_g3(1.3…
GO:0005576	extracellular region	cellular component	32/96	2313/14612	1.7e-05	0.026758	TRINITY_DN38465_c0_g1(2.15640192389),TRINITY_DN38550_c1_g2(2.4155183973),TRINITY_DN39364_c1_g1(-1.01946550139),TRINITY_DN39457_c5_g1(2.61723504247),TRINITY_DN41299_c2_g1(2.50339224554),TRINITY_DN41445_c4_g1(2.11898102479),TRINITY_DN42017_c3_g1(-1.10238654882),TRINITY_DN42625_c2_g2(1.12420063219),TRINITY_DN43203_c3_g2(1.34131246715),TRINITY_DN43203_c3_g3(2.16463873741),TRINITY_DN43521_c0_g6(2.0002…
GO:0042589	zymogen granule membrane	cellular component	2/96	5/14612	0.00042	0.33054	TRINITY_DN39457_c5_g1(2.61723504247),TRINITY_DN47537_c0_g1(2.51929673454)
GO:0042588	zymogen granule	cellular component	2/96	8/14612	0.00117	0.61386	TRINITY_DN39457_c5_g1(2.61723504247),TRINITY_DN47537_c0_g1(2.51929673454)
GO:0044421	extracellular region part	cellular component	20/96	1559/14612	0.00247	0.844713	TRINITY_DN39364_c1_g1(-1.01946550139),TRINITY_DN39457_c5_g1(2.61723504247),TRINITY_DN42017_c3_g1(-1.10238654882),TRINITY_DN42625_c2_g2(1.12420063219),TRINITY_DN44240_c0_g4(-2.83834144631),TRINITY_DN44591_c3_g1(1.55937673364),TRINITY_DN46071_c0_g1(1.83125375002),TRINITY_DN47537_c0_g1(2.51929673454),TRINITY_DN47645_c1_g1(1.25658429826),TRINITY_DN47869_c2_g1(1.4661021358),TRINITY_DN48207_c8_g1(5.769…
GO:0005902	microvillus	cellular component	3/96	44/14612	0.00299	0.844713	TRINITY_DN39457_c5_g1(2.61723504247),TRINITY_DN47537_c0_g1(2.51929673454),TRINITY_DN49168_c3_g1(-1.47160542441)
GO:0005615	extracellular space	cellular component	18/96	1369/14612	0.00322	0.844713	TRINITY_DN39364_c1_g1(-1.01946550139),TRINITY_DN39457_c5_g1(2.61723504247),TRINITY_DN42017_c3_g1(-1.10238654882),TRINITY_DN42625_c2_g2(1.12420063219),TRINITY_DN44240_c0_g4(-2.83834144631),TRINITY_DN44591_c3_g1(1.55937673364),TRINITY_DN46071_c0_g1(1.83125375002),TRINITY_DN47537_c0_g1(2.51929673454),TRINITY_DN47645_c1_g1(1.25658429826),TRINITY_DN47869_c2_g1(1.4661021358),TRINITY_DN48207_c8_g1(5.769…
GO:0071944	cell periphery	cellular component	30/96	2862/14612	0.00431	0.969134	TRINITY_DN37708_c0_g1(-1.49985241683),TRINITY_DN38495_c6_g4(-1.30561867554),TRINITY_DN39457_c5_g1(2.61723504247),TRINITY_DN40940_c0_g1(-1.37472938423),TRINITY_DN41445_c4_g1(2.11898102479),TRINITY_DN41714_c3_g5(2.23842586054),TRINITY_DN42017_c3_g1(-1.10238654882),TRINITY_DN42065_c5_g5(5.69990775241),TRINITY_DN42953_c1_g1(1.66898102945),TRINITY_DN43186_c1_g1(-5.16269666029),TRINITY_DN44161_c2_g1(3.…
GO:0005764	lysosome	cellular component	7/96	340/14612	0.00706	1	TRINITY_DN41123_c2_g3(1.32106299914),TRINITY_DN41123_c2_g7(4.09167982382),TRINITY_DN41215_c1_g2(2.24632976156),TRINITY_DN42625_c2_g2(1.12420063219),TRINITY_DN46824_c0_g1(2.64627359102),TRINITY_DN47869_c2_g1(1.4661021358),TRINITY_DN51173_c0_g1(-1.35821136946)
GO:0000323	lytic vacuole	cellular component	7/96	344/14612	0.00751	1	TRINITY_DN41123_c2_g3(1.32106299914),TRINITY_DN41123_c2_g7(4.09167982382),TRINITY_DN41215_c1_g2(2.24632976156),TRINITY_DN42625_c2_g2(1.12420063219),TRINITY_DN46824_c0_g1(2.64627359102),TRINITY_DN47869_c2_g1(1.4661021358),TRINITY_DN51173_c0_g1(-1.35821136946)
GO:0098858	actin-based cell projection	cellular component	4/96	120/14612	0.00804	1	TRINITY_DN39457_c5_g1(2.61723504247),TRINITY_DN46071_c0_g1(1.83125375002),TRINITY_DN47537_c0_g1(2.51929673454),TRINITY_DN49168_c3_g1(-1.47160542441)
GO:0005886	plasma membrane	cellular component	28/96	2737/14612	0.00851	1	TRINITY_DN37708_c0_g1(-1.49985241683),TRINITY_DN38495_c6_g4(-1.30561867554),TRINITY_DN39457_c5_g1(2.61723504247),TRINITY_DN40940_c0_g1(-1.37472938423),TRINITY_DN41445_c4_g1(2.11898102479),TRINITY_DN41714_c3_g5(2.23842586054),TRINITY_DN42017_c3_g1(-1.10238654882),TRINITY_DN42065_c5_g5(5.69990775241),TRINITY_DN42953_c1_g1(1.66898102945),TRINITY_DN43186_c1_g1(-5.16269666029),TRINITY_DN44161_c2_g1(3.…
GO:0005773	vacuole	cellular component	7/96	405/14612	0.01724	1	TRINITY_DN41123_c2_g3(1.32106299914),TRINITY_DN41123_c2_g7(4.09167982382),TRINITY_DN41215_c1_g2(2.24632976156),TRINITY_DN42625_c2_g2(1.12420063219),TRINITY_DN46824_c0_g1(2.64627359102),TRINITY_DN47869_c2_g1(1.4661021358),TRINITY_DN51173_c0_g1(-1.35821136946)
GO:0005899	insulin receptor complex	cellular component	1/96	3/14612	0.01958	1	TRINITY_DN44240_c0_g4(-2.83834144631)
GO:0044459	plasma membrane part	cellular component	17/96	1520/14612	0.01974	1	TRINITY_DN37708_c0_g1(-1.49985241683),TRINITY_DN39457_c5_g1(2.61723504247),TRINITY_DN41445_c4_g1(2.11898102479),TRINITY_DN41714_c3_g5(2.23842586054),TRINITY_DN42065_c5_g5(5.69990775241),TRINITY_DN43186_c1_g1(-5.16269666029),TRINITY_DN44161_c2_g1(3.93829739139),TRINITY_DN44240_c0_g1(-2.75562530456),TRINITY_DN44240_c0_g4(-2.83834144631),TRINITY_DN44591_c3_g1(1.55937673364),TRINITY_DN46071_c0_g1(1.8…
GO:0005901	caveola	cellular component	2/96	35/14612	0.02208	1	TRINITY_DN44240_c0_g1(-2.75562530456),TRINITY_DN44240_c0_g4(-2.83834144631)
GO:0030315	T-tubule	cellular component	2/96	35/14612	0.02208	1	TRINITY_DN44240_c0_g1(-2.75562530456),TRINITY_DN48168_c0_g2(1.63186954349)
GO:0044853	plasma membrane raft	cellular component	2/96	35/14612	0.02208	1	TRINITY_DN44240_c0_g1(-2.75562530456),TRINITY_DN44240_c0_g4(-2.83834144631)
GO:0030667	secretory granule membrane	cellular component	2/96	36/14612	0.02328	1	TRINITY_DN39457_c5_g1(2.61723504247),TRINITY_DN47537_c0_g1(2.51929673454)
GO:0030141	secretory granule	cellular component	3/96	99/14612	0.0274	1	TRINITY_DN39457_c5_g1(2.61723504247),TRINITY_DN46824_c0_g1(2.64627359102),TRINITY_DN47537_c0_g1(2.51929673454)
GO:0070062	extracellular exosome	cellular component	12/96	985/14612	0.02756	1	TRINITY_DN42625_c2_g2(1.12420063219),TRINITY_DN44240_c0_g4(-2.83834144631),TRINITY_DN44591_c3_g1(1.55937673364),TRINITY_DN46071_c0_g1(1.83125375002),TRINITY_DN47645_c1_g1(1.25658429826),TRINITY_DN47869_c2_g1(1.4661021358),TRINITY_DN48207_c8_g1(5.76923376765),TRINITY_DN48281_c3_g1(-1.35000219817),TRINITY_DN48366_c0_g1(2.47115895449),TRINITY_DN50672_c2_g2(2.19505660605),TRINITY_DN51173_c0_g1(-1.358…
GO:1903561	extracellular vesicle	cellular component	12/96	995/14612	0.0295	1	TRINITY_DN42625_c2_g2(1.12420063219),TRINITY_DN44240_c0_g4(-2.83834144631),TRINITY_DN44591_c3_g1(1.55937673364),TRINITY_DN46071_c0_g1(1.83125375002),TRINITY_DN47645_c1_g1(1.25658429826),TRINITY_DN47869_c2_g1(1.4661021358),TRINITY_DN48207_c8_g1(5.76923376765),TRINITY_DN48281_c3_g1(-1.35000219817),TRINITY_DN48366_c0_g1(2.47115895449),TRINITY_DN50672_c2_g2(2.19505660605),TRINITY_DN51173_c0_g1(-1.358…
GO:0043230	extracellular organelle	cellular component	12/96	1003/14612	0.03112	1	TRINITY_DN42625_c2_g2(1.12420063219),TRINITY_DN44240_c0_g4(-2.83834144631),TRINITY_DN44591_c3_g1(1.55937673364),TRINITY_DN46071_c0_g1(1.83125375002),TRINITY_DN47645_c1_g1(1.25658429826),TRINITY_DN47869_c2_g1(1.4661021358),TRINITY_DN48207_c8_g1(5.76923376765),TRINITY_DN48281_c3_g1(-1.35000219817),TRINITY_DN48366_c0_g1(2.47115895449),TRINITY_DN50672_c2_g2(2.19505660605),TRINITY_DN51173_c0_g1(-1.358…
GO:0005614	interstitial matrix	cellular component	1/96	5/14612	0.03243	1	TRINITY_DN49792_c2_g1(2.73565239168)
GO:0005952	cAMP-dependent protein kinase complex	cellular component	1/96	5/14612	0.03243	1	TRINITY_DN42953_c1_g1(1.66898102945)
GO:0031982	vesicle	cellular component	17/96	1643/14612	0.03827	1	TRINITY_DN39457_c5_g1(2.61723504247),TRINITY_DN41714_c3_g5(2.23842586054),TRINITY_DN42625_c2_g2(1.12420063219),TRINITY_DN44240_c0_g4(-2.83834144631),TRINITY_DN44591_c3_g1(1.55937673364),TRINITY_DN46071_c0_g1(1.83125375002),TRINITY_DN46824_c0_g1(2.64627359102),TRINITY_DN47537_c0_g1(2.51929673454),TRINITY_DN47645_c1_g1(1.25658429826),TRINITY_DN47869_c2_g1(1.4661021358),TRINITY_DN48207_c8_g1(5.76923…
GO:0001891	phagocytic cup	cellular component	1/96	6/14612	0.03878	1	TRINITY_DN46071_c0_g1(1.83125375002)
GO:0031226	intrinsic component of plasma membrane	cellular component	11/96	935/14612	0.04258	1	TRINITY_DN37708_c0_g1(-1.49985241683),TRINITY_DN39457_c5_g1(2.61723504247),TRINITY_DN41714_c3_g5(2.23842586054),TRINITY_DN43186_c1_g1(-5.16269666029),TRINITY_DN44240_c0_g4(-2.83834144631),TRINITY_DN44591_c3_g1(1.55937673364),TRINITY_DN47537_c0_g1(2.51929673454),TRINITY_DN47981_c3_g1(2.12528042322),TRINITY_DN48672_c5_g1(1.10625152184),TRINITY_DN49853_c5_g3(-1.12017022142),TRINITY_DN50151_c2_g1(1.5…
GO:0005918	septate junction	cellular component	2/96	50/14612	0.04268	1	TRINITY_DN40940_c0_g1(-1.37472938423),TRINITY_DN49853_c5_g3(-1.12017022142)
GO:0045121	membrane raft	cellular component	3/96	122/14612	0.04635	1	TRINITY_DN44240_c0_g1(-2.75562530456),TRINITY_DN44240_c0_g4(-2.83834144631),TRINITY_DN48168_c0_g2(1.63186954349)
GO:0098857	membrane microdomain	cellular component	3/96	122/14612	0.04635	1	TRINITY_DN44240_c0_g1(-2.75562530456),TRINITY_DN44240_c0_g4(-2.83834144631),TRINITY_DN48168_c0_g2(1.63186954349)
GO:0042470	melanosome	cellular component	2/96	55/14612	0.05066	1	TRINITY_DN42625_c2_g2(1.12420063219),TRINITY_DN52587_c2_g2(1.13122485783)
GO:0048770	pigment granule	cellular component	2/96	55/14612	0.05066	1	TRINITY_DN42625_c2_g2(1.12420063219),TRINITY_DN52587_c2_g2(1.13122485783)
GO:0002102	podosome	cellular component	1/96	8/14612	0.05138	1	TRINITY_DN46071_c0_g1(1.83125375002)
GO:0045202	synapse	cellular component	8/96	628/14612	0.05429	1	TRINITY_DN41445_c4_g1(2.11898102479),TRINITY_DN42017_c3_g1(-1.10238654882),TRINITY_DN42065_c5_g5(5.69990775241),TRINITY_DN44240_c0_g4(-2.83834144631),TRINITY_DN44899_c1_g2(1.31334427625),TRINITY_DN47869_c2_g1(1.4661021358),TRINITY_DN48168_c0_g2(1.63186954349),TRINITY_DN49168_c3_g1(-1.47160542441)
GO:0098589	membrane region	cellular component	3/96	131/14612	0.05514	1	TRINITY_DN44240_c0_g1(-2.75562530456),TRINITY_DN44240_c0_g4(-2.83834144631),TRINITY_DN48168_c0_g2(1.63186954349)
GO:0033093	Weibel-Palade body	cellular component	1/96	9/14612	0.05761	1	TRINITY_DN46824_c0_g1(2.64627359102)
GO:0031012	extracellular matrix	cellular component	4/96	232/14612	0.06657	1	TRINITY_DN47869_c2_g1(1.4661021358),TRINITY_DN49792_c2_g1(2.73565239168),TRINITY_DN50672_c2_g2(2.19505660605),TRINITY_DN52587_c2_g2(1.13122485783)
GO:0005605	basal lamina	cellular component	1/96	11/14612	0.06996	1	TRINITY_DN47869_c2_g1(1.4661021358)
GO:0005919	pleated septate junction	cellular component	1/96	11/14612	0.06996	1	TRINITY_DN49853_c5_g3(-1.12017022142)
GO:0005887	integral component of plasma membrane	cellular component	10/96	903/14612	0.07221	1	TRINITY_DN37708_c0_g1(-1.49985241683),TRINITY_DN41714_c3_g5(2.23842586054),TRINITY_DN43186_c1_g1(-5.16269666029),TRINITY_DN44240_c0_g4(-2.83834144631),TRINITY_DN44591_c3_g1(1.55937673364),TRINITY_DN47537_c0_g1(2.51929673454),TRINITY_DN47981_c3_g1(2.12528042322),TRINITY_DN48672_c5_g1(1.10625152184),TRINITY_DN49853_c5_g3(-1.12017022142),TRINITY_DN50151_c2_g1(1.57964187913)
GO:0070852	cell body fiber	cellular component	1/96	12/14612	0.07608	1	TRINITY_DN53336_c1_g5(2.2152795546)
GO:0042383	sarcolemma	cellular component	2/96	71/14612	0.07931	1	TRINITY_DN44240_c0_g1(-2.75562530456),TRINITY_DN48168_c0_g2(1.63186954349)
GO:0005640	nuclear outer membrane	cellular component	1/96	16/14612	0.10014	1	TRINITY_DN46457_c1_g1(-2.45457761726)
GO:0001917	photoreceptor inner segment	cellular component	1/96	18/14612	0.11194	1	TRINITY_DN49168_c3_g1(-1.47160542441)
GO:0070160	occluding junction	cellular component	2/96	89/14612	0.11603	1	TRINITY_DN40940_c0_g1(-1.37472938423),TRINITY_DN49853_c5_g3(-1.12017022142)
GO:0099503	secretory vesicle	cellular component	3/96	181/14612	0.11649	1	TRINITY_DN39457_c5_g1(2.61723504247),TRINITY_DN46824_c0_g1(2.64627359102),TRINITY_DN47537_c0_g1(2.51929673454)
GO:0030054	cell junction	cellular component	9/96	874/14612	0.11999	1	TRINITY_DN40940_c0_g1(-1.37472938423),TRINITY_DN41445_c4_g1(2.11898102479),TRINITY_DN42017_c3_g1(-1.10238654882),TRINITY_DN42065_c5_g5(5.69990775241),TRINITY_DN45184_c7_g1(4.92438062909),TRINITY_DN46071_c0_g1(1.83125375002),TRINITY_DN47869_c2_g1(1.4661021358),TRINITY_DN48168_c0_g2(1.63186954349),TRINITY_DN49853_c5_g3(-1.12017022142)
GO:0001725	stress fiber	cellular component	1/96	20/14612	0.12359	1	TRINITY_DN46071_c0_g1(1.83125375002)
GO:0032587	ruffle membrane	cellular component	1/96	20/14612	0.12359	1	TRINITY_DN46071_c0_g1(1.83125375002)
GO:0097517	contractile actin filament bundle	cellular component	1/96	20/14612	0.12359	1	TRINITY_DN46071_c0_g1(1.83125375002)
GO:0042995	cell projection	cellular component	11/96	1136/14612	0.12512	1	TRINITY_DN39364_c1_g1(-1.01946550139),TRINITY_DN39457_c5_g1(2.61723504247),TRINITY_DN44161_c2_g1(3.93829739139),TRINITY_DN44240_c0_g1(-2.75562530456),TRINITY_DN45184_c7_g1(4.92438062909),TRINITY_DN46071_c0_g1(1.83125375002),TRINITY_DN47537_c0_g1(2.51929673454),TRINITY_DN48168_c0_g2(1.63186954349),TRINITY_DN48207_c8_g1(5.76923376765),TRINITY_DN49168_c3_g1(-1.47160542441),TRINITY_DN53336_c1_g5(2.21…
GO:0035861	site of double-strand break	cellular component	1/96	21/14612	0.12935	1	TRINITY_DN39568_c8_g1(-1.61901404447)
GO:0043034	costamere	cellular component	1/96	21/14612	0.12935	1	TRINITY_DN48168_c0_g2(1.63186954349)
GO:0090734	site of DNA damage	cellular component	1/96	21/14612	0.12935	1	TRINITY_DN39568_c8_g1(-1.61901404447)
GO:0042641	actomyosin	cellular component	1/96	22/14612	0.13508	1	TRINITY_DN46071_c0_g1(1.83125375002)
GO:0005911	cell-cell junction	cellular component	4/96	301/14612	0.13632	1	TRINITY_DN40940_c0_g1(-1.37472938423),TRINITY_DN45184_c7_g1(4.92438062909),TRINITY_DN48168_c0_g2(1.63186954349),TRINITY_DN49853_c5_g3(-1.12017022142)
GO:0032432	actin filament bundle	cellular component	1/96	23/14612	0.14077	1	TRINITY_DN46071_c0_g1(1.83125375002)
GO:0005796	Golgi lumen	cellular component	1/96	24/14612	0.14643	1	TRINITY_DN47869_c2_g1(1.4661021358)
GO:0070069	cytochrome complex	cellular component	1/96	24/14612	0.14643	1	TRINITY_DN42111_c1_g6(5.50932682409)
GO:0005884	actin filament	cellular component	1/96	25/14612	0.15204	1	TRINITY_DN46071_c0_g1(1.83125375002)
GO:0032420	stereocilium	cellular component	1/96	25/14612	0.15204	1	TRINITY_DN49168_c3_g1(-1.47160542441)
GO:0008076	voltage-gated potassium channel complex	cellular component	1/96	26/14612	0.15762	1	TRINITY_DN48672_c5_g1(1.10625152184)
GO:0043296	apical junction complex	cellular component	2/96	108/14612	0.15841	1	TRINITY_DN40940_c0_g1(-1.37472938423),TRINITY_DN49853_c5_g3(-1.12017022142)
GO:0014704	intercalated disc	cellular component	1/96	27/14612	0.16317	1	TRINITY_DN48168_c0_g2(1.63186954349)
GO:0032421	stereocilium bundle	cellular component	1/96	29/14612	0.17415	1	TRINITY_DN49168_c3_g1(-1.47160542441)
GO:0120025	plasma membrane bounded cell projection	cellular component	10/96	1098/14612	0.18351	1	TRINITY_DN39364_c1_g1(-1.01946550139),TRINITY_DN39457_c5_g1(2.61723504247),TRINITY_DN44161_c2_g1(3.93829739139),TRINITY_DN44240_c0_g1(-2.75562530456),TRINITY_DN46071_c0_g1(1.83125375002),TRINITY_DN47537_c0_g1(2.51929673454),TRINITY_DN48168_c0_g2(1.63186954349),TRINITY_DN48207_c8_g1(5.76923376765),TRINITY_DN49168_c3_g1(-1.47160542441),TRINITY_DN53336_c1_g5(2.2152795546)
GO:0031225	anchored component of membrane	cellular component	2/96	119/14612	0.1841	1	TRINITY_DN38495_c6_g4(-1.30561867554),TRINITY_DN40940_c0_g1(-1.37472938423)
GO:0001750	photoreceptor outer segment	cellular component	1/96	31/14612	0.18499	1	TRINITY_DN49168_c3_g1(-1.47160542441)
GO:0098805	whole membrane	cellular component	7/96	722/14612	0.19629	1	TRINITY_DN39457_c5_g1(2.61723504247),TRINITY_DN41714_c3_g5(2.23842586054),TRINITY_DN44240_c0_g1(-2.75562530456),TRINITY_DN44240_c0_g4(-2.83834144631),TRINITY_DN46457_c1_g1(-2.45457761726),TRINITY_DN47537_c0_g1(2.51929673454),TRINITY_DN48168_c0_g2(1.63186954349)
GO:0005791	rough endoplasmic reticulum	cellular component	1/96	34/14612	0.20098	1	TRINITY_DN51173_c0_g1(-1.35821136946)
GO:0005775	vacuolar lumen	cellular component	1/96	35/14612	0.20624	1	TRINITY_DN47869_c2_g1(1.4661021358)
GO:0043202	lysosomal lumen	cellular component	1/96	35/14612	0.20624	1	TRINITY_DN47869_c2_g1(1.4661021358)
GO:0043025	neuronal cell body	cellular component	3/96	241/14612	0.21108	1	TRINITY_DN44240_c0_g1(-2.75562530456),TRINITY_DN45184_c7_g1(4.92438062909),TRINITY_DN48207_c8_g1(5.76923376765)
GO:0044291	cell-cell contact zone	cellular component	1/96	36/14612	0.21147	1	TRINITY_DN48168_c0_g2(1.63186954349)
GO:1902911	protein kinase complex	cellular component	1/96	36/14612	0.21147	1	TRINITY_DN44240_c0_g4(-2.83834144631)
GO:0034705	potassium channel complex	cellular component	1/96	37/14612	0.21666	1	TRINITY_DN48672_c5_g1(1.10625152184)
GO:0045211	postsynaptic membrane	cellular component	3/96	253/14612	0.23174	1	TRINITY_DN41445_c4_g1(2.11898102479),TRINITY_DN42065_c5_g5(5.69990775241),TRINITY_DN48168_c0_g2(1.63186954349)
GO:0044297	cell body	cellular component	3/96	258/14612	0.24046	1	TRINITY_DN44240_c0_g1(-2.75562530456),TRINITY_DN45184_c7_g1(4.92438062909),TRINITY_DN48207_c8_g1(5.76923376765)
GO:0031430	M band	cellular component	1/96	42/14612	0.24213	1	TRINITY_DN48168_c0_g2(1.63186954349)
GO:0009986	cell surface	cellular component	3/96	261/14612	0.24572	1	TRINITY_DN41714_c3_g5(2.23842586054),TRINITY_DN42017_c3_g1(-1.10238654882),TRINITY_DN51173_c0_g1(-1.35821136946)
GO:0044425	membrane part	cellular component	39/96	5377/14612	0.2487	1	TRINITY_DN37708_c0_g1(-1.49985241683),TRINITY_DN38495_c6_g4(-1.30561867554),TRINITY_DN39457_c5_g1(2.61723504247),TRINITY_DN40940_c0_g1(-1.37472938423),TRINITY_DN41159_c9_g4(-1.12498379348),TRINITY_DN41445_c4_g1(2.11898102479),TRINITY_DN41714_c3_g5(2.23842586054),TRINITY_DN42010_c6_g1(3.38058511862),TRINITY_DN42017_c3_g1(-1.10238654882),TRINITY_DN42030_c3_g1(2.45840858031),TRINITY_DN42065_c5_g5(5.…
GO:0043005	neuron projection	cellular component	6/96	667/14612	0.27421	1	TRINITY_DN44161_c2_g1(3.93829739139),TRINITY_DN44240_c0_g1(-2.75562530456),TRINITY_DN48168_c0_g2(1.63186954349),TRINITY_DN48207_c8_g1(5.76923376765),TRINITY_DN49168_c3_g1(-1.47160542441),TRINITY_DN53336_c1_g5(2.2152795546)
GO:0005829	cytosol	cellular component	11/96	1359/14612	0.27871	1	TRINITY_DN39350_c7_g1(4.67657344262),TRINITY_DN44161_c2_g1(3.93829739139),TRINITY_DN44240_c0_g4(-2.83834144631),TRINITY_DN46071_c0_g1(1.83125375002),TRINITY_DN47645_c1_g1(1.25658429826),TRINITY_DN48168_c0_g2(1.63186954349),TRINITY_DN48207_c8_g1(5.76923376765),TRINITY_DN48281_c3_g1(-1.35000219817),TRINITY_DN48366_c0_g1(2.47115895449),TRINITY_DN49168_c3_g1(-1.47160542441),TRINITY_DN51483_c3_g1(1.25…
GO:0097731	9+0 non-motile cilium	cellular component	1/96	50/14612	0.28117	1	TRINITY_DN49168_c3_g1(-1.47160542441)
GO:0097733	photoreceptor cell cilium	cellular component	1/96	50/14612	0.28117	1	TRINITY_DN49168_c3_g1(-1.47160542441)
GO:0031410	cytoplasmic vesicle	cellular component	7/96	811/14612	0.28379	1	TRINITY_DN39457_c5_g1(2.61723504247),TRINITY_DN41714_c3_g5(2.23842586054),TRINITY_DN42625_c2_g2(1.12420063219),TRINITY_DN44240_c0_g4(-2.83834144631),TRINITY_DN46824_c0_g1(2.64627359102),TRINITY_DN47537_c0_g1(2.51929673454),TRINITY_DN52587_c2_g2(1.13122485783)
GO:0097708	intracellular vesicle	cellular component	7/96	812/14612	0.28483	1	TRINITY_DN39457_c5_g1(2.61723504247),TRINITY_DN41714_c3_g5(2.23842586054),TRINITY_DN42625_c2_g2(1.12420063219),TRINITY_DN44240_c0_g4(-2.83834144631),TRINITY_DN46824_c0_g1(2.64627359102),TRINITY_DN47537_c0_g1(2.51929673454),TRINITY_DN52587_c2_g2(1.13122485783)
GO:0031224	intrinsic component of membrane	cellular component	34/96	4724/14612	0.29182	1	TRINITY_DN37708_c0_g1(-1.49985241683),TRINITY_DN38495_c6_g4(-1.30561867554),TRINITY_DN39457_c5_g1(2.61723504247),TRINITY_DN40940_c0_g1(-1.37472938423),TRINITY_DN41159_c9_g4(-1.12498379348),TRINITY_DN41714_c3_g5(2.23842586054),TRINITY_DN42010_c6_g1(3.38058511862),TRINITY_DN42017_c3_g1(-1.10238654882),TRINITY_DN42030_c3_g1(2.45840858031),TRINITY_DN42065_c5_g5(5.69990775241),TRINITY_DN42111_c1_g6(5.…
GO:0005814	centriole	cellular component	1/96	53/14612	0.2953	1	TRINITY_DN39568_c8_g1(-1.61901404447)
GO:0031256	leading edge membrane	cellular component	1/96	53/14612	0.2953	1	TRINITY_DN46071_c0_g1(1.83125375002)
GO:0097730	non-motile cilium	cellular component	1/96	53/14612	0.2953	1	TRINITY_DN49168_c3_g1(-1.47160542441)
GO:0097060	synaptic membrane	cellular component	3/96	290/14612	0.29733	1	TRINITY_DN41445_c4_g1(2.11898102479),TRINITY_DN42065_c5_g5(5.69990775241),TRINITY_DN48168_c0_g2(1.63186954349)
GO:0098590	plasma membrane region	cellular component	6/96	691/14612	0.30162	1	TRINITY_DN41445_c4_g1(2.11898102479),TRINITY_DN42065_c5_g5(5.69990775241),TRINITY_DN44240_c0_g1(-2.75562530456),TRINITY_DN44240_c0_g4(-2.83834144631),TRINITY_DN46071_c0_g1(1.83125375002),TRINITY_DN48168_c0_g2(1.63186954349)
GO:0044433	cytoplasmic vesicle part	cellular component	4/96	427/14612	0.30842	1	TRINITY_DN39457_c5_g1(2.61723504247),TRINITY_DN41714_c3_g5(2.23842586054),TRINITY_DN44240_c0_g4(-2.83834144631),TRINITY_DN47537_c0_g1(2.51929673454)
GO:0009898	cytoplasmic side of plasma membrane	cellular component	1/96	56/14612	0.30915	1	TRINITY_DN44161_c2_g1(3.93829739139)
GO:0031594	neuromuscular junction	cellular component	1/96	57/14612	0.3137	1	TRINITY_DN44899_c1_g2(1.31334427625)
GO:0036477	somatodendritic compartment	cellular component	4/96	432/14612	0.31587	1	TRINITY_DN44240_c0_g1(-2.75562530456),TRINITY_DN45184_c7_g1(4.92438062909),TRINITY_DN48207_c8_g1(5.76923376765),TRINITY_DN53336_c1_g5(2.2152795546)
GO:0005604	basement membrane	cellular component	1/96	58/14612	0.31823	1	TRINITY_DN47869_c2_g1(1.4661021358)
GO:0030175	filopodium	cellular component	1/96	58/14612	0.31823	1	TRINITY_DN46071_c0_g1(1.83125375002)
GO:0005903	brush border	cellular component	1/96	60/14612	0.3272	1	TRINITY_DN49168_c3_g1(-1.47160542441)
GO:0005575	cellular_component	cellular component	96/96	14612/14612	1	1	TRINITY_DN37708_c0_g1(-1.49985241683),TRINITY_DN37875_c0_g1(1.92517802432),TRINITY_DN38465_c0_g1(2.15640192389),TRINITY_DN38495_c6_g4(-1.30561867554),TRINITY_DN38550_c1_g2(2.4155183973),TRINITY_DN38909_c7_g1(1.50665442482),TRINITY_DN39350_c7_g1(4.67657344262),TRINITY_DN39364_c1_g1(-1.01946550139),TRINITY_DN39457_c5_g1(2.61723504247),TRINITY_DN39568_c8_g1(-1.61901404447),TRINITY_DN40808_c0_g3(1.68…
GO:0008237	metallopeptidase activity	molecular function	7/94	222/16999	0.00023	0.392955	TRINITY_DN39457_c5_g1(2.61723504247),TRINITY_DN42990_c1_g1(2.93652916222),TRINITY_DN47408_c1_g1(2.36071816432),TRINITY_DN47537_c0_g1(2.51929673454),TRINITY_DN49357_c9_g1(-1.41246048225),TRINITY_DN49792_c2_g1(2.73565239168),TRINITY_DN52587_c2_g2(1.13122485783)
GO:0008233	peptidase activity	molecular function	16/94	1067/16999	0.00023	0.392955	TRINITY_DN38495_c6_g4(-1.30561867554),TRINITY_DN39457_c5_g1(2.61723504247),TRINITY_DN41123_c2_g3(1.32106299914),TRINITY_DN41123_c2_g7(4.09167982382),TRINITY_DN41215_c1_g2(2.24632976156),TRINITY_DN42625_c2_g2(1.12420063219),TRINITY_DN42990_c1_g1(2.93652916222),TRINITY_DN47408_c1_g1(2.36071816432),TRINITY_DN47537_c0_g1(2.51929673454),TRINITY_DN48672_c5_g1(1.10625152184),TRINITY_DN49357_c9_g1(-1.412…
GO:0070011	peptidase activity, acting on L-amino acid peptides	molecular function	15/94	1016/16999	0.00044	0.50116	TRINITY_DN38495_c6_g4(-1.30561867554),TRINITY_DN39457_c5_g1(2.61723504247),TRINITY_DN41123_c2_g3(1.32106299914),TRINITY_DN41123_c2_g7(4.09167982382),TRINITY_DN41215_c1_g2(2.24632976156),TRINITY_DN42625_c2_g2(1.12420063219),TRINITY_DN42990_c1_g1(2.93652916222),TRINITY_DN47408_c1_g1(2.36071816432),TRINITY_DN47537_c0_g1(2.51929673454),TRINITY_DN48672_c5_g1(1.10625152184),TRINITY_DN49357_c9_g1(-1.412…
GO:0051786	all-trans-retinol 13,14-reductase activity	molecular function	2/94	7/16999	0.00062	0.529635	TRINITY_DN40875_c4_g2(-1.87503500096),TRINITY_DN46457_c1_g1(-2.45457761726)
GO:0016627	oxidoreductase activity, acting on the CH-CH group of donors	molecular function	4/94	83/16999	0.00115	0.75174	TRINITY_DN40875_c4_g2(-1.87503500096),TRINITY_DN42111_c1_g6(5.50932682409),TRINITY_DN46457_c1_g1(-2.45457761726),TRINITY_DN51483_c3_g1(1.25419046913)
GO:0043560	insulin receptor substrate binding	molecular function	2/94	10/16999	0.00132	0.75174	TRINITY_DN44240_c0_g1(-2.75562530456),TRINITY_DN44240_c0_g4(-2.83834144631)
GO:0005520	insulin-like growth factor binding	molecular function	2/94	11/16999	0.00161	0.78591	TRINITY_DN44240_c0_g1(-2.75562530456),TRINITY_DN44240_c0_g4(-2.83834144631)
GO:0001965	G-protein alpha-subunit binding	molecular function	2/94	12/16999	0.00193	0.824351	TRINITY_DN44161_c2_g1(3.93829739139),TRINITY_DN44240_c0_g1(-2.75562530456)
GO:0016491	oxidoreductase activity	molecular function	12/94	868/16999	0.00294	0.944801	TRINITY_DN40875_c4_g2(-1.87503500096),TRINITY_DN42030_c3_g1(2.45840858031),TRINITY_DN42111_c1_g6(5.50932682409),TRINITY_DN46457_c1_g1(-2.45457761726),TRINITY_DN46499_c3_g2(1.26122689648),TRINITY_DN47228_c0_g7(2.98304569375),TRINITY_DN47645_c1_g1(1.25658429826),TRINITY_DN48281_c3_g1(-1.35000219817),TRINITY_DN49154_c5_g1(1.70432323556),TRINITY_DN51483_c3_g1(1.25419046913),TRINITY_DN51765_c1_g1(-1.5…
GO:0043548	phosphatidylinositol 3-kinase binding	molecular function	2/94	15/16999	0.00303	0.944801	TRINITY_DN44240_c0_g1(-2.75562530456),TRINITY_DN44240_c0_g4(-2.83834144631)
GO:0004222	metalloendopeptidase activity	molecular function	4/94	110/16999	0.00324	0.944801	TRINITY_DN42990_c1_g1(2.93652916222),TRINITY_DN47537_c0_g1(2.51929673454),TRINITY_DN49792_c2_g1(2.73565239168),TRINITY_DN52587_c2_g2(1.13122485783)
GO:0030414	peptidase inhibitor activity	molecular function	5/94	193/16999	0.00435	0.944801	TRINITY_DN44707_c0_g1(-3.72182665918),TRINITY_DN48366_c0_g1(2.47115895449),TRINITY_DN50699_c3_g1(-1.6848095633),TRINITY_DN50830_c1_g3(-1.22155322286),TRINITY_DN51225_c0_g2(2.33037621349)
GO:0003950	NAD+ ADP-ribosyltransferase activity	molecular function	2/94	18/16999	0.00437	0.944801	TRINITY_DN38909_c7_g1(1.50665442482),TRINITY_DN39568_c8_g1(-1.61901404447)
GO:0004029	aldehyde dehydrogenase (NAD) activity	molecular function	2/94	19/16999	0.00487	0.944801	TRINITY_DN47645_c1_g1(1.25658429826),TRINITY_DN48281_c3_g1(-1.35000219817)
GO:0004043	L-aminoadipate-semialdehyde dehydrogenase activity	molecular function	1/94	1/16999	0.00553	0.944801	TRINITY_DN47645_c1_g1(1.25658429826)
GO:0004753	saccharopine dehydrogenase activity	molecular function	1/94	1/16999	0.00553	0.944801	TRINITY_DN51765_c1_g1(-1.53970729735)
GO:0044374	sequence-specific DNA binding, bending	molecular function	1/94	1/16999	0.00553	0.944801	TRINITY_DN50391_c0_g5(2.51454559597)
GO:0044377	RNA polymerase II proximal promoter sequence-specific DNA binding, bending	molecular function	1/94	1/16999	0.00553	0.944801	TRINITY_DN50391_c0_g5(2.51454559597)
GO:0047130	saccharopine dehydrogenase (NADP+, L-lysine-forming) activity	molecular function	1/94	1/16999	0.00553	0.944801	TRINITY_DN51765_c1_g1(-1.53970729735)
GO:0047131	saccharopine dehydrogenase (NAD+, L-glutamate-forming) activity	molecular function	1/94	1/16999	0.00553	0.944801	TRINITY_DN51765_c1_g1(-1.53970729735)
GO:0061134	peptidase regulator activity	molecular function	5/94	208/16999	0.00595	0.958074	TRINITY_DN44707_c0_g1(-3.72182665918),TRINITY_DN48366_c0_g1(2.47115895449),TRINITY_DN50699_c3_g1(-1.6848095633),TRINITY_DN50830_c1_g3(-1.22155322286),TRINITY_DN51225_c0_g2(2.33037621349)
GO:0001618	virus receptor activity	molecular function	2/94	22/16999	0.0065	0.958074	TRINITY_DN41714_c3_g5(2.23842586054),TRINITY_DN49357_c9_g1(-1.41246048225)
GO:0104005	hijacked molecular function	molecular function	2/94	22/16999	0.0065	0.958074	TRINITY_DN41714_c3_g5(2.23842586054),TRINITY_DN49357_c9_g1(-1.41246048225)
GO:0005229	intracellular calcium activated chloride channel activity	molecular function	2/94	23/16999	0.0071	0.958074	TRINITY_DN39457_c5_g1(2.61723504247),TRINITY_DN47537_c0_g1(2.51929673454)
GO:0061778	intracellular chloride channel activity	molecular function	2/94	23/16999	0.0071	0.958074	TRINITY_DN39457_c5_g1(2.61723504247),TRINITY_DN47537_c0_g1(2.51929673454)
GO:0098772	molecular function regulator	molecular function	10/94	734/16999	0.00729	0.958074	TRINITY_DN38495_c6_g4(-1.30561867554),TRINITY_DN42953_c1_g1(1.66898102945),TRINITY_DN44161_c2_g1(3.93829739139),TRINITY_DN44505_c0_g1(-1.19211767153),TRINITY_DN44707_c0_g1(-3.72182665918),TRINITY_DN48366_c0_g1(2.47115895449),TRINITY_DN48672_c5_g1(1.10625152184),TRINITY_DN50699_c3_g1(-1.6848095633),TRINITY_DN50830_c1_g3(-1.22155322286),TRINITY_DN51225_c0_g2(2.33037621349)
GO:0043027	cysteine-type endopeptidase inhibitor activity involved in apoptotic process	molecular function	2/94	24/16999	0.00771	0.966398	TRINITY_DN44707_c0_g1(-3.72182665918),TRINITY_DN48366_c0_g1(2.47115895449)
GO:0004402	histone acetyltransferase activity	molecular function	2/94	25/16999	0.00836	0.966398	TRINITY_DN41893_c6_g2(2.45266335512),TRINITY_DN46086_c1_g1(2.44516872728)
GO:0043028	cysteine-type endopeptidase regulator activity involved in apoptotic process	molecular function	2/94	25/16999	0.00836	0.966398	TRINITY_DN44707_c0_g1(-3.72182665918),TRINITY_DN48366_c0_g1(2.47115895449)
GO:0061733	peptide-lysine-N-acetyltransferase activity	molecular function	2/94	27/16999	0.00971	0.966398	TRINITY_DN41893_c6_g2(2.45266335512),TRINITY_DN46086_c1_g1(2.44516872728)
GO:0030234	enzyme regulator activity	molecular function	8/94	539/16999	0.00995	0.966398	TRINITY_DN42953_c1_g1(1.66898102945),TRINITY_DN44161_c2_g1(3.93829739139),TRINITY_DN44505_c0_g1(-1.19211767153),TRINITY_DN44707_c0_g1(-3.72182665918),TRINITY_DN48366_c0_g1(2.47115895449),TRINITY_DN50699_c3_g1(-1.6848095633),TRINITY_DN50830_c1_g3(-1.22155322286),TRINITY_DN51225_c0_g2(2.33037621349)
GO:0008234	cysteine-type peptidase activity	molecular function	4/94	156/16999	0.01099	0.966398	TRINITY_DN41123_c2_g3(1.32106299914),TRINITY_DN41123_c2_g7(4.09167982382),TRINITY_DN41215_c1_g2(2.24632976156),TRINITY_DN42625_c2_g2(1.12420063219)
GO:0004807	triose-phosphate isomerase activity	molecular function	1/94	2/16999	0.01103	0.966398	TRINITY_DN39350_c7_g1(4.67657344262)
GO:0008447	L-ascorbate oxidase activity	molecular function	1/94	2/16999	0.01103	0.966398	TRINITY_DN49154_c5_g1(1.70432323556)
GO:0008603	cAMP-dependent protein kinase regulator activity	molecular function	1/94	2/16999	0.01103	0.966398	TRINITY_DN42953_c1_g1(1.66898102945)
GO:0008802	betaine-aldehyde dehydrogenase activity	molecular function	1/94	2/16999	0.01103	0.966398	TRINITY_DN47645_c1_g1(1.25658429826)
GO:0017113	dihydropyrimidine dehydrogenase (NADP+) activity	molecular function	1/94	2/16999	0.01103	0.966398	TRINITY_DN51483_c3_g1(1.25419046913)
GO:0034353	RNA pyrophosphohydrolase activity	molecular function	1/94	2/16999	0.01103	0.966398	TRINITY_DN48797_c2_g1(2.47603259777)
GO:0047714	galactolipase activity	molecular function	1/94	2/16999	0.01103	0.966398	TRINITY_DN48380_c3_g2(-2.47946312058)
GO:0016620	oxidoreductase activity, acting on the aldehyde or oxo group of donors, NAD or NADP as acceptor	molecular function	2/94	31/16999	0.01268	1	TRINITY_DN47645_c1_g1(1.25658429826),TRINITY_DN48281_c3_g1(-1.35000219817)
GO:0034212	peptide N-acetyltransferase activity	molecular function	2/94	31/16999	0.01268	1	TRINITY_DN41893_c6_g2(2.45266335512),TRINITY_DN46086_c1_g1(2.44516872728)
GO:0004866	endopeptidase inhibitor activity	molecular function	4/94	167/16999	0.01383	1	TRINITY_DN44707_c0_g1(-3.72182665918),TRINITY_DN48366_c0_g1(2.47115895449),TRINITY_DN50830_c1_g3(-1.22155322286),TRINITY_DN51225_c0_g2(2.33037621349)
GO:0061135	endopeptidase regulator activity	molecular function	4/94	171/16999	0.01496	1	TRINITY_DN44707_c0_g1(-3.72182665918),TRINITY_DN48366_c0_g1(2.47115895449),TRINITY_DN50830_c1_g3(-1.22155322286),TRINITY_DN51225_c0_g2(2.33037621349)
GO:0004857	enzyme inhibitor activity	molecular function	5/94	264/16999	0.01558	1	TRINITY_DN44707_c0_g1(-3.72182665918),TRINITY_DN48366_c0_g1(2.47115895449),TRINITY_DN50699_c3_g1(-1.6848095633),TRINITY_DN50830_c1_g3(-1.22155322286),TRINITY_DN51225_c0_g2(2.33037621349)
GO:0003943	N-acetylgalactosamine-4-sulfatase activity	molecular function	1/94	3/16999	0.0165	1	TRINITY_DN51173_c0_g1(-1.35821136946)
GO:0005010	insulin-like growth factor-activated receptor activity	molecular function	1/94	3/16999	0.0165	1	TRINITY_DN44240_c0_g1(-2.75562530456)
GO:0015319	sodium:inorganic phosphate symporter activity	molecular function	1/94	3/16999	0.0165	1	TRINITY_DN50151_c2_g1(1.57964187913)
GO:0031405	lipoic acid binding	molecular function	1/94	3/16999	0.0165	1	TRINITY_DN44240_c0_g4(-2.83834144631)
GO:0047536	2-aminoadipate transaminase activity	molecular function	1/94	3/16999	0.0165	1	TRINITY_DN43204_c3_g2(1.9368884136)
GO:0030507	spectrin binding	molecular function	2/94	37/16999	0.01777	1	TRINITY_DN48168_c0_g2(1.63186954349),TRINITY_DN49168_c3_g1(-1.47160542441)
GO:0140096	catalytic activity, acting on a protein	molecular function	21/94	2375/16999	0.01825	1	TRINITY_DN38495_c6_g4(-1.30561867554),TRINITY_DN39457_c5_g1(2.61723504247),TRINITY_DN41123_c2_g3(1.32106299914),TRINITY_DN41123_c2_g7(4.09167982382),TRINITY_DN41215_c1_g2(2.24632976156),TRINITY_DN42625_c2_g2(1.12420063219),TRINITY_DN42948_c1_g1(-1.54007733266),TRINITY_DN42990_c1_g1(2.93652916222),TRINITY_DN44240_c0_g1(-2.75562530456),TRINITY_DN44240_c0_g4(-2.83834144631),TRINITY_DN46314_c0_g2(4.9…
GO:0008484	sulfuric ester hydrolase activity	molecular function	2/94	38/16999	0.01869	1	TRINITY_DN47459_c4_g6(5.74800450857),TRINITY_DN51173_c0_g1(-1.35821136946)
GO:0004867	serine-type endopeptidase inhibitor activity	molecular function	3/94	104/16999	0.01996	1	TRINITY_DN48366_c0_g1(2.47115895449),TRINITY_DN50830_c1_g3(-1.22155322286),TRINITY_DN51225_c0_g2(2.33037621349)
GO:0004869	cysteine-type endopeptidase inhibitor activity	molecular function	2/94	40/16999	0.02059	1	TRINITY_DN44707_c0_g1(-3.72182665918),TRINITY_DN48366_c0_g1(2.47115895449)
GO:0019838	growth factor binding	molecular function	2/94	40/16999	0.02059	1	TRINITY_DN44240_c0_g1(-2.75562530456),TRINITY_DN44240_c0_g4(-2.83834144631)
GO:0002020	protease binding	molecular function	2/94	41/16999	0.02157	1	TRINITY_DN48366_c0_g1(2.47115895449),TRINITY_DN49792_c2_g1(2.73565239168)
GO:0016903	oxidoreductase activity, acting on the aldehyde or oxo group of donors	molecular function	2/94	41/16999	0.02157	1	TRINITY_DN47645_c1_g1(1.25658429826),TRINITY_DN48281_c3_g1(-1.35000219817)
GO:0004594	pantothenate kinase activity	molecular function	1/94	4/16999	0.02194	1	TRINITY_DN45180_c6_g1(-1.19491102754)
GO:0004716	signal transducer, downstream of receptor, with protein tyrosine kinase activity	molecular function	1/94	4/16999	0.02194	1	TRINITY_DN44240_c0_g4(-2.83834144631)
GO:0016404	15-hydroxyprostaglandin dehydrogenase (NAD+) activity	molecular function	1/94	4/16999	0.02194	1	TRINITY_DN47228_c0_g7(2.98304569375)
GO:0031994	insulin-like growth factor I binding	molecular function	1/94	4/16999	0.02194	1	TRINITY_DN44240_c0_g4(-2.83834144631)
GO:0031995	insulin-like growth factor II binding	molecular function	1/94	4/16999	0.02194	1	TRINITY_DN44240_c0_g4(-2.83834144631)
GO:0033691	sialic acid binding	molecular function	1/94	4/16999	0.02194	1	TRINITY_DN47869_c2_g1(1.4661021358)
GO:0035374	chondroitin sulfate binding	molecular function	1/94	4/16999	0.02194	1	TRINITY_DN47869_c2_g1(1.4661021358)
GO:0016247	channel regulator activity	molecular function	2/94	42/16999	0.02257	1	TRINITY_DN38495_c6_g4(-1.30561867554),TRINITY_DN48672_c5_g1(1.10625152184)
GO:0008509	anion transmembrane transporter activity	molecular function	5/94	297/16999	0.02451	1	TRINITY_DN37708_c0_g1(-1.49985241683),TRINITY_DN39457_c5_g1(2.61723504247),TRINITY_DN43186_c1_g1(-5.16269666029),TRINITY_DN47537_c0_g1(2.51929673454),TRINITY_DN47981_c3_g1(2.12528042322)
GO:0005200	structural constituent of cytoskeleton	molecular function	3/94	114/16999	0.02534	1	TRINITY_DN40808_c0_g3(1.68701226582),TRINITY_DN47869_c2_g1(1.4661021358),TRINITY_DN48168_c0_g2(1.63186954349)
GO:0008080	N-acetyltransferase activity	molecular function	2/94	46/16999	0.02675	1	TRINITY_DN41893_c6_g2(2.45266335512),TRINITY_DN46086_c1_g1(2.44516872728)
GO:0001758	retinal dehydrogenase activity	molecular function	1/94	5/16999	0.02735	1	TRINITY_DN48281_c3_g1(-1.35000219817)
GO:0002162	dystroglycan binding	molecular function	1/94	5/16999	0.02735	1	TRINITY_DN47869_c2_g1(1.4661021358)
GO:0003796	lysozyme activity	molecular function	1/94	5/16999	0.02735	1	TRINITY_DN47184_c0_g1(2.75758158368)
GO:0004022	alcohol dehydrogenase (NAD) activity	molecular function	1/94	5/16999	0.02735	1	TRINITY_DN46499_c3_g2(1.26122689648)
GO:0005159	insulin-like growth factor receptor binding	molecular function	1/94	5/16999	0.02735	1	TRINITY_DN44240_c0_g4(-2.83834144631)
GO:0005436	sodium:phosphate symporter activity	molecular function	1/94	5/16999	0.02735	1	TRINITY_DN50151_c2_g1(1.57964187913)
GO:0043236	laminin binding	molecular function	1/94	5/16999	0.02735	1	TRINITY_DN47869_c2_g1(1.4661021358)
GO:0016763	transferase activity, transferring pentosyl groups	molecular function	2/94	47/16999	0.02784	1	TRINITY_DN38909_c7_g1(1.50665442482),TRINITY_DN39568_c8_g1(-1.61901404447)
GO:0004175	endopeptidase activity	molecular function	9/94	786/16999	0.02969	1	TRINITY_DN38495_c6_g4(-1.30561867554),TRINITY_DN41215_c1_g2(2.24632976156),TRINITY_DN42625_c2_g2(1.12420063219),TRINITY_DN42990_c1_g1(2.93652916222),TRINITY_DN47537_c0_g1(2.51929673454),TRINITY_DN49792_c2_g1(2.73565239168),TRINITY_DN50672_c2_g2(2.19505660605),TRINITY_DN52587_c2_g2(1.13122485783),TRINITY_DN53441_c12_g1(1.79685335925)
GO:1901618	organic hydroxy compound transmembrane transporter activity	molecular function	2/94	51/16999	0.03237	1	TRINITY_DN37708_c0_g1(-1.49985241683),TRINITY_DN47981_c3_g1(2.12528042322)
GO:0004953	icosanoid receptor activity	molecular function	1/94	6/16999	0.03273	1	TRINITY_DN47228_c0_g7(2.98304569375)
GO:0004954	prostanoid receptor activity	molecular function	1/94	6/16999	0.03273	1	TRINITY_DN47228_c0_g7(2.98304569375)
GO:0004955	prostaglandin receptor activity	molecular function	1/94	6/16999	0.03273	1	TRINITY_DN47228_c0_g7(2.98304569375)
GO:0004957	prostaglandin E receptor activity	molecular function	1/94	6/16999	0.03273	1	TRINITY_DN47228_c0_g7(2.98304569375)
GO:0005315	inorganic phosphate transmembrane transporter activity	molecular function	1/94	6/16999	0.03273	1	TRINITY_DN50151_c2_g1(1.57964187913)
GO:0008508	bile acid:sodium symporter activity	molecular function	1/94	6/16999	0.03273	1	TRINITY_DN47981_c3_g1(2.12528042322)
GO:0016212	kynurenine-oxoglutarate transaminase activity	molecular function	1/94	6/16999	0.03273	1	TRINITY_DN43204_c3_g2(1.9368884136)
GO:0036137	kynurenine aminotransferase activity	molecular function	1/94	6/16999	0.03273	1	TRINITY_DN43204_c3_g2(1.9368884136)
GO:0051425	PTB domain binding	molecular function	1/94	6/16999	0.03273	1	TRINITY_DN44240_c0_g4(-2.83834144631)
GO:0061783	peptidoglycan muralytic activity	molecular function	1/94	6/16999	0.03273	1	TRINITY_DN47184_c0_g1(2.75758158368)
GO:0008028	monocarboxylic acid transmembrane transporter activity	molecular function	2/94	55/16999	0.03717	1	TRINITY_DN37708_c0_g1(-1.49985241683),TRINITY_DN47981_c3_g1(2.12528042322)
GO:0005009	insulin-activated receptor activity	molecular function	1/94	7/16999	0.03808	1	TRINITY_DN44240_c0_g4(-2.83834144631)
GO:0016682	oxidoreductase activity, acting on diphenols and related substances as donors, oxygen as acceptor	molecular function	1/94	7/16999	0.03808	1	TRINITY_DN49154_c5_g1(1.70432323556)
GO:0016410	N-acyltransferase activity	molecular function	2/94	56/16999	0.03841	1	TRINITY_DN41893_c6_g2(2.45266335512),TRINITY_DN46086_c1_g1(2.44516872728)
GO:0016407	acetyltransferase activity	molecular function	2/94	57/16999	0.03967	1	TRINITY_DN41893_c6_g2(2.45266335512),TRINITY_DN46086_c1_g1(2.44516872728)
GO:0050662	coenzyme binding	molecular function	5/94	341/16999	0.04075	1	TRINITY_DN43204_c3_g2(1.9368884136),TRINITY_DN44240_c0_g4(-2.83834144631),TRINITY_DN47228_c0_g7(2.98304569375),TRINITY_DN51483_c3_g1(1.25419046913),TRINITY_DN52108_c0_g1(-1.82686731639)
GO:0017080	sodium channel regulator activity	molecular function	1/94	8/16999	0.0434	1	TRINITY_DN38495_c6_g4(-1.30561867554)
GO:0043395	heparan sulfate proteoglycan binding	molecular function	1/94	8/16999	0.0434	1	TRINITY_DN47869_c2_g1(1.4661021358)
GO:0043559	insulin binding	molecular function	1/94	8/16999	0.0434	1	TRINITY_DN44240_c0_g4(-2.83834144631)
GO:0004888	transmembrane signaling receptor activity	molecular function	7/94	588/16999	0.04429	1	TRINITY_DN41714_c3_g5(2.23842586054),TRINITY_DN42065_c5_g5(5.69990775241),TRINITY_DN44240_c0_g1(-2.75562530456),TRINITY_DN44240_c0_g4(-2.83834144631),TRINITY_DN44460_c1_g2(1.02388852019),TRINITY_DN47228_c0_g7(2.98304569375),TRINITY_DN49853_c5_g3(-1.12017022142)
GO:0015103	inorganic anion transmembrane transporter activity	molecular function	3/94	143/16999	0.0449	1	TRINITY_DN39457_c5_g1(2.61723504247),TRINITY_DN43186_c1_g1(-5.16269666029),TRINITY_DN47537_c0_g1(2.51929673454)
GO:0015291	secondary active transmembrane transporter activity	molecular function	4/94	243/16999	0.04584	1	TRINITY_DN37708_c0_g1(-1.49985241683),TRINITY_DN43186_c1_g1(-5.16269666029),TRINITY_DN47981_c3_g1(2.12528042322),TRINITY_DN50151_c2_g1(1.57964187913)
GO:0003674	molecular_function	molecular function	94/94	16999/16999	1	1	TRINITY_DN37708_c0_g1(-1.49985241683),TRINITY_DN37875_c0_g1(1.92517802432),TRINITY_DN38495_c6_g4(-1.30561867554),TRINITY_DN38909_c7_g1(1.50665442482),TRINITY_DN39350_c7_g1(4.67657344262),TRINITY_DN39457_c5_g1(2.61723504247),TRINITY_DN39568_c8_g1(-1.61901404447),TRINITY_DN39690_c11_g2(2.2972274434),TRINITY_DN40808_c0_g3(1.68701226582),TRINITY_DN40875_c4_g2(-1.87503500096),TRINITY_DN40940_c0_g1(-1.…

## Sheet: D_vs_C GO_enrichment
GO.ID	Term	Ontology	Significant	Annotated	Pvalue	Qvalue	Signi_id (log2foldchange)
GO:0007049	cell cycle	biological process	146/1082	1015/13451	9.5e-13	1.16935e-08	TRINITY_DN37025_c0_g1(-1.56819505086),TRINITY_DN38277_c0_g1(-1.60677985246),TRINITY_DN38432_c0_g1(-1.57884217885),TRINITY_DN38596_c0_g2(-1.43838711688),TRINITY_DN38857_c3_g3(-2.23512741648),TRINITY_DN38974_c2_g1(-1.60723655981),TRINITY_DN39432_c3_g1(-1.53047744461),TRINITY_DN39493_c3_g1(-1.16770322245),TRINITY_DN39661_c2_g3(-1.87726999981),TRINITY_DN39802_c6_g1(-1.21016820754),TRINITY_DN39896_c1_…
GO:0006396	RNA processing	biological process	99/1082	641/13451	1.2e-10	7.3854e-07	TRINITY_DN33047_c1_g1(-1.23476687847),TRINITY_DN37664_c0_g1(-1.78004728448),TRINITY_DN38025_c0_g1(-1.32556324107),TRINITY_DN38214_c0_g1(-1.38173856942),TRINITY_DN38232_c1_g2(-1.73508830023),TRINITY_DN38291_c0_g1(3.12463486596),TRINITY_DN39332_c6_g1(-1.45379471748),TRINITY_DN39358_c4_g2(-1.06850326878),TRINITY_DN39525_c6_g3(-1.14329638691),TRINITY_DN39834_c3_g1(-1.20466704798),TRINITY_DN39938_c0_g…
GO:0010564	regulation of cell cycle process	biological process	49/1082	253/13451	5.7e-09	2.27717e-05	TRINITY_DN37025_c0_g1(-1.56819505086),TRINITY_DN38277_c0_g1(-1.60677985246),TRINITY_DN38857_c3_g3(-2.23512741648),TRINITY_DN39432_c3_g1(-1.53047744461),TRINITY_DN40281_c2_g6(-1.06756806995),TRINITY_DN41274_c3_g6(-1.00336338941),TRINITY_DN41735_c2_g2(-1.15614117236),TRINITY_DN41961_c4_g2(-1.13641934235),TRINITY_DN42123_c3_g5(-1.92437079561),TRINITY_DN42787_c3_g1(-1.34839528177),TRINITY_DN42846_c4_…
GO:0022402	cell cycle process	biological process	103/1082	728/13451	7.4e-09	2.27717e-05	TRINITY_DN37025_c0_g1(-1.56819505086),TRINITY_DN38277_c0_g1(-1.60677985246),TRINITY_DN38596_c0_g2(-1.43838711688),TRINITY_DN38857_c3_g3(-2.23512741648),TRINITY_DN39432_c3_g1(-1.53047744461),TRINITY_DN39493_c3_g1(-1.16770322245),TRINITY_DN39661_c2_g3(-1.87726999981),TRINITY_DN40281_c2_g6(-1.06756806995),TRINITY_DN40435_c0_g3(-1.10824713173),TRINITY_DN40886_c3_g3(-1.08794683322),TRINITY_DN40944_c0_…
GO:0051726	regulation of cell cycle	biological process	75/1082	480/13451	1.5e-08	3.6927e-05	TRINITY_DN37025_c0_g1(-1.56819505086),TRINITY_DN38277_c0_g1(-1.60677985246),TRINITY_DN38857_c3_g3(-2.23512741648),TRINITY_DN39432_c3_g1(-1.53047744461),TRINITY_DN40281_c2_g6(-1.06756806995),TRINITY_DN41274_c3_g6(-1.00336338941),TRINITY_DN41620_c1_g3(-1.00903407625),TRINITY_DN41735_c2_g2(-1.15614117236),TRINITY_DN41914_c0_g3(-1.1443125793),TRINITY_DN41961_c4_g2(-1.13641934235),TRINITY_DN42123_c3_g…
GO:0006260	DNA replication	biological process	46/1082	247/13451	5.8e-08	0.000109023	TRINITY_DN37522_c0_g1(-1.43160413549),TRINITY_DN37664_c0_g1(-1.78004728448),TRINITY_DN38432_c0_g1(-1.57884217885),TRINITY_DN39802_c6_g1(-1.21016820754),TRINITY_DN39961_c1_g4(-1.68770771407),TRINITY_DN41054_c3_g2(-1.82242867778),TRINITY_DN41072_c0_g1(-1.89892975816),TRINITY_DN41350_c4_g4(-1.44821119678),TRINITY_DN41502_c1_g1(-1.29311049417),TRINITY_DN42649_c3_g1(-1.51945630887),TRINITY_DN42868_c4_…
GO:0016070	RNA metabolic process	biological process	383/1082	3803/13451	6.2e-08	0.000109023	TRINITY_DN33047_c1_g1(-1.23476687847),TRINITY_DN36072_c0_g1(-1.56922109697),TRINITY_DN37565_c0_g1(-1.08024314426),TRINITY_DN37664_c0_g1(-1.78004728448),TRINITY_DN38007_c0_g1(-1.32591605182),TRINITY_DN38025_c0_g1(-1.32556324107),TRINITY_DN38171_c0_g1(1.56064946584),TRINITY_DN38214_c0_g1(-1.38173856942),TRINITY_DN38232_c1_g2(-1.73508830023),TRINITY_DN38291_c0_g1(3.12463486596),TRINITY_DN38545_c0_g1…
GO:0034470	ncRNA processing	biological process	45/1082	246/13451	1.4e-07	0.000215407	TRINITY_DN33047_c1_g1(-1.23476687847),TRINITY_DN38025_c0_g1(-1.32556324107),TRINITY_DN38291_c0_g1(3.12463486596),TRINITY_DN39358_c4_g2(-1.06850326878),TRINITY_DN39525_c6_g3(-1.14329638691),TRINITY_DN40093_c2_g2(-1.03575692025),TRINITY_DN40282_c3_g1(-1.12497503757),TRINITY_DN40747_c1_g9(-1.3636431006),TRINITY_DN41281_c11_g2(-1.42094381347),TRINITY_DN41454_c2_g1(-1.58265356865),TRINITY_DN41473_c3_g…
GO:0050789	regulation of biological process	biological process	629/1082	6816/13451	1.7e-07	0.000232503	TRINITY_DN15658_c0_g1(-1.54298186977),TRINITY_DN24802_c0_g2(4.54653244029),TRINITY_DN33047_c1_g1(-1.23476687847),TRINITY_DN36072_c0_g1(-1.56922109697),TRINITY_DN37025_c0_g1(-1.56819505086),TRINITY_DN37319_c0_g1(2.67781935368),TRINITY_DN37565_c0_g1(-1.08024314426),TRINITY_DN37649_c0_g1(-1.17688773042),TRINITY_DN37768_c0_g1(-1.79094871588),TRINITY_DN38007_c0_g1(-1.32591605182),TRINITY_DN38065_c0_g2…
GO:0034660	ncRNA metabolic process	biological process	57/1082	356/13451	3.7e-07	0.000455433	TRINITY_DN33047_c1_g1(-1.23476687847),TRINITY_DN37565_c0_g1(-1.08024314426),TRINITY_DN38007_c0_g1(-1.32591605182),TRINITY_DN38025_c0_g1(-1.32556324107),TRINITY_DN38291_c0_g1(3.12463486596),TRINITY_DN39358_c4_g2(-1.06850326878),TRINITY_DN39525_c6_g3(-1.14329638691),TRINITY_DN40093_c2_g2(-1.03575692025),TRINITY_DN40282_c3_g1(-1.12497503757),TRINITY_DN40747_c1_g9(-1.3636431006),TRINITY_DN41281_c11_g…
GO:0022613	ribonucleoprotein complex biogenesis	biological process	56/1082	350/13451	4.7e-07	0.000482102	TRINITY_DN33047_c1_g1(-1.23476687847),TRINITY_DN38025_c0_g1(-1.32556324107),TRINITY_DN38214_c0_g1(-1.38173856942),TRINITY_DN38291_c0_g1(3.12463486596),TRINITY_DN39525_c6_g3(-1.14329638691),TRINITY_DN39709_c0_g3(-1.3048872909),TRINITY_DN39938_c0_g2(-1.11852340214),TRINITY_DN40093_c2_g2(-1.03575692025),TRINITY_DN40282_c3_g1(-1.12497503757),TRINITY_DN40747_c1_g9(-1.3636431006),TRINITY_DN41274_c3_g6(…
GO:0031123	RNA 3'-end processing	biological process	19/1082	65/13451	4.7e-07	0.000482102	TRINITY_DN39358_c4_g2(-1.06850326878),TRINITY_DN39834_c3_g1(-1.20466704798),TRINITY_DN40747_c1_g9(-1.3636431006),TRINITY_DN42077_c1_g2(-1.03258882414),TRINITY_DN43807_c1_g1(-1.80931883305),TRINITY_DN44302_c5_g1(-1.34169848919),TRINITY_DN45196_c3_g1(-1.24907752733),TRINITY_DN45476_c0_g2(-1.3471363338),TRINITY_DN45614_c3_g2(-1.5881517344),TRINITY_DN46014_c0_g1(-1.15044607874),TRINITY_DN46297_c4_g3(…
GO:0000278	mitotic cell cycle	biological process	76/1082	537/13451	7.5e-07	0.000685787	TRINITY_DN37025_c0_g1(-1.56819505086),TRINITY_DN38277_c0_g1(-1.60677985246),TRINITY_DN39432_c3_g1(-1.53047744461),TRINITY_DN39493_c3_g1(-1.16770322245),TRINITY_DN39661_c2_g3(-1.87726999981),TRINITY_DN40281_c2_g6(-1.06756806995),TRINITY_DN40435_c0_g3(-1.10824713173),TRINITY_DN40886_c3_g3(-1.08794683322),TRINITY_DN40944_c0_g1(-1.40979954679),TRINITY_DN41072_c0_g1(-1.89892975816),TRINITY_DN41274_c3_…
GO:0060255	regulation of macromolecule metabolic process	biological process	386/1082	3922/13451	7.8e-07	0.000685787	TRINITY_DN33047_c1_g1(-1.23476687847),TRINITY_DN36072_c0_g1(-1.56922109697),TRINITY_DN37025_c0_g1(-1.56819505086),TRINITY_DN37319_c0_g1(2.67781935368),TRINITY_DN37565_c0_g1(-1.08024314426),TRINITY_DN37649_c0_g1(-1.17688773042),TRINITY_DN38007_c0_g1(-1.32591605182),TRINITY_DN38065_c0_g2(-1.55063206979),TRINITY_DN38171_c0_g1(1.56064946584),TRINITY_DN38214_c0_g1(-1.38173856942),TRINITY_DN38232_c1_g2…
GO:0045786	negative regulation of cell cycle	biological process	41/1082	235/13451	1.8e-06	0.00147708	TRINITY_DN37025_c0_g1(-1.56819505086),TRINITY_DN41914_c0_g3(-1.1443125793),TRINITY_DN42846_c4_g6(-1.49056952666),TRINITY_DN42998_c6_g1(-1.49661513852),TRINITY_DN43215_c9_g5(-1.90301500892),TRINITY_DN43291_c1_g1(-1.70589390499),TRINITY_DN43487_c2_g2(-2.2940192472),TRINITY_DN43807_c1_g1(-1.80931883305),TRINITY_DN44283_c0_g1(-1.53881161179),TRINITY_DN45179_c1_g3(-3.23880094232),TRINITY_DN46110_c1_g1…
GO:1903047	mitotic cell cycle process	biological process	66/1082	458/13451	2.2e-06	0.00159293	TRINITY_DN37025_c0_g1(-1.56819505086),TRINITY_DN38277_c0_g1(-1.60677985246),TRINITY_DN39432_c3_g1(-1.53047744461),TRINITY_DN39493_c3_g1(-1.16770322245),TRINITY_DN39661_c2_g3(-1.87726999981),TRINITY_DN40281_c2_g6(-1.06756806995),TRINITY_DN40435_c0_g3(-1.10824713173),TRINITY_DN40886_c3_g3(-1.08794683322),TRINITY_DN40944_c0_g1(-1.40979954679),TRINITY_DN41274_c3_g6(-1.00336338941),TRINITY_DN41961_c4_…
GO:0051301	cell division	biological process	65/1082	449/13451	2.2e-06	0.00159293	TRINITY_DN37025_c0_g1(-1.56819505086),TRINITY_DN38277_c0_g1(-1.60677985246),TRINITY_DN38596_c0_g2(-1.43838711688),TRINITY_DN38857_c3_g3(-2.23512741648),TRINITY_DN39493_c3_g1(-1.16770322245),TRINITY_DN39956_c5_g1(-1.15133162737),TRINITY_DN39969_c6_g2(-1.08267491444),TRINITY_DN40281_c2_g6(-1.06756806995),TRINITY_DN40944_c0_g1(-1.40979954679),TRINITY_DN41032_c0_g1(-1.20221310735),TRINITY_DN41683_c6_…
GO:0010467	gene expression	biological process	419/1082	4374/13451	4.2e-06	0.00272094	TRINITY_DN33047_c1_g1(-1.23476687847),TRINITY_DN36072_c0_g1(-1.56922109697),TRINITY_DN37565_c0_g1(-1.08024314426),TRINITY_DN37664_c0_g1(-1.78004728448),TRINITY_DN38007_c0_g1(-1.32591605182),TRINITY_DN38025_c0_g1(-1.32556324107),TRINITY_DN38065_c0_g2(-1.55063206979),TRINITY_DN38171_c0_g1(1.56064946584),TRINITY_DN38214_c0_g1(-1.38173856942),TRINITY_DN38232_c1_g2(-1.73508830023),TRINITY_DN38291_c0_g…
GO:0050794	regulation of cellular process	biological process	593/1082	6493/13451	4.2e-06	0.00272094	TRINITY_DN15658_c0_g1(-1.54298186977),TRINITY_DN24802_c0_g2(4.54653244029),TRINITY_DN36072_c0_g1(-1.56922109697),TRINITY_DN37025_c0_g1(-1.56819505086),TRINITY_DN37319_c0_g1(2.67781935368),TRINITY_DN37649_c0_g1(-1.17688773042),TRINITY_DN37768_c0_g1(-1.79094871588),TRINITY_DN38007_c0_g1(-1.32591605182),TRINITY_DN38065_c0_g2(-1.55063206979),TRINITY_DN38066_c0_g1(1.14360659627),TRINITY_DN38171_c0_g1(…
GO:0019222	regulation of metabolic process	biological process	402/1082	4182/13451	5.5e-06	0.00334101	TRINITY_DN33047_c1_g1(-1.23476687847),TRINITY_DN36072_c0_g1(-1.56922109697),TRINITY_DN37025_c0_g1(-1.56819505086),TRINITY_DN37319_c0_g1(2.67781935368),TRINITY_DN37565_c0_g1(-1.08024314426),TRINITY_DN37649_c0_g1(-1.17688773042),TRINITY_DN38007_c0_g1(-1.32591605182),TRINITY_DN38065_c0_g2(-1.55063206979),TRINITY_DN38171_c0_g1(1.56064946584),TRINITY_DN38214_c0_g1(-1.38173856942),TRINITY_DN38232_c1_g2…
GO:0051171	regulation of nitrogen compound metabolic process	biological process	369/1082	3794/13451	5.7e-06	0.00334101	TRINITY_DN36072_c0_g1(-1.56922109697),TRINITY_DN37025_c0_g1(-1.56819505086),TRINITY_DN37649_c0_g1(-1.17688773042),TRINITY_DN38007_c0_g1(-1.32591605182),TRINITY_DN38065_c0_g2(-1.55063206979),TRINITY_DN38171_c0_g1(1.56064946584),TRINITY_DN38214_c0_g1(-1.38173856942),TRINITY_DN38232_c1_g2(-1.73508830023),TRINITY_DN38291_c0_g1(3.12463486596),TRINITY_DN38545_c0_g1(-1.15027899468),TRINITY_DN38802_c0_g1…
GO:0006364	rRNA processing	biological process	27/1082	138/13451	1.2e-05	0.006714	TRINITY_DN33047_c1_g1(-1.23476687847),TRINITY_DN38025_c0_g1(-1.32556324107),TRINITY_DN38291_c0_g1(3.12463486596),TRINITY_DN39525_c6_g3(-1.14329638691),TRINITY_DN40093_c2_g2(-1.03575692025),TRINITY_DN40282_c3_g1(-1.12497503757),TRINITY_DN40747_c1_g9(-1.3636431006),TRINITY_DN41454_c2_g1(-1.58265356865),TRINITY_DN41473_c3_g1(-1.46107207949),TRINITY_DN41780_c2_g3(-1.32206138746),TRINITY_DN42435_c3_g3…
GO:0045787	positive regulation of cell cycle	biological process	29/1082	155/13451	1.5e-05	0.00769313	TRINITY_DN38857_c3_g3(-2.23512741648),TRINITY_DN39432_c3_g1(-1.53047744461),TRINITY_DN42787_c3_g1(-1.34839528177),TRINITY_DN42846_c4_g6(-1.49056952666),TRINITY_DN43000_c1_g1(-1.66848097165),TRINITY_DN43487_c2_g2(-2.2940192472),TRINITY_DN43807_c1_g1(-1.80931883305),TRINITY_DN44283_c0_g1(-1.53881161179),TRINITY_DN44860_c5_g2(-1.17203363531),TRINITY_DN44873_c4_g1(-1.50804508439),TRINITY_DN45469_c0_g…
GO:0031323	regulation of cellular metabolic process	biological process	382/1082	3984/13451	1.5e-05	0.00769313	TRINITY_DN36072_c0_g1(-1.56922109697),TRINITY_DN37025_c0_g1(-1.56819505086),TRINITY_DN37319_c0_g1(2.67781935368),TRINITY_DN37649_c0_g1(-1.17688773042),TRINITY_DN38007_c0_g1(-1.32591605182),TRINITY_DN38065_c0_g2(-1.55063206979),TRINITY_DN38171_c0_g1(1.56064946584),TRINITY_DN38214_c0_g1(-1.38173856942),TRINITY_DN38232_c1_g2(-1.73508830023),TRINITY_DN38262_c0_g1(4.57847291437),TRINITY_DN38291_c0_g1(…
GO:0080090	regulation of primary metabolic process	biological process	372/1082	3870/13451	1.6e-05	0.00787776	TRINITY_DN36072_c0_g1(-1.56922109697),TRINITY_DN37025_c0_g1(-1.56819505086),TRINITY_DN37649_c0_g1(-1.17688773042),TRINITY_DN38007_c0_g1(-1.32591605182),TRINITY_DN38065_c0_g2(-1.55063206979),TRINITY_DN38171_c0_g1(1.56064946584),TRINITY_DN38214_c0_g1(-1.38173856942),TRINITY_DN38232_c1_g2(-1.73508830023),TRINITY_DN38291_c0_g1(3.12463486596),TRINITY_DN38545_c0_g1(-1.15027899468),TRINITY_DN38744_c0_g1…
GO:0044772	mitotic cell cycle phase transition	biological process	35/1082	206/13451	1.8e-05	0.00852162	TRINITY_DN37025_c0_g1(-1.56819505086),TRINITY_DN38277_c0_g1(-1.60677985246),TRINITY_DN39432_c3_g1(-1.53047744461),TRINITY_DN40281_c2_g6(-1.06756806995),TRINITY_DN40435_c0_g3(-1.10824713173),TRINITY_DN40944_c0_g1(-1.40979954679),TRINITY_DN41961_c4_g2(-1.13641934235),TRINITY_DN42123_c3_g5(-1.92437079561),TRINITY_DN43836_c3_g1(-1.76942914764),TRINITY_DN44359_c4_g2(-1.2978608176),TRINITY_DN45011_c1_g…
GO:0016071	mRNA metabolic process	biological process	65/1082	479/13451	1.9e-05	0.00866189	TRINITY_DN33047_c1_g1(-1.23476687847),TRINITY_DN37664_c0_g1(-1.78004728448),TRINITY_DN38214_c0_g1(-1.38173856942),TRINITY_DN38232_c1_g2(-1.73508830023),TRINITY_DN39332_c6_g1(-1.45379471748),TRINITY_DN39358_c4_g2(-1.06850326878),TRINITY_DN39834_c3_g1(-1.20466704798),TRINITY_DN39938_c0_g2(-1.11852340214),TRINITY_DN39956_c5_g1(-1.15133162737),TRINITY_DN40480_c0_g5(-1.58192595188),TRINITY_DN40747_c1_…
GO:0006397	mRNA processing	biological process	53/1082	370/13451	2.6e-05	0.0114298	TRINITY_DN37664_c0_g1(-1.78004728448),TRINITY_DN38214_c0_g1(-1.38173856942),TRINITY_DN38232_c1_g2(-1.73508830023),TRINITY_DN39332_c6_g1(-1.45379471748),TRINITY_DN39358_c4_g2(-1.06850326878),TRINITY_DN39834_c3_g1(-1.20466704798),TRINITY_DN39938_c0_g2(-1.11852340214),TRINITY_DN39956_c5_g1(-1.15133162737),TRINITY_DN40480_c0_g5(-1.58192595188),TRINITY_DN41274_c3_g6(-1.00336338941),TRINITY_DN41791_c1_…
GO:0065007	biological regulation	biological process	658/1082	7393/13451	2.9e-05	0.012309	TRINITY_DN15658_c0_g1(-1.54298186977),TRINITY_DN24802_c0_g2(4.54653244029),TRINITY_DN33047_c1_g1(-1.23476687847),TRINITY_DN36072_c0_g1(-1.56922109697),TRINITY_DN37025_c0_g1(-1.56819505086),TRINITY_DN37319_c0_g1(2.67781935368),TRINITY_DN37565_c0_g1(-1.08024314426),TRINITY_DN37649_c0_g1(-1.17688773042),TRINITY_DN37768_c0_g1(-1.79094871588),TRINITY_DN38007_c0_g1(-1.32591605182),TRINITY_DN38065_c0_g2…
GO:0006996	organelle organization	biological process	227/1082	2217/13451	3.1e-05	0.0126937	TRINITY_DN24802_c0_g2(4.54653244029),TRINITY_DN33047_c1_g1(-1.23476687847),TRINITY_DN36072_c0_g1(-1.56922109697),TRINITY_DN37025_c0_g1(-1.56819505086),TRINITY_DN37319_c0_g1(2.67781935368),TRINITY_DN38007_c0_g1(-1.32591605182),TRINITY_DN38277_c0_g1(-1.60677985246),TRINITY_DN38545_c0_g1(-1.15027899468),TRINITY_DN38596_c0_g2(-1.43838711688),TRINITY_DN39025_c5_g1(-1.11203150234),TRINITY_DN39038_c0_g1…
GO:0035305	negative regulation of dephosphorylation	biological process	11/1082	33/13451	3.2e-05	0.0126937	TRINITY_DN41817_c1_g1(-1.73960266054),TRINITY_DN42072_c3_g5(-1.3584918343),TRINITY_DN42592_c0_g2(-1.33777102515),TRINITY_DN46405_c0_g1(-1.40875323777),TRINITY_DN46825_c5_g1(-1.44006738637),TRINITY_DN49201_c2_g1(-1.08906797951),TRINITY_DN49763_c3_g1(-1.18437075519),TRINITY_DN50272_c0_g2(-1.27946842582),TRINITY_DN50429_c1_g1(-1.05176657829),TRINITY_DN50486_c1_g2(-1.44626102547),TRINITY_DN52513_c4_g…
GO:0071840	cellular component organization or biogenesis	biological process	364/1082	3804/13451	3.3e-05	0.0126937	TRINITY_DN24802_c0_g2(4.54653244029),TRINITY_DN33047_c1_g1(-1.23476687847),TRINITY_DN36072_c0_g1(-1.56922109697),TRINITY_DN37025_c0_g1(-1.56819505086),TRINITY_DN37319_c0_g1(2.67781935368),TRINITY_DN37768_c0_g1(-1.79094871588),TRINITY_DN38007_c0_g1(-1.32591605182),TRINITY_DN38025_c0_g1(-1.32556324107),TRINITY_DN38066_c0_g1(1.14360659627),TRINITY_DN38214_c0_g1(-1.38173856942),TRINITY_DN38277_c0_g1(…
GO:0044770	cell cycle phase transition	biological process	36/1082	221/13451	3.5e-05	0.013055	TRINITY_DN37025_c0_g1(-1.56819505086),TRINITY_DN38277_c0_g1(-1.60677985246),TRINITY_DN38857_c3_g3(-2.23512741648),TRINITY_DN39432_c3_g1(-1.53047744461),TRINITY_DN40281_c2_g6(-1.06756806995),TRINITY_DN40435_c0_g3(-1.10824713173),TRINITY_DN40944_c0_g1(-1.40979954679),TRINITY_DN41961_c4_g2(-1.13641934235),TRINITY_DN42123_c3_g5(-1.92437079561),TRINITY_DN43836_c3_g1(-1.76942914764),TRINITY_DN44359_c4_…
GO:0042254	ribosome biogenesis	biological process	36/1082	222/13451	3.9e-05	0.0141191	TRINITY_DN33047_c1_g1(-1.23476687847),TRINITY_DN38025_c0_g1(-1.32556324107),TRINITY_DN38291_c0_g1(3.12463486596),TRINITY_DN39525_c6_g3(-1.14329638691),TRINITY_DN39709_c0_g3(-1.3048872909),TRINITY_DN40093_c2_g2(-1.03575692025),TRINITY_DN40282_c3_g1(-1.12497503757),TRINITY_DN40747_c1_g9(-1.3636431006),TRINITY_DN41454_c2_g1(-1.58265356865),TRINITY_DN41473_c3_g1(-1.46107207949),TRINITY_DN41780_c2_g3(…
GO:0051865	protein autoubiquitination	biological process	13/1082	46/13451	4.5e-05	0.0158259	TRINITY_DN40775_c3_g3(-1.1247245952),TRINITY_DN42393_c1_g2(-1.62161451267),TRINITY_DN44768_c3_g2(-1.13047111777),TRINITY_DN45328_c4_g2(-1.12725479212),TRINITY_DN45840_c1_g1(-1.29610952108),TRINITY_DN47863_c2_g2(-1.28649304941),TRINITY_DN48082_c3_g1(-1.30548802108),TRINITY_DN48195_c1_g1(-1.28358516735),TRINITY_DN49106_c0_g2(-1.0573386613),TRINITY_DN49631_c1_g1(-2.03837284878),TRINITY_DN49974_c2_g1…
GO:0000288	nuclear-transcribed mRNA catabolic process, deadenylation-dependent decay	biological process	13/1082	47/13451	5.8e-05	0.0198312	TRINITY_DN40747_c1_g9(-1.3636431006),TRINITY_DN42077_c1_g2(-1.03258882414),TRINITY_DN42686_c2_g4(-1.4314939468),TRINITY_DN44302_c5_g1(-1.34169848919),TRINITY_DN45476_c0_g2(-1.3471363338),TRINITY_DN46392_c5_g3(-1.23071939311),TRINITY_DN46666_c2_g4(-1.42080211624),TRINITY_DN48327_c2_g2(-1.96268409999),TRINITY_DN48646_c6_g1(-1.06403622732),TRINITY_DN48738_c1_g1(-1.42592422912),TRINITY_DN48738_c1_g3(…
GO:0016072	rRNA metabolic process	biological process	28/1082	160/13451	7.1e-05	0.02362	TRINITY_DN33047_c1_g1(-1.23476687847),TRINITY_DN37565_c0_g1(-1.08024314426),TRINITY_DN38025_c0_g1(-1.32556324107),TRINITY_DN38291_c0_g1(3.12463486596),TRINITY_DN39525_c6_g3(-1.14329638691),TRINITY_DN40093_c2_g2(-1.03575692025),TRINITY_DN40282_c3_g1(-1.12497503757),TRINITY_DN40747_c1_g9(-1.3636431006),TRINITY_DN41454_c2_g1(-1.58265356865),TRINITY_DN41473_c3_g1(-1.46107207949),TRINITY_DN41780_c2_g3…
GO:0051246	regulation of protein metabolic process	biological process	120/1082	1065/13451	7.3e-05	0.0236462	TRINITY_DN37649_c0_g1(-1.17688773042),TRINITY_DN38007_c0_g1(-1.32591605182),TRINITY_DN38065_c0_g2(-1.55063206979),TRINITY_DN38232_c1_g2(-1.73508830023),TRINITY_DN39173_c3_g1(-1.32819993635),TRINITY_DN39306_c0_g1(-1.13723169045),TRINITY_DN39432_c3_g1(-1.53047744461),TRINITY_DN39798_c3_g2(-1.04750618593),TRINITY_DN39905_c1_g2(-1.19361981658),TRINITY_DN40435_c0_g3(-1.10824713173),TRINITY_DN40760_c2_…
GO:0051984	positive regulation of chromosome segregation	biological process	6/1082	11/13451	8.7e-05	0.0267721	TRINITY_DN40775_c3_g3(-1.1247245952),TRINITY_DN47553_c1_g3(-2.31222302878),TRINITY_DN48830_c1_g3(-1.83248588129),TRINITY_DN49254_c0_g2(-1.11234490815),TRINITY_DN52166_c0_g1(-2.05216210313),TRINITY_DN52323_c5_g2(-1.18780089258)
GO:0010604	positive regulation of macromolecule metabolic process	biological process	132/1082	1198/13451	8.7e-05	0.0267721	TRINITY_DN37025_c0_g1(-1.56819505086),TRINITY_DN37319_c0_g1(2.67781935368),TRINITY_DN37565_c0_g1(-1.08024314426),TRINITY_DN37649_c0_g1(-1.17688773042),TRINITY_DN38214_c0_g1(-1.38173856942),TRINITY_DN38802_c0_g1(1.30221095137),TRINITY_DN38966_c0_g1(-1.71689225666),TRINITY_DN39038_c0_g1(-1.18970921256),TRINITY_DN39173_c3_g1(-1.32819993635),TRINITY_DN39306_c0_g1(-1.13723169045),TRINITY_DN39432_c3_g1…
GO:0044265	cellular macromolecule catabolic process	biological process	72/1082	573/13451	9e-05	0.0269626	TRINITY_DN33047_c1_g1(-1.23476687847),TRINITY_DN37649_c0_g1(-1.17688773042),TRINITY_DN38277_c0_g1(-1.60677985246),TRINITY_DN40228_c3_g2(-1.77769154386),TRINITY_DN40281_c2_g6(-1.06756806995),TRINITY_DN40435_c0_g3(-1.10824713173),TRINITY_DN40747_c1_g9(-1.3636431006),TRINITY_DN40886_c3_g3(-1.08794683322),TRINITY_DN40907_c3_g2(-1.48459963083),TRINITY_DN40944_c0_g1(-1.40979954679),TRINITY_DN41620_c1_g…
[truncated: 262 more rows]
