# Supplementary material for: Comparative transcriptomic analysis of the different developmental stages of ovary in red swamp crayfish Procambarus clarkii
Source: BMC Genomics. 2021 Mar 21;22:199. doi: 10.1186/s12864-021-07537-x (PMC7981885; doi:10.1186/s12864-021-07537-x)
Supplement: Supplementary file 13 — Additional file 13. [file 12864_2021_7537_MOESM13_ESM.xlsx]

## Sheet: Title Page
Comparative transcriptomic analysis of the different developmental stages of ovary in red swamp crayfish Procambarus clarkii Yizhi Zhong1, Wenbin Zhao1, Zhangsheng Tang1, Liming Huang1, Xiangxing Zhu2, Xiang Liang3, Aifen Yan2, Zhifa Lu1, Yanling Yu1, Dongsheng Tang2, Dapeng Wang1,* and Zhuanling Lu1,* 1Guangxi Academy of Fishery Sciences/Guangxi Key Laboratory of Aquatic Genetic Breeding and Hea…

## Sheet: B_vs_A_pathway_categorie
Comparative transcriptomic analysis of the different developmental stages of ovary in red swamp crayfish Procambarus clarkii
Yizhi Zhong, Wenbin Zhao, Zhangsheng Tang, Liming Huang, Xiangxing Zhu, Xiang Liang, Aifen Yan, Zhifa Lu, Yanling Yu, Dongsheng Tang, Dapeng Wang, Zhuanling Lu
Group	Subgroup	Significant up	Significant down	Total number	Annotation
Cellular Processes	Cell growth and death	1	0	1	263
Cellular Processes	Cell motility	2	0	2	88
Cellular Processes	Cellular community	6	2	8	254
Cellular Processes	Transport and catabolism	3	2	5	402
Environmental Information Processing	Membrane transport	0	0	0	26
Environmental Information Processing	Signal transduction	11	2	13	836
Environmental Information Processing	Signaling molecules and interaction	7	2	9	168
Genetic Information Processing	Folding sorting and degradation	1	0	1	344
Genetic Information Processing	Replication and repair	0	0	0	137
Genetic Information Processing	Transcription	0	0	0	176
Genetic Information Processing	Translation	0	0	0	383
Metabolism	Amino acid metabolism	4	0	4	223
Metabolism	Biosynthesis of other secondary metabolites	0	0	0	27
Metabolism	Carbohydrate metabolism	2	0	2	280
Metabolism	Energy metabolism	4	0	4	167
Metabolism	Glycan biosynthesis and metabolism	3	0	3	198
Metabolism	Lipid metabolism	1	0	1	268
Metabolism	Metabolism of cofactors and vitamins	2	0	2	138
Metabolism	Metabolism of other amino acids	2	0	2	92
Metabolism	Metabolism of terpenoids and polyketides	0	0	0	29
Metabolism	Nucleotide metabolism	4	0	4	162
Metabolism	Overview	1	0	1	165
Metabolism	Xenobiotics biodegradation and metabolism	2	0	2	87
Organismal Systems	Aging	2	0	2	108
Organismal Systems	Circulatory system	3	0	3	135
Organismal Systems	Development	2	0	2	118
Organismal Systems	Digestive system	2	0	2	220
Organismal Systems	Endocrine system	3	0	3	408
Organismal Systems	Environmental adaptation	0	0	0	85
Organismal Systems	Excretory system	2	0	2	82
Organismal Systems	Immune system	4	0	4	275
Organismal Systems	Nervous system	0	0	0	238
Organismal Systems	Sensory system	0	0	0	109

## Sheet: C_vs_A_pathway_categorie
Group	Subgroup	Significant up	Significant down	Total number	Annotation
Cellular Processes	Cell growth and death	7	0	7	263
Cellular Processes	Cell motility	5	0	5	88
Cellular Processes	Cellular community	9	0	9	254
Cellular Processes	Transport and catabolism	16	1	17	402
Environmental Information Processing	Membrane transport	0	0	0	26
Environmental Information Processing	Signal transduction	24	1	25	836
Environmental Information Processing	Signaling molecules and interaction	10	0	10	168
Genetic Information Processing	Folding sorting and degradation	0	0	0	344
Genetic Information Processing	Replication and repair	0	0	0	137
Genetic Information Processing	Transcription	0	0	0	176
Genetic Information Processing	Translation	0	1	1	383
Metabolism	Amino acid metabolism	4	2	6	223
Metabolism	Biosynthesis of other secondary metabolites	0	1	1	27
Metabolism	Carbohydrate metabolism	3	0	3	280
Metabolism	Energy metabolism	5	1	6	167
Metabolism	Glycan biosynthesis and metabolism	4	1	5	198
Metabolism	Lipid metabolism	6	1	7	268
Metabolism	Metabolism of cofactors and vitamins	2	0	2	138
Metabolism	Metabolism of other amino acids	3	0	3	92
Metabolism	Metabolism of terpenoids and polyketides	0	0	0	29
Metabolism	Nucleotide metabolism	3	1	4	162
Metabolism	Overview	4	1	5	165
Metabolism	Xenobiotics biodegradation and metabolism	2	3	5	87
Organismal Systems	Aging	2	0	2	108
Organismal Systems	Circulatory system	4	0	4	135
Organismal Systems	Development	5	0	5	118
Organismal Systems	Digestive system	9	0	9	220
Organismal Systems	Endocrine system	13	0	13	408
Organismal Systems	Environmental adaptation	2	0	2	85
Organismal Systems	Excretory system	2	0	2	82
Organismal Systems	Immune system	11	0	11	275
Organismal Systems	Nervous system	6	0	6	238
Organismal Systems	Sensory system	1	0	1	109

## Sheet: D_vs_A_pathway_categorie
Group	Subgroup	Significant up	Significant down	Total number	Annotation
Cellular Processes	Cell growth and death	18	52	70	263
Cellular Processes	Cell motility	9	9	18	88
Cellular Processes	Cellular community	31	21	52	254
Cellular Processes	Transport and catabolism	48	32	80	402
Environmental Information Processing	Membrane transport	3	4	7	26
Environmental Information Processing	Signal transduction	74	84	158	836
Environmental Information Processing	Signaling molecules and interaction	25	4	29	168
Genetic Information Processing	Folding sorting and degradation	4	55	59	344
Genetic Information Processing	Replication and repair	1	34	35	137
Genetic Information Processing	Transcription	3	40	43	176
Genetic Information Processing	Translation	4	59	63	383
Metabolism	Amino acid metabolism	11	15	26	223
Metabolism	Biosynthesis of other secondary metabolites	3	2	5	27
Metabolism	Carbohydrate metabolism	20	13	33	280
Metabolism	Energy metabolism	11	2	13	167
Metabolism	Glycan biosynthesis and metabolism	14	9	23	198
Metabolism	Lipid metabolism	24	20	44	268
Metabolism	Metabolism of cofactors and vitamins	6	13	19	138
Metabolism	Metabolism of other amino acids	6	9	15	92
Metabolism	Metabolism of terpenoids and polyketides	1	4	5	29
Metabolism	Nucleotide metabolism	7	22	29	162
Metabolism	Overview	12	6	18	165
Metabolism	Xenobiotics biodegradation and metabolism	5	5	10	87
Organismal Systems	Aging	7	14	21	108
Organismal Systems	Circulatory system	11	11	22	135
Organismal Systems	Development	13	9	22	118
Organismal Systems	Digestive system	34	15	49	220
Organismal Systems	Endocrine system	29	42	71	408
Organismal Systems	Environmental adaptation	7	4	11	85
Organismal Systems	Excretory system	9	6	15	82
Organismal Systems	Immune system	29	28	57	275
Organismal Systems	Nervous system	21	20	41	238
Organismal Systems	Sensory system	8	2	10	109

## Sheet: C_vs_B_pathway_categorie
Group	Subgroup	Significant up	Significant down	Total number	Annotation
Cellular Processes	Cell growth and death	3	2	5	263
Cellular Processes	Cell motility	0	0	0	88
Cellular Processes	Cellular community	1	2	3	254
Cellular Processes	Transport and catabolism	4	1	5	402
Environmental Information Processing	Membrane transport	0	0	0	26
Environmental Information Processing	Signal transduction	6	2	8	836
Environmental Information Processing	Signaling molecules and interaction	2	0	2	168
Genetic Information Processing	Folding sorting and degradation	0	1	1	344
Genetic Information Processing	Replication and repair	0	1	1	137
Genetic Information Processing	Transcription	0	0	0	176
Genetic Information Processing	Translation	0	0	0	383
Metabolism	Amino acid metabolism	2	1	3	223
Metabolism	Biosynthesis of other secondary metabolites	0	0	0	27
Metabolism	Carbohydrate metabolism	2	0	2	280
Metabolism	Energy metabolism	2	0	2	167
Metabolism	Glycan biosynthesis and metabolism	0	1	1	198
Metabolism	Lipid metabolism	2	1	3	268
Metabolism	Metabolism of cofactors and vitamins	2	2	4	138
Metabolism	Metabolism of other amino acids	2	1	3	92
Metabolism	Metabolism of terpenoids and polyketides	0	0	0	29
Metabolism	Nucleotide metabolism	1	0	1	162
Metabolism	Overview	3	0	3	165
Metabolism	Xenobiotics biodegradation and metabolism	1	0	1	87
Organismal Systems	Aging	0	2	2	108
Organismal Systems	Circulatory system	0	0	0	135
Organismal Systems	Development	1	0	1	118
Organismal Systems	Digestive system	2	1	3	220
Organismal Systems	Endocrine system	8	2	10	408
Organismal Systems	Environmental adaptation	0	0	0	85
Organismal Systems	Excretory system	0	1	1	82
Organismal Systems	Immune system	4	1	5	275
Organismal Systems	Nervous system	2	0	2	238
Organismal Systems	Sensory system	2	0	2	109

## Sheet: D_vs_C_pathway_categorie
Group	Subgroup	Significant up	Significant down	Total number	Annotation
Cellular Processes	Cell growth and death	5	46	51	263
Cellular Processes	Cell motility	3	8	11	88
Cellular Processes	Cellular community	10	15	25	254
Cellular Processes	Transport and catabolism	12	27	39	402
Environmental Information Processing	Membrane transport	0	4	4	26
Environmental Information Processing	Signal transduction	19	69	88	836
Environmental Information Processing	Signaling molecules and interaction	6	4	10	168
Genetic Information Processing	Folding sorting and degradation	1	34	35	344
Genetic Information Processing	Replication and repair	0	25	25	137
Genetic Information Processing	Transcription	1	31	32	176
Genetic Information Processing	Translation	1	33	34	383
Metabolism	Amino acid metabolism	6	13	19	223
Metabolism	Biosynthesis of other secondary metabolites	0	1	1	27
Metabolism	Carbohydrate metabolism	5	11	16	280
Metabolism	Energy metabolism	3	1	4	167
Metabolism	Glycan biosynthesis and metabolism	4	8	12	198
Metabolism	Lipid metabolism	7	18	25	268
Metabolism	Metabolism of cofactors and vitamins	2	10	12	138
Metabolism	Metabolism of other amino acids	1	8	9	92
Metabolism	Metabolism of terpenoids and polyketides	0	3	3	29
Metabolism	Nucleotide metabolism	2	16	18	162
Metabolism	Overview	4	6	10	165
Metabolism	Xenobiotics biodegradation and metabolism	2	2	4	87
Organismal Systems	Aging	2	12	14	108
Organismal Systems	Circulatory system	1	10	11	135
Organismal Systems	Development	4	8	12	118
Organismal Systems	Digestive system	5	11	16	220
Organismal Systems	Endocrine system	8	30	38	408
Organismal Systems	Environmental adaptation	3	4	7	85
Organismal Systems	Excretory system	1	8	9	82
Organismal Systems	Immune system	9	22	31	275
Organismal Systems	Nervous system	5	16	21	238
Organismal Systems	Sensory system	2	2	4	109
