# Supplementary material for: Comparative transcriptomic analysis of the different developmental stages of ovary in red swamp crayfish Procambarus clarkii
Source: BMC Genomics. 2021 Mar 21;22:199. doi: 10.1186/s12864-021-07537-x (PMC7981885; doi:10.1186/s12864-021-07537-x)
Supplement: Supplementary file 14 — Additional file 14. [file 12864_2021_7537_MOESM14_ESM.xlsx]

## Sheet: Title Page
Comparative transcriptomic analysis of the different developmental stages of ovary in red swamp crayfish Procambarus clarkii Yizhi Zhong1, Wenbin Zhao1, Zhangsheng Tang1, Liming Huang1, Xiangxing Zhu2, Xiang Liang3, Aifen Yan2, Zhifa Lu1, Yanling Yu1, Dongsheng Tang2, Dapeng Wang1,* and Zhuanling Lu1,* 1Guangxi Academy of Fishery Sciences/Guangxi Key Laboratory of Aquatic Genetic Breeding and Hea…

## Sheet: B_vs_A_KEGG_enrichment
Comparative transcriptomic analysis of the different developmental stages of ovary in red swamp crayfish Procambarus clarkii
Yizhi Zhong, Wenbin Zhao, Zhangsheng Tang, Liming Huang, Xiangxing Zhu, Xiang Liang, Aifen Yan, Zhifa Lu, Yanling Yu, Dongsheng Tang, Dapeng Wang, Zhuanling Lu
id	Description	Significant	Annotated	Pvalue	Qvalue	Signi_id (log2foldchange)
ko04151	PI3K-Akt signaling pathway	8/35	135/3560	3.44038e-05	0.00206423	TRINITY_DN52478_c1_g1(1.32491167231),TRINITY_DN45221_c6_g2(1.07131513671),TRINITY_DN46994_c0_g1(-1.14960023187),TRINITY_DN38969_c2_g1(1.49608452542),TRINITY_DN52175_c3_g1(-1.53466453702),TRINITY_DN44240_c0_g4(1.79781113203),TRINITY_DN51991_c1_g2(1.61379549875),TRINITY_DN40937_c1_g4(1.19963069184)
ko04510	Focal adhesion	7/35	112/3560	8.1999e-05	0.00245997	TRINITY_DN52478_c1_g1(1.32491167231),TRINITY_DN45221_c6_g2(1.07131513671),TRINITY_DN46994_c0_g1(-1.14960023187),TRINITY_DN52175_c3_g1(-1.53466453702),TRINITY_DN44707_c0_g1(3.46437767209),TRINITY_DN51991_c1_g2(1.61379549875),TRINITY_DN40937_c1_g4(1.19963069184)
ko04060	Cytokine-cytokine receptor interaction	3/35	16/3560	0.000446782	0.00893564	TRINITY_DN52478_c1_g1(1.32491167231),TRINITY_DN46994_c0_g1(-1.14960023187),TRINITY_DN52175_c3_g1(-1.53466453702)
ko04015	Rap1 signaling pathway	5/35	101/3560	0.00274628	0.0411943	TRINITY_DN52478_c1_g1(1.32491167231),TRINITY_DN45221_c6_g2(1.07131513671),TRINITY_DN46994_c0_g1(-1.14960023187),TRINITY_DN52175_c3_g1(-1.53466453702),TRINITY_DN44240_c0_g4(1.79781113203)
ko04514	Cell adhesion molecules (CAMs)	3/35	34/3560	0.00422911	0.0507494	TRINITY_DN45221_c6_g2(1.07131513671),TRINITY_DN49370_c1_g2(1.06115483656),TRINITY_DN43046_c3_g3(1.33175597876)
ko04260	Cardiac muscle contraction	3/35	42/3560	0.00768916	0.0768916	TRINITY_DN53369_c5_g1(1.44882457592),TRINITY_DN52553_c1_g3(1.2416905276),TRINITY_DN45693_c1_g3(1.19350216972)
ko04512	ECM-receptor interaction	3/35	45/3560	0.0093151	0.0798437	TRINITY_DN45221_c6_g2(1.07131513671),TRINITY_DN51991_c1_g2(1.61379549875),TRINITY_DN40937_c1_g4(1.19963069184)
ko04610	Complement and coagulation cascades	2/35	19/3560	0.0144605	0.0922151	TRINITY_DN43712_c1_g1(1.10981171853),TRINITY_DN43168_c6_g1(2.87675619405)
ko00190	Oxidative phosphorylation	4/35	99/3560	0.0152122	0.0922151	TRINITY_DN53369_c5_g2(1.10410299531),TRINITY_DN53369_c5_g1(1.44882457592),TRINITY_DN52553_c1_g3(1.2416905276),TRINITY_DN45693_c1_g3(1.19350216972)
ko04014	Ras signaling pathway	4/35	101/3560	0.0162722	0.0922151	TRINITY_DN52478_c1_g1(1.32491167231),TRINITY_DN46994_c0_g1(-1.14960023187),TRINITY_DN52175_c3_g1(-1.53466453702),TRINITY_DN44240_c0_g4(1.79781113203)
ko04066	HIF-1 signaling pathway	3/35	56/3560	0.0169061	0.0922151	TRINITY_DN46994_c0_g1(-1.14960023187),TRINITY_DN52175_c3_g1(-1.53466453702),TRINITY_DN44240_c0_g4(1.79781113203)
ko04152	AMPK signaling pathway	3/35	73/3560	0.0338712	0.169356	TRINITY_DN43674_c1_g3(1.61089868382),TRINITY_DN38969_c2_g1(1.49608452542),TRINITY_DN44240_c0_g4(1.79781113203)
ko03320	PPAR signaling pathway	2/35	33/3560	0.0409856	0.189164	TRINITY_DN43674_c1_g3(1.61089868382),TRINITY_DN38969_c2_g1(1.49608452542)
ko00514	Other types of O-glycan biosynthesis	2/35	35/3560	0.0456277	0.195547	TRINITY_DN39459_c4_g2(17.5743218878),TRINITY_DN46454_c2_g3(1.92319268518)
ko04212	Longevity regulating pathway - worm	2/35	55/3560	0.100913	0.362765	TRINITY_DN43674_c1_g3(1.61089868382),TRINITY_DN44240_c0_g4(1.79781113203)
ko04640	Hematopoietic cell lineage	1/35	11/3560	0.103122	0.362765	TRINITY_DN51991_c1_g2(1.61379549875)
ko04964	Proximal tubule bicarbonate reclamation	1/35	13/3560	0.120727	0.362765	TRINITY_DN38969_c2_g1(1.49608452542)
ko04068	FoxO signaling pathway	2/35	62/3560	0.123227	0.362765	TRINITY_DN38969_c2_g1(1.49608452542),TRINITY_DN44240_c0_g4(1.79781113203)
ko00230	Purine metabolism	3/35	134/3560	0.142973	0.362765	TRINITY_DN39846_c2_g1(1.83199138602),TRINITY_DN46905_c1_g1(1.3832304772),TRINITY_DN40398_c3_g2(1.19287507451)
ko00770	Pantothenate and CoA biosynthesis	1/35	16/3560	0.146507	0.362765	TRINITY_DN52861_c0_g3(1.15372876797)
ko00531	Glycosaminoglycan degradation	1/35	18/3560	0.163284	0.362765	TRINITY_DN51173_c0_g1(1.27814946684)
ko04960	Aldosterone-regulated sodium reabsorption	1/35	18/3560	0.163284	0.362765	TRINITY_DN44240_c0_g4(1.79781113203)
ko04910	Insulin signaling pathway	2/35	75/3560	0.167378	0.362765	TRINITY_DN38969_c2_g1(1.49608452542),TRINITY_DN44240_c0_g4(1.79781113203)
ko02020	Two-component system	1/35	19/3560	0.171552	0.362765	TRINITY_DN53369_c5_g1(1.44882457592)
ko04977	Vitamin digestion and absorption	1/35	19/3560	0.171552	0.362765	TRINITY_DN48363_c0_g1(1.75974521052)
ko04360	Axon guidance	2/35	79/3560	0.181492	0.362765	TRINITY_DN45221_c6_g2(1.07131513671),TRINITY_DN43046_c3_g3(1.33175597876)
ko01040	Biosynthesis of unsaturated fatty acids	1/35	21/3560	0.18785	0.362765	TRINITY_DN43674_c1_g3(1.61089868382)
ko00410	beta-Alanine metabolism	1/35	22/3560	0.195882	0.362765	TRINITY_DN52861_c0_g3(1.15372876797)
ko00760	Nicotinate and nicotinamide metabolism	1/35	22/3560	0.195882	0.362765	TRINITY_DN39846_c2_g1(1.83199138602)
ko00240	Pyrimidine metabolism	2/35	84/3560	0.199388	0.362765	TRINITY_DN39846_c2_g1(1.83199138602),TRINITY_DN52861_c0_g3(1.15372876797)
ko04215	Apoptosis - multiple species	1/35	24/3560	0.211715	0.362765	TRINITY_DN44707_c0_g1(3.46437767209)
ko04975	Fat digestion and absorption	1/35	24/3560	0.211715	0.362765	TRINITY_DN48363_c0_g1(1.75974521052)
ko04810	Regulation of actin cytoskeleton	2/35	88/3560	0.213866	0.362765	TRINITY_DN45221_c6_g2(1.07131513671),TRINITY_DN51991_c1_g2(1.61379549875)
ko04064	NF-kappa B signaling pathway	1/35	27/3560	0.234899	0.362765	TRINITY_DN44707_c0_g1(3.46437767209)
ko04978	Mineral absorption	1/35	27/3560	0.234899	0.362765	TRINITY_DN50134_c0_g3(1.5748000357)
ko04330	Notch signaling pathway	1/35	28/3560	0.242478	0.362765	TRINITY_DN46454_c2_g3(1.92319268518)
ko00020	Citrate cycle (TCA cycle)	1/35	30/3560	0.257419	0.362765	TRINITY_DN38969_c2_g1(1.49608452542)
ko00040	Pentose and glucuronate interconversions	1/35	30/3560	0.257419	0.362765	TRINITY_DN46273_c8_g2(1.36832915948)
ko00250	Alanine, aspartate and glutamate metabolism	1/35	30/3560	0.257419	0.362765	TRINITY_DN40337_c2_g3(1.23135732751)
ko00620	Pyruvate metabolism	1/35	30/3560	0.257419	0.362765	TRINITY_DN38969_c2_g1(1.49608452542)
ko04913	Ovarian Steroidogenesis	1/35	30/3560	0.257419	0.362765	TRINITY_DN44240_c0_g4(1.79781113203)
ko00982	Drug metabolism - cytochrome P450	1/35	31/3560	0.264782	0.362765	TRINITY_DN48803_c4_g3(1.88579181027)
ko04920	Adipocytokine signaling pathway	1/35	31/3560	0.264782	0.362765	TRINITY_DN38969_c2_g1(1.49608452542)
ko00051	Fructose and mannose metabolism	1/35	32/3560	0.272073	0.362765	TRINITY_DN46273_c8_g2(1.36832915948)
ko00980	Metabolism of xenobiotics by cytochrome P450	1/35	32/3560	0.272073	0.362765	TRINITY_DN48803_c4_g3(1.88579181027)
ko04923	Regulation of lipolysis in adipocyte	1/35	33/3560	0.279295	0.364298	TRINITY_DN44240_c0_g4(1.79781113203)
ko00270	Cysteine and methionine metabolism	1/35	34/3560	0.286447	0.365677	TRINITY_DN46536_c0_g1(1.49516384253)
ko00330	Arginine and proline metabolism	1/35	35/3560	0.29353	0.366912	TRINITY_DN44106_c0_g3(1.23112605945)
ko00983	Drug metabolism - other enzymes	1/35	36/3560	0.300544	0.368013	TRINITY_DN52861_c0_g3(1.15372876797)
ko00310	Lysine degradation	1/35	41/3560	0.334615	0.400783	TRINITY_DN51765_c1_g1(1.8468128165)
ko04670	Leukocyte transendothelial migration	1/35	43/3560	0.347787	0.400783	TRINITY_DN45221_c6_g2(1.07131513671)
ko00010	Glycolysis / Gluconeogenesis	1/35	45/3560	0.360705	0.400783	TRINITY_DN38969_c2_g1(1.49608452542)
ko01212	Fatty acid metabolism	1/35	45/3560	0.360705	0.400783	TRINITY_DN43674_c1_g3(1.61089868382)
ko04213	Longevity regulating pathway - multiple species	1/35	45/3560	0.360705	0.400783	TRINITY_DN44240_c0_g4(1.79781113203)
ko00480	Glutathione metabolism	1/35	47/3560	0.373375	0.405438	TRINITY_DN48803_c4_g3(1.88579181027)
ko04144	Endocytosis	2/35	134/3560	0.381965	0.405438	TRINITY_DN46994_c0_g1(-1.14960023187),TRINITY_DN52175_c3_g1(-1.53466453702)
ko04520	Adherens junction	1/35	49/3560	0.385801	0.405438	TRINITY_DN44240_c0_g4(1.79781113203)
ko04214	Apoptosis - fly	1/35	50/3560	0.391923	0.405438	TRINITY_DN44707_c0_g1(3.46437767209)
ko04922	Glucagon signaling pathway	1/35	53/3560	0.409938	0.416886	TRINITY_DN38969_c2_g1(1.49608452542)
ko04211	Longevity regulating pathway - mammal	1/35	59/3560	0.444425	0.444425	TRINITY_DN44240_c0_g4(1.79781113203)
ko04611	Platelet activation	1/35	62/3560	0.460926	0.45337	TRINITY_DN45221_c6_g2(1.07131513671)
ko04146	Peroxisome	1/35	68/3560	0.492512	0.473904	TRINITY_DN40337_c2_g3(1.23135732751)
ko04310	Wnt signaling pathway	1/35	69/3560	0.497599	0.473904	TRINITY_DN44664_c4_g2(1.45305480487)
ko04072	Phospholipase D signaling pathway	1/35	77/3560	0.536546	0.492879	TRINITY_DN44240_c0_g4(1.79781113203)
ko04080	Neuroactive ligand-receptor interaction	1/35	79/3560	0.545815	0.492879	TRINITY_DN51008_c1_g1(1.32188731912)
ko04145	Phagosome	1/35	80/3560	0.550382	0.492879	TRINITY_DN45221_c6_g2(1.07131513671)
ko04210	Apoptosis	1/35	80/3560	0.550382	0.492879	TRINITY_DN44707_c0_g1(3.46437767209)
ko04022	cGMP - PKG signaling pathway	1/35	83/3560	0.563816	0.497484	TRINITY_DN44240_c0_g4(1.79781113203)
ko04150	mTOR signaling pathway	1/35	88/3560	0.585344	0.508995	TRINITY_DN44240_c0_g4(1.79781113203)
ko04120	Ubiquitin mediated proteolysis	1/35	106/3560	0.654626	0.561108	TRINITY_DN44707_c0_g1(3.46437767209)
ko04142	Lysosome	1/35	114/3560	0.681677	0.576065	TRINITY_DN51173_c0_g1(1.27814946684)

## Sheet: C_vs_A_KEGG_enrichment
id	Description	Significant	Annotated	Pvalue	Qvalue	Signi_id (log2foldchange)
ko04142	Lysosome	10/78	114/3560	0.000153516	0.0166444	TRINITY_DN46620_c6_g1(3.17589034387),TRINITY_DN41215_c1_g2(3.66606830532),TRINITY_DN41123_c2_g3(2.04200176088),TRINITY_DN47200_c0_g1(1.99890357883),TRINITY_DN52055_c6_g1(1.63147913607),TRINITY_DN51034_c2_g1(1.91348280878),TRINITY_DN40000_c7_g1(2.64875468391),TRINITY_DN42625_c2_g2(1.68334648806),TRINITY_DN49409_c2_g4(1.70587127192),TRINITY_DN50391_c0_g2(1.38568621967)
ko04668	TNF signaling pathway	5/78	36/3560	0.000983108	0.0532948	TRINITY_DN52587_c2_g2(2.08544322281),TRINITY_DN42030_c3_g1(2.79154796371),TRINITY_DN44021_c4_g2(2.15034085724),TRINITY_DN44899_c1_g2(1.33533130283),TRINITY_DN48714_c4_g1(2.04780739293)
ko04512	ECM-receptor interaction	5/78	45/3560	0.00273211	0.0987395	TRINITY_DN47090_c0_g2(1.54859560628),TRINITY_DN45221_c6_g2(1.67153269311),TRINITY_DN46680_c2_g1(1.3731152258),TRINITY_DN47869_c2_g1(2.00264191306),TRINITY_DN51991_c1_g2(2.2244129434)
ko00983	Drug metabolism - other enzymes	4/78	36/3560	0.00738037	0.163891	TRINITY_DN52403_c3_g1(-1.06221051921),TRINITY_DN50763_c2_g1(-1.19656279822),TRINITY_DN52861_c0_g3(1.41694133416),TRINITY_DN51483_c3_g1(2.08104455537)
ko04210	Apoptosis	6/78	80/3560	0.00755806	0.163891	TRINITY_DN41123_c2_g3(2.04200176088),TRINITY_DN44021_c4_g2(2.15034085724),TRINITY_DN44899_c1_g2(1.33533130283),TRINITY_DN47956_c2_g4(1.99253668818),TRINITY_DN42625_c2_g2(1.68334648806),TRINITY_DN48714_c4_g1(2.04780739293)
ko04662	B cell receptor signaling pathway	3/78	25/3560	0.0164536	0.229827	TRINITY_DN44021_c4_g2(2.15034085724),TRINITY_DN44899_c1_g2(1.33533130283),TRINITY_DN48714_c4_g1(2.04780739293)
ko04620	Toll-like receptor signaling pathway	3/78	26/3560	0.0183114	0.229827	TRINITY_DN44021_c4_g2(2.15034085724),TRINITY_DN44899_c1_g2(1.33533130283),TRINITY_DN48714_c4_g1(2.04780739293)
ko04064	NF-kappa B signaling pathway	3/78	27/3560	0.0202813	0.229827	TRINITY_DN42030_c3_g1(2.79154796371),TRINITY_DN44899_c1_g2(1.33533130283),TRINITY_DN48714_c4_g1(2.04780739293)
ko04978	Mineral absorption	3/78	27/3560	0.0202813	0.229827	TRINITY_DN39403_c11_g1(2.04908159953),TRINITY_DN39559_c1_g1(2.28764916114),TRINITY_DN48509_c2_g1(1.65797882968)
ko04380	Osteoclast differentiation	3/78	30/3560	0.026866	0.229827	TRINITY_DN44021_c4_g2(2.15034085724),TRINITY_DN44899_c1_g2(1.33533130283),TRINITY_DN48714_c4_g1(2.04780739293)
ko04612	Antigen processing and presentation	3/78	30/3560	0.026866	0.229827	TRINITY_DN41215_c1_g2(3.66606830532),TRINITY_DN41123_c2_g3(2.04200176088),TRINITY_DN42625_c2_g2(1.68334648806)
ko04151	PI3K-Akt signaling pathway	7/78	135/3560	0.0270953	0.229827	TRINITY_DN44831_c1_g1(1.6100455657),TRINITY_DN52478_c1_g1(2.59586391733),TRINITY_DN47090_c0_g2(1.54859560628),TRINITY_DN45221_c6_g2(1.67153269311),TRINITY_DN38969_c2_g1(1.55286786862),TRINITY_DN51991_c1_g2(2.2244129434),TRINITY_DN48714_c4_g1(2.04780739293)
ko04920	Adipocytokine signaling pathway	3/78	31/3560	0.0292857	0.229827	TRINITY_DN38969_c2_g1(1.55286786862),TRINITY_DN44899_c1_g2(1.33533130283),TRINITY_DN48714_c4_g1(2.04780739293)
ko04145	Phagosome	5/78	80/3560	0.0297183	0.229827	TRINITY_DN45221_c6_g2(1.67153269311),TRINITY_DN41123_c2_g3(2.04200176088),TRINITY_DN40808_c0_g3(2.11224975681),TRINITY_DN47956_c2_g4(1.99253668818),TRINITY_DN50391_c0_g2(1.38568621967)
ko04510	Focal adhesion	6/78	112/3560	0.0347066	0.229827	TRINITY_DN52478_c1_g1(2.59586391733),TRINITY_DN47090_c0_g2(1.54859560628),TRINITY_DN45221_c6_g2(1.67153269311),TRINITY_DN50955_c2_g1(1.46889772647),TRINITY_DN44021_c4_g2(2.15034085724),TRINITY_DN51991_c1_g2(2.2244129434)
ko00512	Mucin type O-glycan biosynthesis	2/78	14/3560	0.0363724	0.229827	TRINITY_DN40988_c4_g1(1.88863200618),TRINITY_DN52798_c6_g1(1.80528038159)
ko04660	T cell receptor signaling pathway	3/78	34/3560	0.0372139	0.229827	TRINITY_DN44021_c4_g2(2.15034085724),TRINITY_DN44899_c1_g2(1.33533130283),TRINITY_DN48714_c4_g1(2.04780739293)
ko04624	Toll and Imd signaling pathway	3/78	35/3560	0.0400775	0.229827	TRINITY_DN44021_c4_g2(2.15034085724),TRINITY_DN44899_c1_g2(1.33533130283),TRINITY_DN48714_c4_g1(2.04780739293)
ko04810	Regulation of actin cytoskeleton	5/78	88/3560	0.0423465	0.229827	TRINITY_DN44831_c1_g1(1.6100455657),TRINITY_DN45221_c6_g2(1.67153269311),TRINITY_DN45971_c0_g2(1.29362209064),TRINITY_DN51991_c1_g2(2.2244129434),TRINITY_DN44150_c2_g1(2.44876355423)
ko00770	Pantothenate and CoA biosynthesis	2/78	16/3560	0.0466349	0.229827	TRINITY_DN52861_c0_g3(1.41694133416),TRINITY_DN51483_c3_g1(2.08104455537)
ko04060	Cytokine-cytokine receptor interaction	2/78	16/3560	0.0466349	0.229827	TRINITY_DN52478_c1_g1(2.59586391733),TRINITY_DN38201_c2_g2(4.66024304912)
ko04622	RIG-I-like receptor signaling pathway	2/78	16/3560	0.0466349	0.229827	TRINITY_DN44899_c1_g2(1.33533130283),TRINITY_DN48714_c4_g1(2.04780739293)
ko04623	Cytosolic DNA-sensing pathway	2/78	18/3560	0.0578178	0.272551	TRINITY_DN44899_c1_g2(1.33533130283),TRINITY_DN48714_c4_g1(2.04780739293)
ko04260	Cardiac muscle contraction	3/78	42/3560	0.0631054	0.276361	TRINITY_DN53369_c5_g1(1.823913641),TRINITY_DN52553_c1_g3(1.65339412553),TRINITY_DN45693_c1_g3(1.41264947438)
ko04621	NOD-like receptor signaling pathway	2/78	19/3560	0.063724	0.276361	TRINITY_DN44899_c1_g2(1.33533130283),TRINITY_DN48714_c4_g1(2.04780739293)
ko04924	Renin secretion	3/78	44/3560	0.0706022	0.29342	TRINITY_DN47293_c2_g1(1.97679005239),TRINITY_DN47537_c0_g1(2.7791989778),TRINITY_DN42625_c2_g2(1.68334648806)
ko04723	Retrograde endocannabinoid signaling	3/78	45/3560	0.0744955	0.29342	TRINITY_DN44831_c1_g1(1.6100455657),TRINITY_DN42030_c3_g1(2.79154796371),TRINITY_DN46986_c3_g1(1.59066366088)
ko00100	Steroid biosynthesis	2/78	21/3560	0.0761081	0.29342	TRINITY_DN46620_c6_g1(3.17589034387),TRINITY_DN40000_c7_g1(2.64875468391)
ko04540	Gap junction	3/78	46/3560	0.0784828	0.29342	TRINITY_DN40808_c0_g3(2.11224975681),TRINITY_DN52500_c0_g1(1.3680892412),TRINITY_DN47956_c2_g4(1.99253668818)
ko00410	beta-Alanine metabolism	2/78	22/3560	0.0825643	0.29839	TRINITY_DN52861_c0_g3(1.41694133416),TRINITY_DN51483_c3_g1(2.08104455537)
ko04013	MAPK signaling pathway - fly	4/78	80/3560	0.0968414	0.334544	TRINITY_DN51446_c4_g5(1.62856920618),TRINITY_DN40920_c1_g1(1.7559885979),TRINITY_DN44021_c4_g2(2.15034085724),TRINITY_DN44150_c2_g1(2.44876355423)
ko00232	Caffeine metabolism	1/78	5/3560	0.10491	0.334544	TRINITY_DN50763_c2_g1(-1.19656279822)
ko00300	Lysine biosynthesis	1/78	5/3560	0.10491	0.334544	TRINITY_DN43204_c3_g2(2.39602173788)
ko00643	Styrene degradation	1/78	5/3560	0.10491	0.334544	TRINITY_DN45639_c2_g1(-1.12507534176)
ko04726	Serotonergic synapse	3/78	53/3560	0.108867	0.337244	TRINITY_DN44831_c1_g1(1.6100455657),TRINITY_DN42030_c3_g1(2.79154796371),TRINITY_DN46986_c3_g1(1.59066366088)
ko04921	Oxytocin signaling pathway	4/78	85/3560	0.114456	0.344708	TRINITY_DN42030_c3_g1(2.79154796371),TRINITY_DN44161_c2_g1(3.23350060505),TRINITY_DN44021_c4_g2(2.15034085724),TRINITY_DN46986_c3_g1(1.59066366088)
ko04722	Neurotrophin signaling pathway	3/78	57/3560	0.127992	0.375054	TRINITY_DN44021_c4_g2(2.15034085724),TRINITY_DN44899_c1_g2(1.33533130283),TRINITY_DN48714_c4_g1(2.04780739293)
ko04062	Chemokine signaling pathway	3/78	59/3560	0.137979	0.393679	TRINITY_DN44831_c1_g1(1.6100455657),TRINITY_DN44899_c1_g2(1.33533130283),TRINITY_DN48714_c4_g1(2.04780739293)
ko03320	PPAR signaling pathway	2/78	33/3560	0.162252	0.422166	TRINITY_DN43674_c1_g3(2.41037949989),TRINITY_DN38969_c2_g1(1.55286786862)
ko00270	Cysteine and methionine metabolism	2/78	34/3560	0.170067	0.422166	TRINITY_DN46536_c0_g1(2.17104780682),TRINITY_DN41423_c4_g2(1.62425566494)
ko04350	TGF-beta signaling pathway	2/78	34/3560	0.170067	0.422166	TRINITY_DN49160_c0_g4(2.33646530092),TRINITY_DN38201_c2_g2(4.66024304912)
ko04514	Cell adhesion molecules (CAMs)	2/78	34/3560	0.170067	0.422166	TRINITY_DN45221_c6_g2(1.67153269311),TRINITY_DN50188_c0_g3(1.46339018429)
ko00190	Oxidative phosphorylation	4/78	99/3560	0.170423	0.422166	TRINITY_DN53369_c5_g1(1.823913641),TRINITY_DN52553_c1_g3(1.65339412553),TRINITY_DN45693_c1_g3(1.41264947438),TRINITY_DN51137_c1_g2(-1.31489619914)
ko01230	Biosynthesis of amino acids	3/78	66/3560	0.174862	0.422166	TRINITY_DN39350_c7_g1(5.5527697384),TRINITY_DN43204_c3_g2(2.39602173788),TRINITY_DN39961_c0_g2(-2.49017383308)
ko04010	MAPK signaling pathway	4/78	101/3560	0.179113	0.422166	TRINITY_DN44831_c1_g1(1.6100455657),TRINITY_DN50955_c2_g1(1.46889772647),TRINITY_DN44021_c4_g2(2.15034085724),TRINITY_DN48714_c4_g1(2.04780739293)
ko04015	Rap1 signaling pathway	4/78	101/3560	0.179113	0.422166	TRINITY_DN52478_c1_g1(2.59586391733),TRINITY_DN45221_c6_g2(1.67153269311),TRINITY_DN44150_c2_g1(2.44876355423),TRINITY_DN46986_c3_g1(1.59066366088)
ko04146	Peroxisome	3/78	68/3560	0.185879	0.428791	TRINITY_DN46419_c9_g1(1.64308757713),TRINITY_DN50763_c2_g1(-1.19656279822),TRINITY_DN42112_c0_g1(2.37549474809)
ko04310	Wnt signaling pathway	3/78	69/3560	0.191456	0.432455	TRINITY_DN49160_c0_g4(2.33646530092),TRINITY_DN44664_c4_g2(1.67233712101),TRINITY_DN44021_c4_g2(2.15034085724)
ko00910	Nitrogen metabolism	1/78	11/3560	0.216542	0.463593	TRINITY_DN53184_c4_g1(1.9508541378)
ko04640	Hematopoietic cell lineage	1/78	11/3560	0.216542	0.463593	TRINITY_DN51991_c1_g2(2.2244129434)
ko00260	Glycine, serine and threonine metabolism	2/78	40/3560	0.218069	0.463593	TRINITY_DN42112_c0_g1(2.37549474809),TRINITY_DN39961_c0_g2(-2.49017383308)
ko00310	Lysine degradation	2/78	41/3560	0.2262	0.471632	TRINITY_DN42112_c0_g1(2.37549474809),TRINITY_DN43204_c3_g2(2.39602173788)
ko04670	Leukocyte transendothelial migration	2/78	43/3560	0.242528	0.486948	TRINITY_DN45221_c6_g2(1.67153269311),TRINITY_DN45971_c0_g2(1.29362209064)
ko04727	GABAergic synapse	2/78	43/3560	0.242528	0.486948	TRINITY_DN44831_c1_g1(1.6100455657),TRINITY_DN46986_c3_g1(1.59066366088)
ko04964	Proximal tubule bicarbonate reclamation	1/78	13/3560	0.250606	0.494017	TRINITY_DN38969_c2_g1(1.55286786862)
ko00010	Glycolysis / Gluconeogenesis	2/78	45/3560	0.258911	0.501276	TRINITY_DN38969_c2_g1(1.55286786862),TRINITY_DN39350_c7_g1(5.5527697384)
ko01210	2-Oxocarboxylic acid metabolism	1/78	15/3560	0.283207	0.538695	TRINITY_DN43204_c3_g2(2.39602173788)
ko04214	Apoptosis - fly	2/78	50/3560	0.299889	0.560591	TRINITY_DN51446_c4_g5(1.62856920618),TRINITY_DN44021_c4_g2(2.15034085724)
ko04974	Protein digestion and absorption	2/78	51/3560	0.308057	0.564084	TRINITY_DN48842_c2_g1(1.98658988049),TRINITY_DN44332_c5_g2(1.9578421906)
ko04725	Cholinergic synapse	2/78	54/3560	0.332447	0.564084	TRINITY_DN44831_c1_g1(1.6100455657),TRINITY_DN46986_c3_g1(1.59066366088)
ko00350	Tyrosine metabolism	1/78	19/3560	0.344266	0.564084	TRINITY_DN45639_c2_g1(-1.12507534176)
ko00710	Carbon fixation in photosynthetic organisms	1/78	19/3560	0.344266	0.564084	TRINITY_DN39350_c7_g1(5.5527697384)
ko02020	Two-component system	1/78	19/3560	0.344266	0.564084	TRINITY_DN53369_c5_g1(1.823913641)
ko04610	Complement and coagulation cascades	1/78	19/3560	0.344266	0.564084	TRINITY_DN43168_c6_g1(2.77558138645)
ko04977	Vitamin digestion and absorption	1/78	19/3560	0.344266	0.564084	TRINITY_DN48363_c0_g1(2.0045372112)
ko04713	Circadian entrainment	2/78	56/3560	0.348582	0.564084	TRINITY_DN44831_c1_g1(1.6100455657),TRINITY_DN46986_c3_g1(1.59066366088)
ko04915	Estrogen signaling pathway	2/78	56/3560	0.348582	0.564084	TRINITY_DN44021_c4_g2(2.15034085724),TRINITY_DN46986_c3_g1(1.59066366088)
ko00532	Glycosaminoglycan biosynthesis - chondroitin sulfate / dermatan sulfate	1/78	20/3560	0.35871	0.571938	TRINITY_DN47887_c1_g1(-1.17891014789)
ko01040	Biosynthesis of unsaturated fatty acids	1/78	21/3560	0.37284	0.578713	TRINITY_DN43674_c1_g3(2.41037949989)
ko04912	GnRH signaling pathway	2/78	60/3560	0.380455	0.578713	TRINITY_DN52587_c2_g2(2.08544322281),TRINITY_DN44021_c4_g2(2.15034085724)
ko04014	Ras signaling pathway	3/78	101/3560	0.382108	0.578713	TRINITY_DN44831_c1_g1(1.6100455657),TRINITY_DN52478_c1_g1(2.59586391733),TRINITY_DN48714_c4_g1(2.04780739293)
ko00030	Pentose phosphate pathway	1/78	23/3560	0.400185	0.578713	TRINITY_DN50239_c0_g2(1.39858898984)
ko00511	Other glycan degradation	1/78	23/3560	0.400185	0.578713	TRINITY_DN52055_c6_g1(1.63147913607)
ko04724	Glutamatergic synapse	2/78	63/3560	0.403942	0.578713	TRINITY_DN44831_c1_g1(1.6100455657),TRINITY_DN46986_c3_g1(1.59066366088)
ko04370	VEGF signaling pathway	1/78	24/3560	0.413412	0.578713	TRINITY_DN42030_c3_g1(2.79154796371)
ko04961	Endocrine and other factor-regulated calcium reabsorption	1/78	24/3560	0.413412	0.578713	TRINITY_DN39559_c1_g1(2.28764916114)
ko04975	Fat digestion and absorption	1/78	24/3560	0.413412	0.578713	TRINITY_DN48363_c0_g1(2.0045372112)
ko04728	Dopaminergic synapse	2/78	65/3560	0.419371	0.578713	TRINITY_DN44831_c1_g1(1.6100455657),TRINITY_DN46986_c3_g1(1.59066366088)
ko00380	Tryptophan metabolism	1/78	25/3560	0.426352	0.578713	TRINITY_DN43204_c3_g2(2.39602173788)
ko04071	Sphingolipid signaling pathway	2/78	66/3560	0.427012	0.578713	TRINITY_DN48714_c4_g1(2.04780739293),TRINITY_DN49409_c2_g4(1.70587127192)
ko04972	Pancreatic secretion	2/78	67/3560	0.434602	0.581728	TRINITY_DN47293_c2_g1(1.97679005239),TRINITY_DN47537_c0_g1(2.7791989778)
ko04917	Prolactin signaling pathway	1/78	27/3560	0.451391	0.586607	TRINITY_DN48714_c4_g1(2.04780739293)
ko04330	Notch signaling pathway	1/78	28/3560	0.463503	0.586607	TRINITY_DN46454_c2_g3(1.69735227694)
ko04340	Hedgehog signaling pathway	1/78	28/3560	0.463503	0.586607	TRINITY_DN46268_c0_g2(-1.05692215255)
ko04024	cAMP signaling pathway	3/78	116/3560	0.470543	0.586607	TRINITY_DN44021_c4_g2(2.15034085724),TRINITY_DN44899_c1_g2(1.33533130283),TRINITY_DN48714_c4_g1(2.04780739293)
ko04152	AMPK signaling pathway	2/78	73/3560	0.47899	0.586607	TRINITY_DN43674_c1_g3(2.41037949989),TRINITY_DN38969_c2_g1(1.55286786862)
ko00020	Citrate cycle (TCA cycle)	1/78	30/3560	0.486941	0.586607	TRINITY_DN38969_c2_g1(1.55286786862)
ko00620	Pyruvate metabolism	1/78	30/3560	0.486941	0.586607	TRINITY_DN38969_c2_g1(1.55286786862)
ko04730	Long-term depression	1/78	30/3560	0.486941	0.586607	TRINITY_DN46986_c3_g1(1.59066366088)
ko04913	Ovarian Steroidogenesis	1/78	30/3560	0.486941	0.586607	TRINITY_DN42030_c3_g1(2.79154796371)
ko04910	Insulin signaling pathway	2/78	75/3560	0.493321	0.587215	TRINITY_DN38969_c2_g1(1.55286786862),TRINITY_DN42953_c1_g1(1.71049779758)
ko04740	Olfactory transduction	1/78	31/3560	0.498277	0.587215	TRINITY_DN44161_c2_g1(3.23350060505)
ko00051	Fructose and mannose metabolism	1/78	32/3560	0.509367	0.588683	TRINITY_DN39350_c7_g1(5.5527697384)
ko04923	Regulation of lipolysis in adipocyte	1/78	33/3560	0.520214	0.588683	TRINITY_DN42030_c3_g1(2.79154796371)
ko04080	Neuroactive ligand-receptor interaction	2/78	79/3560	0.521241	0.588683	TRINITY_DN51008_c1_g1(1.85432455556),TRINITY_DN51209_c4_g3(1.41538289607)
ko04360	Axon guidance	2/78	79/3560	0.521241	0.588683	TRINITY_DN45221_c6_g2(1.67153269311),TRINITY_DN38201_c2_g2(4.66024304912)
ko00514	Other types of O-glycan biosynthesis	1/78	35/3560	0.541203	0.604926	TRINITY_DN46454_c2_g3(1.69735227694)
ko00240	Pyrimidine metabolism	2/78	84/3560	0.5547	0.613686	TRINITY_DN52861_c0_g3(1.41694133416),TRINITY_DN51483_c3_g1(2.08104455537)
ko00600	Sphingolipid metabolism	1/78	37/3560	0.561286	0.614699	TRINITY_DN49409_c2_g4(1.70587127192)
ko00590	Arachidonic acid metabolism	1/78	38/3560	0.570999	0.619083	TRINITY_DN42030_c3_g1(2.79154796371)
ko04012	ErbB signaling pathway	1/78	41/3560	0.598883	0.642886	TRINITY_DN44021_c4_g2(2.15034085724)
ko00562	Inositol phosphate metabolism	1/78	43/3560	0.61647	0.649094	TRINITY_DN39350_c7_g1(5.5527697384)
ko01200	Carbon metabolism	2/78	94/3560	0.61664	0.649094	TRINITY_DN50239_c0_g2(1.39858898984),TRINITY_DN39350_c7_g1(5.5527697384)
ko00561	Glycerolipid metabolism	1/78	44/3560	0.624976	0.651544	TRINITY_DN39617_c5_g3(-1.2039606265)
ko01212	Fatty acid metabolism	1/78	45/3560	0.633296	0.653929	TRINITY_DN43674_c1_g3(2.41037949989)
ko00480	Glutathione metabolism	1/78	47/3560	0.649392	0.658017	TRINITY_DN50239_c0_g2(1.39858898984)
ko04916	Melanogenesis	1/78	47/3560	0.649392	0.658017	TRINITY_DN46986_c3_g1(1.59066366088)
ko04520	Adherens junction	1/78	49/3560	0.664791	0.667382	TRINITY_DN52500_c0_g1(1.3680892412)
ko04391	Hippo signaling pathway -fly	1/78	51/3560	0.679521	0.675912	TRINITY_DN51446_c4_g5(1.62856920618)
ko04922	Glucagon signaling pathway	1/78	53/3560	0.693612	0.678439	TRINITY_DN38969_c2_g1(1.55286786862)
ko04970	Salivary secretion	1/78	54/3560	0.700427	0.678439	TRINITY_DN47184_c0_g1(3.15667826459)
ko04212	Longevity regulating pathway - worm	1/78	55/3560	0.707092	0.678439	TRINITY_DN43674_c1_g3(2.41037949989)
ko04530	Tight junction	1/78	55/3560	0.707092	0.678439	TRINITY_DN52500_c0_g1(1.3680892412)
ko04066	HIF-1 signaling pathway	1/78	56/3560	0.71361	0.678687	TRINITY_DN48714_c4_g1(2.04780739293)
ko04211	Longevity regulating pathway - mammal	1/78	59/3560	0.732318	0.690423	TRINITY_DN48714_c4_g1(2.04780739293)
ko04068	FoxO signaling pathway	1/78	62/3560	0.749819	0.694839	TRINITY_DN38969_c2_g1(1.55286786862)
ko04611	Platelet activation	1/78	62/3560	0.749819	0.694839	TRINITY_DN45221_c6_g2(1.67153269311)
ko00564	Glycerophospholipid metabolism	1/78	64/3560	0.760853	0.696973	TRINITY_DN47200_c0_g1(1.99890357883)
ko04390	Hippo signaling pathway	1/78	65/3560	0.766189	0.696973	TRINITY_DN38201_c2_g2(4.66024304912)
ko04270	Vascular smooth muscle contraction	1/78	66/3560	0.771407	0.696973	TRINITY_DN51209_c4_g3(1.41538289607)
ko03015	mRNA surveillance pathway	1/78	69/3560	0.786381	0.70463	TRINITY_DN47674_c5_g10(-2.59132779346)
ko00230	Purine metabolism	2/78	134/3560	0.800122	0.711066	TRINITY_DN50763_c2_g1(-1.19656279822),TRINITY_DN40398_c3_g2(1.72565433162)
ko04022	cGMP - PKG signaling pathway	1/78	83/3560	0.844407	0.744321	TRINITY_DN44161_c2_g1(3.23350060505)
ko03013	RNA transport	1/78	124/3560	0.938958	0.820991	TRINITY_DN47674_c5_g10(-2.59132779346)
ko04144	Endocytosis	1/78	134/3560	0.951497	0.825298	TRINITY_DN49576_c6_g1(1.81963659699)

## Sheet: D_vs_A_KEGG_enrichment
id	Description	Significant	Annotated	Pvalue	Qvalue	Signi_id (log2foldchange)
ko03022	Basal transcription factors	15/611	34/3560	0.000207776	0.0250448	TRINITY_DN44860_c5_g2(-1.08968705716),TRINITY_DN39713_c5_g1(-1.04332663061),TRINITY_DN51308_c3_g1(-1.15694952781),TRINITY_DN39149_c4_g1(-1.29187661307),TRINITY_DN45632_c4_g2(-1.78059498779),TRINITY_DN51600_c1_g1(-2.01434316495),TRINITY_DN47856_c1_g2(-1.68924310948),TRINITY_DN52224_c1_g1(-1.63347535111),TRINITY_DN41961_c4_g2(-1.29315911884),TRINITY_DN53460_c19_g2(-1.27046198619),TRINITY_DN39662_c1…
ko04110	Cell cycle	26/611	76/3560	0.000212434	0.0250448	TRINITY_DN45602_c0_g1(-1.5203852115),TRINITY_DN44860_c5_g2(-1.08968705716),TRINITY_DN40281_c2_g6(-1.13158237485),TRINITY_DN48848_c0_g1(-2.39553485493),TRINITY_DN39752_c2_g4(-1.1556331444),TRINITY_DN47609_c3_g5(-1.16805209545),TRINITY_DN51974_c0_g1(-1.9719214703),TRINITY_DN39802_c6_g1(-1.50726703723),TRINITY_DN47553_c1_g3(-2.43003968265),TRINITY_DN41019_c3_g3(-1.10347123237),TRINITY_DN51447_c0_g2(…
ko04668	TNF signaling pathway	14/611	36/3560	0.001547	0.0743703	TRINITY_DN40281_c2_g1(-1.49900306219),TRINITY_DN46303_c3_g4(-1.0521439771),TRINITY_DN52587_c2_g2(2.34484444393),TRINITY_DN51923_c4_g2(1.57485980982),TRINITY_DN43826_c1_g4(-1.30088203198),TRINITY_DN42030_c3_g1(4.19274448688),TRINITY_DN51047_c1_g1(-2.35260544928),TRINITY_DN46992_c1_g1(-1.55258084218),TRINITY_DN46909_c1_g1(-1.00892478636),TRINITY_DN45835_c4_g1(-1.14415657086),TRINITY_DN44021_c4_g2(2…
ko04111	Cell cycle - yeast	20/611	61/3560	0.00203719	0.0743703	TRINITY_DN45602_c0_g1(-1.5203852115),TRINITY_DN40281_c2_g6(-1.13158237485),TRINITY_DN39752_c2_g4(-1.1556331444),TRINITY_DN47609_c3_g5(-1.16805209545),TRINITY_DN39802_c6_g1(-1.50726703723),TRINITY_DN47553_c1_g3(-2.43003968265),TRINITY_DN41019_c3_g3(-1.10347123237),TRINITY_DN44517_c0_g1(-1.12889490272),TRINITY_DN52155_c2_g1(-1.64274753521),TRINITY_DN38277_c0_g1(-1.34956532392),TRINITY_DN46515_c0_g2…
ko03420	Nucleotide excision repair	14/611	37/3560	0.00210446	0.0743703	TRINITY_DN44860_c5_g2(-1.08968705716),TRINITY_DN39713_c5_g1(-1.04332663061),TRINITY_DN49853_c5_g1(-1.04452228426),TRINITY_DN43023_c0_g1(-1.10377759204),TRINITY_DN47863_c2_g2(-1.25490181885),TRINITY_DN47856_c1_g2(-1.68924310948),TRINITY_DN41350_c4_g4(-1.41592895685),TRINITY_DN51626_c1_g3(-1.19820318659),TRINITY_DN41961_c4_g2(-1.29315911884),TRINITY_DN51042_c2_g1(-1.16949599006),TRINITY_DN46249_c0_…
ko04142	Lysosome	32/611	114/3560	0.00217904	0.0743703	TRINITY_DN46595_c2_g1(2.37496756836),TRINITY_DN45701_c3_g2(1.65029361703),TRINITY_DN48236_c0_g3(-1.72428710678),TRINITY_DN49677_c1_g1(1.44299720731),TRINITY_DN50253_c2_g1(2.00562923626),TRINITY_DN46620_c6_g1(4.17184121707),TRINITY_DN41215_c1_g2(3.70583297844),TRINITY_DN43641_c1_g4(-1.02830682297),TRINITY_DN41889_c0_g3(5.85536897443),TRINITY_DN41123_c2_g3(3.46245096792),TRINITY_DN45249_c1_g1(2.891…
ko04512	ECM-receptor interaction	16/611	45/3560	0.00220787	0.0743703	TRINITY_DN48576_c5_g1(2.26843746634),TRINITY_DN45221_c6_g2(2.88266600412),TRINITY_DN49610_c2_g1(2.38148308368),TRINITY_DN46680_c2_g1(2.34618729),TRINITY_DN44216_c2_g2(2.42564947735),TRINITY_DN43909_c1_g1(2.23231196054),TRINITY_DN50036_c1_g1(2.21172904717),TRINITY_DN49830_c0_g1(-1.66488458381),TRINITY_DN45923_c0_g1(2.67862765728),TRINITY_DN51892_c2_g2(-1.5481346153),TRINITY_DN47869_c2_g1(4.1730926…
ko04210	Apoptosis	24/611	80/3560	0.00295962	0.0820341	TRINITY_DN46303_c3_g4(-1.0521439771),TRINITY_DN50189_c5_g1(-1.26922931212),TRINITY_DN39997_c3_g1(2.87363416804),TRINITY_DN44091_c1_g1(2.58128350819),TRINITY_DN41889_c0_g3(5.85536897443),TRINITY_DN41123_c2_g3(3.46245096792),TRINITY_DN43826_c1_g4(-1.30088203198),TRINITY_DN41502_c1_g1(-1.53157138047),TRINITY_DN45102_c5_g6(-1.10208052198),TRINITY_DN41123_c2_g4(3.11812885157),TRINITY_DN48005_c0_g1(-1.…
ko04151	PI3K-Akt signaling pathway	36/611	135/3560	0.00313121	0.0820341	TRINITY_DN48576_c5_g1(2.26843746634),TRINITY_DN44831_c1_g1(2.69756073171),TRINITY_DN52478_c1_g1(4.53859215097),TRINITY_DN45221_c6_g2(2.88266600412),TRINITY_DN49610_c2_g1(2.38148308368),TRINITY_DN46303_c3_g4(-1.0521439771),TRINITY_DN44216_c2_g2(2.42564947735),TRINITY_DN51923_c4_g2(1.57485980982),TRINITY_DN39896_c1_g1(3.3468945978),TRINITY_DN48408_c0_g1(-1.53235734722),TRINITY_DN43078_c7_g1(-1.2078…
ko04975	Fat digestion and absorption	10/611	24/3560	0.00403602	0.095165	TRINITY_DN49302_c1_g3(-1.17405686892),TRINITY_DN52544_c1_g2(-1.22790520286),TRINITY_DN39497_c2_g1(-1.53596227801),TRINITY_DN47359_c2_g2(-1.74935781838),TRINITY_DN51320_c1_g1(3.62069986484),TRINITY_DN51224_c2_g1(1.90994662888),TRINITY_DN46182_c4_g1(-2.07242783845),TRINITY_DN48363_c0_g1(2.27760233381),TRINITY_DN46107_c2_g1(2.14870748185),TRINITY_DN48749_c0_g1(-1.70657077498)
ko03018	RNA degradation	18/611	57/3560	0.00528303	0.113244	TRINITY_DN48487_c3_g1(-1.04447265937),TRINITY_DN49685_c3_g1(3.13197086993),TRINITY_DN41350_c2_g1(-1.00737664243),TRINITY_DN52578_c7_g1(-1.15493370595),TRINITY_DN40747_c1_g9(-1.35105749372),TRINITY_DN46392_c5_g3(-1.0507443295),TRINITY_DN41780_c2_g3(-1.23509558896),TRINITY_DN43258_c0_g1(-1.33752095805),TRINITY_DN46047_c2_g1(-1.52514081529),TRINITY_DN40282_c3_g1(-1.04998797032),TRINITY_DN48738_c1_g3…
ko04010	MAPK signaling pathway	27/611	101/3560	0.0095471	0.187592	TRINITY_DN44831_c1_g1(2.69756073171),TRINITY_DN40281_c2_g1(-1.49900306219),TRINITY_DN52301_c1_g1(-1.3752713864),TRINITY_DN46303_c3_g4(-1.0521439771),TRINITY_DN52836_c5_g1(-1.71632400369),TRINITY_DN48848_c0_g1(-2.39553485493),TRINITY_DN39559_c2_g2(-1.42964412114),TRINITY_DN52776_c3_g1(-1.3532331805),TRINITY_DN47420_c4_g1(-1.23180433672),TRINITY_DN43826_c1_g4(-1.30088203198),TRINITY_DN52878_c0_g3(-…
ko04380	Osteoclast differentiation	10/611	30/3560	0.0233541	0.423589	TRINITY_DN40281_c2_g1(-1.49900306219),TRINITY_DN46303_c3_g4(-1.0521439771),TRINITY_DN52836_c5_g1(-1.71632400369),TRINITY_DN41953_c3_g2(2.36925037206),TRINITY_DN46909_c1_g1(-1.00892478636),TRINITY_DN50218_c1_g1(1.65714068854),TRINITY_DN45752_c0_g3(1.60620808213),TRINITY_DN44021_c4_g2(2.81075495968),TRINITY_DN44899_c1_g2(2.87334907218),TRINITY_DN48714_c4_g1(2.01798982627)
ko04722	Neurotrophin signaling pathway	16/611	57/3560	0.0264624	0.433508	TRINITY_DN46303_c3_g4(-1.0521439771),TRINITY_DN52836_c5_g1(-1.71632400369),TRINITY_DN48651_c0_g1(-1.94891972231),TRINITY_DN43742_c0_g5(-1.02518770836),TRINITY_DN50556_c3_g1(-1.13277702315),TRINITY_DN39896_c1_g1(3.3468945978),TRINITY_DN48408_c0_g1(-1.53235734722),TRINITY_DN52776_c3_g1(-1.3532331805),TRINITY_DN43826_c1_g4(-1.30088203198),TRINITY_DN46992_c1_g1(-1.55258084218),TRINITY_DN49313_c0_g1(-…
ko04624	Toll and Imd signaling pathway	11/611	35/3560	0.0276491	0.433508	TRINITY_DN40435_c0_g3(-1.32395498656),TRINITY_DN51204_c2_g2(3.69049236136),TRINITY_DN42547_c2_g2(4.93835023199),TRINITY_DN46909_c1_g1(-1.00892478636),TRINITY_DN45835_c4_g1(-1.14415657086),TRINITY_DN44021_c4_g2(2.81075495968),TRINITY_DN44899_c1_g2(2.87334907218),TRINITY_DN49246_c1_g2(-1.71226205004),TRINITY_DN49801_c0_g1(-1.72495637185),TRINITY_DN48714_c4_g1(2.01798982627),TRINITY_DN45969_c9_g2(-1…
ko00524	Neomycin, kanamycin and gentamicin biosynthesis	2/611	2/3560	0.0294166	0.433508	TRINITY_DN43118_c0_g1(1.78806087611),TRINITY_DN41075_c3_g1(1.61522411859)
ko04113	Meiosis - yeast	14/611	49/3560	0.0316658	0.439204	TRINITY_DN40281_c2_g6(-1.13158237485),TRINITY_DN39752_c2_g4(-1.1556331444),TRINITY_DN47609_c3_g5(-1.16805209545),TRINITY_DN39802_c6_g1(-1.50726703723),TRINITY_DN47553_c1_g3(-2.43003968265),TRINITY_DN41019_c3_g3(-1.10347123237),TRINITY_DN44517_c0_g1(-1.12889490272),TRINITY_DN52155_c2_g1(-1.64274753521),TRINITY_DN38277_c0_g1(-1.34956532392),TRINITY_DN46515_c0_g2(-1.06156417402),TRINITY_DN48270_c2_g…
ko04330	Notch signaling pathway	9/611	28/3560	0.0387599	0.484859	TRINITY_DN43742_c0_g5(-1.02518770836),TRINITY_DN47960_c2_g2(1.51815281066),TRINITY_DN46454_c2_g3(3.36269547732),TRINITY_DN51735_c0_g1(-1.24423595901),TRINITY_DN41734_c1_g3(-1.01024118778),TRINITY_DN47000_c2_g3(-1.03972228586),TRINITY_DN50334_c1_g3(-1.10105123597),TRINITY_DN45754_c0_g1(-1.00646338336),TRINITY_DN39320_c0_g1(-2.32426546722)
ko03015	mRNA surveillance pathway	18/611	69/3560	0.0390701	0.484859	TRINITY_DN42728_c3_g1(1.63705899546),TRINITY_DN41157_c1_g1(-1.51921877643),TRINITY_DN42656_c2_g1(-1.77095069053),TRINITY_DN45476_c0_g2(-1.33023205577),TRINITY_DN46014_c0_g1(-1.20291189237),TRINITY_DN43078_c7_g1(-1.2078524352),TRINITY_DN50874_c1_g1(-1.6825523575),TRINITY_DN52907_c0_g1(-1.17068048519),TRINITY_DN40593_c2_g1(-1.40064435518),TRINITY_DN47674_c5_g10(-2.14829532838),TRINITY_DN47921_c5_g4…
ko04622	RIG-I-like receptor signaling pathway	6/611	16/3560	0.0425942	0.489955	TRINITY_DN52836_c5_g1(-1.71632400369),TRINITY_DN49865_c6_g3(-1.0891251508),TRINITY_DN49969_c3_g1(-1.61044457786),TRINITY_DN46909_c1_g1(-1.00892478636),TRINITY_DN44899_c1_g2(2.87334907218),TRINITY_DN48714_c4_g1(2.01798982627)
ko04974	Protein digestion and absorption	14/611	51/3560	0.0436367	0.489955	TRINITY_DN49993_c2_g2(1.58519431851),TRINITY_DN48576_c5_g1(2.26843746634),TRINITY_DN49610_c2_g1(2.38148308368),TRINITY_DN48842_c2_g1(3.11132903069),TRINITY_DN50659_c2_g3(16.4325513065),TRINITY_DN51686_c1_g1(-1.10548246724),TRINITY_DN50473_c2_g1(-1.19028846338),TRINITY_DN44332_c5_g2(2.31339932301),TRINITY_DN47733_c2_g3(2.49009110582),TRINITY_DN45845_c4_g3(3.02117283236),TRINITY_DN41457_c1_g3(1.532…
ko00590	Arachidonic acid metabolism	11/611	38/3560	0.0491224	0.52648	TRINITY_DN49302_c1_g3(-1.17405686892),TRINITY_DN39603_c3_g5(-1.82281133263),TRINITY_DN52051_c0_g3(-1.22922560345),TRINITY_DN39497_c2_g1(-1.53596227801),TRINITY_DN51096_c6_g1(1.84902290918),TRINITY_DN46182_c4_g1(-2.07242783845),TRINITY_DN42030_c3_g1(4.19274448688),TRINITY_DN52389_c2_g1(2.07558148983),TRINITY_DN38250_c1_g1(3.08199993706),TRINITY_DN45939_c4_g1(-1.3760561442),TRINITY_DN48749_c0_g1(-1…
ko03440	Homologous recombination	8/611	25/3560	0.0513949	0.526886	TRINITY_DN47400_c2_g1(-1.27986854955),TRINITY_DN50856_c5_g2(-1.16351637804),TRINITY_DN51672_c0_g1(-1.52585271896),TRINITY_DN41350_c4_g4(-1.41592895685),TRINITY_DN47332_c1_g2(-1.26124556778),TRINITY_DN44687_c1_g1(-1.4311276144),TRINITY_DN49321_c1_g1(-1.12642273741),TRINITY_DN51866_c0_g1(-1.03727100034)
ko04510	Focal adhesion	26/611	112/3560	0.0588449	0.569504	TRINITY_DN48576_c5_g1(2.26843746634),TRINITY_DN52478_c1_g1(4.53859215097),TRINITY_DN51199_c1_g3(-1.54650907211),TRINITY_DN45221_c6_g2(2.88266600412),TRINITY_DN49610_c2_g1(2.38148308368),TRINITY_DN46303_c3_g4(-1.0521439771),TRINITY_DN44216_c2_g2(2.42564947735),TRINITY_DN43315_c1_g1(-2.01837569105),TRINITY_DN43909_c1_g1(2.23231196054),TRINITY_DN52776_c3_g1(-1.3532331805),TRINITY_DN50036_c1_g1(2.211…
ko04620	Toll-like receptor signaling pathway	8/611	26/3560	0.0635241	0.569504	TRINITY_DN40281_c2_g1(-1.49900306219),TRINITY_DN46303_c3_g4(-1.0521439771),TRINITY_DN52836_c5_g1(-1.71632400369),TRINITY_DN46909_c1_g1(-1.00892478636),TRINITY_DN44021_c4_g2(2.81075495968),TRINITY_DN44899_c1_g2(2.87334907218),TRINITY_DN48714_c4_g1(2.01798982627),TRINITY_DN45969_c9_g2(-1.38222289619)
ko03030	DNA replication	10/611	35/3560	0.0641011	0.569504	TRINITY_DN49853_c5_g1(-1.04452228426),TRINITY_DN39752_c2_g4(-1.1556331444),TRINITY_DN39802_c6_g1(-1.50726703723),TRINITY_DN41350_c4_g4(-1.41592895685),TRINITY_DN51626_c1_g3(-1.19820318659),TRINITY_DN46515_c0_g2(-1.06156417402),TRINITY_DN43408_c2_g3(-1.7273199913),TRINITY_DN53169_c4_g1(-1.23385356284),TRINITY_DN49321_c1_g1(-1.12642273741),TRINITY_DN51866_c0_g1(-1.03727100034)
ko00521	Streptomycin biosynthesis	3/611	6/3560	0.0670104	0.569504	TRINITY_DN43118_c0_g1(1.78806087611),TRINITY_DN41075_c3_g1(1.61522411859),TRINITY_DN50878_c4_g1(-1.06924703872)
ko04920	Adipocytokine signaling pathway	9/611	31/3560	0.0704505	0.569504	TRINITY_DN43636_c6_g3(2.53380645028),TRINITY_DN50556_c3_g1(-1.13277702315),TRINITY_DN48408_c0_g1(-1.53235734722),TRINITY_DN38969_c2_g1(2.91212497571),TRINITY_DN47213_c2_g5(-1.3359578033),TRINITY_DN49118_c1_g1(2.29735487194),TRINITY_DN38726_c0_g3(6.50906280981),TRINITY_DN44899_c1_g2(2.87334907218),TRINITY_DN48714_c4_g1(2.01798982627)
ko00240	Pyrimidine metabolism	20/611	84/3560	0.0723711	0.569504	TRINITY_DN45915_c2_g2(-1.30334664555),TRINITY_DN48487_c3_g1(-1.04447265937),TRINITY_DN49853_c5_g1(-1.04452228426),TRINITY_DN41333_c6_g2(-1.55185482955),TRINITY_DN42174_c1_g3(-1.46984414425),TRINITY_DN41350_c4_g4(-1.41592895685),TRINITY_DN39427_c0_g1(-1.27799391984),TRINITY_DN50317_c5_g2(-1.14999249864),TRINITY_DN48296_c3_g1(-1.05111339916),TRINITY_DN37565_c0_g1(-1.18275202453),TRINITY_DN49524_c2_…
ko04623	Cytosolic DNA-sensing pathway	6/611	18/3560	0.07304	0.569504	TRINITY_DN41333_c6_g2(-1.55185482955),TRINITY_DN50317_c5_g2(-1.14999249864),TRINITY_DN48296_c3_g1(-1.05111339916),TRINITY_DN44899_c1_g2(2.87334907218),TRINITY_DN39506_c4_g8(-1.3853082165),TRINITY_DN48714_c4_g1(2.01798982627)
ko00592	alpha-Linolenic acid metabolism	5/611	14/3560	0.0762504	0.569504	TRINITY_DN49302_c1_g3(-1.17405686892),TRINITY_DN39497_c2_g1(-1.53596227801),TRINITY_DN46182_c4_g1(-2.07242783845),TRINITY_DN52389_c2_g1(2.07558148983),TRINITY_DN48749_c0_g1(-1.70657077498)
ko03020	RNA polymerase	8/611	27/3560	0.0772898	0.569504	TRINITY_DN41333_c6_g2(-1.55185482955),TRINITY_DN42174_c1_g3(-1.46984414425),TRINITY_DN39427_c0_g1(-1.27799391984),TRINITY_DN50317_c5_g2(-1.14999249864),TRINITY_DN48296_c3_g1(-1.05111339916),TRINITY_DN37565_c0_g1(-1.18275202453),TRINITY_DN45885_c6_g4(-1.16048583377),TRINITY_DN39506_c4_g8(-1.3853082165)
ko04976	Bile secretion	11/611	41/3560	0.0797404	0.569756	TRINITY_DN49993_c2_g2(1.58519431851),TRINITY_DN48671_c3_g1(1.46148216065),TRINITY_DN46793_c2_g4(-1.5746147424),TRINITY_DN50872_c0_g2(-1.39249059099),TRINITY_DN49118_c1_g1(2.29735487194),TRINITY_DN45845_c4_g3(3.02117283236),TRINITY_DN38726_c0_g3(6.50906280981),TRINITY_DN45977_c0_g3(-1.67163892414),TRINITY_DN43281_c1_g1(-1.85757255221),TRINITY_DN49464_c3_g1(2.34953667811),TRINITY_DN46070_c7_g1(1.26…
ko04120	Ubiquitin mediated proteolysis	24/611	106/3560	0.085765	0.594779	TRINITY_DN40281_c2_g6(-1.13158237485),TRINITY_DN52836_c5_g1(-1.71632400369),TRINITY_DN40435_c0_g3(-1.32395498656),TRINITY_DN44725_c2_g1(-1.06511103443),TRINITY_DN47863_c2_g2(-1.25490181885),TRINITY_DN39830_c0_g1(-1.0712443089),TRINITY_DN41019_c3_g3(-1.10347123237),TRINITY_DN43828_c3_g2(-1.65352675407),TRINITY_DN44768_c3_g2(-1.41975540484),TRINITY_DN49991_c5_g1(-1.19507036538),TRINITY_DN45469_c0_g…
ko03008	Ribosome biogenesis in eukaryotes	18/611	76/3560	0.088869	0.598697	TRINITY_DN43805_c4_g1(-1.18177978717),TRINITY_DN42959_c2_g1(-1.00149034569),TRINITY_DN44951_c5_g2(-1.14796611905),TRINITY_DN42435_c3_g3(-1.03529161095),TRINITY_DN50926_c0_g3(-1.05593194319),TRINITY_DN48778_c1_g4(-1.18945814762),TRINITY_DN40093_c2_g2(-1.23131273961),TRINITY_DN52866_c1_g2(-1.01354048923),TRINITY_DN49819_c6_g5(-1.14804529596),TRINITY_DN46047_c2_g1(-1.52514081529),TRINITY_DN48460_c0_…
ko02010	ABC transporters	7/611	24/3560	0.102506	0.671385	TRINITY_DN46793_c2_g4(-1.5746147424),TRINITY_DN50924_c1_g3(3.11050377427),TRINITY_DN50872_c0_g2(-1.39249059099),TRINITY_DN41653_c0_g1(2.6595809452),TRINITY_DN45977_c0_g3(-1.67163892414),TRINITY_DN49464_c3_g1(2.34953667811),TRINITY_DN49238_c1_g1(-2.05291788013)
ko04152	AMPK signaling pathway	17/611	73/3560	0.109074	0.693387	TRINITY_DN48671_c3_g1(1.46148216065),TRINITY_DN43636_c6_g3(2.53380645028),TRINITY_DN43674_c1_g3(2.67379875258),TRINITY_DN51923_c4_g2(1.57485980982),TRINITY_DN52908_c1_g2(-1.84015908338),TRINITY_DN51974_c0_g1(-1.9719214703),TRINITY_DN39896_c1_g1(3.3468945978),TRINITY_DN48408_c0_g1(-1.53235734722),TRINITY_DN43078_c7_g1(-1.2078524352),TRINITY_DN38969_c2_g1(2.91212497571),TRINITY_DN51047_c1_g1(-2.352…
ko04350	TGF-beta signaling pathway	9/611	34/3560	0.114687	0.693387	TRINITY_DN49160_c0_g4(2.83703506865),TRINITY_DN38201_c2_g2(4.61147497091),TRINITY_DN41429_c4_g1(2.43452239496),TRINITY_DN42457_c2_g3(-1.0517774358),TRINITY_DN40573_c3_g2(-1.23986995938),TRINITY_DN47555_c4_g6(-1.12035712182),TRINITY_DN47423_c0_g2(-1.57440918917),TRINITY_DN45752_c0_g3(1.60620808213),TRINITY_DN50295_c0_g1(2.74693789894)
ko04660	T cell receptor signaling pathway	9/611	34/3560	0.114687	0.693387	TRINITY_DN51199_c1_g3(-1.54650907211),TRINITY_DN46303_c3_g4(-1.0521439771),TRINITY_DN43315_c1_g1(-2.01837569105),TRINITY_DN46909_c1_g1(-1.00892478636),TRINITY_DN49313_c0_g1(-1.31984969657),TRINITY_DN44021_c4_g2(2.81075495968),TRINITY_DN44899_c1_g2(2.87334907218),TRINITY_DN50558_c3_g1(-1.37830831119),TRINITY_DN48714_c4_g1(2.01798982627)
ko04130	SNARE interactions in vesicular transport	7/611	25/3560	0.122383	0.700487	TRINITY_DN52513_c6_g2(-1.63241328334),TRINITY_DN39600_c2_g4(-1.01082747723),TRINITY_DN40465_c6_g2(-1.27383501433),TRINITY_DN43786_c4_g1(-1.0761841434),TRINITY_DN37319_c0_g1(5.5488734008),TRINITY_DN39109_c3_g2(-1.10353587818),TRINITY_DN52133_c7_g2(-1.46549990291)
ko03410	Base excision repair	8/611	30/3560	0.12837	0.700487	TRINITY_DN49853_c5_g1(-1.04452228426),TRINITY_DN41350_c4_g4(-1.41592895685),TRINITY_DN46578_c5_g5(-1.78233990699),TRINITY_DN41502_c1_g1(-1.53157138047),TRINITY_DN45102_c5_g6(-1.10208052198),TRINITY_DN47303_c5_g1(2.70132770771),TRINITY_DN49321_c1_g1(-1.12642273741),TRINITY_DN51866_c0_g1(-1.03727100034)
ko04612	Antigen processing and presentation	8/611	30/3560	0.12837	0.700487	TRINITY_DN52301_c1_g1(-1.3752713864),TRINITY_DN41215_c1_g2(3.70583297844),TRINITY_DN41889_c0_g3(5.85536897443),TRINITY_DN41123_c2_g3(3.46245096792),TRINITY_DN39392_c1_g2(-1.63552136517),TRINITY_DN41123_c2_g4(3.11812885157),TRINITY_DN44549_c4_g3(2.0986335272),TRINITY_DN42625_c2_g2(2.70449527284)
ko00970	Aminoacyl-tRNA biosynthesis	10/611	40/3560	0.134524	0.700487	TRINITY_DN47870_c3_g2(-1.04599870664),TRINITY_DN52347_c7_g1(-1.46407512186),TRINITY_DN46806_c3_g7(-1.12949437066),TRINITY_DN51006_c1_g1(-1.07621831252),TRINITY_DN42243_c4_g1(-1.60256875292),TRINITY_DN45783_c3_g2(-1.13180380231),TRINITY_DN49806_c1_g4(-1.07674593828),TRINITY_DN45926_c5_g1(-1.10907553179),TRINITY_DN42542_c4_g1(-1.05439958364),TRINITY_DN45161_c0_g1(-1.97688142447)
ko04530	Tight junction	13/611	55/3560	0.136091	0.700487	TRINITY_DN40945_c1_g1(-1.44148178928),TRINITY_DN49424_c0_g3(-1.11229957408),TRINITY_DN39268_c0_g1(2.00570095655),TRINITY_DN41744_c8_g1(-1.15345531816),TRINITY_DN47615_c4_g1(-1.18516821006),TRINITY_DN52500_c0_g1(1.99505582181),TRINITY_DN48111_c3_g1(-2.02091448747),TRINITY_DN41503_c6_g3(2.31644654591),TRINITY_DN45642_c0_g1(-1.05523659867),TRINITY_DN49069_c1_g3(-1.35282201282),TRINITY_DN51964_c2_g2(…
ko00100	Steroid biosynthesis	6/611	21/3560	0.136657	0.700487	TRINITY_DN46620_c6_g1(4.17184121707),TRINITY_DN51320_c1_g1(3.62069986484),TRINITY_DN44062_c6_g3(5.36226866075),TRINITY_DN51304_c1_g1(-1.02705834418),TRINITY_DN40000_c7_g1(4.35332420409),TRINITY_DN50170_c2_g2(3.35737626439)
ko03430	Mismatch repair	6/611	21/3560	0.136657	0.700487	TRINITY_DN41350_c4_g4(-1.41592895685),TRINITY_DN51626_c1_g3(-1.19820318659),TRINITY_DN53169_c4_g1(-1.23385356284),TRINITY_DN49321_c1_g1(-1.12642273741),TRINITY_DN49481_c0_g1(-1.20925256488),TRINITY_DN51866_c0_g1(-1.03727100034)
ko00591	Linoleic acid metabolism	5/611	17/3560	0.152747	0.763554	TRINITY_DN49302_c1_g3(-1.17405686892),TRINITY_DN39497_c2_g1(-1.53596227801),TRINITY_DN46182_c4_g1(-2.07242783845),TRINITY_DN52389_c2_g1(2.07558148983),TRINITY_DN48749_c0_g1(-1.70657077498)
ko04973	Carbohydrate digestion and absorption	7/611	27/3560	0.16744	0.763554	TRINITY_DN49993_c2_g2(1.58519431851),TRINITY_DN43118_c0_g1(1.78806087611),TRINITY_DN50567_c0_g7(2.05833881745),TRINITY_DN41075_c3_g1(1.61522411859),TRINITY_DN45845_c4_g3(3.02117283236),TRINITY_DN46251_c0_g1(2.52819045184),TRINITY_DN43281_c1_g1(-1.85757255221)
ko04978	Mineral absorption	7/611	27/3560	0.16744	0.763554	TRINITY_DN49993_c2_g2(1.58519431851),TRINITY_DN39403_c11_g1(3.15376327564),TRINITY_DN39559_c1_g1(2.20803571153),TRINITY_DN42468_c0_g1(1.78797250885),TRINITY_DN48509_c2_g1(2.82302374995),TRINITY_DN45845_c4_g3(3.02117283236),TRINITY_DN43281_c1_g1(-1.85757255221)
ko04964	Proximal tubule bicarbonate reclamation	4/611	13/3560	0.170684	0.763554	TRINITY_DN49993_c2_g2(1.58519431851),TRINITY_DN38969_c2_g1(2.91212497571),TRINITY_DN45845_c4_g3(3.02117283236),TRINITY_DN43281_c1_g1(-1.85757255221)
ko00401	Novobiocin biosynthesis	1/611	1/3560	0.171629	0.763554	TRINITY_DN46206_c2_g5(-1.58505794393)
ko00908	Zeatin biosynthesis	1/611	1/3560	0.171629	0.763554	TRINITY_DN45562_c7_g1(-1.32845323176)
ko00944	Flavone and flavonol biosynthesis	1/611	1/3560	0.171629	0.763554	TRINITY_DN49677_c1_g1(1.44299720731)
ko04960	Aldosterone-regulated sodium reabsorption	5/611	18/3560	0.183403	0.800825	TRINITY_DN49993_c2_g2(1.58519431851),TRINITY_DN48408_c0_g1(-1.53235734722),TRINITY_DN45845_c4_g3(3.02117283236),TRINITY_DN49313_c0_g1(-1.31984969657),TRINITY_DN43281_c1_g1(-1.85757255221)
ko04918	Thyroid hormone synthesis	10/611	43/3560	0.190784	0.817909	TRINITY_DN49993_c2_g2(1.58519431851),TRINITY_DN39603_c3_g5(-1.82281133263),TRINITY_DN51923_c4_g2(1.57485980982),TRINITY_DN51047_c1_g1(-2.35260544928),TRINITY_DN45835_c4_g1(-1.14415657086),TRINITY_DN45845_c4_g3(3.02117283236),TRINITY_DN51004_c1_g1(2.65296608866),TRINITY_DN53210_c3_g1(1.2738727201),TRINITY_DN43281_c1_g1(-1.85757255221),TRINITY_DN46070_c7_g1(1.2621978257)
ko04211	Longevity regulating pathway - mammal	13/611	59/3560	0.200774	0.831888	TRINITY_DN43636_c6_g3(2.53380645028),TRINITY_DN51923_c4_g2(1.57485980982),TRINITY_DN39896_c1_g1(3.3468945978),TRINITY_DN48408_c0_g1(-1.53235734722),TRINITY_DN51047_c1_g1(-2.35260544928),TRINITY_DN47213_c2_g5(-1.3359578033),TRINITY_DN45835_c4_g1(-1.14415657086),TRINITY_DN41202_c3_g1(-1.18857933822),TRINITY_DN53210_c3_g1(1.2738727201),TRINITY_DN41486_c7_g1(-1.0526443749),TRINITY_DN50136_c5_g2(1.393…
ko04144	Endocytosis	27/611	134/3560	0.204445	0.831888	TRINITY_DN49424_c0_g3(-1.11229957408),TRINITY_DN52301_c1_g1(-1.3752713864),TRINITY_DN52836_c5_g1(-1.71632400369),TRINITY_DN41912_c0_g1(-1.60929465347),TRINITY_DN48269_c5_g1(-1.4885238346),TRINITY_DN43669_c5_g1(-1.19958838926),TRINITY_DN50253_c2_g1(2.00562923626),TRINITY_DN45468_c1_g1(2.01022731127),TRINITY_DN48648_c1_g2(1.55375995995),TRINITY_DN39382_c1_g1(1.59581441497),TRINITY_DN49576_c6_g1(1.3…
ko00440	Phosphonate and phosphinate metabolism	2/611	5/3560	0.205787	0.831888	TRINITY_DN43063_c8_g1(-1.48986027819),TRINITY_DN44918_c2_g1(-1.42424321273)
ko04914	Progesterone-mediated oocyte maturation	11/611	49/3560	0.208158	0.831888	TRINITY_DN40281_c2_g6(-1.13158237485),TRINITY_DN46303_c3_g4(-1.0521439771),TRINITY_DN48848_c0_g1(-2.39553485493),TRINITY_DN51974_c0_g1(-1.9719214703),TRINITY_DN41019_c3_g3(-1.10347123237),TRINITY_DN47420_c4_g1(-1.23180433672),TRINITY_DN44517_c0_g1(-1.12889490272),TRINITY_DN38277_c0_g1(-1.34956532392),TRINITY_DN39096_c5_g1(-1.01742543825),TRINITY_DN42587_c4_g2(-2.31568936099),TRINITY_DN50357_c0_g3…
ko04390	Hippo signaling pathway	14/611	65/3560	0.214065	0.835217	TRINITY_DN51296_c6_g1(1.1159052845),TRINITY_DN49424_c0_g3(-1.11229957408),TRINITY_DN38201_c2_g2(4.61147497091),TRINITY_DN40435_c0_g3(-1.32395498656),TRINITY_DN47615_c4_g1(-1.18516821006),TRINITY_DN41734_c1_g3(-1.01024118778),TRINITY_DN40674_c6_g3(2.25869427561),TRINITY_DN49989_c0_g3(-1.17535243481),TRINITY_DN41503_c6_g3(2.31644654591),TRINITY_DN43661_c1_g1(-1.23375963248),TRINITY_DN45642_c0_g1(-1…
ko04977	Vitamin digestion and absorption	5/611	19/3560	0.216075	0.835217	TRINITY_DN48688_c1_g2(1.85425067833),TRINITY_DN52083_c4_g1(3.00322479717),TRINITY_DN48363_c0_g1(2.27760233381),TRINITY_DN40642_c1_g1(-1.14407630107),TRINITY_DN41653_c0_g1(2.6595809452)
ko03450	Non-homologous end-joining	3/611	10/3560	0.238561	0.903457	TRINITY_DN50856_c5_g2(-1.16351637804),TRINITY_DN47303_c5_g1(2.70132770771),TRINITY_DN47332_c1_g2(-1.26124556778)
ko04810	Regulation of actin cytoskeleton	18/611	88/3560	0.241393	0.903457	TRINITY_DN44831_c1_g1(2.69756073171),TRINITY_DN51199_c1_g3(-1.54650907211),TRINITY_DN45221_c6_g2(2.88266600412),TRINITY_DN46303_c3_g4(-1.0521439771),TRINITY_DN41568_c0_g1(-1.16338415706),TRINITY_DN43315_c1_g1(-2.01837569105),TRINITY_DN45971_c0_g2(1.62839657094),TRINITY_DN52776_c3_g1(-1.3532331805),TRINITY_DN47420_c4_g1(-1.23180433672),TRINITY_DN46116_c2_g1(-1.52627046632),TRINITY_DN45923_c0_g1(2.…
ko04972	Pancreatic secretion	14/611	67/3560	0.250131	0.917611	TRINITY_DN49993_c2_g2(1.58519431851),TRINITY_DN49302_c1_g3(-1.17405686892),TRINITY_DN39497_c2_g1(-1.53596227801),TRINITY_DN50659_c2_g3(16.4325513065),TRINITY_DN51320_c1_g1(3.62069986484),TRINITY_DN46182_c4_g1(-2.07242783845),TRINITY_DN47293_c2_g1(2.12781941702),TRINITY_DN48749_c0_g1(-1.70657077498),TRINITY_DN45845_c4_g3(3.02117283236),TRINITY_DN46638_c3_g3(-1.12029331509),TRINITY_DN47537_c0_g1(4.…
ko03460	Fanconi anemia pathway	10/611	46/3560	0.255654	0.917611	TRINITY_DN50012_c3_g1(-1.6939564813),TRINITY_DN43023_c0_g1(-1.10377759204),TRINITY_DN47400_c2_g1(-1.27986854955),TRINITY_DN51672_c0_g1(-1.52585271896),TRINITY_DN42649_c3_g1(-1.56279343817),TRINITY_DN52224_c3_g2(-1.29675516646),TRINITY_DN49937_c0_g1(-1.13993381948),TRINITY_DN39320_c0_g1(-2.32426546722),TRINITY_DN46607_c0_g1(-1.22222835823),TRINITY_DN46627_c1_g1(-1.1091246873)
ko04068	FoxO signaling pathway	13/611	62/3560	0.256849	0.917611	TRINITY_DN50739_c0_g2(-1.23445369813),TRINITY_DN46303_c3_g4(-1.0521439771),TRINITY_DN49865_c6_g3(-1.0891251508),TRINITY_DN43636_c6_g3(2.53380645028),TRINITY_DN39896_c1_g1(3.3468945978),TRINITY_DN48408_c0_g1(-1.53235734722),TRINITY_DN48136_c1_g1(-1.01122931321),TRINITY_DN38969_c2_g1(2.91212497571),TRINITY_DN49991_c5_g1(-1.19507036538),TRINITY_DN47213_c2_g5(-1.3359578033),TRINITY_DN49313_c0_g1(-1.3…
ko04012	ErbB signaling pathway	9/611	41/3560	0.261947	0.921855	TRINITY_DN51199_c1_g3(-1.54650907211),TRINITY_DN46303_c3_g4(-1.0521439771),TRINITY_DN43315_c1_g1(-2.01837569105),TRINITY_DN52776_c3_g1(-1.3532331805),TRINITY_DN47423_c0_g2(-1.57440918917),TRINITY_DN40027_c2_g1(2.37677212675),TRINITY_DN44021_c4_g2(2.81075495968),TRINITY_DN50558_c3_g1(-1.37830831119),TRINITY_DN45032_c0_g2(-1.19483642587)
ko00480	Glutathione metabolism	10/611	47/3560	0.278781	0.958453	TRINITY_DN49527_c1_g2(3.17855537515),TRINITY_DN39603_c3_g5(-1.82281133263),TRINITY_DN46609_c7_g1(-2.14704380407),TRINITY_DN50239_c0_g2(2.19999757129),TRINITY_DN51096_c6_g1(1.84902290918),TRINITY_DN47183_c11_g1(-1.0523786111),TRINITY_DN38250_c1_g1(3.08199993706),TRINITY_DN43614_c2_g1(-1.24262578637),TRINITY_DN41072_c0_g1(-2.28486394998),TRINITY_DN42183_c1_g1(-1.1522652925)
ko04060	Cytokine-cytokine receptor interaction	4/611	16/3560	0.289582	0.958453	TRINITY_DN52478_c1_g1(4.53859215097),TRINITY_DN38201_c2_g2(4.61147497091),TRINITY_DN41429_c4_g1(2.43452239496),TRINITY_DN45752_c0_g3(1.60620808213)
ko04922	Glucagon signaling pathway	11/611	53/3560	0.293404	0.958453	TRINITY_DN43636_c6_g3(2.53380645028),TRINITY_DN51923_c4_g2(1.57485980982),TRINITY_DN44137_c3_g1(-1.29603917201),TRINITY_DN38969_c2_g1(2.91212497571),TRINITY_DN51047_c1_g1(-2.35260544928),TRINITY_DN45835_c4_g1(-1.14415657086),TRINITY_DN38726_c0_g3(6.50906280981),TRINITY_DN51004_c1_g1(2.65296608866),TRINITY_DN53210_c3_g1(1.2738727201),TRINITY_DN44518_c1_g2(-1.47001372511),TRINITY_DN46070_c7_g1(1.26…
ko00564	Glycerophospholipid metabolism	13/611	64/3560	0.297032	0.958453	TRINITY_DN48588_c5_g1(1.51228078188),TRINITY_DN40775_c1_g1(-1.44584063198),TRINITY_DN49302_c1_g3(-1.17405686892),TRINITY_DN39497_c2_g1(-1.53596227801),TRINITY_DN46182_c4_g1(-2.07242783845),TRINITY_DN46470_c3_g1(-1.15622324702),TRINITY_DN47200_c0_g1(3.38114582),TRINITY_DN46107_c2_g1(2.14870748185),TRINITY_DN52389_c2_g1(2.07558148983),TRINITY_DN48749_c0_g1(-1.70657077498),TRINITY_DN47189_c2_g1(7.01…
ko04919	Thyroid hormone signaling pathway	13/611	64/3560	0.297032	0.958453	TRINITY_DN49993_c2_g2(1.58519431851),TRINITY_DN46303_c3_g4(-1.0521439771),TRINITY_DN49098_c4_g2(-1.85696387317),TRINITY_DN43061_c1_g1(-1.51166240821),TRINITY_DN51735_c0_g1(-1.24423595901),TRINITY_DN49118_c1_g1(2.29735487194),TRINITY_DN45845_c4_g3(3.02117283236),TRINITY_DN49313_c0_g1(-1.31984969657),TRINITY_DN45754_c0_g1(-1.00646338336),TRINITY_DN41503_c6_g3(2.31644654591),TRINITY_DN47423_c0_g2(-1…
ko04910	Insulin signaling pathway	15/611	75/3560	0.298839	0.958453	TRINITY_DN46303_c3_g4(-1.0521439771),TRINITY_DN43636_c6_g3(2.53380645028),TRINITY_DN52908_c1_g2(-1.84015908338),TRINITY_DN48408_c0_g1(-1.53235734722),TRINITY_DN43118_c0_g1(1.78806087611),TRINITY_DN52776_c3_g1(-1.3532331805),TRINITY_DN38969_c2_g1(2.91212497571),TRINITY_DN41075_c3_g1(1.61522411859),TRINITY_DN42953_c1_g1(2.28733994393),TRINITY_DN49313_c0_g1(-1.31984969657),TRINITY_DN40027_c2_g1(2.37…
ko04064	NF-kappa B signaling pathway	6/611	27/3560	0.312921	0.958453	TRINITY_DN52836_c5_g1(-1.71632400369),TRINITY_DN42030_c3_g1(4.19274448688),TRINITY_DN46909_c1_g1(-1.00892478636),TRINITY_DN44899_c1_g2(2.87334907218),TRINITY_DN48714_c4_g1(2.01798982627),TRINITY_DN45969_c9_g2(-1.38222289619)
ko00900	Terpenoid backbone biosynthesis	4/611	17/3560	0.331686	0.958453	TRINITY_DN48671_c3_g1(1.46148216065),TRINITY_DN42784_c1_g3(-1.54231951305),TRINITY_DN42388_c4_g2(-1.06159952085),TRINITY_DN50733_c5_g2(-1.56876261188)
ko04341	Hedgehog signaling pathway - Fly	4/611	17/3560	0.331686	0.958453	TRINITY_DN40435_c0_g3(-1.32395498656),TRINITY_DN44725_c2_g1(-1.06511103443),TRINITY_DN49140_c4_g2(-1.0886089209),TRINITY_DN47555_c4_g6(-1.12035712182)
ko00565	Ether lipid metabolism	6/611	28/3560	0.345804	0.958453	TRINITY_DN49302_c1_g3(-1.17405686892),TRINITY_DN39497_c2_g1(-1.53596227801),TRINITY_DN46182_c4_g1(-2.07242783845),TRINITY_DN46107_c2_g1(2.14870748185),TRINITY_DN52389_c2_g1(2.07558148983),TRINITY_DN48749_c0_g1(-1.70657077498)
ko04022	cGMP - PKG signaling pathway	16/611	83/3560	0.3461	0.958453	TRINITY_DN49993_c2_g2(1.58519431851),TRINITY_DN46303_c3_g4(-1.0521439771),TRINITY_DN51923_c4_g2(1.57485980982),TRINITY_DN48408_c0_g1(-1.53235734722),TRINITY_DN51047_c1_g1(-2.35260544928),TRINITY_DN45835_c4_g1(-1.14415657086),TRINITY_DN44161_c2_g1(4.24427348708),TRINITY_DN45845_c4_g3(3.02117283236),TRINITY_DN51876_c3_g1(1.35968172487),TRINITY_DN46638_c3_g3(-1.12029331509),TRINITY_DN41457_c1_g3(1.5…
ko00230	Purine metabolism	25/611	134/3560	0.355226	0.958453	TRINITY_DN45915_c2_g2(-1.30334664555),TRINITY_DN48487_c3_g1(-1.04447265937),TRINITY_DN49853_c5_g1(-1.04452228426),TRINITY_DN41333_c6_g2(-1.55185482955),TRINITY_DN50176_c5_g1(3.11438959568),TRINITY_DN42174_c1_g3(-1.46984414425),TRINITY_DN41350_c4_g4(-1.41592895685),TRINITY_DN48087_c2_g3(-1.68542490304),TRINITY_DN39427_c0_g1(-1.27799391984),TRINITY_DN46905_c1_g1(2.50983927102),TRINITY_DN39600_c1_g2…
ko04915	Estrogen signaling pathway	11/611	56/3560	0.362693	0.958453	TRINITY_DN52301_c1_g1(-1.3752713864),TRINITY_DN46303_c3_g4(-1.0521439771),TRINITY_DN51923_c4_g2(1.57485980982),TRINITY_DN51047_c1_g1(-2.35260544928),TRINITY_DN45835_c4_g1(-1.14415657086),TRINITY_DN40027_c2_g1(2.37677212675),TRINITY_DN44021_c4_g2(2.81075495968),TRINITY_DN51004_c1_g1(2.65296608866),TRINITY_DN53210_c3_g1(1.2738727201),TRINITY_DN46070_c7_g1(1.2621978257),TRINITY_DN46986_c3_g1(2.51581…
ko04014	Ras signaling pathway	19/611	101/3560	0.36815	0.958453	TRINITY_DN44831_c1_g1(2.69756073171),TRINITY_DN52478_c1_g1(4.53859215097),TRINITY_DN51199_c1_g3(-1.54650907211),TRINITY_DN46303_c3_g4(-1.0521439771),TRINITY_DN49302_c1_g3(-1.17405686892),TRINITY_DN50556_c3_g1(-1.13277702315),TRINITY_DN43315_c1_g1(-2.01837569105),TRINITY_DN47459_c4_g1(2.21334354199),TRINITY_DN39497_c2_g1(-1.53596227801),TRINITY_DN46182_c4_g1(-2.07242783845),TRINITY_DN38744_c0_g1(2…
ko00531	Glycosaminoglycan degradation	4/611	18/3560	0.374052	0.958453	TRINITY_DN49677_c1_g1(1.44299720731),TRINITY_DN42920_c5_g1(6.47952988574),TRINITY_DN51182_c1_g1(4.04146655296),TRINITY_DN43869_c2_g1(1.92387491859)
ko04391	Hippo signaling pathway -fly	10/611	51/3560	0.376059	0.958453	TRINITY_DN51296_c6_g1(1.1159052845),TRINITY_DN49424_c0_g3(-1.11229957408),TRINITY_DN51446_c4_g5(2.24296624481),TRINITY_DN51774_c2_g1(-1.00667702011),TRINITY_DN47615_c4_g1(-1.18516821006),TRINITY_DN44816_c0_g2(-1.88586232753),TRINITY_DN40674_c6_g3(2.25869427561),TRINITY_DN45642_c0_g1(-1.05523659867),TRINITY_DN47423_c0_g2(-1.57440918917),TRINITY_DN51708_c2_g1(-1.47291108399)
ko00860	Porphyrin and chlorophyll metabolism	6/611	29/3560	0.378977	0.958453	TRINITY_DN49677_c1_g1(1.44299720731),TRINITY_DN43051_c2_g1(-1.44428264274),TRINITY_DN47417_c3_g1(-1.42613194174),TRINITY_DN47482_c1_g1(-1.00125942179),TRINITY_DN50947_c1_g2(-1.3276665181),TRINITY_DN49676_c0_g1(-1.18207642203)
ko04630	Jak-STAT signaling pathway	6/611	29/3560	0.378977	0.958453	TRINITY_DN39900_c2_g2(1.93431237037),TRINITY_DN50556_c3_g1(-1.13277702315),TRINITY_DN48648_c1_g2(1.55375995995),TRINITY_DN47423_c0_g2(-1.57440918917),TRINITY_DN43301_c1_g2(-1.30995303324),TRINITY_DN39432_c3_g1(-2.12753598848)
ko04114	Oocyte meiosis	13/611	68/3560	0.381787	0.958453	TRINITY_DN40281_c2_g6(-1.13158237485),TRINITY_DN46303_c3_g4(-1.0521439771),TRINITY_DN40435_c0_g3(-1.32395498656),TRINITY_DN50674_c4_g1(-1.7054230524),TRINITY_DN41019_c3_g3(-1.10347123237),TRINITY_DN43215_c9_g5(-1.72977751841),TRINITY_DN47420_c4_g1(-1.23180433672),TRINITY_DN44517_c0_g1(-1.12889490272),TRINITY_DN44816_c0_g2(-1.88586232753),TRINITY_DN38277_c0_g1(-1.34956532392),TRINITY_DN51004_c1_g1…
ko00500	Starch and sucrose metabolism	9/611	46/3560	0.390649	0.958453	TRINITY_DN45955_c1_g1(2.02631791407),TRINITY_DN49677_c1_g1(1.44299720731),TRINITY_DN43118_c0_g1(1.78806087611),TRINITY_DN40689_c4_g1(6.82370542835),TRINITY_DN50947_c1_g2(-1.3276665181),TRINITY_DN41075_c3_g1(1.61522411859),TRINITY_DN46251_c0_g1(2.52819045184),TRINITY_DN50385_c1_g2(2.17860497755),TRINITY_DN44518_c1_g2(-1.47001372511)
ko00790	Folate biosynthesis	3/611	13/3560	0.39105	0.958453	TRINITY_DN48520_c0_g1(-2.23217488931),TRINITY_DN48520_c0_g5(-2.32513863322),TRINITY_DN43699_c2_g2(2.61731134504)
ko04115	p53 signaling pathway	7/611	35/3560	0.394318	0.958453	TRINITY_DN50739_c0_g2(-1.23445369813),TRINITY_DN43948_c6_g3(-1.41676043655),TRINITY_DN47863_c2_g2(-1.25490181885),TRINITY_DN52754_c0_g1(-1.21983424453),TRINITY_DN44768_c3_g2(-1.41975540484),TRINITY_DN44816_c0_g2(-1.88586232753),TRINITY_DN49069_c1_g3(-1.35282201282)
ko04961	Endocrine and other factor-regulated calcium reabsorption	5/611	24/3560	0.396113	0.958453	TRINITY_DN49993_c2_g2(1.58519431851),TRINITY_DN39559_c1_g1(2.20803571153),TRINITY_DN45845_c4_g3(3.02117283236),TRINITY_DN43281_c1_g1(-1.85757255221),TRINITY_DN46070_c7_g1(1.2621978257)
ko04013	MAPK signaling pathway - fly	15/611	80/3560	0.397286	0.958453	TRINITY_DN46303_c3_g4(-1.0521439771),TRINITY_DN52836_c5_g1(-1.71632400369),TRINITY_DN51204_c2_g2(3.69049236136),TRINITY_DN51446_c4_g5(2.24296624481),TRINITY_DN50556_c3_g1(-1.13277702315),TRINITY_DN40920_c1_g1(3.31526353535),TRINITY_DN43826_c1_g4(-1.30088203198),TRINITY_DN45043_c2_g1(-1.0897539892),TRINITY_DN46909_c1_g1(-1.00892478636),TRINITY_DN45835_c4_g1(-1.14415657086),TRINITY_DN40027_c2_g1(2.…
ko04310	Wnt signaling pathway	13/611	69/3560	0.40349	0.958453	TRINITY_DN49160_c0_g4(2.83703506865),TRINITY_DN40435_c0_g3(-1.32395498656),TRINITY_DN43742_c0_g5(-1.02518770836),TRINITY_DN50213_c1_g1(-1.56896617414),TRINITY_DN41734_c1_g3(-1.01024118778),TRINITY_DN46909_c1_g1(-1.00892478636),TRINITY_DN53257_c3_g2(-1.6123701799),TRINITY_DN44664_c4_g2(3.03845839347),TRINITY_DN49989_c0_g3(-1.17535243481),TRINITY_DN41503_c6_g3(2.31644654591),TRINITY_DN43661_c1_g1(-…
ko04730	Long-term depression	6/611	30/3560	0.412194	0.958453	TRINITY_DN46303_c3_g4(-1.0521439771),TRINITY_DN52389_c2_g1(2.07558148983),TRINITY_DN51004_c1_g1(2.65296608866),TRINITY_DN40153_c3_g2(-1.97110510555),TRINITY_DN46070_c7_g1(1.2621978257),TRINITY_DN46986_c3_g1(2.51581734661)
ko04610	Complement and coagulation cascades	4/611	19/3560	0.416179	0.958453	TRINITY_DN46495_c4_g1(-1.95213832579),TRINITY_DN50659_c2_g1(16.3999956383),TRINITY_DN43712_c1_g1(2.23771162216),TRINITY_DN43168_c6_g1(6.82707437642)
ko04621	NOD-like receptor signaling pathway	4/611	19/3560	0.416179	0.958453	TRINITY_DN52836_c5_g1(-1.71632400369),TRINITY_DN46909_c1_g1(-1.00892478636),TRINITY_DN44899_c1_g2(2.87334907218),TRINITY_DN48714_c4_g1(2.01798982627)
ko04916	Melanogenesis	9/611	47/3560	0.417144	0.958453	TRINITY_DN46303_c3_g4(-1.0521439771),TRINITY_DN51923_c4_g2(1.57485980982),TRINITY_DN51047_c1_g1(-2.35260544928),TRINITY_DN41734_c1_g3(-1.01024118778),TRINITY_DN49989_c0_g3(-1.17535243481),TRINITY_DN41503_c6_g3(2.31644654591),TRINITY_DN43661_c1_g1(-1.23375963248),TRINITY_DN46070_c7_g1(1.2621978257),TRINITY_DN46986_c3_g1(2.51581734661)
ko04726	Serotonergic synapse	10/611	53/3560	0.426068	0.958453	TRINITY_DN44831_c1_g1(2.69756073171),TRINITY_DN46303_c3_g4(-1.0521439771),TRINITY_DN38744_c0_g1(2.70534239115),TRINITY_DN42030_c3_g1(4.19274448688),TRINITY_DN38262_c0_g1(6.70872653155),TRINITY_DN52389_c2_g1(2.07558148983),TRINITY_DN41661_c0_g1(2.42213713115),TRINITY_DN51004_c1_g1(2.65296608866),TRINITY_DN46070_c7_g1(1.2621978257),TRINITY_DN46986_c3_g1(2.51581734661)
ko00120	Primary bile acid biosynthesis	1/611	3/3560	0.431673	0.958453	TRINITY_DN50296_c5_g1(2.05950292143)
ko00362	Benzoate degradation	1/611	3/3560	0.431673	0.958453	TRINITY_DN51296_c7_g1(1.20184093145)
ko00730	Thiamine metabolism	1/611	3/3560	0.431673	0.958453	TRINITY_DN39600_c1_g2(-1.11226676776)
ko00740	Riboflavin metabolism	1/611	3/3560	0.431673	0.958453	TRINITY_DN49317_c0_g5(-1.64182426829)
ko00960	Tropane, piperidine and pyridine alkaloid biosynthesis	1/611	3/3560	0.431673	0.958453	TRINITY_DN46206_c2_g5(-1.58505794393)
ko00052	Galactose metabolism	5/611	25/3560	0.432869	0.958453	TRINITY_DN43118_c0_g1(1.78806087611),TRINITY_DN46577_c1_g8(-1.36660043102),TRINITY_DN41075_c3_g1(1.61522411859),TRINITY_DN47451_c9_g1(1.25102970025),TRINITY_DN50385_c1_g2(2.17860497755)
ko04662	B cell receptor signaling pathway	5/611	25/3560	0.432869	0.958453	TRINITY_DN46303_c3_g4(-1.0521439771),TRINITY_DN48386_c0_g3(-1.27383423467),TRINITY_DN44021_c4_g2(2.81075495968),TRINITY_DN44899_c1_g2(2.87334907218),TRINITY_DN48714_c4_g1(2.01798982627)
ko04062	Chemokine signaling pathway	11/611	59/3560	0.433872	0.958453	TRINITY_DN44831_c1_g1(2.69756073171),TRINITY_DN46303_c3_g4(-1.0521439771),TRINITY_DN39896_c1_g1(3.3468945978),TRINITY_DN52776_c3_g1(-1.3532331805),TRINITY_DN38744_c0_g1(2.70534239115),TRINITY_DN48168_c0_g1(1.39696978596),TRINITY_DN40027_c2_g1(2.37677212675),TRINITY_DN44899_c1_g2(2.87334907218),TRINITY_DN51664_c1_g2(-1.16565118492),TRINITY_DN48714_c4_g1(2.01798982627),TRINITY_DN46838_c1_g1(2.39553…
ko04728	Dopaminergic synapse	12/611	65/3560	0.440803	0.958453	TRINITY_DN44831_c1_g1(2.69756073171),TRINITY_DN51923_c4_g2(1.57485980982),TRINITY_DN43078_c7_g1(-1.2078524352),TRINITY_DN38744_c0_g1(2.70534239115),TRINITY_DN43890_c0_g2(-1.3721634753),TRINITY_DN51047_c1_g1(-2.35260544928),TRINITY_DN38262_c0_g1(6.70872653155),TRINITY_DN45835_c4_g1(-1.14415657086),TRINITY_DN51004_c1_g1(2.65296608866),TRINITY_DN53210_c3_g1(1.2738727201),TRINITY_DN46070_c7_g1(1.2621…
ko04962	Vasopressin-regulated water reabsorption	6/611	32/3560	0.477852	0.958453	TRINITY_DN51923_c4_g2(1.57485980982),TRINITY_DN51047_c1_g1(-2.35260544928),TRINITY_DN50436_c5_g6(-1.002539904),TRINITY_DN45304_c1_g1(-1.4908062335),TRINITY_DN46070_c7_g1(1.2621978257),TRINITY_DN46262_c1_g1(1.25588097794)
ko04911	Insulin secretion	11/611	61/3560	0.481202	0.958453	TRINITY_DN49993_c2_g2(1.58519431851),TRINITY_DN48345_c0_g3(-1.17701770099),TRINITY_DN51923_c4_g2(1.57485980982),TRINITY_DN51047_c1_g1(-2.35260544928),TRINITY_DN45835_c4_g1(-1.14415657086),TRINITY_DN39109_c3_g2(-1.10353587818),TRINITY_DN45845_c4_g3(3.02117283236),TRINITY_DN38726_c0_g3(6.50906280981),TRINITY_DN53210_c3_g1(1.2738727201),TRINITY_DN43281_c1_g1(-1.85757255221),TRINITY_DN46070_c7_g1(1.2…
ko04214	Apoptosis - fly	9/611	50/3560	0.495959	0.958453	TRINITY_DN52836_c5_g1(-1.71632400369),TRINITY_DN51446_c4_g5(2.24296624481),TRINITY_DN43826_c1_g4(-1.30088203198),TRINITY_DN41502_c1_g1(-1.53157138047),TRINITY_DN45102_c5_g6(-1.10208052198),TRINITY_DN46909_c1_g1(-1.00892478636),TRINITY_DN44021_c4_g2(2.81075495968),TRINITY_DN53210_c3_g1(1.2738727201),TRINITY_DN47090_c0_g1(-1.63425200337)
ko03320	PPAR signaling pathway	6/611	33/3560	0.509892	0.958453	TRINITY_DN43674_c1_g3(2.67379875258),TRINITY_DN43679_c1_g1(-1.91288437984),TRINITY_DN38969_c2_g1(2.91212497571),TRINITY_DN49118_c1_g1(2.29735487194),TRINITY_DN49313_c0_g1(-1.31984969657),TRINITY_DN48088_c5_g1(-1.71120357369)
ko03040	Spliceosome	20/611	115/3560	0.513463	0.958453	TRINITY_DN38328_c0_g1(-1.18725917613),TRINITY_DN52301_c1_g1(-1.3752713864),TRINITY_DN46105_c1_g2(-1.31684019393),TRINITY_DN43967_c0_g1(-1.45803013473),TRINITY_DN41350_c2_g1(-1.00737664243),TRINITY_DN50953_c0_g1(-1.09659200208),TRINITY_DN41791_c1_g2(-1.7999976046),TRINITY_DN51462_c1_g2(-1.03705782781),TRINITY_DN45618_c1_g1(2.26340801124),TRINITY_DN46019_c1_g2(-1.17449602835),TRINITY_DN39956_c5_g1(…
ko04145	Phagosome	14/611	80/3560	0.514921	0.958453	TRINITY_DN45221_c6_g2(2.88266600412),TRINITY_DN44091_c1_g1(2.58128350819),TRINITY_DN47883_c2_g1(4.08770106108),TRINITY_DN41889_c0_g3(5.85536897443),TRINITY_DN41123_c2_g3(3.46245096792),TRINITY_DN37319_c0_g1(5.5488734008),TRINITY_DN45923_c0_g1(2.67862765728),TRINITY_DN40808_c0_g3(3.49517493696),TRINITY_DN41123_c2_g4(3.11812885157),TRINITY_DN46259_c0_g2(1.92150319839),TRINITY_DN52794_c5_g2(1.999287…
ko00400	Phenylalanine, tyrosine and tryptophan biosynthesis	1/611	4/3560	0.529297	0.958453	TRINITY_DN46206_c2_g5(-1.58505794393)
ko04140	Regulation of autophagy	3/611	16/3560	0.535	0.958453	TRINITY_DN49865_c6_g3(-1.0891251508),TRINITY_DN41202_c3_g1(-1.18857933822),TRINITY_DN48030_c3_g3(-1.17954994839)
ko04710	Circadian rhythm	3/611	16/3560	0.535	0.958453	TRINITY_DN40435_c0_g3(-1.32395498656),TRINITY_DN43636_c6_g3(2.53380645028),TRINITY_DN43890_c0_g2(-1.3721634753)
ko04340	Hedgehog signaling pathway	5/611	28/3560	0.539154	0.958453	TRINITY_DN40435_c0_g3(-1.32395498656),TRINITY_DN44725_c2_g1(-1.06511103443),TRINITY_DN46268_c0_g2(-2.12611999488),TRINITY_DN49140_c4_g2(-1.0886089209),TRINITY_DN47555_c4_g6(-1.12035712182)
ko04540	Gap junction	8/611	46/3560	0.545049	0.958453	TRINITY_DN46303_c3_g4(-1.0521439771),TRINITY_DN44091_c1_g1(2.58128350819),TRINITY_DN40808_c0_g3(3.49517493696),TRINITY_DN52500_c0_g1(1.99505582181),TRINITY_DN51004_c1_g1(2.65296608866),TRINITY_DN47956_c2_g4(3.33352062033),TRINITY_DN47956_c2_g2(1.65836309877),TRINITY_DN46070_c7_g1(1.2621978257)
ko00310	Lysine degradation	7/611	41/3560	0.571225	0.958453	TRINITY_DN52664_c0_g2(-2.03035930115),TRINITY_DN48054_c4_g1(-1.33778953043),TRINITY_DN47609_c3_g1(-2.15252604852),TRINITY_DN51765_c1_g1(2.82593670209),TRINITY_DN42112_c0_g1(2.50219515276),TRINITY_DN51296_c7_g1(1.20184093145),TRINITY_DN43204_c3_g2(2.53854032395)
ko00601	Glycosphingolipid biosynthesis - lacto and neolacto series	3/611	17/3560	0.578567	0.958453	TRINITY_DN46577_c1_g8(-1.36660043102),TRINITY_DN51476_c0_g2(2.95176976068),TRINITY_DN41990_c0_g2(-1.42292443688)
ko04392	Hippo signaling pathway - multiple species	3/611	17/3560	0.578567	0.958453	TRINITY_DN51296_c6_g1(1.1159052845),TRINITY_DN40674_c6_g3(2.25869427561),TRINITY_DN51708_c2_g1(-1.47291108399)
ko00603	Glycosphingolipid biosynthesis - globo series	2/611	11/3560	0.587089	0.958453	TRINITY_DN43869_c2_g1(1.92387491859),TRINITY_DN41990_c0_g2(-1.42292443688)
ko00910	Nitrogen metabolism	2/611	11/3560	0.587089	0.958453	TRINITY_DN53184_c4_g1(3.10263938937),TRINITY_DN44681_c3_g1(5.4681257981)
ko04640	Hematopoietic cell lineage	2/611	11/3560	0.587089	0.958453	TRINITY_DN48386_c0_g3(-1.27383423467),TRINITY_DN51991_c1_g2(2.8327495914)
ko04966	Collecting duct acid secretion	2/611	11/3560	0.587089	0.958453	TRINITY_DN46259_c0_g2(1.92150319839),TRINITY_DN52794_c5_g2(1.99928704808)
ko04721	Synaptic vesicle cycle	6/611	36/3560	0.600925	0.958453	TRINITY_DN48345_c0_g3(-1.17701770099),TRINITY_DN38262_c0_g1(6.70872653155),TRINITY_DN39109_c3_g2(-1.10353587818),TRINITY_DN45304_c1_g1(-1.4908062335),TRINITY_DN46259_c0_g2(1.92150319839),TRINITY_DN52794_c5_g2(1.99928704808)
ko00300	Lysine biosynthesis	1/611	5/3560	0.610174	0.958453	TRINITY_DN43204_c3_g2(2.53854032395)
ko00460	Cyanoamino acid metabolism	1/611	5/3560	0.610174	0.958453	TRINITY_DN51096_c6_g1(1.84902290918)
ko00643	Styrene degradation	1/611	5/3560	0.610174	0.958453	TRINITY_DN45639_c2_g1(-1.02837808802)
ko04370	VEGF signaling pathway	4/611	24/3560	0.610233	0.958453	TRINITY_DN46303_c3_g4(-1.0521439771),TRINITY_DN42030_c3_g1(4.19274448688),TRINITY_DN52389_c2_g1(2.07558148983),TRINITY_DN46838_c1_g1(2.39553028038)
ko04212	Longevity regulating pathway - worm	9/611	55/3560	0.61917	0.958453	TRINITY_DN40281_c2_g1(-1.49900306219),TRINITY_DN43674_c1_g3(2.67379875258),TRINITY_DN39896_c1_g1(3.3468945978),TRINITY_DN48408_c0_g1(-1.53235734722),TRINITY_DN41502_c1_g1(-1.53157138047),TRINITY_DN45102_c5_g6(-1.10208052198),TRINITY_DN41202_c3_g1(-1.18857933822),TRINITY_DN49069_c1_g3(-1.35282201282),TRINITY_DN53210_c3_g1(1.2738727201)
ko04740	Olfactory transduction	5/611	31/3560	0.635237	0.958453	TRINITY_DN38744_c0_g1(2.70534239115),TRINITY_DN44161_c2_g1(4.24427348708),TRINITY_DN51876_c3_g1(1.35968172487),TRINITY_DN41457_c1_g3(1.53202589534),TRINITY_DN45014_c0_g1(3.16737747397)
ko00130	Ubiquinone and other terpenoid-quinone biosynthesis	2/611	12/3560	0.636467	0.958453	TRINITY_DN40430_c0_g1(-1.9562350441),TRINITY_DN46206_c2_g5(-1.58505794393)
ko04066	HIF-1 signaling pathway	9/611	56/3560	0.641894	0.958453	TRINITY_DN46303_c3_g4(-1.0521439771),TRINITY_DN43118_c0_g1(1.78806087611),TRINITY_DN44137_c3_g1(-1.29603917201),TRINITY_DN45366_c4_g2(1.61017528621),TRINITY_DN41075_c3_g1(1.61522411859),TRINITY_DN38726_c0_g3(6.50906280981),TRINITY_DN47297_c1_g1(3.5565723503),TRINITY_DN41486_c7_g1(-1.0526443749),TRINITY_DN48714_c4_g1(2.01798982627)
ko00830	Retinol metabolism	4/611	25/3560	0.644017	0.958453	TRINITY_DN47359_c2_g2(-1.74935781838),TRINITY_DN50947_c1_g2(-1.3276665181),TRINITY_DN46362_c3_g3(2.07430775937),TRINITY_DN49101_c4_g1(-1.04280229142)
ko04664	Fc epsilon RI signaling pathway	4/611	25/3560	0.644017	0.958453	TRINITY_DN40281_c2_g1(-1.49900306219),TRINITY_DN46303_c3_g4(-1.0521439771),TRINITY_DN52389_c2_g1(2.07558148983),TRINITY_DN49313_c0_g1(-1.31984969657)
ko00350	Tyrosine metabolism	3/611	19/3560	0.657587	0.958453	TRINITY_DN45639_c2_g1(-1.02837808802),TRINITY_DN40430_c0_g1(-1.9562350441),TRINITY_DN46206_c2_g5(-1.58505794393)
ko00680	Methane metabolism	3/611	19/3560	0.657587	0.958453	TRINITY_DN45719_c0_g2(1.94027135177),TRINITY_DN49969_c3_g1(-1.61044457786),TRINITY_DN47636_c0_g1(1.99707622089)
ko04139	Regulation of mitophagy - yeast	3/611	19/3560	0.657587	0.958453	TRINITY_DN43483_c3_g1(1.23417427151),TRINITY_DN43154_c1_g2(-1.09691178239),TRINITY_DN41202_c3_g1(-1.18857933822)
ko00051	Fructose and mannose metabolism	5/611	32/3560	0.664382	0.958453	TRINITY_DN43118_c0_g1(1.78806087611),TRINITY_DN49969_c3_g1(-1.61044457786),TRINITY_DN45366_c4_g2(1.61017528621),TRINITY_DN41075_c3_g1(1.61522411859),TRINITY_DN39350_c7_g1(5.25120645961)
ko00604	Glycosphingolipid biosynthesis - ganglio series	1/611	6/3560	0.677174	0.958453	TRINITY_DN43869_c2_g1(1.92387491859)
ko04744	Phototransduction	1/611	6/3560	0.677174	0.958453	TRINITY_DN51876_c3_g1(1.35968172487)
ko00720	Carbon fixation pathways in prokaryotes	2/611	13/3560	0.681088	0.958453	TRINITY_DN45719_c0_g2(1.94027135177),TRINITY_DN42123_c3_g2(-1.09136983015)
ko04650	Natural killer cell mediated cytotoxicity	3/611	20/3560	0.692874	0.958453	TRINITY_DN46303_c3_g4(-1.0521439771),TRINITY_DN50556_c3_g1(-1.13277702315),TRINITY_DN40027_c2_g1(2.37677212675)
ko00062	Fatty acid elongation	4/611	27/3560	0.705587	0.958453	TRINITY_DN51206_c2_g2(-1.14582626971),TRINITY_DN47071_c1_g5(-1.22342919961),TRINITY_DN46595_c2_g1(2.37496756836),TRINITY_DN47071_c0_g1(4.21168842526)
ko04917	Prolactin signaling pathway	4/611	27/3560	0.705587	0.958453	TRINITY_DN46303_c3_g4(-1.0521439771),TRINITY_DN39896_c1_g1(3.3468945978),TRINITY_DN40027_c2_g1(2.37677212675),TRINITY_DN48714_c4_g1(2.01798982627)
ko00513	Various types of N-glycan biosynthesis	6/611	40/3560	0.70653	0.958453	TRINITY_DN46577_c1_g8(-1.36660043102),TRINITY_DN46114_c5_g1(-1.55272437845),TRINITY_DN45810_c6_g2(2.64535966653),TRINITY_DN44620_c7_g1(1.85839376673),TRINITY_DN41496_c0_g1(-1.04445705015),TRINITY_DN43869_c2_g1(1.92387491859)
ko04514	Cell adhesion molecules (CAMs)	5/611	34/3560	0.717968	0.958453	TRINITY_DN45221_c6_g2(2.88266600412),TRINITY_DN49370_c1_g2(1.7446768256),TRINITY_DN50188_c0_g3(2.69433688606),TRINITY_DN45923_c0_g1(2.67862765728),TRINITY_DN48386_c0_g3(-1.27383423467)
ko04071	Sphingolipid signaling pathway	10/611	66/3560	0.718691	0.958453	TRINITY_DN46303_c3_g4(-1.0521439771),TRINITY_DN41621_c1_g3(1.77942693439),TRINITY_DN43078_c7_g1(-1.2078524352),TRINITY_DN43826_c1_g4(-1.30088203198),TRINITY_DN41653_c0_g1(2.6595809452),TRINITY_DN49313_c0_g1(-1.31984969657),TRINITY_DN49069_c1_g3(-1.35282201282),TRINITY_DN40153_c3_g2(-1.97110510555),TRINITY_DN48714_c4_g1(2.01798982627),TRINITY_DN49409_c2_g4(2.13525777582)
ko04270	Vascular smooth muscle contraction	10/611	66/3560	0.718691	0.958453	TRINITY_DN46303_c3_g4(-1.0521439771),TRINITY_DN49302_c1_g3(-1.17405686892),TRINITY_DN39497_c2_g1(-1.53596227801),TRINITY_DN46182_c4_g1(-2.07242783845),TRINITY_DN52389_c2_g1(2.07558148983),TRINITY_DN48749_c0_g1(-1.70657077498),TRINITY_DN51209_c4_g3(2.02619842356),TRINITY_DN51004_c1_g1(2.65296608866),TRINITY_DN40153_c3_g2(-1.97110510555),TRINITY_DN46070_c7_g1(1.2621978257)
ko00360	Phenylalanine metabolism	2/611	14/3560	0.721128	0.958453	TRINITY_DN40430_c0_g1(-1.9562350441),TRINITY_DN46206_c2_g5(-1.58505794393)
ko04912	GnRH signaling pathway	9/611	60/3560	0.724785	0.958453	TRINITY_DN40281_c2_g1(-1.49900306219),TRINITY_DN46303_c3_g4(-1.0521439771),TRINITY_DN52587_c2_g2(2.34484444393),TRINITY_DN52389_c2_g1(2.07558148983),TRINITY_DN44021_c4_g2(2.81075495968),TRINITY_DN51004_c1_g1(2.65296608866),TRINITY_DN53210_c3_g1(1.2738727201),TRINITY_DN46070_c7_g1(1.2621978257),TRINITY_DN45032_c0_g2(-1.19483642587)
ko04360	Axon guidance	12/611	79/3560	0.726077	0.958453	TRINITY_DN46227_c2_g1(3.00159642203),TRINITY_DN51199_c1_g3(-1.54650907211),TRINITY_DN49424_c0_g3(-1.11229957408),TRINITY_DN45221_c6_g2(2.88266600412),TRINITY_DN38201_c2_g2(4.61147497091),TRINITY_DN42068_c2_g1(2.11811491219),TRINITY_DN50556_c3_g1(-1.13277702315),TRINITY_DN43315_c1_g1(-2.01837569105),TRINITY_DN43467_c1_g1(2.02370900307),TRINITY_DN48657_c4_g3(1.9323903918),TRINITY_DN45923_c0_g1(2.67…
ko04725	Cholinergic synapse	8/611	54/3560	0.732043	0.958453	TRINITY_DN44831_c1_g1(2.69756073171),TRINITY_DN46303_c3_g4(-1.0521439771),TRINITY_DN51923_c4_g2(1.57485980982),TRINITY_DN38744_c0_g1(2.70534239115),TRINITY_DN51047_c1_g1(-2.35260544928),TRINITY_DN51004_c1_g1(2.65296608866),TRINITY_DN53210_c3_g1(1.2738727201),TRINITY_DN46986_c3_g1(2.51581734661)
ko00950	Isoquinoline alkaloid biosynthesis	1/611	7/3560	0.732674	0.958453	TRINITY_DN46206_c2_g5(-1.58505794393)
ko00514	Other types of O-glycan biosynthesis	5/611	35/3560	0.74237	0.958453	TRINITY_DN51215_c1_g2(-1.32796445592),TRINITY_DN46577_c1_g8(-1.36660043102),TRINITY_DN45966_c0_g1(1.27857625628),TRINITY_DN46454_c2_g3(3.36269547732),TRINITY_DN46102_c1_g1(-1.35417371522)
ko04260	Cardiac muscle contraction	6/611	42/3560	0.751601	0.958453	TRINITY_DN49993_c2_g2(1.58519431851),TRINITY_DN53369_c5_g1(2.25392103424),TRINITY_DN52553_c1_g3(2.37189163604),TRINITY_DN45693_c1_g3(2.08239664581),TRINITY_DN45845_c4_g3(3.02117283236),TRINITY_DN43281_c1_g1(-1.85757255221)
ko00410	beta-Alanine metabolism	3/611	22/3560	0.755073	0.958453	TRINITY_DN46609_c7_g1(-2.14704380407),TRINITY_DN51483_c3_g1(3.11804824121),TRINITY_DN45167_c3_g1(1.83632460392)
ko01210	2-Oxocarboxylic acid metabolism	2/611	15/3560	0.756843	0.958453	TRINITY_DN45501_c1_g1(3.0487252313),TRINITY_DN43204_c3_g2(2.53854032395)
ko00983	Drug metabolism - other enzymes	5/611	36/3560	0.765183	0.958453	TRINITY_DN49677_c1_g1(1.44299720731),TRINITY_DN48087_c2_g3(-1.68542490304),TRINITY_DN50947_c1_g2(-1.3276665181),TRINITY_DN51483_c3_g1(3.11804824121),TRINITY_DN42909_c5_g3(-1.1120444164)
ko04150	mTOR signaling pathway	13/611	88/3560	0.76781	0.958453	TRINITY_DN46303_c3_g4(-1.0521439771),TRINITY_DN41735_c2_g2(-1.28221748932),TRINITY_DN50946_c2_g3(-1.28824686058),TRINITY_DN48408_c0_g1(-1.53235734722),TRINITY_DN49991_c5_g1(-1.19507036538),TRINITY_DN41734_c1_g3(-1.01024118778),TRINITY_DN47213_c2_g5(-1.3359578033),TRINITY_DN49313_c0_g1(-1.31984969657),TRINITY_DN49989_c0_g3(-1.17535243481),TRINITY_DN41202_c3_g1(-1.18857933822),TRINITY_DN49069_c1_g3…
ko00562	Inositol phosphate metabolism	6/611	43/3560	0.772162	0.958453	TRINITY_DN47694_c4_g3(-1.10611274618),TRINITY_DN45904_c2_g2(-1.28329025001),TRINITY_DN44794_c0_g1(3.21213826992),TRINITY_DN39350_c7_g1(5.25120645961),TRINITY_DN50878_c4_g1(-1.06924703872),TRINITY_DN49069_c1_g3(-1.35282201282)
ko04670	Leukocyte transendothelial migration	6/611	43/3560	0.772162	0.958453	TRINITY_DN45221_c6_g2(2.88266600412),TRINITY_DN50556_c3_g1(-1.13277702315),TRINITY_DN45971_c0_g2(1.62839657094),TRINITY_DN45923_c0_g1(2.67862765728),TRINITY_DN41503_c6_g3(2.31644654591),TRINITY_DN46838_c1_g1(2.39553028038)
ko04727	GABAergic synapse	6/611	43/3560	0.772162	0.958453	TRINITY_DN44831_c1_g1(2.69756073171),TRINITY_DN45759_c0_g2(-1.53954668573),TRINITY_DN38744_c0_g1(2.70534239115),TRINITY_DN45304_c1_g1(-1.4908062335),TRINITY_DN45167_c3_g1(1.83632460392),TRINITY_DN46986_c3_g1(2.51581734661)
ko04724	Glutamatergic synapse	9/611	63/3560	0.777944	0.958453	TRINITY_DN44831_c1_g1(2.69756073171),TRINITY_DN47459_c4_g1(2.21334354199),TRINITY_DN38744_c0_g1(2.70534239115),TRINITY_DN50473_c2_g1(-1.19028846338),TRINITY_DN52389_c2_g1(2.07558148983),TRINITY_DN49514_c0_g1(3.95521556496),TRINITY_DN51004_c1_g1(2.65296608866),TRINITY_DN46070_c7_g1(1.2621978257),TRINITY_DN46986_c3_g1(2.51581734661)
ko00430	Taurine and hypotaurine metabolism	1/611	8/3560	0.778645	0.958453	TRINITY_DN51096_c6_g1(1.84902290918)
ko00627	Aminobenzoate degradation	1/611	8/3560	0.778645	0.958453	TRINITY_DN43699_c2_g2(2.61731134504)
ko00030	Pentose phosphate pathway	3/611	23/3560	0.782152	0.958453	TRINITY_DN49527_c1_g2(3.17855537515),TRINITY_DN50239_c0_g2(2.19999757129),TRINITY_DN47453_c1_g1(2.4074978965)
ko00511	Other glycan degradation	3/611	23/3560	0.782152	0.958453	TRINITY_DN47926_c4_g1(-1.30404344697),TRINITY_DN52055_c6_g1(2.25532640573),TRINITY_DN43869_c2_g1(1.92387491859)
ko00650	Butanoate metabolism	3/611	23/3560	0.782152	0.958453	TRINITY_DN43120_c5_g4(-1.2702564695),TRINITY_DN43177_c7_g1(3.37663010404),TRINITY_DN45167_c3_g1(1.83632460392)
ko04913	Ovarian Steroidogenesis	4/611	30/3560	0.782819	0.958453	TRINITY_DN42030_c3_g1(4.19274448688),TRINITY_DN46459_c3_g1(2.5142000922),TRINITY_DN52389_c2_g1(2.07558148983),TRINITY_DN46070_c7_g1(1.2621978257)
ko00600	Sphingolipid metabolism	5/611	37/3560	0.786435	0.958453	TRINITY_DN45873_c0_g2(-1.53143180021),TRINITY_DN41621_c1_g3(1.77942693439),TRINITY_DN46107_c2_g1(2.14870748185),TRINITY_DN49409_c2_g4(2.13525777582),TRINITY_DN44246_c4_g3(-1.0389745854)
ko00770	Pantothenate and CoA biosynthesis	2/611	16/3560	0.788535	0.958453	TRINITY_DN43291_c1_g2(3.30070346142),TRINITY_DN51483_c3_g1(3.11804824121)
ko00561	Glycerolipid metabolism	6/611	44/3560	0.791426	0.958453	TRINITY_DN52544_c1_g2(-1.22790520286),TRINITY_DN47359_c2_g2(-1.74935781838),TRINITY_DN51320_c1_g1(3.62069986484),TRINITY_DN49969_c3_g1(-1.61044457786),TRINITY_DN46107_c2_g1(2.14870748185),TRINITY_DN38561_c3_g1(2.58019098726)
ko04261	Adrenergic signaling in cardiomyocytes	10/611	71/3560	0.800928	0.958453	TRINITY_DN49993_c2_g2(1.58519431851),TRINITY_DN51923_c4_g2(1.57485980982),TRINITY_DN43078_c7_g1(-1.2078524352),TRINITY_DN51047_c1_g1(-2.35260544928),TRINITY_DN46992_c1_g1(-1.55258084218),TRINITY_DN45835_c4_g1(-1.14415657086),TRINITY_DN45845_c4_g3(3.02117283236),TRINITY_DN53210_c3_g1(1.2738727201),TRINITY_DN43281_c1_g1(-1.85757255221),TRINITY_DN46070_c7_g1(1.2621978257)
ko00140	Steroid hormone biosynthesis	3/611	24/3560	0.806712	0.958453	TRINITY_DN50947_c1_g2(-1.3276665181),TRINITY_DN46459_c3_g1(2.5142000922),TRINITY_DN41661_c0_g1(2.42213713115)
ko00010	Glycolysis / Gluconeogenesis	6/611	45/3560	0.80942	0.958453	TRINITY_DN43118_c0_g1(1.78806087611),TRINITY_DN45719_c0_g2(1.94027135177),TRINITY_DN44137_c3_g1(-1.29603917201),TRINITY_DN38969_c2_g1(2.91212497571),TRINITY_DN41075_c3_g1(1.61522411859),TRINITY_DN39350_c7_g1(5.25120645961)
ko04213	Longevity regulating pathway - multiple species	6/611	45/3560	0.80942	0.958453	TRINITY_DN52301_c1_g1(-1.3752713864),TRINITY_DN43636_c6_g3(2.53380645028),TRINITY_DN39896_c1_g1(3.3468945978),TRINITY_DN48408_c0_g1(-1.53235734722),TRINITY_DN47517_c0_g1(-1.63891585478),TRINITY_DN45754_c0_g1(-1.00646338336)
ko04723	Retrograde endocannabinoid signaling	6/611	45/3560	0.80942	0.958453	TRINITY_DN44831_c1_g1(2.69756073171),TRINITY_DN45759_c0_g2(-1.53954668573),TRINITY_DN38744_c0_g1(2.70534239115),TRINITY_DN42030_c3_g1(4.19274448688),TRINITY_DN51004_c1_g1(2.65296608866),TRINITY_DN46986_c3_g1(2.51581734661)
ko04925	Aldosterone synthesis and secretion	7/611	52/3560	0.81362	0.958453	TRINITY_DN51923_c4_g2(1.57485980982),TRINITY_DN51047_c1_g1(-2.35260544928),TRINITY_DN46459_c3_g1(2.5142000922),TRINITY_DN45835_c4_g1(-1.14415657086),TRINITY_DN51004_c1_g1(2.65296608866),TRINITY_DN53210_c3_g1(1.2738727201),TRINITY_DN46070_c7_g1(1.2621978257)
ko04011	MAPK signaling pathway - yeast	2/611	17/3560	0.81653	0.958453	TRINITY_DN51296_c6_g1(1.1159052845),TRINITY_DN49313_c0_g1(-1.31984969657)
ko00061	Fatty acid biosynthesis	1/611	9/3560	0.816722	0.958453	TRINITY_DN52908_c1_g2(-1.84015908338)
ko04626	Plant-pathogen interaction	1/611	9/3560	0.816722	0.958453	TRINITY_DN46303_c3_g4(-1.0521439771)
ko04711	Circadian rhythm - fly	1/611	9/3560	0.816722	0.958453	TRINITY_DN43890_c0_g2(-1.3721634753)
ko03013	RNA transport	18/611	124/3560	0.819463	0.958453	TRINITY_DN44951_c5_g2(-1.14796611905),TRINITY_DN45109_c5_g2(-1.67749012798),TRINITY_DN52592_c0_g1(-1.4415285328),TRINITY_DN51271_c3_g1(1.71184592085),TRINITY_DN43422_c2_g2(-1.27903935255),TRINITY_DN50557_c2_g3(-1.02005932793),TRINITY_DN46883_c4_g2(-2.3437319318),TRINITY_DN41191_c6_g2(-1.09641111354),TRINITY_DN42946_c1_g2(-1.07731938678),TRINITY_DN52218_c0_g1(1.81422970407),TRINITY_DN47674_c5_g10(…
ko04666	Fc gamma R-mediated phagocytosis	5/611	39/3560	0.82442	0.958453	TRINITY_DN46303_c3_g4(-1.0521439771),TRINITY_DN52776_c3_g1(-1.3532331805),TRINITY_DN41915_c3_g4(-1.2194209701),TRINITY_DN46107_c2_g1(2.14870748185),TRINITY_DN51664_c1_g2(-1.16565118492)
ko04971	Gastric acid secretion	5/611	39/3560	0.82442	0.958453	TRINITY_DN49993_c2_g2(1.58519431851),TRINITY_DN45845_c4_g3(3.02117283236),TRINITY_DN51004_c1_g1(2.65296608866),TRINITY_DN43281_c1_g1(-1.85757255221),TRINITY_DN46070_c7_g1(1.2621978257)
ko00380	Tryptophan metabolism	3/611	25/3560	0.828898	0.958453	TRINITY_DN48096_c6_g5(3.15158856022),TRINITY_DN51296_c7_g1(1.20184093145),TRINITY_DN43204_c3_g2(2.53854032395)
ko04550	Signaling pathways regulating pluripotency of stem cells	7/611	53/3560	0.829107	0.958453	TRINITY_DN46303_c3_g4(-1.0521439771),TRINITY_DN41429_c4_g1(2.43452239496),TRINITY_DN41734_c1_g3(-1.01024118778),TRINITY_DN49989_c0_g3(-1.17535243481),TRINITY_DN41503_c6_g3(2.31644654591),TRINITY_DN42263_c1_g2(-1.18226080602),TRINITY_DN47423_c0_g2(-1.57440918917)
ko00534	Glycosaminoglycan biosynthesis - heparan sulfate / heparin	2/611	18/3560	0.841163	0.958453	TRINITY_DN49666_c2_g1(1.5971993478),TRINITY_DN43887_c7_g1(2.63097327598)
ko00260	Glycine, serine and threonine metabolism	5/611	40/3560	0.841262	0.958453	TRINITY_DN50513_c0_g1(-1.04577809935),TRINITY_DN46707_c0_g1(-1.30381693926),TRINITY_DN47636_c0_g1(1.99707622089),TRINITY_DN42112_c0_g1(2.50219515276),TRINITY_DN50646_c7_g1(-1.43737078736)
ko04070	Phosphatidylinositol signaling system	7/611	54/3560	0.843564	0.958453	TRINITY_DN47694_c4_g3(-1.10611274618),TRINITY_DN45904_c2_g2(-1.28329025001),TRINITY_DN44794_c0_g1(3.21213826992),TRINITY_DN47736_c7_g1(-1.03974693712),TRINITY_DN38561_c3_g1(2.58019098726),TRINITY_DN49069_c1_g3(-1.35282201282),TRINITY_DN51004_c1_g1(2.65296608866)
ko00450	Selenocompound metabolism	1/611	10/3560	0.848257	0.958453	TRINITY_DN46806_c3_g7(-1.12949437066)
ko04015	Rap1 signaling pathway	14/611	101/3560	0.848341	0.958453	TRINITY_DN52478_c1_g1(4.53859215097),TRINITY_DN49424_c0_g3(-1.11229957408),TRINITY_DN45221_c6_g2(2.88266600412),TRINITY_DN40281_c2_g1(-1.49900306219),TRINITY_DN46303_c3_g4(-1.0521439771),TRINITY_DN47459_c4_g1(2.21334354199),TRINITY_DN52776_c3_g1(-1.3532331805),TRINITY_DN46116_c2_g1(-1.52627046632),TRINITY_DN45923_c0_g1(2.67862765728),TRINITY_DN41503_c6_g3(2.31644654591),TRINITY_DN47297_c1_g1(3.55…
ko04146	Peroxisome	9/611	68/3560	0.849352	0.958453	TRINITY_DN48694_c2_g1(-1.0641903758),TRINITY_DN39650_c1_g1(-1.62602557555),TRINITY_DN45004_c4_g1(-1.7455821476),TRINITY_DN46419_c9_g1(2.05723413001),TRINITY_DN46362_c3_g3(2.07430775937),TRINITY_DN42112_c0_g1(2.50219515276),TRINITY_DN42659_c6_g1(-1.14513027287),TRINITY_DN40337_c2_g3(2.37668231336),TRINITY_DN50296_c5_g1(2.05950292143)
ko00270	Cysteine and methionine metabolism	4/611	34/3560	0.859713	0.958453	TRINITY_DN46536_c0_g1(3.59224019577),TRINITY_DN46609_c7_g1(-2.14704380407),TRINITY_DN46206_c2_g5(-1.58505794393),TRINITY_DN39890_c2_g2(-1.07785851758)
ko02020	Two-component system	2/611	19/3560	0.86276	0.958453	TRINITY_DN53369_c5_g1(2.25392103424),TRINITY_DN43699_c2_g2(2.61731134504)
ko04520	Adherens junction	6/611	49/3560	0.869486	0.958453	TRINITY_DN52500_c0_g1(1.99505582181),TRINITY_DN46909_c1_g1(-1.00892478636),TRINITY_DN41503_c6_g3(2.31644654591),TRINITY_DN43661_c1_g1(-1.23375963248),TRINITY_DN45752_c0_g3(1.60620808213),TRINITY_DN51664_c1_g2(-1.16565118492)
ko04713	Circadian entrainment	7/611	56/3560	0.869531	0.958453	TRINITY_DN44831_c1_g1(2.69756073171),TRINITY_DN47459_c4_g1(2.21334354199),TRINITY_DN38744_c0_g1(2.70534239115),TRINITY_DN46992_c1_g1(-1.55258084218),TRINITY_DN51004_c1_g1(2.65296608866),TRINITY_DN46070_c7_g1(1.2621978257),TRINITY_DN46986_c3_g1(2.51581734661)
ko00072	Synthesis and degradation of ketone bodies	1/611	11/3560	0.874374	0.958453	TRINITY_DN43177_c7_g1(3.37663010404)
ko04072	Phospholipase D signaling pathway	10/611	77/3560	0.874442	0.958453	TRINITY_DN46303_c3_g4(-1.0521439771),TRINITY_DN50556_c3_g1(-1.13277702315),TRINITY_DN46107_c2_g1(2.14870748185),TRINITY_DN52389_c2_g1(2.07558148983),TRINITY_DN52850_c3_g3(-1.39651104286),TRINITY_DN40027_c2_g1(2.37677212675),TRINITY_DN38561_c3_g1(2.58019098726),TRINITY_DN40153_c3_g2(-1.97110510555),TRINITY_DN46070_c7_g1(1.2621978257),TRINITY_DN42147_c1_g4(2.15609210772)
ko00330	Arginine and proline metabolism	4/611	35/3560	0.874854	0.958453	TRINITY_DN44106_c0_g3(3.17089488065),TRINITY_DN46609_c7_g1(-2.14704380407),TRINITY_DN49045_c1_g1(-1.01223748396),TRINITY_DN43614_c2_g1(-1.24262578637)
ko04720	Long-term potentiation	4/611	35/3560	0.874854	0.958453	TRINITY_DN46303_c3_g4(-1.0521439771),TRINITY_DN47459_c4_g1(2.21334354199),TRINITY_DN51004_c1_g1(2.65296608866),TRINITY_DN53210_c3_g1(1.2738727201)
ko00532	Glycosaminoglycan biosynthesis - chondroitin sulfate / dermatan sulfate	2/611	20/3560	0.881636	0.958453	TRINITY_DN53083_c5_g2(1.70119639334),TRINITY_DN43887_c7_g1(2.63097327598)
ko04921	Oxytocin signaling pathway	11/611	85/3560	0.886213	0.958453	TRINITY_DN40878_c5_g1(-1.1569274884),TRINITY_DN46303_c3_g4(-1.0521439771),TRINITY_DN43636_c6_g3(2.53380645028),TRINITY_DN42030_c3_g1(4.19274448688),TRINITY_DN52389_c2_g1(2.07558148983),TRINITY_DN44161_c2_g1(4.24427348708),TRINITY_DN44021_c4_g2(2.81075495968),TRINITY_DN51004_c1_g1(2.65296608866),TRINITY_DN46070_c7_g1(1.2621978257),TRINITY_DN46986_c3_g1(2.51581734661),TRINITY_DN45032_c0_g2(-1.19483…
ko00520	Amino sugar and nucleotide sugar metabolism	6/611	51/3560	0.893058	0.958453	TRINITY_DN43118_c0_g1(1.78806087611),TRINITY_DN53434_c47_g3(-1.06915747083),TRINITY_DN41075_c3_g1(1.61522411859),TRINITY_DN43869_c2_g1(1.92387491859),TRINITY_DN46431_c0_g1(-1.07339044913),TRINITY_DN47451_c9_g1(1.25102970025)
ko04924	Renin secretion	5/611	44/3560	0.895826	0.958453	TRINITY_DN47293_c2_g1(2.12781941702),TRINITY_DN47537_c0_g1(4.95431208877),TRINITY_DN51004_c1_g1(2.65296608866),TRINITY_DN42625_c2_g2(2.70449527284),TRINITY_DN46070_c7_g1(1.2621978257)
ko00533	Glycosaminoglycan biosynthesis - keratan sulfate	1/611	12/3560	0.896002	0.958453	TRINITY_DN46577_c1_g8(-1.36660043102)
ko00020	Citrate cycle (TCA cycle)	3/611	30/3560	0.909759	0.958453	TRINITY_DN44137_c3_g1(-1.29603917201),TRINITY_DN38969_c2_g1(2.91212497571),TRINITY_DN42123_c3_g2(-1.09136983015)
ko00250	Alanine, aspartate and glutamate metabolism	3/611	30/3560	0.909759	0.958453	TRINITY_DN40337_c2_g3(2.37668231336),TRINITY_DN45167_c3_g1(1.83632460392),TRINITY_DN51750_c1_g3(-1.97854854351)
ko00620	Pyruvate metabolism	3/611	30/3560	0.909759	0.958453	TRINITY_DN45719_c0_g2(1.94027135177),TRINITY_DN44137_c3_g1(-1.29603917201),TRINITY_DN38969_c2_g1(2.91212497571)
ko00563	Glycosylphosphatidylinositol(GPI)-anchor biosynthesis	2/611	22/3560	0.912389	0.958453	TRINITY_DN44891_c1_g1(-1.07011049589),TRINITY_DN46695_c3_g3(-1.3885878228)
ko04024	cAMP signaling pathway	15/611	116/3560	0.916222	0.958453	TRINITY_DN49993_c2_g2(1.58519431851),TRINITY_DN46303_c3_g4(-1.0521439771),TRINITY_DN51923_c4_g2(1.57485980982),TRINITY_DN47459_c4_g1(2.21334354199),TRINITY_DN51047_c1_g1(-2.35260544928),TRINITY_DN47555_c4_g1(2.93230165253),TRINITY_DN45845_c4_g3(3.02117283236),TRINITY_DN51876_c3_g1(1.35968172487),TRINITY_DN44021_c4_g2(2.81075495968),TRINITY_DN45977_c0_g3(-1.67163892414),TRINITY_DN44899_c1_g2(2.873…
ko00982	Drug metabolism - cytochrome P450	3/611	31/3560	0.921018	0.958453	TRINITY_DN50947_c1_g2(-1.3276665181),TRINITY_DN47183_c11_g1(-1.0523786111),TRINITY_DN38250_c1_g1(3.08199993706)
ko04970	Salivary secretion	6/611	54/3560	0.921574	0.958453	TRINITY_DN49993_c2_g2(1.58519431851),TRINITY_DN47184_c0_g1(4.55200997279),TRINITY_DN45845_c4_g3(3.02117283236),TRINITY_DN51004_c1_g1(2.65296608866),TRINITY_DN43281_c1_g1(-1.85757255221),TRINITY_DN46070_c7_g1(1.2621978257)
ko00512	Mucin type O-glycan biosynthesis	1/611	14/3560	0.928741	0.958453	TRINITY_DN48006_c0_g4(1.49918791911)
ko00980	Metabolism of xenobiotics by cytochrome P450	3/611	32/3560	0.930979	0.958453	TRINITY_DN50947_c1_g2(-1.3276665181),TRINITY_DN47183_c11_g1(-1.0523786111),TRINITY_DN38250_c1_g1(3.08199993706)
ko04215	Apoptosis - multiple species	2/611	24/3560	0.935527	0.958453	TRINITY_DN39997_c3_g1(2.87363416804),TRINITY_DN52173_c5_g1(-1.04104994535)
ko04742	Taste transduction	2/611	24/3560	0.935527	0.958453	TRINITY_DN45759_c0_g2(-1.53954668573),TRINITY_DN38744_c0_g1(2.70534239115)
ko04923	Regulation of lipolysis in adipocyte	3/611	33/3560	0.939773	0.958453	TRINITY_DN48408_c0_g1(-1.53235734722),TRINITY_DN42030_c3_g1(4.19274448688),TRINITY_DN46070_c7_g1(1.2621978257)
ko00640	Propanoate metabolism	2/611	25/3560	0.944799	0.958453	TRINITY_DN45719_c0_g2(1.94027135177),TRINITY_DN45167_c3_g1(1.83632460392)
ko00220	Arginine biosynthesis	1/611	16/3560	0.951185	0.958453	TRINITY_DN45501_c1_g1(3.0487252313)
ko04614	Renin-angiotensin system	1/611	16/3560	0.951185	0.958453	TRINITY_DN51686_c1_g1(-1.10548246724)
ko01230	Biosynthesis of amino acids	7/611	66/3560	0.951657	0.958453	TRINITY_DN46707_c0_g1(-1.30381693926),TRINITY_DN46206_c2_g5(-1.58505794393),TRINITY_DN45501_c1_g1(3.0487252313),TRINITY_DN47636_c0_g1(1.99707622089),TRINITY_DN39350_c7_g1(5.25120645961),TRINITY_DN50646_c7_g1(-1.43737078736),TRINITY_DN43204_c3_g2(2.53854032395)
ko04745	Phototransduction - fly	2/611	26/3560	0.952794	0.958453	TRINITY_DN38744_c0_g1(2.70534239115),TRINITY_DN51004_c1_g1(2.65296608866)
ko00053	Ascorbate and aldarate metabolism	1/611	18/3560	0.966568	0.958453	TRINITY_DN50947_c1_g2(-1.3276665181)
ko00340	Histidine metabolism	1/611	18/3560	0.966568	0.958453	TRINITY_DN40197_c1_g2(-1.15310510018)
ko04611	Platelet activation	6/611	62/3560	0.967664	0.958453	TRINITY_DN45221_c6_g2(2.88266600412),TRINITY_DN45923_c0_g1(2.67862765728),TRINITY_DN52389_c2_g1(2.07558148983),TRINITY_DN51004_c1_g1(2.65296608866),TRINITY_DN40153_c3_g2(-1.97110510555),TRINITY_DN46070_c7_g1(1.2621978257)
ko00710	Carbon fixation in photosynthetic organisms	1/611	19/3560	0.972335	0.958453	TRINITY_DN39350_c7_g1(5.25120645961)
ko03060	Protein export	1/611	19/3560	0.972335	0.958453	TRINITY_DN40232_c1_g3(-1.10942552396)
ko01200	Carbon metabolism	10/611	94/3560	0.973022	0.958453	TRINITY_DN49527_c1_g2(3.17855537515),TRINITY_DN43118_c0_g1(1.78806087611),TRINITY_DN50239_c0_g2(2.19999757129),TRINITY_DN45719_c0_g2(1.94027135177),TRINITY_DN49969_c3_g1(-1.61044457786),TRINITY_DN47453_c1_g1(2.4074978965),TRINITY_DN44137_c3_g1(-1.29603917201),TRINITY_DN41075_c3_g1(1.61522411859),TRINITY_DN47636_c0_g1(1.99707622089),TRINITY_DN39350_c7_g1(5.25120645961)
ko00040	Pentose and glucuronate interconversions	2/611	30/3560	0.975016	0.958453	TRINITY_DN49677_c1_g1(1.44299720731),TRINITY_DN50947_c1_g2(-1.3276665181)
ko00510	N-Glycan biosynthesis	3/611	41/3560	0.980664	0.958453	TRINITY_DN46577_c1_g8(-1.36660043102),TRINITY_DN46114_c5_g1(-1.55272437845),TRINITY_DN44620_c7_g1(1.85839376673)
ko01040	Biosynthesis of unsaturated fatty acids	1/611	21/3560	0.98106	0.958453	TRINITY_DN43674_c1_g3(2.67379875258)
ko04320	Dorso-ventral axis formation	1/611	21/3560	0.98106	0.958453	TRINITY_DN46303_c3_g4(-1.0521439771)
ko00760	Nicotinate and nicotinamide metabolism	1/611	22/3560	0.98433	0.958453	TRINITY_DN50161_c3_g1(1.80276575896)
ko04750	Inflammatory mediator regulation of TRP channels	4/611	52/3560	0.985685	0.958453	TRINITY_DN40281_c2_g1(-1.49900306219),TRINITY_DN52389_c2_g1(2.07558148983),TRINITY_DN51004_c1_g1(2.65296608866),TRINITY_DN46070_c7_g1(1.2621978257)
ko03050	Proteasome	2/611	34/3560	0.986964	0.958453	TRINITY_DN42876_c4_g1(-1.0592024056),TRINITY_DN41130_c2_g2(1.58129165232)
ko01212	Fatty acid metabolism	3/611	45/3560	0.989318	0.958453	TRINITY_DN46595_c2_g1(2.37496756836),TRINITY_DN43674_c1_g3(2.67379875258),TRINITY_DN52908_c1_g2(-1.84015908338)
ko04020	Calcium signaling pathway	7/611	82/3560	0.992217	0.958453	TRINITY_DN47459_c4_g1(2.21334354199),TRINITY_DN44794_c0_g1(3.21213826992),TRINITY_DN46638_c3_g3(-1.12029331509),TRINITY_DN41457_c1_g3(1.53202589534),TRINITY_DN51004_c1_g1(2.65296608866),TRINITY_DN46070_c7_g1(1.2621978257),TRINITY_DN45014_c0_g1(3.16737747397)
ko04080	Neuroactive ligand-receptor interaction	6/611	79/3560	0.996071	0.958453	TRINITY_DN51008_c1_g1(3.7089531224),TRINITY_DN47459_c4_g1(2.21334354199),TRINITY_DN45759_c0_g2(-1.53954668573),TRINITY_DN50659_c2_g3(16.4325513065),TRINITY_DN51218_c1_g1(3.73225548621),TRINITY_DN51209_c4_g3(2.02619842356)
ko00630	Glyoxylate and dicarboxylate metabolism	1/611	31/3560	0.997161	0.958453	TRINITY_DN48096_c6_g5(3.15158856022)
ko00071	Fatty acid degradation	1/611	33/3560	0.998059	0.958453	TRINITY_DN51296_c7_g1(1.20184093145)
ko00280	Valine, leucine and isoleucine degradation	1/611	39/3560	0.999381	0.958453	TRINITY_DN45167_c3_g1(1.83632460392)
ko00190	Oxidative phosphorylation	6/611	99/3560	0.999752	0.958453	TRINITY_DN53369_c5_g1(2.25392103424),TRINITY_DN52553_c1_g3(2.37189163604),TRINITY_DN45693_c1_g3(2.08239664581),TRINITY_DN46259_c0_g2(1.92150319839),TRINITY_DN52794_c5_g2(1.99928704808),TRINITY_DN42930_c0_g1(1.83179345073)
ko04141	Protein processing in endoplasmic reticulum	7/611	118/3560	0.999937	0.958453	TRINITY_DN52301_c1_g1(-1.3752713864),TRINITY_DN44020_c10_g2(-1.27070467658),TRINITY_DN41620_c1_g3(-1.38030280932),TRINITY_DN43826_c1_g4(-1.30088203198),TRINITY_DN44946_c0_g3(-1.55092513947),TRINITY_DN53210_c3_g1(1.2738727201),TRINITY_DN50052_c0_g2(-1.1827905614)
ko03010	Ribosome	6/611	111/3560	0.999957	0.958453	TRINITY_DN42919_c6_g7(-1.25655540987),TRINITY_DN43709_c8_g1(-1.20772026112),TRINITY_DN49358_c5_g1(-1.11922954826),TRINITY_DN53372_c10_g2(-1.46770535069),TRINITY_DN53372_c6_g2(-1.29362029165),TRINITY_DN45571_c0_g1(-1.25038825012)

## Sheet: C_vs_B_KEGG_enrichment
id	Description	Significant	Annotated	Pvalue	Qvalue	Signi_id (log2foldchange)
ko04210	Apoptosis	2020-05-28	80/3560	0.000331089	0.021973	TRINITY_DN39568_c8_g1(-1.61901404447),TRINITY_DN41123_c2_g3(1.32106299914),TRINITY_DN44707_c0_g1(-3.72182665918),TRINITY_DN44899_c1_g2(1.31334427625),TRINITY_DN42625_c2_g2(1.12420063219)
ko00300	Lysine biosynthesis	2020-02-28	5/3560	0.000588009	0.021973	TRINITY_DN47645_c1_g1(1.25658429826),TRINITY_DN43204_c3_g2(1.9368884136)
ko04064	NF-kappa B signaling pathway	2020-03-28	27/3560	0.00112366	0.0279929	TRINITY_DN42030_c3_g1(2.45840858031),TRINITY_DN44707_c0_g1(-3.72182665918),TRINITY_DN44899_c1_g2(1.31334427625)
ko04612	Antigen processing and presentation	2020-03-28	30/3560	0.00153522	0.0286844	TRINITY_DN41215_c1_g2(2.24632976156),TRINITY_DN41123_c2_g3(1.32106299914),TRINITY_DN42625_c2_g2(1.12420063219)
ko04668	TNF signaling pathway	2020-03-28	36/3560	0.00261594	0.0391015	TRINITY_DN52587_c2_g2(1.13122485783),TRINITY_DN42030_c3_g1(2.45840858031),TRINITY_DN44899_c1_g2(1.31334427625)
ko00310	Lysine degradation	2020-03-28	41/3560	0.00380423	0.0473861	TRINITY_DN51765_c1_g1(-1.53970729735),TRINITY_DN47645_c1_g1(1.25658429826),TRINITY_DN43204_c3_g2(1.9368884136)
ko04924	Renin secretion	2020-03-28	44/3560	0.00465245	0.0496728	TRINITY_DN44460_c1_g2(1.02388852019),TRINITY_DN47537_c0_g1(2.51929673454),TRINITY_DN42625_c2_g2(1.12420063219)
ko00770	Pantothenate and CoA biosynthesis	2020-02-28	16/3560	0.00668823	0.0624821	TRINITY_DN51483_c3_g1(1.25419046913),TRINITY_DN45180_c6_g1(-1.19491102754)
ko04142	Lysosome	2020-04-28	114/3560	0.0112761	0.0934625	TRINITY_DN41215_c1_g2(2.24632976156),TRINITY_DN41123_c2_g3(1.32106299914),TRINITY_DN51173_c0_g1(-1.35821136946),TRINITY_DN42625_c2_g2(1.12420063219)
ko00410	beta-Alanine metabolism	2020-02-28	22/3560	0.0125055	0.0934625	TRINITY_DN47645_c1_g1(1.25658429826),TRINITY_DN51483_c3_g1(1.25419046913)
ko01230	Biosynthesis of amino acids	2020-03-28	66/3560	0.014323	0.0973144	TRINITY_DN39350_c7_g1(4.67657344262),TRINITY_DN47645_c1_g1(1.25658429826),TRINITY_DN43204_c3_g2(1.9368884136)
ko00380	Tryptophan metabolism	2020-02-28	25/3560	0.0160068	0.0996915	TRINITY_DN47645_c1_g1(1.25658429826),TRINITY_DN43204_c3_g2(1.9368884136)
ko04913	Ovarian Steroidogenesis	2020-02-28	30/3560	0.0226557	0.130248	TRINITY_DN42030_c3_g1(2.45840858031),TRINITY_DN44240_c0_g4(-2.83834144631)
ko04923	Regulation of lipolysis in adipocyte	2020-02-28	33/3560	0.0271043	0.144692	TRINITY_DN42030_c3_g1(2.45840858031),TRINITY_DN44240_c0_g4(-2.83834144631)
ko00561	Glycerolipid metabolism	2020-02-28	44/3560	0.0460595	0.224076	TRINITY_DN48380_c3_g2(-2.47946312058),TRINITY_DN47645_c1_g1(1.25658429826)
ko00010	Glycolysis / Gluconeogenesis	2020-02-28	45/3560	0.0479712	0.224076	TRINITY_DN39350_c7_g1(4.67657344262),TRINITY_DN47645_c1_g1(1.25658429826)
ko04214	Apoptosis - fly	2020-02-28	50/3560	0.0579537	0.254781	TRINITY_DN39568_c8_g1(-1.61901404447),TRINITY_DN44707_c0_g1(-3.72182665918)
ko04212	Longevity regulating pathway - worm	2020-02-28	55/3560	0.0685954	0.284811	TRINITY_DN39568_c8_g1(-1.61901404447),TRINITY_DN44240_c0_g4(-2.83834144631)
ko04640	Hematopoietic cell lineage	2020-01-28	11/3560	0.083306	0.30547	TRINITY_DN49357_c9_g1(-1.41246048225)
ko04972	Pancreatic secretion	2020-02-28	67/3560	0.0964615	0.30547	TRINITY_DN48380_c3_g2(-2.47946312058),TRINITY_DN47537_c0_g1(2.51929673454)
ko01210	2-Oxocarboxylic acid metabolism	2020-01-28	15/3560	0.111907	0.30547	TRINITY_DN43204_c3_g2(1.9368884136)
ko04910	Insulin signaling pathway	2020-02-28	75/3560	0.116566	0.30547	TRINITY_DN42953_c1_g1(1.66898102945),TRINITY_DN44240_c0_g4(-2.83834144631)
ko04614	Renin-angiotensin system	2020-01-28	16/3560	0.118921	0.30547	TRINITY_DN49357_c9_g1(-1.41246048225)
ko04622	RIG-I-like receptor signaling pathway	2020-01-28	16/3560	0.118921	0.30547	TRINITY_DN44899_c1_g2(1.31334427625)
ko04145	Phagosome	2020-02-28	80/3560	0.129642	0.30547	TRINITY_DN41123_c2_g3(1.32106299914),TRINITY_DN40808_c0_g3(1.68701226582)
ko00053	Ascorbate and aldarate metabolism	2020-01-28	18/3560	0.13279	0.30547	TRINITY_DN47645_c1_g1(1.25658429826)
ko00340	Histidine metabolism	2020-01-28	18/3560	0.13279	0.30547	TRINITY_DN47645_c1_g1(1.25658429826)
ko00531	Glycosaminoglycan degradation	2020-01-28	18/3560	0.13279	0.30547	TRINITY_DN51173_c0_g1(-1.35821136946)
ko04623	Cytosolic DNA-sensing pathway	2020-01-28	18/3560	0.13279	0.30547	TRINITY_DN44899_c1_g2(1.31334427625)
ko04960	Aldosterone-regulated sodium reabsorption	2020-01-28	18/3560	0.13279	0.30547	TRINITY_DN44240_c0_g4(-2.83834144631)
ko04022	cGMP - PKG signaling pathway	2020-02-28	83/3560	0.137652	0.30547	TRINITY_DN44240_c0_g4(-2.83834144631),TRINITY_DN44161_c2_g1(3.93829739139)
ko00710	Carbon fixation in photosynthetic organisms	2020-01-28	19/3560	0.139646	0.30547	TRINITY_DN39350_c7_g1(4.67657344262)
ko02020	Two-component system	2020-01-28	19/3560	0.139646	0.30547	TRINITY_DN42111_c1_g6(5.50932682409)
ko04621	NOD-like receptor signaling pathway	2020-01-28	19/3560	0.139646	0.30547	TRINITY_DN44899_c1_g2(1.31334427625)
ko04921	Oxytocin signaling pathway	2020-02-28	85/3560	0.143055	0.30547	TRINITY_DN42030_c3_g1(2.45840858031),TRINITY_DN44161_c2_g1(3.93829739139)
ko04215	Apoptosis - multiple species	2020-01-28	24/3560	0.173146	0.335744	TRINITY_DN44707_c0_g1(-3.72182665918)
ko04370	VEGF signaling pathway	2020-01-28	24/3560	0.173146	0.335744	TRINITY_DN42030_c3_g1(2.45840858031)
ko04975	Fat digestion and absorption	2020-01-28	24/3560	0.173146	0.335744	TRINITY_DN48380_c3_g2(-2.47946312058)
ko00830	Retinol metabolism	2020-01-28	25/3560	0.179694	0.335744	TRINITY_DN46457_c1_g1(-2.45457761726)
ko04662	B cell receptor signaling pathway	2020-01-28	25/3560	0.179694	0.335744	TRINITY_DN44899_c1_g2(1.31334427625)
ko04620	Toll-like receptor signaling pathway	2020-01-28	26/3560	0.186191	0.339399	TRINITY_DN44899_c1_g2(1.31334427625)
ko00860	Porphyrin and chlorophyll metabolism	2020-01-28	29/3560	0.205387	0.341925	TRINITY_DN42111_c1_g6(5.50932682409)
ko00620	Pyruvate metabolism	2020-01-28	30/3560	0.211688	0.341925	TRINITY_DN47645_c1_g1(1.25658429826)
ko03410	Base excision repair	2020-01-28	30/3560	0.211688	0.341925	TRINITY_DN39568_c8_g1(-1.61901404447)
ko04380	Osteoclast differentiation	2020-01-28	30/3560	0.211688	0.341925	TRINITY_DN44899_c1_g2(1.31334427625)
ko04740	Olfactory transduction	2020-01-28	31/3560	0.217941	0.341925	TRINITY_DN44161_c2_g1(3.93829739139)
ko04920	Adipocytokine signaling pathway	2020-01-28	31/3560	0.217941	0.341925	TRINITY_DN44899_c1_g2(1.31334427625)
ko00051	Fructose and mannose metabolism	2020-01-28	32/3560	0.224146	0.341925	TRINITY_DN39350_c7_g1(4.67657344262)
ko00071	Fatty acid degradation	2020-01-28	33/3560	0.230304	0.341925	TRINITY_DN47645_c1_g1(1.25658429826)
ko04350	TGF-beta signaling pathway	2020-01-28	34/3560	0.236414	0.341925	TRINITY_DN49160_c0_g4(1.26246421815)
ko04660	T cell receptor signaling pathway	2020-01-28	34/3560	0.236414	0.341925	TRINITY_DN44899_c1_g2(1.31334427625)
ko00330	Arginine and proline metabolism	2020-01-28	35/3560	0.242478	0.341925	TRINITY_DN47645_c1_g1(1.25658429826)
ko04624	Toll and Imd signaling pathway	2020-01-28	35/3560	0.242478	0.341925	TRINITY_DN44899_c1_g2(1.31334427625)
ko00983	Drug metabolism - other enzymes	2020-01-28	36/3560	0.248495	0.343921	TRINITY_DN51483_c3_g1(1.25419046913)
ko00590	Arachidonic acid metabolism	2020-01-28	38/3560	0.260392	0.353834	TRINITY_DN42030_c3_g1(2.45840858031)
ko00280	Valine, leucine and isoleucine degradation	2020-01-28	39/3560	0.266272	0.355362	TRINITY_DN47645_c1_g1(1.25658429826)
ko00260	Glycine, serine and threonine metabolism	2020-01-28	40/3560	0.272106	0.356778	TRINITY_DN47645_c1_g1(1.25658429826)
ko00562	Inositol phosphate metabolism	2020-01-28	43/3560	0.289344	0.368313	TRINITY_DN39350_c7_g1(4.67657344262)
ko04213	Longevity regulating pathway - multiple species	2020-01-28	45/3560	0.300616	0.368313	TRINITY_DN44240_c0_g4(-2.83834144631)
ko04512	ECM-receptor interaction	2020-01-28	45/3560	0.300616	0.368313	TRINITY_DN47869_c2_g1(1.4661021358)
ko04723	Retrograde endocannabinoid signaling	2020-01-28	45/3560	0.300616	0.368313	TRINITY_DN42030_c3_g1(2.45840858031)
ko04540	Gap junction	2020-01-28	46/3560	0.306187	0.369088	TRINITY_DN40808_c0_g3(1.68701226582)
ko00480	Glutathione metabolism	2020-01-28	47/3560	0.311715	0.369788	TRINITY_DN49357_c9_g1(-1.41246048225)
ko04520	Adherens junction	2020-01-28	49/3560	0.322645	0.376773	TRINITY_DN44240_c0_g4(-2.83834144631)
ko04750	Inflammatory mediator regulation of TRP channels	2020-01-28	52/3560	0.338726	0.389467	TRINITY_DN44460_c1_g2(1.02388852019)
ko04726	Serotonergic synapse	2020-01-28	53/3560	0.344004	0.389542	TRINITY_DN42030_c3_g1(2.45840858031)
ko04970	Salivary secretion	2020-01-28	54/3560	0.349242	0.389571	TRINITY_DN47184_c0_g1(2.75758158368)
ko04066	HIF-1 signaling pathway	2020-01-28	56/3560	0.359596	0.394268	TRINITY_DN44240_c0_g4(-2.83834144631)
ko04722	Neurotrophin signaling pathway	2020-01-28	57/3560	0.364713	0.394268	TRINITY_DN44899_c1_g2(1.31334427625)
ko04062	Chemokine signaling pathway	2020-01-28	59/3560	0.37483	0.394268	TRINITY_DN44899_c1_g2(1.31334427625)
ko04211	Longevity regulating pathway - mammal	2020-01-28	59/3560	0.37483	0.394268	TRINITY_DN44240_c0_g4(-2.83834144631)
ko04912	GnRH signaling pathway	2020-01-28	60/3560	0.37983	0.394268	TRINITY_DN52587_c2_g2(1.13122485783)
ko04068	FoxO signaling pathway	2020-01-28	62/3560	0.389715	0.398987	TRINITY_DN44240_c0_g4(-2.83834144631)
ko04310	Wnt signaling pathway	2020-01-28	69/3560	0.423128	0.427341	TRINITY_DN49160_c0_g4(1.26246421815)
ko04152	AMPK signaling pathway	2020-01-28	73/3560	0.441422	0.439873	TRINITY_DN44240_c0_g4(-2.83834144631)
ko04072	Phospholipase D signaling pathway	2020-01-28	77/3560	0.459155	0.451524	TRINITY_DN44240_c0_g4(-2.83834144631)
ko04080	Neuroactive ligand-receptor interaction	2020-01-28	79/3560	0.467817	0.454067	TRINITY_DN44460_c1_g2(1.02388852019)
ko00240	Pyrimidine metabolism	2020-01-28	84/3560	0.488891	0.468438	TRINITY_DN51483_c3_g1(1.25419046913)
ko04150	mTOR signaling pathway	2020-01-28	88/3560	0.505169	0.477908	TRINITY_DN44240_c0_g4(-2.83834144631)
ko01200	Carbon metabolism	2020-01-28	94/3560	0.528651	0.493871	TRINITY_DN39350_c7_g1(4.67657344262)
ko00190	Oxidative phosphorylation	2020-01-28	99/3560	0.547396	0.499467	TRINITY_DN42111_c1_g6(5.50932682409)
ko04014	Ras signaling pathway	2020-01-28	101/3560	0.55469	0.499467	TRINITY_DN44240_c0_g4(-2.83834144631)
ko04015	Rap1 signaling pathway	2020-01-28	101/3560	0.55469	0.499467	TRINITY_DN44240_c0_g4(-2.83834144631)
ko04120	Ubiquitin mediated proteolysis	2020-01-28	106/3560	0.572434	0.509309	TRINITY_DN44707_c0_g1(-3.72182665918)
ko04510	Focal adhesion	2020-01-28	112/3560	0.592828	0.521248	TRINITY_DN44707_c0_g1(-3.72182665918)
ko04024	cAMP signaling pathway	2020-01-28	116/3560	0.6059	0.526547	TRINITY_DN44899_c1_g2(1.31334427625)
ko04151	PI3K-Akt signaling pathway	2020-01-28	135/3560	0.662659	0.569253	TRINITY_DN44240_c0_g4(-2.83834144631)

## Sheet: D_vs_C_KEGG_enrichment
id	Description	Significant	Annotated	Pvalue	Qvalue	Signi_id (log2foldchange)
ko04110	Cell cycle	20/349	76/3560	2.47121e-05	0.00546266	TRINITY_DN45602_c0_g1(-1.40118509298),TRINITY_DN44860_c5_g2(-1.17203363531),TRINITY_DN40281_c2_g6(-1.06756806995),TRINITY_DN48848_c0_g1(-1.78233721011),TRINITY_DN51974_c0_g1(-1.94594576327),TRINITY_DN39802_c6_g1(-1.21016820754),TRINITY_DN47553_c1_g3(-2.31222302878),TRINITY_DN51447_c0_g2(-1.65352886003),TRINITY_DN42457_c2_g3(-1.16881420251),TRINITY_DN49991_c5_g1(-1.15554279583),TRINITY_DN52155_c2_…
ko04115	p53 signaling pathway	11/349	35/3560	0.000328458	0.0363032	TRINITY_DN50739_c0_g2(-1.29631209956),TRINITY_DN43948_c6_g3(-1.45294948786),TRINITY_DN47863_c2_g2(-1.28649304941),TRINITY_DN51093_c2_g1(-1.1406366935),TRINITY_DN42605_c1_g1(-1.57790453009),TRINITY_DN52754_c0_g1(-1.16761919494),TRINITY_DN44768_c3_g2(-1.13047111777),TRINITY_DN44816_c0_g2(-1.68814086887),TRINITY_DN44594_c2_g1(-1.16532113093),TRINITY_DN51961_c0_g1(1.12183883747),TRINITY_DN49069_c1_g3…
ko03022	Basal transcription factors	10/349	34/3560	0.00109907	0.0809843	TRINITY_DN44860_c5_g2(-1.17203363531),TRINITY_DN45632_c4_g2(-1.71248085616),TRINITY_DN51600_c1_g1(-1.75912814601),TRINITY_DN47856_c1_g2(-1.60729516361),TRINITY_DN41961_c4_g2(-1.13641934235),TRINITY_DN53460_c19_g2(-1.25764470521),TRINITY_DN48999_c1_g1(-1.65111391395),TRINITY_DN46249_c0_g3(-1.2341050473),TRINITY_DN52033_c2_g2(-1.09028193674),TRINITY_DN52182_c9_g4(-1.33494832368)
ko03420	Nucleotide excision repair	10/349	37/3560	0.00223431	0.123475	TRINITY_DN44860_c5_g2(-1.17203363531),TRINITY_DN43023_c0_g1(-1.15830050397),TRINITY_DN47863_c2_g2(-1.28649304941),TRINITY_DN47856_c1_g2(-1.60729516361),TRINITY_DN41350_c4_g4(-1.44821119678),TRINITY_DN51626_c1_g3(-1.33174929191),TRINITY_DN41961_c4_g2(-1.13641934235),TRINITY_DN51042_c2_g1(-1.17842487733),TRINITY_DN46249_c0_g3(-1.2341050473),TRINITY_DN49321_c1_g1(-1.01240774906)
ko04111	Cell cycle - yeast	13/349	61/3560	0.00516909	0.228528	TRINITY_DN45602_c0_g1(-1.40118509298),TRINITY_DN40281_c2_g6(-1.06756806995),TRINITY_DN41274_c3_g6(-1.00336338941),TRINITY_DN39802_c6_g1(-1.21016820754),TRINITY_DN47553_c1_g3(-2.31222302878),TRINITY_DN52155_c2_g1(-1.77726576705),TRINITY_DN38277_c0_g1(-1.60677985246),TRINITY_DN48270_c2_g1(-1.69429034199),TRINITY_DN46630_c0_g2(-1.80049347108),TRINITY_DN48607_c1_g1(-1.25927652836),TRINITY_DN49254_c0_…
ko03440	Homologous recombination	7/349	25/3560	0.00828382	0.305193	TRINITY_DN47400_c2_g1(-1.45385926492),TRINITY_DN50856_c5_g2(-1.21803254584),TRINITY_DN51672_c0_g1(-1.08228224927),TRINITY_DN41350_c4_g4(-1.44821119678),TRINITY_DN47332_c1_g2(-1.24556812129),TRINITY_DN44687_c1_g1(-1.36004632594),TRINITY_DN49321_c1_g1(-1.01240774906)
ko00100	Steroid biosynthesis	6/349	21/3560	0.0129026	0.407451	TRINITY_DN50310_c0_g1(-1.14699689573),TRINITY_DN44062_c6_g3(1.80587309194),TRINITY_DN51304_c1_g1(-1.48962809174),TRINITY_DN45179_c1_g3(-3.23880094232),TRINITY_DN40000_c7_g1(1.70456952018),TRINITY_DN50170_c2_g2(1.51550840024)
ko04152	AMPK signaling pathway	13/349	73/3560	0.0231262	0.639014	TRINITY_DN43636_c6_g3(1.22174669516),TRINITY_DN47149_c5_g2(-1.05394267274),TRINITY_DN52908_c1_g2(-1.43102214629),TRINITY_DN51974_c0_g1(-1.94594576327),TRINITY_DN39896_c1_g1(2.34723190316),TRINITY_DN48408_c0_g1(-1.08141858828),TRINITY_DN43078_c7_g1(-1.26088759094),TRINITY_DN43520_c1_g1(-1.03025187275),TRINITY_DN51047_c1_g1(-2.05227893864),TRINITY_DN47213_c2_g5(-1.32856335077),TRINITY_DN42587_c4_g2…
ko04114	Oocyte meiosis	12/349	68/3560	0.0303968	0.704513	TRINITY_DN40281_c2_g6(-1.06756806995),TRINITY_DN46303_c3_g4(-1.08048390613),TRINITY_DN40435_c0_g3(-1.10824713173),TRINITY_DN50674_c4_g1(-1.53474157618),TRINITY_DN46793_c2_g1(-1.03598785849),TRINITY_DN43215_c9_g5(-1.90301500892),TRINITY_DN47420_c4_g1(-1.34386518979),TRINITY_DN44816_c0_g2(-1.68814086887),TRINITY_DN38277_c0_g1(-1.60677985246),TRINITY_DN44594_c2_g1(-1.16532113093),TRINITY_DN51004_c1_…
ko00240	Pyrimidine metabolism	14/349	84/3560	0.0318708	0.704513	TRINITY_DN45915_c2_g2(-1.32854350745),TRINITY_DN41333_c6_g2(-1.44278485929),TRINITY_DN51093_c2_g1(-1.1406366935),TRINITY_DN41350_c4_g4(-1.44821119678),TRINITY_DN41576_c0_g3(-1.12951808552),TRINITY_DN37565_c0_g1(-1.08024314426),TRINITY_DN42077_c1_g2(-1.03258882414),TRINITY_DN49524_c2_g6(-2.50529270294),TRINITY_DN41072_c0_g1(-1.89892975816),TRINITY_DN45885_c6_g4(-1.27293140803),TRINITY_DN39506_c4_g…
ko04068	FoxO signaling pathway	11/349	62/3560	0.0360485	0.724421	TRINITY_DN50739_c0_g2(-1.29631209956),TRINITY_DN46303_c3_g4(-1.08048390613),TRINITY_DN49865_c6_g3(-1.27962061875),TRINITY_DN43636_c6_g3(1.22174669516),TRINITY_DN39896_c1_g1(2.34723190316),TRINITY_DN48408_c0_g1(-1.08141858828),TRINITY_DN48136_c1_g1(-1.10710619811),TRINITY_DN49991_c5_g1(-1.15554279583),TRINITY_DN47213_c2_g5(-1.32856335077),TRINITY_DN49313_c0_g1(-1.12238569819),TRINITY_DN49069_c1_g3…
ko04113	Meiosis - yeast	9/349	49/3560	0.0454995	0.726296	TRINITY_DN40281_c2_g6(-1.06756806995),TRINITY_DN39802_c6_g1(-1.21016820754),TRINITY_DN47553_c1_g3(-2.31222302878),TRINITY_DN52155_c2_g1(-1.77726576705),TRINITY_DN38277_c0_g1(-1.60677985246),TRINITY_DN48270_c2_g1(-1.69429034199),TRINITY_DN47517_c0_g1(-1.75516200229),TRINITY_DN48607_c1_g1(-1.25927652836),TRINITY_DN49254_c0_g2(-1.11234490815)
ko03018	RNA degradation	10/349	57/3560	0.0475855	0.726296	TRINITY_DN52578_c7_g1(-1.19186824621),TRINITY_DN40747_c1_g9(-1.3636431006),TRINITY_DN47431_c2_g3(-1.07018756026),TRINITY_DN46392_c5_g3(-1.23071939311),TRINITY_DN41780_c2_g3(-1.32206138746),TRINITY_DN40282_c3_g1(-1.12497503757),TRINITY_DN48738_c1_g3(-1.28599126453),TRINITY_DN42686_c2_g4(-1.4314939468),TRINITY_DN44302_c5_g1(-1.34169848919),TRINITY_DN50575_c0_g6(-1.12095556975)
ko04722	Neurotrophin signaling pathway	10/349	57/3560	0.0475855	0.726296	TRINITY_DN46303_c3_g4(-1.08048390613),TRINITY_DN52836_c5_g1(-1.16885863012),TRINITY_DN48651_c0_g1(-2.01530971953),TRINITY_DN50556_c3_g1(-1.07039438038),TRINITY_DN39896_c1_g1(2.34723190316),TRINITY_DN48408_c0_g1(-1.08141858828),TRINITY_DN52776_c3_g1(-1.35574366972),TRINITY_DN43826_c1_g4(-1.2735787734),TRINITY_DN46992_c1_g1(-1.41836433231),TRINITY_DN49313_c0_g1(-1.12238569819)
ko03040	Spliceosome	17/349	115/3560	0.053719	0.726296	TRINITY_DN52301_c1_g1(-1.63931608908),TRINITY_DN46105_c1_g2(-1.08045537668),TRINITY_DN41791_c1_g2(-1.52536620312),TRINITY_DN45618_c1_g1(1.18210863124),TRINITY_DN46019_c1_g2(-1.13382524465),TRINITY_DN39956_c5_g1(-1.15133162737),TRINITY_DN47776_c3_g1(-1.34667700774),TRINITY_DN49622_c3_g2(-1.0994287117),TRINITY_DN44703_c4_g3(-1.33015440807),TRINITY_DN38214_c0_g1(-1.38173856942),TRINITY_DN42686_c2_g4…
ko04010	MAPK signaling pathway	15/349	101/3560	0.0651401	0.726296	TRINITY_DN40281_c2_g1(-1.62288344566),TRINITY_DN52301_c1_g1(-1.63931608908),TRINITY_DN46303_c3_g4(-1.08048390613),TRINITY_DN52836_c5_g1(-1.16885863012),TRINITY_DN48848_c0_g1(-1.78233721011),TRINITY_DN52776_c3_g1(-1.35574366972),TRINITY_DN47420_c4_g1(-1.34386518979),TRINITY_DN43826_c1_g4(-1.2735787734),TRINITY_DN49963_c0_g1(-1.35330670958),TRINITY_DN51706_c1_g2(-1.01395543442),TRINITY_DN46992_c1_g…
ko04151	PI3K-Akt signaling pathway	19/349	135/3560	0.0652523	0.726296	TRINITY_DN52478_c1_g1(1.94272823364),TRINITY_DN45221_c6_g2(1.21113331102),TRINITY_DN46303_c3_g4(-1.08048390613),TRINITY_DN47149_c5_g2(-1.05394267274),TRINITY_DN39896_c1_g1(2.34723190316),TRINITY_DN48408_c0_g1(-1.08141858828),TRINITY_DN43078_c7_g1(-1.26088759094),TRINITY_DN43909_c1_g1(2.45127879799),TRINITY_DN38744_c0_g1(1.54894763259),TRINITY_DN51047_c1_g1(-2.05227893864),TRINITY_DN44816_c0_g2(-1…
ko03015	mRNA surveillance pathway	11/349	69/3560	0.0700792	0.726296	TRINITY_DN42656_c2_g1(-1.55226921848),TRINITY_DN45476_c0_g2(-1.3471363338),TRINITY_DN46014_c0_g1(-1.15044607874),TRINITY_DN43078_c7_g1(-1.26088759094),TRINITY_DN50874_c1_g1(-1.78892050932),TRINITY_DN52907_c0_g1(-1.1032069671),TRINITY_DN47972_c0_g2(-1.29355319668),TRINITY_DN48111_c3_g1(-1.59200739784),TRINITY_DN39834_c3_g1(-1.20466704798),TRINITY_DN39451_c4_g1(-1.80173266231),TRINITY_DN43935_c4_g3…
ko00590	Arachidonic acid metabolism	7/349	38/3560	0.0724217	0.726296	TRINITY_DN39603_c3_g5(-1.31377380631),TRINITY_DN52051_c0_g3(-1.43061447935),TRINITY_DN39497_c2_g1(-1.51169614726),TRINITY_DN46182_c4_g1(-1.87581922178),TRINITY_DN38250_c1_g1(1.71396654419),TRINITY_DN45939_c4_g1(-1.76541645374),TRINITY_DN48749_c0_g1(-1.92850564051)
ko04920	Adipocytokine signaling pathway	6/349	31/3560	0.0764401	0.726296	TRINITY_DN43636_c6_g3(1.22174669516),TRINITY_DN50556_c3_g1(-1.07039438038),TRINITY_DN48408_c0_g1(-1.08141858828),TRINITY_DN47213_c2_g5(-1.32856335077),TRINITY_DN49118_c1_g1(1.49909400561),TRINITY_DN38726_c0_g3(3.36419321263)
ko04510	Focal adhesion	16/349	112/3560	0.0772943	0.726296	TRINITY_DN52478_c1_g1(1.94272823364),TRINITY_DN51199_c1_g3(-1.29071056838),TRINITY_DN45221_c6_g2(1.21113331102),TRINITY_DN46303_c3_g4(-1.08048390613),TRINITY_DN43315_c1_g1(-1.63078234711),TRINITY_DN43909_c1_g1(2.45127879799),TRINITY_DN52776_c3_g1(-1.35574366972),TRINITY_DN49963_c0_g1(-1.35330670958),TRINITY_DN46616_c1_g1(-2.13456657331),TRINITY_DN50955_c2_g1(1.27925472297),TRINITY_DN49313_c0_g1(-…
ko04341	Hedgehog signaling pathway - Fly	4/349	17/3560	0.0774825	0.726296	TRINITY_DN40435_c0_g3(-1.10824713173),TRINITY_DN49140_c4_g2(-1.12845118244),TRINITY_DN47555_c4_g6(-1.10262093118),TRINITY_DN47398_c1_g6(-1.0401421236)
ko00440	Phosphonate and phosphinate metabolism	2/349	5/3560	0.078489	0.726296	TRINITY_DN45834_c0_g4(-1.01254760998),TRINITY_DN44918_c2_g1(-1.47071179549)
ko04975	Fat digestion and absorption	5/349	24/3560	0.078855	0.726296	TRINITY_DN52544_c1_g2(-1.28384712244),TRINITY_DN39497_c2_g1(-1.51169614726),TRINITY_DN47359_c2_g2(-1.49031810879),TRINITY_DN46182_c4_g1(-1.87581922178),TRINITY_DN48749_c0_g1(-1.92850564051)
ko00401	Novobiocin biosynthesis	1/349	1/3560	0.0980337	0.828276	TRINITY_DN46206_c2_g5(-2.19141277605)
ko00908	Zeatin biosynthesis	1/349	1/3560	0.0980337	0.828276	TRINITY_DN45562_c7_g1(-1.28261425264)
ko04914	Progesterone-mediated oocyte maturation	8/349	49/3560	0.101168	0.828276	TRINITY_DN40281_c2_g6(-1.06756806995),TRINITY_DN46303_c3_g4(-1.08048390613),TRINITY_DN48848_c0_g1(-1.78233721011),TRINITY_DN51974_c0_g1(-1.94594576327),TRINITY_DN47420_c4_g1(-1.34386518979),TRINITY_DN38277_c0_g1(-1.60677985246),TRINITY_DN44594_c2_g1(-1.16532113093),TRINITY_DN42587_c4_g2(-2.10225553837)
ko03020	RNA polymerase	5/349	27/3560	0.118073	0.932152	TRINITY_DN41333_c6_g2(-1.44278485929),TRINITY_DN37565_c0_g1(-1.08024314426),TRINITY_DN42077_c1_g2(-1.03258882414),TRINITY_DN45885_c6_g4(-1.27293140803),TRINITY_DN39506_c4_g8(-1.39274842709)
ko00790	Folate biosynthesis	3/349	13/3560	0.127711	0.95834	TRINITY_DN48520_c0_g1(-1.76713334067),TRINITY_DN48520_c0_g5(-2.00368297231),TRINITY_DN43699_c2_g2(1.38250898474)
ko04668	TNF signaling pathway	6/349	36/3560	0.134754	0.95834	TRINITY_DN40281_c2_g1(-1.62288344566),TRINITY_DN46303_c3_g4(-1.08048390613),TRINITY_DN47149_c5_g2(-1.05394267274),TRINITY_DN43826_c1_g4(-1.2735787734),TRINITY_DN51047_c1_g1(-2.05227893864),TRINITY_DN46992_c1_g1(-1.41836433231)
ko03430	Mismatch repair	4/349	21/3560	0.143629	0.95834	TRINITY_DN41350_c4_g4(-1.44821119678),TRINITY_DN51626_c1_g3(-1.33174929191),TRINITY_DN49321_c1_g1(-1.01240774906),TRINITY_DN49481_c0_g1(-1.11466456148)
ko04142	Lysosome	15/349	114/3560	0.144139	0.95834	TRINITY_DN48236_c0_g3(-1.62354100533),TRINITY_DN46810_c1_g3(-1.48896160682),TRINITY_DN43641_c1_g4(-1.14744331509),TRINITY_DN41889_c0_g3(2.91125640745),TRINITY_DN41123_c2_g3(1.42044920705),TRINITY_DN45249_c1_g1(2.10127912414),TRINITY_DN44062_c6_g3(1.80587309194),TRINITY_DN51304_c1_g1(-1.48962809174),TRINITY_DN52104_c0_g1(-1.21307718074),TRINITY_DN51182_c1_g1(2.5921801576),TRINITY_DN43869_c2_g1(1.8…
ko04120	Ubiquitin mediated proteolysis	14/349	106/3560	0.151256	0.95834	TRINITY_DN40281_c2_g6(-1.06756806995),TRINITY_DN52836_c5_g1(-1.16885863012),TRINITY_DN40435_c0_g3(-1.10824713173),TRINITY_DN47863_c2_g2(-1.28649304941),TRINITY_DN42923_c2_g1(-1.07558438983),TRINITY_DN44768_c3_g2(-1.13047111777),TRINITY_DN49991_c5_g1(-1.15554279583),TRINITY_DN40886_c3_g3(-1.08794683322),TRINITY_DN38277_c0_g1(-1.60677985246),TRINITY_DN47555_c4_g6(-1.10262093118),TRINITY_DN51042_c2_…
ko00592	alpha-Linolenic acid metabolism	3/349	14/3560	0.151329	0.95834	TRINITY_DN39497_c2_g1(-1.51169614726),TRINITY_DN46182_c4_g1(-1.87581922178),TRINITY_DN48749_c0_g1(-1.92850564051)
ko03460	Fanconi anemia pathway	7/349	46/3560	0.158647	0.95834	TRINITY_DN50012_c3_g1(-1.77876912289),TRINITY_DN43023_c0_g1(-1.15830050397),TRINITY_DN47400_c2_g1(-1.45385926492),TRINITY_DN51672_c0_g1(-1.08228224927),TRINITY_DN42649_c3_g1(-1.51945630887),TRINITY_DN49937_c0_g1(-1.08377265255),TRINITY_DN46607_c0_g1(-1.33295684628)
ko03410	Base excision repair	5/349	30/3560	0.164743	0.95834	TRINITY_DN41350_c4_g4(-1.44821119678),TRINITY_DN46578_c5_g5(-1.17610674685),TRINITY_DN41502_c1_g1(-1.29311049417),TRINITY_DN50642_c3_g2(-1.27709074062),TRINITY_DN49321_c1_g1(-1.01240774906)
ko04380	Osteoclast differentiation	5/349	30/3560	0.164743	0.95834	TRINITY_DN40281_c2_g1(-1.62288344566),TRINITY_DN46303_c3_g4(-1.08048390613),TRINITY_DN52836_c5_g1(-1.16885863012),TRINITY_DN47149_c5_g2(-1.05394267274),TRINITY_DN41953_c3_g2(1.11007343792)
ko04612	Antigen processing and presentation	5/349	30/3560	0.164743	0.95834	TRINITY_DN52301_c1_g1(-1.63931608908),TRINITY_DN47149_c5_g2(-1.05394267274),TRINITY_DN41889_c0_g3(2.91125640745),TRINITY_DN41123_c2_g3(1.42044920705),TRINITY_DN39392_c1_g2(-1.68072673339)
ko04919	Thyroid hormone signaling pathway	9/349	64/3560	0.170165	0.964499	TRINITY_DN46303_c3_g4(-1.08048390613),TRINITY_DN49098_c4_g2(-1.97170864077),TRINITY_DN43061_c1_g1(-1.2274084579),TRINITY_DN49118_c1_g1(1.49909400561),TRINITY_DN49313_c0_g1(-1.12238569819),TRINITY_DN45754_c0_g1(-1.32787402901),TRINITY_DN41503_c6_g3(1.17162592657),TRINITY_DN38726_c0_g3(3.36419321263),TRINITY_DN43281_c1_g1(-1.57685521726)
ko04014	Ras signaling pathway	13/349	101/3560	0.185879	0.986811	TRINITY_DN52478_c1_g1(1.94272823364),TRINITY_DN51199_c1_g3(-1.29071056838),TRINITY_DN46303_c3_g4(-1.08048390613),TRINITY_DN44968_c0_g1(-1.02463283653),TRINITY_DN50556_c3_g1(-1.07039438038),TRINITY_DN43315_c1_g1(-1.63078234711),TRINITY_DN39497_c2_g1(-1.51169614726),TRINITY_DN46182_c4_g1(-1.87581922178),TRINITY_DN38744_c0_g1(1.54894763259),TRINITY_DN48749_c0_g1(-1.92850564051),TRINITY_DN47297_c1_g1…
ko04962	Vasopressin-regulated water reabsorption	5/349	32/3560	0.199321	0.986811	TRINITY_DN47149_c5_g2(-1.05394267274),TRINITY_DN51047_c1_g1(-2.05227893864),TRINITY_DN52024_c3_g4(-1.1089946693),TRINITY_DN50436_c5_g6(-1.29739632076),TRINITY_DN45304_c1_g1(-1.19900839952)
ko04710	Circadian rhythm	3/349	16/3560	0.202085	0.986811	TRINITY_DN40435_c0_g3(-1.10824713173),TRINITY_DN43636_c6_g3(1.22174669516),TRINITY_DN47149_c5_g2(-1.05394267274)
ko02010	ABC transporters	4/349	24/3560	0.203645	0.986811	TRINITY_DN46793_c2_g4(-1.54923748873),TRINITY_DN50872_c0_g2(-1.50450744082),TRINITY_DN45977_c0_g3(-1.61882998736),TRINITY_DN49238_c1_g1(-2.03953954492)
ko04976	Bile secretion	6/349	41/3560	0.208604	0.986811	TRINITY_DN46793_c2_g4(-1.54923748873),TRINITY_DN50872_c0_g2(-1.50450744082),TRINITY_DN49118_c1_g1(1.49909400561),TRINITY_DN38726_c0_g3(3.36419321263),TRINITY_DN45977_c0_g3(-1.61882998736),TRINITY_DN43281_c1_g1(-1.57685521726)
ko04211	Longevity regulating pathway - mammal	8/349	59/3560	0.216747	0.986811	TRINITY_DN43636_c6_g3(1.22174669516),TRINITY_DN47149_c5_g2(-1.05394267274),TRINITY_DN39896_c1_g1(2.34723190316),TRINITY_DN48408_c0_g1(-1.08141858828),TRINITY_DN51047_c1_g1(-2.05227893864),TRINITY_DN47213_c2_g5(-1.32856335077),TRINITY_DN41202_c3_g1(-1.44469603818),TRINITY_DN46763_c1_g2(-1.52762110857)
ko04130	SNARE interactions in vesicular transport	4/349	25/3560	0.225096	0.986811	TRINITY_DN40465_c6_g2(-1.13946045618),TRINITY_DN43786_c4_g1(-1.05776836847),TRINITY_DN37319_c0_g1(2.67781935368),TRINITY_DN52133_c7_g2(-1.59341716866)
ko00591	Linoleic acid metabolism	3/349	17/3560	0.228786	0.986811	TRINITY_DN39497_c2_g1(-1.51169614726),TRINITY_DN46182_c4_g1(-1.87581922178),TRINITY_DN48749_c0_g1(-1.92850564051)
ko04810	Regulation of actin cytoskeleton	11/349	88/3560	0.240373	0.986811	TRINITY_DN51199_c1_g3(-1.29071056838),TRINITY_DN45221_c6_g2(1.21113331102),TRINITY_DN46303_c3_g4(-1.08048390613),TRINITY_DN41568_c0_g1(-1.40685988165),TRINITY_DN43315_c1_g1(-1.63078234711),TRINITY_DN52776_c3_g1(-1.35574366972),TRINITY_DN47420_c4_g1(-1.34386518979),TRINITY_DN46616_c1_g1(-2.13456657331),TRINITY_DN40153_c3_g2(-2.09671342181),TRINITY_DN42147_c1_g4(1.50473565034),TRINITY_DN46838_c1_g1…
ko04620	Toll-like receptor signaling pathway	4/349	26/3560	0.247092	0.986811	TRINITY_DN40281_c2_g1(-1.62288344566),TRINITY_DN46303_c3_g4(-1.08048390613),TRINITY_DN52836_c5_g1(-1.16885863012),TRINITY_DN45969_c9_g2(-1.01499616943)
ko04210	Apoptosis	10/349	80/3560	0.254714	0.986811	TRINITY_DN46303_c3_g4(-1.08048390613),TRINITY_DN50189_c5_g1(-1.29781561765),TRINITY_DN41889_c0_g3(2.91125640745),TRINITY_DN41123_c2_g3(1.42044920705),TRINITY_DN43826_c1_g4(-1.2735787734),TRINITY_DN41502_c1_g1(-1.29311049417),TRINITY_DN48005_c0_g1(-1.2448681987),TRINITY_DN49313_c0_g1(-1.12238569819),TRINITY_DN51004_c1_g1(1.34961130169),TRINITY_DN47956_c2_g2(1.23139720753)
ko03030	DNA replication	5/349	35/3560	0.255172	0.986811	TRINITY_DN39802_c6_g1(-1.21016820754),TRINITY_DN41350_c4_g4(-1.44821119678),TRINITY_DN51626_c1_g3(-1.33174929191),TRINITY_DN43408_c2_g3(-1.69922830015),TRINITY_DN49321_c1_g1(-1.01240774906)
ko00531	Glycosaminoglycan degradation	3/349	18/3560	0.256091	0.986811	TRINITY_DN46810_c1_g3(-1.48896160682),TRINITY_DN51182_c1_g1(2.5921801576),TRINITY_DN43869_c2_g1(1.84818189638)
ko04960	Aldosterone-regulated sodium reabsorption	3/349	18/3560	0.256091	0.986811	TRINITY_DN48408_c0_g1(-1.08141858828),TRINITY_DN49313_c0_g1(-1.12238569819),TRINITY_DN43281_c1_g1(-1.57685521726)
ko03450	Non-homologous end-joining	2/349	10/3560	0.256228	0.986811	TRINITY_DN50856_c5_g2(-1.21803254584),TRINITY_DN47332_c1_g2(-1.24556812129)
ko04922	Glucagon signaling pathway	7/349	53/3560	0.259312	0.986811	TRINITY_DN43636_c6_g3(1.22174669516),TRINITY_DN47149_c5_g2(-1.05394267274),TRINITY_DN44137_c3_g1(-1.39508720607),TRINITY_DN51047_c1_g1(-2.05227893864),TRINITY_DN38726_c0_g3(3.36419321263),TRINITY_DN51004_c1_g1(1.34961130169),TRINITY_DN44518_c1_g2(-1.20608829005)
ko00740	Riboflavin metabolism	1/349	3/3560	0.266279	0.986811	TRINITY_DN49317_c0_g5(-1.51724438043)
ko00960	Tropane, piperidine and pyridine alkaloid biosynthesis	1/349	3/3560	0.266279	0.986811	TRINITY_DN46206_c2_g5(-2.19141277605)
ko04213	Longevity regulating pathway - multiple species	6/349	45/3560	0.27583	0.986811	TRINITY_DN52301_c1_g1(-1.63931608908),TRINITY_DN43636_c6_g3(1.22174669516),TRINITY_DN39896_c1_g1(2.34723190316),TRINITY_DN48408_c0_g1(-1.08141858828),TRINITY_DN47517_c0_g1(-1.75516200229),TRINITY_DN45754_c0_g1(-1.32787402901)
ko04512	ECM-receptor interaction	6/349	45/3560	0.27583	0.986811	TRINITY_DN45221_c6_g2(1.21113331102),TRINITY_DN43909_c1_g1(2.45127879799),TRINITY_DN49830_c0_g1(-1.39859147568),TRINITY_DN47869_c2_g1(2.17045071704),TRINITY_DN46616_c1_g1(-2.13456657331),TRINITY_DN41728_c3_g1(2.98672702874)
ko00564	Glycerophospholipid metabolism	8/349	64/3560	0.287792	0.986811	TRINITY_DN45834_c0_g4(-1.01254760998),TRINITY_DN40775_c1_g1(-1.7373534388),TRINITY_DN39497_c2_g1(-1.51169614726),TRINITY_DN46182_c4_g1(-1.87581922178),TRINITY_DN46470_c3_g1(-1.10354320055),TRINITY_DN48749_c0_g1(-1.92850564051),TRINITY_DN47189_c2_g1(3.45098940038),TRINITY_DN44918_c2_g1(-1.47071179549)
ko00565	Ether lipid metabolism	4/349	28/3560	0.292308	0.986811	TRINITY_DN45834_c0_g4(-1.01254760998),TRINITY_DN39497_c2_g1(-1.51169614726),TRINITY_DN46182_c4_g1(-1.87581922178),TRINITY_DN48749_c0_g1(-1.92850564051)
ko04340	Hedgehog signaling pathway	4/349	28/3560	0.292308	0.986811	TRINITY_DN40435_c0_g3(-1.10824713173),TRINITY_DN49140_c4_g2(-1.12845118244),TRINITY_DN47555_c4_g6(-1.10262093118),TRINITY_DN47398_c1_g6(-1.0401421236)
ko00480	Glutathione metabolism	6/349	47/3560	0.311204	0.986811	TRINITY_DN39603_c3_g5(-1.31377380631),TRINITY_DN51093_c2_g1(-1.1406366935),TRINITY_DN38250_c1_g1(1.71396654419),TRINITY_DN43614_c2_g1(-1.30510906205),TRINITY_DN41072_c0_g1(-1.89892975816),TRINITY_DN51826_c5_g2(-1.00593781991)
ko04916	Melanogenesis	6/349	47/3560	0.311204	0.986811	TRINITY_DN46303_c3_g4(-1.08048390613),TRINITY_DN47149_c5_g2(-1.05394267274),TRINITY_DN51047_c1_g1(-2.05227893864),TRINITY_DN44923_c0_g1(-1.16450425053),TRINITY_DN41503_c6_g3(1.17162592657),TRINITY_DN43661_c1_g1(-1.05245583841)
ko00130	Ubiquinone and other terpenoid-quinone biosynthesis	2/349	12/3560	0.331989	0.986811	TRINITY_DN40430_c0_g1(-1.54146570605),TRINITY_DN46206_c2_g5(-2.19141277605)
ko00230	Purine metabolism	15/349	134/3560	0.332051	0.986811	TRINITY_DN45915_c2_g2(-1.32854350745),TRINITY_DN41333_c6_g2(-1.44278485929),TRINITY_DN50176_c5_g1(1.69048573782),TRINITY_DN51093_c2_g1(-1.1406366935),TRINITY_DN41350_c4_g4(-1.44821119678),TRINITY_DN48087_c2_g3(-1.43411337346),TRINITY_DN37565_c0_g1(-1.08024314426),TRINITY_DN47555_c4_g1(1.93231717771),TRINITY_DN42077_c1_g2(-1.03258882414),TRINITY_DN47517_c0_g1(-1.75516200229),TRINITY_DN41072_c0_g1(…
ko00290	Valine, leucine and isoleucine biosynthesis	1/349	4/3560	0.338269	0.986811	TRINITY_DN40058_c2_g1(-1.40670198209)
ko00400	Phenylalanine, tyrosine and tryptophan biosynthesis	1/349	4/3560	0.338269	0.986811	TRINITY_DN46206_c2_g5(-2.19141277605)
ko00970	Aminoacyl-tRNA biosynthesis	5/349	40/3560	0.354604	0.986811	TRINITY_DN47870_c3_g2(-1.10454345207),TRINITY_DN52347_c7_g1(-1.37933336043),TRINITY_DN42243_c4_g1(-1.14607024679),TRINITY_DN49806_c1_g4(-1.0927053916),TRINITY_DN45161_c0_g1(-1.67317186367)
ko04150	mTOR signaling pathway	10/349	88/3560	0.360049	0.986811	TRINITY_DN46303_c3_g4(-1.08048390613),TRINITY_DN41735_c2_g2(-1.15614117236),TRINITY_DN50946_c2_g3(-1.41429479998),TRINITY_DN48408_c0_g1(-1.08141858828),TRINITY_DN49991_c5_g1(-1.15554279583),TRINITY_DN47213_c2_g5(-1.32856335077),TRINITY_DN49313_c0_g1(-1.12238569819),TRINITY_DN44923_c0_g1(-1.16450425053),TRINITY_DN41202_c3_g1(-1.44469603818),TRINITY_DN49069_c1_g3(-1.63725628347)
ko00720	Carbon fixation pathways in prokaryotes	2/349	13/3560	0.369131	0.986811	TRINITY_DN45719_c0_g2(1.65927265192),TRINITY_DN42123_c3_g2(-1.1381707781)
ko04012	ErbB signaling pathway	5/349	41/3560	0.374882	0.986811	TRINITY_DN51199_c1_g3(-1.29071056838),TRINITY_DN46303_c3_g4(-1.08048390613),TRINITY_DN43315_c1_g1(-1.63078234711),TRINITY_DN52776_c3_g1(-1.35574366972),TRINITY_DN45032_c0_g2(-1.61229869726)
ko04013	MAPK signaling pathway - fly	9/349	80/3560	0.383787	0.986811	TRINITY_DN46303_c3_g4(-1.08048390613),TRINITY_DN52836_c5_g1(-1.16885863012),TRINITY_DN50556_c3_g1(-1.07039438038),TRINITY_DN40920_c1_g1(1.55927493746),TRINITY_DN43826_c1_g4(-1.2735787734),TRINITY_DN45043_c2_g1(-1.21394882045),TRINITY_DN89705_c0_g1(-2.66607076377),TRINITY_DN49801_c0_g1(-1.60333874129),TRINITY_DN47090_c0_g1(-1.88028686335)
ko00750	Vitamin B6 metabolism	1/349	5/3560	0.403214	0.986811	TRINITY_DN52079_c0_g1(-1.24213267925)
ko00360	Phenylalanine metabolism	2/349	14/3560	0.405431	0.986811	TRINITY_DN40430_c0_g1(-1.54146570605),TRINITY_DN46206_c2_g5(-2.19141277605)
ko00512	Mucin type O-glycan biosynthesis	2/349	14/3560	0.405431	0.986811	TRINITY_DN45790_c3_g1(-2.02515615954),TRINITY_DN52798_c6_g1(-1.13825864603)
ko04918	Thyroid hormone synthesis	5/349	43/3560	0.415372	0.986811	TRINITY_DN39603_c3_g5(-1.31377380631),TRINITY_DN47149_c5_g2(-1.05394267274),TRINITY_DN51047_c1_g1(-2.05227893864),TRINITY_DN51004_c1_g1(1.34961130169),TRINITY_DN43281_c1_g1(-1.57685521726)
ko00270	Cysteine and methionine metabolism	4/349	34/3560	0.430937	0.986811	TRINITY_DN46536_c0_g1(1.42119238895),TRINITY_DN46206_c2_g5(-2.19141277605),TRINITY_DN40058_c2_g1(-1.40670198209),TRINITY_DN39890_c2_g2(-1.1324398899)
ko04660	T cell receptor signaling pathway	4/349	34/3560	0.430937	0.986811	TRINITY_DN51199_c1_g3(-1.29071056838),TRINITY_DN46303_c3_g4(-1.08048390613),TRINITY_DN43315_c1_g1(-1.63078234711),TRINITY_DN49313_c0_g1(-1.12238569819)
ko04144	Endocytosis	14/349	134/3560	0.442733	0.986811	TRINITY_DN49424_c0_g3(-1.14762314856),TRINITY_DN52301_c1_g1(-1.63931608908),TRINITY_DN52836_c5_g1(-1.16885863012),TRINITY_DN41912_c0_g1(-1.08559504451),TRINITY_DN44968_c0_g1(-1.02463283653),TRINITY_DN44467_c2_g1(-1.00426837429),TRINITY_DN48269_c5_g1(-1.37517001706),TRINITY_DN43669_c5_g1(-1.09060834609),TRINITY_DN47555_c4_g6(-1.10262093118),TRINITY_DN42286_c1_g4(-1.28576528957),TRINITY_DN52850_c3_…
ko04664	Fc epsilon RI signaling pathway	3/349	25/3560	0.449829	0.986811	TRINITY_DN40281_c2_g1(-1.62288344566),TRINITY_DN46303_c3_g4(-1.08048390613),TRINITY_DN49313_c0_g1(-1.12238569819)
ko00514	Other types of O-glycan biosynthesis	4/349	35/3560	0.453616	0.986811	TRINITY_DN51215_c1_g2(-1.19291467979),TRINITY_DN46577_c1_g8(-1.5814876301),TRINITY_DN46454_c2_g3(1.66534320038),TRINITY_DN46102_c1_g1(-1.09390391974)
ko04624	Toll and Imd signaling pathway	4/349	35/3560	0.453616	0.986811	TRINITY_DN40435_c0_g3(-1.10824713173),TRINITY_DN49246_c1_g2(-1.48073709098),TRINITY_DN49801_c0_g1(-1.60333874129),TRINITY_DN45969_c9_g2(-1.01499616943)
ko04212	Longevity regulating pathway - worm	6/349	55/3560	0.456317	0.986811	TRINITY_DN40281_c2_g1(-1.62288344566),TRINITY_DN39896_c1_g1(2.34723190316),TRINITY_DN48408_c0_g1(-1.08141858828),TRINITY_DN41502_c1_g1(-1.29311049417),TRINITY_DN41202_c3_g1(-1.44469603818),TRINITY_DN49069_c1_g3(-1.63725628347)
ko04530	Tight junction	6/349	55/3560	0.456317	0.986811	TRINITY_DN40945_c1_g1(-1.31120632158),TRINITY_DN49424_c0_g3(-1.14762314856),TRINITY_DN48111_c3_g1(-1.59200739784),TRINITY_DN41503_c6_g3(1.17162592657),TRINITY_DN49069_c1_g3(-1.63725628347),TRINITY_DN42147_c1_g4(1.50473565034)
ko04910	Insulin signaling pathway	8/349	75/3560	0.456713	0.986811	TRINITY_DN46303_c3_g4(-1.08048390613),TRINITY_DN43636_c6_g3(1.22174669516),TRINITY_DN52908_c1_g2(-1.43102214629),TRINITY_DN48408_c0_g1(-1.08141858828),TRINITY_DN52776_c3_g1(-1.35574366972),TRINITY_DN49313_c0_g1(-1.12238569819),TRINITY_DN44518_c1_g2(-1.20608829005),TRINITY_DN45032_c0_g2(-1.61229869726)
ko00604	Glycosphingolipid biosynthesis - ganglio series	1/349	6/3560	0.461801	0.986811	TRINITY_DN43869_c2_g1(1.84818189638)
ko04071	Sphingolipid signaling pathway	7/349	66/3560	0.473155	0.986811	TRINITY_DN46303_c3_g4(-1.08048390613),TRINITY_DN43078_c7_g1(-1.26088759094),TRINITY_DN43826_c1_g4(-1.2735787734),TRINITY_DN51083_c0_g2(-1.41055695751),TRINITY_DN49313_c0_g1(-1.12238569819),TRINITY_DN49069_c1_g3(-1.63725628347),TRINITY_DN40153_c3_g2(-2.09671342181)
ko04140	Regulation of autophagy	2/349	16/3560	0.474786	0.986811	TRINITY_DN49865_c6_g3(-1.27962061875),TRINITY_DN41202_c3_g1(-1.44469603818)
ko04622	RIG-I-like receptor signaling pathway	2/349	16/3560	0.474786	0.986811	TRINITY_DN52836_c5_g1(-1.16885863012),TRINITY_DN49865_c6_g3(-1.27962061875)
ko00900	Terpenoid backbone biosynthesis	2/349	17/3560	0.507585	0.986811	TRINITY_DN42388_c4_g2(-1.09836656804),TRINITY_DN50733_c5_g2(-1.62065180036)
ko04011	MAPK signaling pathway - yeast	2/349	17/3560	0.507585	0.986811	TRINITY_DN41274_c3_g6(-1.00336338941),TRINITY_DN49313_c0_g1(-1.12238569819)
ko00950	Isoquinoline alkaloid biosynthesis	1/349	7/3560	0.514652	0.986811	TRINITY_DN46206_c2_g5(-2.19141277605)
ko00053	Ascorbate and aldarate metabolism	2/349	18/3560	0.539022	0.986811	TRINITY_DN51734_c6_g1(-1.09382212933),TRINITY_DN51503_c3_g1(-1.1232957346)
ko04623	Cytosolic DNA-sensing pathway	2/349	18/3560	0.539022	0.986811	TRINITY_DN41333_c6_g2(-1.44278485929),TRINITY_DN39506_c4_g8(-1.39274842709)
ko04214	Apoptosis - fly	5/349	50/3560	0.551518	0.986811	TRINITY_DN46397_c0_g1(-1.05453349235),TRINITY_DN52836_c5_g1(-1.16885863012),TRINITY_DN43826_c1_g4(-1.2735787734),TRINITY_DN41502_c1_g1(-1.29311049417),TRINITY_DN47090_c0_g1(-1.88028686335)
ko04630	Jak-STAT signaling pathway	3/349	29/3560	0.55175	0.986811	TRINITY_DN50556_c3_g1(-1.07039438038),TRINITY_DN43301_c1_g2(-1.22042218711),TRINITY_DN39432_c3_g1(-1.53047744461)
ko00260	Glycine, serine and threonine metabolism	4/349	40/3560	0.561496	0.986811	TRINITY_DN46707_c0_g1(-1.28664338456),TRINITY_DN40058_c2_g1(-1.40670198209),TRINITY_DN50646_c7_g1(-1.36901289121),TRINITY_DN39961_c0_g2(1.85775076549)
ko00513	Various types of N-glycan biosynthesis	4/349	40/3560	0.561496	0.986811	TRINITY_DN46577_c1_g8(-1.5814876301),TRINITY_DN46114_c5_g1(-1.26078909106),TRINITY_DN45810_c6_g2(2.65464047203),TRINITY_DN43869_c2_g1(1.84818189638)
ko00627	Aminobenzoate degradation	1/349	8/3560	0.562326	0.986811	TRINITY_DN43699_c2_g2(1.38250898474)
ko00350	Tyrosine metabolism	2/349	19/3560	0.569047	0.986811	TRINITY_DN40430_c0_g1(-1.54146570605),TRINITY_DN46206_c2_g5(-2.19141277605)
ko03060	Protein export	2/349	19/3560	0.569047	0.986811	TRINITY_DN39803_c4_g1(-1.07141440619),TRINITY_DN40232_c1_g3(-1.00683377547)
ko04139	Regulation of mitophagy - yeast	2/349	19/3560	0.569047	0.986811	TRINITY_DN43154_c1_g2(-1.20867659707),TRINITY_DN41202_c3_g1(-1.44469603818)
ko04610	Complement and coagulation cascades	2/349	19/3560	0.569047	0.986811	TRINITY_DN46495_c4_g1(-1.63740495625),TRINITY_DN43168_c6_g1(4.05149298998)
ko00520	Amino sugar and nucleotide sugar metabolism	5/349	51/3560	0.56976	0.986811	TRINITY_DN39490_c5_g1(-1.0246292028),TRINITY_DN51734_c6_g1(-1.09382212933),TRINITY_DN51503_c3_g1(-1.1232957346),TRINITY_DN43869_c2_g1(1.84818189638),TRINITY_DN46431_c0_g1(-1.26405593668)
ko04730	Long-term depression	3/349	30/3560	0.575445	0.986811	TRINITY_DN46303_c3_g4(-1.08048390613),TRINITY_DN51004_c1_g1(1.34961130169),TRINITY_DN40153_c3_g2(-2.09671342181)
ko00310	Lysine degradation	4/349	41/3560	0.581671	0.986811	TRINITY_DN52664_c0_g2(-1.96009186785),TRINITY_DN48054_c4_g1(-1.26950095405),TRINITY_DN47609_c3_g1(-1.89796121214),TRINITY_DN51765_c1_g1(2.51883118295)
ko04925	Aldosterone synthesis and secretion	5/349	52/3560	0.587613	0.986811	TRINITY_DN47149_c5_g2(-1.05394267274),TRINITY_DN50833_c73_g1(-1.32200019109),TRINITY_DN51047_c1_g1(-2.05227893864),TRINITY_DN46459_c3_g1(1.43936797126),TRINITY_DN51004_c1_g1(1.34961130169)
ko04650	Natural killer cell mediated cytotoxicity	2/349	20/3560	0.597635	0.986811	TRINITY_DN46303_c3_g4(-1.08048390613),TRINITY_DN50556_c3_g1(-1.07039438038)
ko00061	Fatty acid biosynthesis	1/349	9/3560	0.60533	0.986811	TRINITY_DN52908_c1_g2(-1.43102214629)
ko04626	Plant-pathogen interaction	1/349	9/3560	0.60533	0.986811	TRINITY_DN46303_c3_g4(-1.08048390613)
ko04670	Leukocyte transendothelial migration	4/349	43/3560	0.620374	0.986811	TRINITY_DN45221_c6_g2(1.21113331102),TRINITY_DN50556_c3_g1(-1.07039438038),TRINITY_DN41503_c6_g3(1.17162592657),TRINITY_DN46838_c1_g1(1.24385254209)
ko04725	Cholinergic synapse	5/349	54/3560	0.622075	0.986811	TRINITY_DN46303_c3_g4(-1.08048390613),TRINITY_DN47149_c5_g2(-1.05394267274),TRINITY_DN38744_c0_g1(1.54894763259),TRINITY_DN51047_c1_g1(-2.05227893864),TRINITY_DN51004_c1_g1(1.34961130169)
ko04390	Hippo signaling pathway	6/349	65/3560	0.624611	0.986811	TRINITY_DN49424_c0_g3(-1.14762314856),TRINITY_DN40435_c0_g3(-1.10824713173),TRINITY_DN44923_c0_g1(-1.16450425053),TRINITY_DN41503_c6_g3(1.17162592657),TRINITY_DN43661_c1_g1(-1.05245583841),TRINITY_DN51708_c2_g1(-1.24192506504)
ko04728	Dopaminergic synapse	6/349	65/3560	0.624611	0.986811	TRINITY_DN47149_c5_g2(-1.05394267274),TRINITY_DN43078_c7_g1(-1.26088759094),TRINITY_DN38744_c0_g1(1.54894763259),TRINITY_DN51047_c1_g1(-2.05227893864),TRINITY_DN38262_c0_g1(4.57847291437),TRINITY_DN51004_c1_g1(1.34961130169)
ko03008	Ribosome biogenesis in eukaryotes	7/349	76/3560	0.627576	0.986811	TRINITY_DN42435_c3_g3(-1.09430428599),TRINITY_DN40093_c2_g2(-1.03575692025),TRINITY_DN52866_c1_g2(-1.19907196342),TRINITY_DN39525_c6_g3(-1.14329638691),TRINITY_DN50846_c0_g8(-1.85128120646),TRINITY_DN39451_c4_g1(-1.80173266231),TRINITY_DN44290_c3_g1(-1.40628944325)
ko01230	Biosynthesis of amino acids	6/349	66/3560	0.639756	0.986811	TRINITY_DN46707_c0_g1(-1.28664338456),TRINITY_DN46206_c2_g5(-2.19141277605),TRINITY_DN45501_c1_g1(1.46181439104),TRINITY_DN40058_c2_g1(-1.40670198209),TRINITY_DN50646_c7_g1(-1.36901289121),TRINITY_DN39961_c0_g2(1.85775076549)
ko04270	Vascular smooth muscle contraction	6/349	66/3560	0.639756	0.986811	TRINITY_DN46303_c3_g4(-1.08048390613),TRINITY_DN39497_c2_g1(-1.51169614726),TRINITY_DN46182_c4_g1(-1.87581922178),TRINITY_DN48749_c0_g1(-1.92850564051),TRINITY_DN51004_c1_g1(1.34961130169),TRINITY_DN40153_c3_g2(-2.09671342181)
ko03320	PPAR signaling pathway	3/349	33/3560	0.641664	0.986811	TRINITY_DN43679_c1_g1(-1.51285984643),TRINITY_DN49118_c1_g1(1.49909400561),TRINITY_DN49313_c0_g1(-1.12238569819)
ko04972	Pancreatic secretion	6/349	67/3560	0.654535	0.986811	TRINITY_DN39497_c2_g1(-1.51169614726),TRINITY_DN46182_c4_g1(-1.87581922178),TRINITY_DN48749_c0_g1(-1.92850564051),TRINITY_DN47537_c0_g1(2.17511311097),TRINITY_DN51004_c1_g1(1.34961130169),TRINITY_DN43281_c1_g1(-1.57685521726)
ko04915	Estrogen signaling pathway	5/349	56/3560	0.654772	0.986811	TRINITY_DN52301_c1_g1(-1.63931608908),TRINITY_DN46303_c3_g4(-1.08048390613),TRINITY_DN47149_c5_g2(-1.05394267274),TRINITY_DN51047_c1_g1(-2.05227893864),TRINITY_DN51004_c1_g1(1.34961130169)
ko04360	Axon guidance	7/349	79/3560	0.668714	0.986811	TRINITY_DN46227_c2_g1(1.57021818659),TRINITY_DN51199_c1_g3(-1.29071056838),TRINITY_DN49424_c0_g3(-1.14762314856),TRINITY_DN45221_c6_g2(1.21113331102),TRINITY_DN50556_c3_g1(-1.07039438038),TRINITY_DN43315_c1_g1(-1.63078234711),TRINITY_DN43467_c1_g1(1.46170498531)
ko04015	Rap1 signaling pathway	9/349	101/3560	0.670428	0.986811	TRINITY_DN52478_c1_g1(1.94272823364),TRINITY_DN49424_c0_g3(-1.14762314856),TRINITY_DN45221_c6_g2(1.21113331102),TRINITY_DN40281_c2_g1(-1.62288344566),TRINITY_DN46303_c3_g4(-1.08048390613),TRINITY_DN52776_c3_g1(-1.35574366972),TRINITY_DN50833_c73_g1(-1.32200019109),TRINITY_DN41503_c6_g3(1.17162592657),TRINITY_DN47297_c1_g1(2.64127464809)
ko04540	Gap junction	4/349	46/3560	0.67405	0.986811	TRINITY_DN46303_c3_g4(-1.08048390613),TRINITY_DN44594_c2_g1(-1.16532113093),TRINITY_DN51004_c1_g1(1.34961130169),TRINITY_DN47956_c2_g2(1.23139720753)
ko00603	Glycosphingolipid biosynthesis - globo series	1/349	11/3560	0.679105	0.986811	TRINITY_DN43869_c2_g1(1.84818189638)
ko00910	Nitrogen metabolism	1/349	11/3560	0.679105	0.986811	TRINITY_DN44681_c3_g1(3.13391843493)
ko04640	Hematopoietic cell lineage	1/349	11/3560	0.679105	0.986811	TRINITY_DN48386_c0_g3(-1.35501483249)
ko04966	Collecting duct acid secretion	1/349	11/3560	0.679105	0.986811	TRINITY_DN46259_c0_g2(1.372580602)
ko00330	Arginine and proline metabolism	3/349	35/3560	0.681598	0.986811	TRINITY_DN44106_c0_g3(1.77199210307),TRINITY_DN43614_c2_g1(-1.30510906205),TRINITY_DN51826_c5_g2(-1.00593781991)
ko04145	Phagosome	7/349	80/3560	0.681789	0.986811	TRINITY_DN45221_c6_g2(1.21113331102),TRINITY_DN47883_c2_g1(2.26197848592),TRINITY_DN41889_c0_g3(2.91125640745),TRINITY_DN41123_c2_g3(1.42044920705),TRINITY_DN37319_c0_g1(2.67781935368),TRINITY_DN46259_c0_g2(1.372580602),TRINITY_DN47956_c2_g2(1.23139720753)
ko04310	Wnt signaling pathway	6/349	69/3560	0.682954	0.986811	TRINITY_DN40435_c0_g3(-1.10824713173),TRINITY_DN50213_c1_g1(-1.5856543919),TRINITY_DN47398_c1_g6(-1.0401421236),TRINITY_DN44923_c0_g1(-1.16450425053),TRINITY_DN41503_c6_g3(1.17162592657),TRINITY_DN43661_c1_g1(-1.05245583841)
ko04370	VEGF signaling pathway	2/349	24/3560	0.69767	0.986811	TRINITY_DN46303_c3_g4(-1.08048390613),TRINITY_DN46838_c1_g1(1.24385254209)
ko04742	Taste transduction	2/349	24/3560	0.69767	0.986811	TRINITY_DN45759_c0_g2(-1.58700066208),TRINITY_DN38744_c0_g1(1.54894763259)
ko04721	Synaptic vesicle cycle	3/349	36/3560	0.700289	0.986811	TRINITY_DN38262_c0_g1(4.57847291437),TRINITY_DN45304_c1_g1(-1.19900839952),TRINITY_DN46259_c0_g2(1.372580602)
ko04062	Chemokine signaling pathway	5/349	59/3560	0.700323	0.986811	TRINITY_DN46303_c3_g4(-1.08048390613),TRINITY_DN39896_c1_g1(2.34723190316),TRINITY_DN52776_c3_g1(-1.35574366972),TRINITY_DN38744_c0_g1(1.54894763259),TRINITY_DN46838_c1_g1(1.24385254209)
ko00533	Glycosaminoglycan biosynthesis - keratan sulfate	1/349	12/3560	0.710661	0.986811	TRINITY_DN46577_c1_g8(-1.5814876301)
ko04022	cGMP - PKG signaling pathway	7/349	83/3560	0.719025	0.986811	TRINITY_DN46303_c3_g4(-1.08048390613),TRINITY_DN47149_c5_g2(-1.05394267274),TRINITY_DN48408_c0_g1(-1.08141858828),TRINITY_DN51047_c1_g1(-2.05227893864),TRINITY_DN51004_c1_g1(1.34961130169),TRINITY_DN43281_c1_g1(-1.57685521726),TRINITY_DN40153_c3_g2(-2.09671342181)
ko00640	Propanoate metabolism	2/349	25/3560	0.719222	0.986811	TRINITY_DN45719_c0_g2(1.65927265192),TRINITY_DN43520_c1_g1(-1.03025187275)
ko04662	B cell receptor signaling pathway	2/349	25/3560	0.719222	0.986811	TRINITY_DN46303_c3_g4(-1.08048390613),TRINITY_DN48386_c0_g3(-1.35501483249)
ko04964	Proximal tubule bicarbonate reclamation	1/349	13/3560	0.739122	0.986811	TRINITY_DN43281_c1_g1(-1.57685521726)
ko04745	Phototransduction - fly	2/349	26/3560	0.739468	0.986811	TRINITY_DN38744_c0_g1(1.54894763259),TRINITY_DN51004_c1_g1(1.34961130169)
ko04391	Hippo signaling pathway -fly	4/349	51/3560	0.751346	0.986811	TRINITY_DN49424_c0_g3(-1.14762314856),TRINITY_DN51774_c2_g1(-1.10514404143),TRINITY_DN44816_c0_g2(-1.68814086887),TRINITY_DN51708_c2_g1(-1.24192506504)
ko04666	Fc gamma R-mediated phagocytosis	3/349	39/3560	0.751346	0.986811	TRINITY_DN46303_c3_g4(-1.08048390613),TRINITY_DN44968_c0_g1(-1.02463283653),TRINITY_DN52776_c3_g1(-1.35574366972)
ko04064	NF-kappa B signaling pathway	2/349	27/3560	0.758456	0.986811	TRINITY_DN52836_c5_g1(-1.16885863012),TRINITY_DN45969_c9_g2(-1.01499616943)
ko04917	Prolactin signaling pathway	2/349	27/3560	0.758456	0.986811	TRINITY_DN46303_c3_g4(-1.08048390613),TRINITY_DN39896_c1_g1(2.34723190316)
ko04330	Notch signaling pathway	2/349	28/3560	0.776238	0.986811	TRINITY_DN46454_c2_g3(1.66534320038),TRINITY_DN45754_c0_g1(-1.32787402901)
ko04726	Serotonergic synapse	4/349	53/3560	0.778047	0.986811	TRINITY_DN46303_c3_g4(-1.08048390613),TRINITY_DN38744_c0_g1(1.54894763259),TRINITY_DN38262_c0_g1(4.57847291437),TRINITY_DN51004_c1_g1(1.34961130169)
ko04072	Phospholipase D signaling pathway	6/349	77/3560	0.780872	0.986811	TRINITY_DN46303_c3_g4(-1.08048390613),TRINITY_DN44968_c0_g1(-1.02463283653),TRINITY_DN50556_c3_g1(-1.07039438038),TRINITY_DN52850_c3_g3(-1.43422327018),TRINITY_DN40153_c3_g2(-2.09671342181),TRINITY_DN42147_c1_g4(1.50473565034)
ko01210	2-Oxocarboxylic acid metabolism	1/349	15/3560	0.78794	0.986811	TRINITY_DN45501_c1_g1(1.46181439104)
ko04070	Phosphatidylinositol signaling system	4/349	54/3560	0.790524	0.986811	TRINITY_DN45904_c2_g2(-1.2685620997),TRINITY_DN47736_c7_g1(-1.19149063396),TRINITY_DN49069_c1_g3(-1.63725628347),TRINITY_DN51004_c1_g1(1.34961130169)
ko00860	Porphyrin and chlorophyll metabolism	2/349	29/3560	0.792866	0.986811	TRINITY_DN43051_c2_g1(-1.50040286456),TRINITY_DN47417_c3_g1(-1.2778752958)
ko04727	GABAergic synapse	3/349	43/3560	0.808312	0.986811	TRINITY_DN45759_c0_g2(-1.58700066208),TRINITY_DN38744_c0_g1(1.54894763259),TRINITY_DN45304_c1_g1(-1.19900839952)
ko00020	Citrate cycle (TCA cycle)	2/349	30/3560	0.808396	0.986811	TRINITY_DN44137_c3_g1(-1.39508720607),TRINITY_DN42123_c3_g2(-1.1381707781)
ko00040	Pentose and glucuronate interconversions	2/349	30/3560	0.808396	0.986811	TRINITY_DN51734_c6_g1(-1.09382212933),TRINITY_DN51503_c3_g1(-1.1232957346)
ko00620	Pyruvate metabolism	2/349	30/3560	0.808396	0.986811	TRINITY_DN45719_c0_g2(1.65927265192),TRINITY_DN44137_c3_g1(-1.39508720607)
ko00220	Arginine biosynthesis	1/349	16/3560	0.808817	0.986811	TRINITY_DN45501_c1_g1(1.46181439104)
ko00770	Pantothenate and CoA biosynthesis	1/349	16/3560	0.808817	0.986811	TRINITY_DN43291_c1_g2(2.13461975109)
ko04060	Cytokine-cytokine receptor interaction	1/349	16/3560	0.808817	0.986811	TRINITY_DN52478_c1_g1(1.94272823364)
ko04066	HIF-1 signaling pathway	4/349	56/3560	0.813795	0.986811	TRINITY_DN46303_c3_g4(-1.08048390613),TRINITY_DN44137_c3_g1(-1.39508720607),TRINITY_DN38726_c0_g3(3.36419321263),TRINITY_DN47297_c1_g1(2.64127464809)
ko04713	Circadian entrainment	4/349	56/3560	0.813795	0.986811	TRINITY_DN47149_c5_g2(-1.05394267274),TRINITY_DN38744_c0_g1(1.54894763259),TRINITY_DN46992_c1_g1(-1.41836433231),TRINITY_DN51004_c1_g1(1.34961130169)
ko04924	Renin secretion	3/349	44/3560	0.820711	0.986811	TRINITY_DN47149_c5_g2(-1.05394267274),TRINITY_DN47537_c0_g1(2.17511311097),TRINITY_DN51004_c1_g1(1.34961130169)
ko00601	Glycosphingolipid biosynthesis - lacto and neolacto series	1/349	17/3560	0.827644	0.986811	TRINITY_DN46577_c1_g8(-1.5814876301)
ko04392	Hippo signaling pathway - multiple species	1/349	17/3560	0.827644	0.986811	TRINITY_DN51708_c2_g1(-1.24192506504)
ko04723	Retrograde endocannabinoid signaling	3/349	45/3560	0.832422	0.986811	TRINITY_DN45759_c0_g2(-1.58700066208),TRINITY_DN38744_c0_g1(1.54894763259),TRINITY_DN51004_c1_g1(1.34961130169)
ko04261	Adrenergic signaling in cardiomyocytes	5/349	71/3560	0.840017	0.986811	TRINITY_DN47149_c5_g2(-1.05394267274),TRINITY_DN43078_c7_g1(-1.26088759094),TRINITY_DN51047_c1_g1(-2.05227893864),TRINITY_DN46992_c1_g1(-1.41836433231),TRINITY_DN43281_c1_g1(-1.57685521726)
ko00500	Starch and sucrose metabolism	3/349	46/3560	0.843471	0.986811	TRINITY_DN40689_c4_g1(3.22459602507),TRINITY_DN51503_c3_g1(-1.1232957346),TRINITY_DN44518_c1_g2(-1.20608829005)
ko00340	Histidine metabolism	1/349	18/3560	0.844622	0.986811	TRINITY_DN40197_c1_g2(-1.33199853359)
ko04912	GnRH signaling pathway	4/349	60/3560	0.853995	0.986811	TRINITY_DN40281_c2_g1(-1.62288344566),TRINITY_DN46303_c3_g4(-1.08048390613),TRINITY_DN51004_c1_g1(1.34961130169),TRINITY_DN45032_c0_g2(-1.61229869726)
ko00680	Methane metabolism	1/349	19/3560	0.859932	0.986811	TRINITY_DN45719_c0_g2(1.65927265192)
ko02020	Two-component system	1/349	19/3560	0.859932	0.986811	TRINITY_DN43699_c2_g2(1.38250898474)
ko04621	NOD-like receptor signaling pathway	1/349	19/3560	0.859932	0.986811	TRINITY_DN52836_c5_g1(-1.16885863012)
ko04977	Vitamin digestion and absorption	1/349	19/3560	0.859932	0.986811	TRINITY_DN52083_c4_g1(1.7091538259)
ko04350	TGF-beta signaling pathway	2/349	34/3560	0.860623	0.986811	TRINITY_DN42457_c2_g3(-1.16881420251),TRINITY_DN47555_c4_g6(-1.10262093118)
ko04514	Cell adhesion molecules (CAMs)	2/349	34/3560	0.860623	0.986811	TRINITY_DN45221_c6_g2(1.21113331102),TRINITY_DN48386_c0_g3(-1.35501483249)
ko04911	Insulin secretion	4/349	61/3560	0.862816	0.986811	TRINITY_DN47149_c5_g2(-1.05394267274),TRINITY_DN51047_c1_g1(-2.05227893864),TRINITY_DN38726_c0_g3(3.36419321263),TRINITY_DN43281_c1_g1(-1.57685521726)
ko04720	Long-term potentiation	2/349	35/3560	0.871473	0.986811	TRINITY_DN46303_c3_g4(-1.08048390613),TRINITY_DN51004_c1_g1(1.34961130169)
ko00983	Drug metabolism - other enzymes	2/349	36/3560	0.881542	0.986811	TRINITY_DN48087_c2_g3(-1.43411337346),TRINITY_DN42909_c5_g3(-1.23525721416)
ko04320	Dorso-ventral axis formation	1/349	21/3560	0.886185	0.986811	TRINITY_DN46303_c3_g4(-1.08048390613)
ko04974	Protein digestion and absorption	3/349	51/3560	0.889723	0.986811	TRINITY_DN50473_c2_g1(-1.11170836813),TRINITY_DN43281_c1_g1(-1.57685521726),TRINITY_DN50813_c7_g1(-1.78432701759)
ko00600	Sphingolipid metabolism	2/349	37/3560	0.89088	0.986811	TRINITY_DN45873_c0_g2(-1.60573203203),TRINITY_DN51083_c0_g2(-1.41055695751)
ko00410	beta-Alanine metabolism	1/349	22/3560	0.897409	0.986811	TRINITY_DN43520_c1_g1(-1.03025187275)
ko00563	Glycosylphosphatidylinositol(GPI)-anchor biosynthesis	1/349	22/3560	0.897409	0.986811	TRINITY_DN46695_c3_g3(-1.51699924287)
ko00760	Nicotinate and nicotinamide metabolism	1/349	22/3560	0.897409	0.986811	TRINITY_DN46234_c1_g1(-1.08488372382)
ko04550	Signaling pathways regulating pluripotency of stem cells	3/349	53/3560	0.904519	0.986811	TRINITY_DN46303_c3_g4(-1.08048390613),TRINITY_DN44923_c0_g1(-1.16450425053),TRINITY_DN41503_c6_g3(1.17162592657)
ko00030	Pentose phosphate pathway	1/349	23/3560	0.907529	0.986811	TRINITY_DN47453_c1_g1(1.57103064994)
ko00511	Other glycan degradation	1/349	23/3560	0.907529	0.986811	TRINITY_DN43869_c2_g1(1.84818189638)
ko04971	Gastric acid secretion	2/349	39/3560	0.907541	0.986811	TRINITY_DN51004_c1_g1(1.34961130169),TRINITY_DN43281_c1_g1(-1.57685521726)
ko00140	Steroid hormone biosynthesis	1/349	24/3560	0.916653	0.986811	TRINITY_DN46459_c3_g1(1.43936797126)
ko04961	Endocrine and other factor-regulated calcium reabsorption	1/349	24/3560	0.916653	0.986811	TRINITY_DN43281_c1_g1(-1.57685521726)
ko00510	N-Glycan biosynthesis	2/349	41/3560	0.921803	0.986811	TRINITY_DN46577_c1_g8(-1.5814876301),TRINITY_DN46114_c5_g1(-1.26078909106)
ko00052	Galactose metabolism	1/349	25/3560	0.924879	0.986811	TRINITY_DN46577_c1_g8(-1.5814876301)
ko00380	Tryptophan metabolism	1/349	25/3560	0.924879	0.986811	TRINITY_DN48096_c6_g5(2.82415524931)
ko00830	Retinol metabolism	1/349	25/3560	0.924879	0.986811	TRINITY_DN47359_c2_g2(-1.49031810879)
ko00562	Inositol phosphate metabolism	2/349	43/3560	0.933979	0.986811	TRINITY_DN45904_c2_g2(-1.2685620997),TRINITY_DN49069_c1_g3(-1.63725628347)
ko00062	Fatty acid elongation	1/349	27/3560	0.938982	0.986811	TRINITY_DN47071_c0_g1(3.12179341371)
ko04973	Carbohydrate digestion and absorption	1/349	27/3560	0.938982	0.986811	TRINITY_DN43281_c1_g1(-1.57685521726)
ko04978	Mineral absorption	1/349	27/3560	0.938982	0.986811	TRINITY_DN43281_c1_g1(-1.57685521726)
ko00561	Glycerolipid metabolism	2/349	44/3560	0.939372	0.986811	TRINITY_DN52544_c1_g2(-1.28384712244),TRINITY_DN47359_c2_g2(-1.49031810879)
ko00010	Glycolysis / Gluconeogenesis	2/349	45/3560	0.944347	0.986811	TRINITY_DN45719_c0_g2(1.65927265192),TRINITY_DN44137_c3_g1(-1.39508720607)
ko04024	cAMP signaling pathway	7/349	116/3560	0.947383	0.986811	TRINITY_DN46303_c3_g4(-1.08048390613),TRINITY_DN47149_c5_g2(-1.05394267274),TRINITY_DN51047_c1_g1(-2.05227893864),TRINITY_DN47555_c4_g1(1.93231717771),TRINITY_DN45977_c0_g3(-1.61882998736),TRINITY_DN43281_c1_g1(-1.57685521726),TRINITY_DN42147_c1_g4(1.50473565034)
ko04611	Platelet activation	3/349	62/3560	0.95126	0.986811	TRINITY_DN45221_c6_g2(1.21113331102),TRINITY_DN51004_c1_g1(1.34961130169),TRINITY_DN40153_c3_g2(-2.09671342181)
ko04724	Glutamatergic synapse	3/349	63/3560	0.954868	0.986811	TRINITY_DN38744_c0_g1(1.54894763259),TRINITY_DN50473_c2_g1(-1.11170836813),TRINITY_DN51004_c1_g1(1.34961130169)
ko00250	Alanine, aspartate and glutamate metabolism	1/349	30/3560	0.955341	0.986811	TRINITY_DN51750_c1_g3(-1.76462484345)
ko04913	Ovarian Steroidogenesis	1/349	30/3560	0.955341	0.986811	TRINITY_DN46459_c3_g1(1.43936797126)
ko00630	Glyoxylate and dicarboxylate metabolism	1/349	31/3560	0.959756	0.986811	TRINITY_DN48096_c6_g5(2.82415524931)
ko00982	Drug metabolism - cytochrome P450	1/349	31/3560	0.959756	0.986811	TRINITY_DN38250_c1_g1(1.71396654419)
ko04740	Olfactory transduction	1/349	31/3560	0.959756	0.986811	TRINITY_DN38744_c0_g1(1.54894763259)
ko04520	Adherens junction	2/349	49/3560	0.960626	0.986811	TRINITY_DN41503_c6_g3(1.17162592657),TRINITY_DN43661_c1_g1(-1.05245583841)
ko00051	Fructose and mannose metabolism	1/349	32/3560	0.963736	0.986811	TRINITY_DN39490_c5_g1(-1.0246292028)
ko00980	Metabolism of xenobiotics by cytochrome P450	1/349	32/3560	0.963736	0.986811	TRINITY_DN38250_c1_g1(1.71396654419)
ko03013	RNA transport	7/349	124/3560	0.967304	0.986811	TRINITY_DN45109_c5_g2(-1.66267801132),TRINITY_DN52592_c0_g1(-1.327380348),TRINITY_DN41274_c3_g6(-1.00336338941),TRINITY_DN50557_c2_g3(-1.03862362126),TRINITY_DN46883_c4_g2(-2.0592141495),TRINITY_DN39451_c4_g1(-1.80173266231),TRINITY_DN38960_c1_g1(-2.3436176248)
ko04923	Regulation of lipolysis in adipocyte	1/349	33/3560	0.967324	0.986811	TRINITY_DN48408_c0_g1(-1.08141858828)
ko03010	Ribosome	6/349	111/3560	0.96851	0.986811	TRINITY_DN42919_c6_g7(-1.06855481608),TRINITY_DN43709_c8_g1(-1.37921500973),TRINITY_DN53372_c10_g2(-1.26662015336),TRINITY_DN38889_c0_g1(1.26203644088),TRINITY_DN53372_c6_g2(-1.27983144493),TRINITY_DN45571_c0_g1(-1.03472246444)
ko04146	Peroxisome	3/349	68/3560	0.969453	0.986811	TRINITY_DN39650_c1_g1(-1.49249870348),TRINITY_DN43520_c1_g1(-1.03025187275),TRINITY_DN42659_c6_g1(-1.27587806986)
ko04750	Inflammatory mediator regulation of TRP channels	2/349	52/3560	0.969732	0.986811	TRINITY_DN40281_c2_g1(-1.62288344566),TRINITY_DN51004_c1_g1(1.34961130169)
ko04921	Oxytocin signaling pathway	4/349	85/3560	0.973475	0.986811	TRINITY_DN46303_c3_g4(-1.08048390613),TRINITY_DN43636_c6_g3(1.22174669516),TRINITY_DN51004_c1_g1(1.34961130169),TRINITY_DN45032_c0_g2(-1.61229869726)
ko04970	Salivary secretion	2/349	54/3560	0.974638	0.986811	TRINITY_DN51004_c1_g1(1.34961130169),TRINITY_DN43281_c1_g1(-1.57685521726)
ko01200	Carbon metabolism	4/349	94/3560	0.986487	0.986811	TRINITY_DN45719_c0_g2(1.65927265192),TRINITY_DN47453_c1_g1(1.57103064994),TRINITY_DN44137_c3_g1(-1.39508720607),TRINITY_DN40058_c2_g1(-1.40670198209)
ko04260	Cardiac muscle contraction	1/349	42/3560	0.987221	0.986811	TRINITY_DN43281_c1_g1(-1.57685521726)
ko01212	Fatty acid metabolism	1/349	45/3560	0.990661	0.986811	TRINITY_DN52908_c1_g2(-1.43102214629)
ko04141	Protein processing in endoplasmic reticulum	5/349	118/3560	0.992934	0.986811	TRINITY_DN52301_c1_g1(-1.63931608908),TRINITY_DN44020_c10_g2(-1.08449991431),TRINITY_DN41620_c1_g3(-1.00903407625),TRINITY_DN43826_c1_g4(-1.2735787734),TRINITY_DN44946_c0_g3(-2.01337630992)
ko04080	Neuroactive ligand-receptor interaction	2/349	79/3560	0.997431	0.986811	TRINITY_DN51008_c1_g1(1.85462856684),TRINITY_DN45759_c0_g2(-1.58700066208)
ko04020	Calcium signaling pathway	1/349	82/3560	0.999809	0.986811	TRINITY_DN51004_c1_g1(1.34961130169)
ko00190	Oxidative phosphorylation	1/349	99/3560	0.999969	0.986811	TRINITY_DN46259_c0_g2(1.372580602)
